# Supplementary material for: Identification of key genes potentially associated with bladder cancer development by common plasticizers: an integrated transcriptomics and network toxicology study
Source: Front Oncol. 2026 Jul 1;16:1784832. doi: 10.3389/fonc.2026.1784832 (PMC13369512; doi:10.3389/fonc.2026.1784832)
Supplement: Supplementary file 2 [file Table1.xlsx]

## Sheet: Diethyl phthalate-PRGs
source	target	Uniprot ID	database
DEP	F2	P00734	SwissTargetPrediction
DEP	PLAU	P00749	SwissTargetPrediction
DEP	CES1	P23141	SwissTargetPrediction
DEP	CES2	O00748	SwissTargetPrediction
DEP	MIF	P14174	SwissTargetPrediction
DEP	CTSG	P08311	SwissTargetPrediction
DEP	TBXAS1	P24557	SwissTargetPrediction
DEP	ACHE	P22303	SwissTargetPrediction
DEP	CTSC	P53634	SwissTargetPrediction
DEP	CTSK	P43235	SwissTargetPrediction
DEP	CTSS	P25774	SwissTargetPrediction
DEP	CTSV	O60911	SwissTargetPrediction
DEP	CTSL	P07711	SwissTargetPrediction
DEP	CTSB	P07858	SwissTargetPrediction
DEP	ADRA2A	P08913	SwissTargetPrediction
DEP	ADRA2C	P18825	SwissTargetPrediction
DEP	LRRK2	Q5S007	SwissTargetPrediction
DEP	KLKB1	P03952	SwissTargetPrediction
DEP	CYP11B2	P19099	SwissTargetPrediction
DEP	HPGDS	O60760	SwissTargetPrediction
DEP	ALDH3A1	P30838	SwissTargetPrediction
DEP	CTSH	P09668	SwissTargetPrediction
DEP	CTSF	Q9UBX1	SwissTargetPrediction
DEP	CYP11B1	P15538	SwissTargetPrediction
DEP	SLC6A2	P23975	SwissTargetPrediction
DEP	GRM5	P41594	SwissTargetPrediction
DEP	FKBP1A	P62942	SwissTargetPrediction
DEP	CCNE2	O96020	SwissTargetPrediction
DEP	CDK2	P24941	SwissTargetPrediction
DEP	CCNE1	P24864	SwissTargetPrediction
DEP	JAK3	P52333	SwissTargetPrediction
DEP	JAK2	O60674	SwissTargetPrediction
DEP	PDE10A	Q9Y233	SwissTargetPrediction
DEP	NAAA	Q02083	SwissTargetPrediction
DEP	CA12	O43570	SwissTargetPrediction
DEP	CA9	Q16790	SwissTargetPrediction
DEP	TNKS2	Q9H2K2	SwissTargetPrediction
DEP	CXCR2	P25025	SwissTargetPrediction
DEP	MPO	P05164	SwissTargetPrediction
DEP	RGS4	P49798	SwissTargetPrediction
DEP	ADORA1	P30542	SwissTargetPrediction
DEP	ADORA2A	P29274	SwissTargetPrediction
DEP	ADORA2B	P29275	SwissTargetPrediction
DEP	GSK3B	P49841	SwissTargetPrediction
DEP	GALR3	O60755	SwissTargetPrediction
DEP	HSD11B1	P28845	SwissTargetPrediction
DEP	HTR6	P50406	SwissTargetPrediction
DEP	TLR4	O00206	SwissTargetPrediction
DEP	CA1	P00915	SwissTargetPrediction
DEP	MAPK10	P53779	SwissTargetPrediction
DEP	MMP2	P08253	SwissTargetPrediction
DEP	NOTUM	Q6P988	SwissTargetPrediction
DEP	TLR9	Q9NR96	SwissTargetPrediction
DEP	MGLL	Q99685	SwissTargetPrediction
DEP	TRPA1	O75762	SwissTargetPrediction
DEP	CA7	P43166	SwissTargetPrediction
DEP	ACE	P12821	SwissTargetPrediction
DEP	GRM4	Q14833	SwissTargetPrediction
DEP	HTR2B	P41595	SwissTargetPrediction
DEP	ADRA2B	P18089	SwissTargetPrediction
DEP	DRD1	P21728	SwissTargetPrediction
DEP	CHRM1	P11229	SwissTargetPrediction
DEP	HTR2A	P28223	SwissTargetPrediction
DEP	TACR2	P21452	SwissTargetPrediction
DEP	DRD3	P35462	SwissTargetPrediction
DEP	OPRD1	P41143	SwissTargetPrediction
DEP	ADRB3	P13945	SwissTargetPrediction
DEP	ADORA3	P0DMS8	SwissTargetPrediction
DEP	CYP2D6	P10635	SwissTargetPrediction
DEP	CYP2C9	P11712	SwissTargetPrediction
DEP	CYP3A4	P08684	SwissTargetPrediction
DEP	CYP2C19	P33261	SwissTargetPrediction
DEP	CYP19A1	P11511	SwissTargetPrediction
DEP	PREP	P48147	SwissTargetPrediction
DEP	ALDH1A1	P00352	SwissTargetPrediction
DEP	EGFR	P00533	SwissTargetPrediction
DEP	IDO1	P14902	SwissTargetPrediction
DEP	CRHR1	P34998	SwissTargetPrediction
DEP	GABRB3	P28472	SwissTargetPrediction
DEP	GABRG2	P18507	SwissTargetPrediction
DEP	GABRA5	P31644	SwissTargetPrediction
DEP	PSMB1	P20618	SwissTargetPrediction
DEP	BCHE	P06276	SwissTargetPrediction
DEP	GABRA3	P34903	SwissTargetPrediction
DEP	GABRA1	P14867	SwissTargetPrediction
DEP	GABRA2	P47869	SwissTargetPrediction
DEP	PIK3CD	O00329	SwissTargetPrediction
DEP	PIK3R1	P27986	SwissTargetPrediction
DEP	METAP1	P53582	SwissTargetPrediction
DEP	HTT	P42858	SwissTargetPrediction
DEP	GPR55	Q9Y2T6	SwissTargetPrediction
DEP	GABRB2	P47870	SwissTargetPrediction
DEP	CTRB1	P17538	SwissTargetPrediction
DEP	TSPO	P30536	SwissTargetPrediction
DEP	GLP1R	P43220	SwissTargetPrediction
DEP	RPS6KA2	Q15349	SwissTargetPrediction
DEP	CA2	P00918	SwissTargetPrediction
DEP	CHRM5	P08912	SwissTargetPrediction
DEP	PGR	P06401	SwissTargetPrediction
DEP	CHRM2	P08172	SwissTargetPrediction
DEP	CNR1	P21554	SwissTargetPrediction
DEP	GRM2	Q14416	SwissTargetPrediction
DEP	MAPK8	P45983	SwissTargetPrediction
DEP	USP10	Q14694	SwissTargetPrediction
DEP	USP13	Q92995	SwissTargetPrediction
DEP	DPP7	Q9UHL4	STITCH
DEP	SIRT1	Q96EB6	STITCH
DEP	PRCP	P42785	STITCH
DEP	NMRK2	Q9NPI5	STITCH
DEP	POLK	Q9UBT6	STITCH
DEP	NR1/3	Q14994	STITCH
DEP	NR1/2	O75469	STITCH

## Sheet: Dimethyl phthalate-PRGs
source	target	Uniprot ID	database
DMP	F2	P00734	SwissTargetPrediction
DMP	PLAU	P00749	SwissTargetPrediction
DMP	KLKB1	P03952	SwissTargetPrediction
DMP	TGM2	P21980	SwissTargetPrediction
DMP	ADORA1	P30542	SwissTargetPrediction
DMP	ADORA2A	P29274	SwissTargetPrediction
DMP	TLR4	O00206	SwissTargetPrediction
DMP	DAO	P14920	SwissTargetPrediction
DMP	CA12	O43570	SwissTargetPrediction
DMP	CA9	Q16790	SwissTargetPrediction
DMP	MIF	P14174	SwissTargetPrediction
DMP	METAP1	P53582	SwissTargetPrediction
DMP	HTT	P42858	SwissTargetPrediction
DMP	NISCH	Q9Y2I1	SwissTargetPrediction
DMP	BCHE	P06276	SwissTargetPrediction
DMP	HSD11B1	P28845	SwissTargetPrediction
DMP	NAAA	Q02083	SwissTargetPrediction
DMP	MPO	P05164	SwissTargetPrediction
DMP	ACHE	P22303	SwissTargetPrediction
DMP	NOTUM	Q6P988	SwissTargetPrediction
DMP	LRRK2	Q5S007	SwissTargetPrediction
DMP	CYP11B2	P19099	SwissTargetPrediction
DMP	TRPA1	O75762	SwissTargetPrediction
DMP	GRM5	P41594	SwissTargetPrediction
DMP	CA2	P00918	SwissTargetPrediction
DMP	CTSH	P09668	SwissTargetPrediction
DMP	CTSC	P53634	SwissTargetPrediction
DMP	CTSF	Q9UBX1	SwissTargetPrediction
DMP	CTSK	P43235	SwissTargetPrediction
DMP	CTSS	P25774	SwissTargetPrediction
DMP	CTSV	O60911	SwissTargetPrediction
DMP	ALDH3A1	P30838	SwissTargetPrediction
DMP	CTSL	P07711	SwissTargetPrediction
DMP	CTSB	P07858	SwissTargetPrediction
DMP	EGLN3	Q9H6Z9	SwissTargetPrediction
DMP	ADRA2A	P08913	SwissTargetPrediction
DMP	ADRA2C	P18825	SwissTargetPrediction
DMP	JAK3	P52333	SwissTargetPrediction
DMP	JAK2	O60674	SwissTargetPrediction
DMP	CTSG	P08311	SwissTargetPrediction
DMP	SLC6A3	Q01959	SwissTargetPrediction
DMP	GSK3B	P49841	SwissTargetPrediction
DMP	IDO1	P14902	SwissTargetPrediction
DMP	CTRB1	P17538	SwissTargetPrediction
DMP	HPGDS	O60760	SwissTargetPrediction
DMP	ESR2	Q92731	SwissTargetPrediction
DMP	BCL2A1	Q16548	SwissTargetPrediction
DMP	CYP19A1	P11511	SwissTargetPrediction
DMP	ADORA2B	P29275	SwissTargetPrediction
DMP	MGLL	Q99685	SwissTargetPrediction
DMP	P2RX7	Q99572	SwissTargetPrediction
DMP	KCNH2	Q12809	SwissTargetPrediction
DMP	KAT2B	Q92831	SwissTargetPrediction
DMP	SLC6A2	P23975	SwissTargetPrediction
DMP	CHRM4	P08173	SwissTargetPrediction
DMP	TBXAS1	P24557	SwissTargetPrediction
DMP	CCNE1	P24864	SwissTargetPrediction
DMP	CDK2	P24941	SwissTargetPrediction
DMP	CHRM5	P08912	SwissTargetPrediction
DMP	CHRM2	P08172	SwissTargetPrediction
DMP	CHRM1	P11229	SwissTargetPrediction
DMP	CHRM3	P20309	SwissTargetPrediction
DMP	CDK5	Q00535	SwissTargetPrediction
DMP	CCNE2	O96020	SwissTargetPrediction
DMP	CA1	P00915	SwissTargetPrediction
DMP	FKBP1A	P62942	SwissTargetPrediction
DMP	CYP11B1	P15538	SwissTargetPrediction
DMP	MAPK10	P53779	SwissTargetPrediction
DMP	GALR3	O60755	SwissTargetPrediction
DMP	TNKS2	Q9H2K2	SwissTargetPrediction
DMP	RGS4	P49798	SwissTargetPrediction
DMP	EGFR	P00533	SwissTargetPrediction
DMP	TAAR1	Q96RJ0	SwissTargetPrediction
DMP	GRM4	Q14833	SwissTargetPrediction
DMP	F13A1	P00488	SwissTargetPrediction
DMP	SLC6A4	P31645	SwissTargetPrediction
DMP	GABRB3	P28472	SwissTargetPrediction
DMP	GABRA3	P34903	SwissTargetPrediction
DMP	GABRG2	P18507	SwissTargetPrediction
DMP	GABRA1	P14867	SwissTargetPrediction
DMP	GABRA5	P31644	SwissTargetPrediction
DMP	GABRA2	P47869	SwissTargetPrediction
DMP	HTR6	P50406	SwissTargetPrediction
DMP	ACE	P12821	SwissTargetPrediction
DMP	MAPK8	P45983	SwissTargetPrediction
DMP	PDE10A	Q9Y233	SwissTargetPrediction
DMP	GLP1R	P43220	SwissTargetPrediction
DMP	CASP3	P42574	SwissTargetPrediction
DMP	EPAS1	Q99814	SwissTargetPrediction
DMP	CXCR2	P25025	SwissTargetPrediction
DMP	ALOX15	P16050	SwissTargetPrediction
DMP	MCL1	Q07820	SwissTargetPrediction
DMP	CYP2A6	P11509	SwissTargetPrediction
DMP	TLR9	Q9NR96	SwissTargetPrediction
DMP	USP10	Q14694	SwissTargetPrediction
DMP	USP13	Q92995	SwissTargetPrediction
DMP	EP300	Q09472	SwissTargetPrediction
DMP	PSMB1	P20618	SwissTargetPrediction
DMP	IGF1R	P08069	SwissTargetPrediction
DMP	ALK	Q9UM73	SwissTargetPrediction
DMP	GCK	P35557	SwissTargetPrediction
DMP	CHRNB4	P30926	SwissTargetPrediction
DMP	CHRNA3	P32297	SwissTargetPrediction
DMP	GABRB2	P47870	SwissTargetPrediction

## Sheet: Dioctyl phthalate-PRGs
source	target	Uniprot ID	database
DOP	PTPN1	P18031	SwissTargetPrediction
DOP	TSPO	P30536	SwissTargetPrediction
DOP	PRKCD	Q05655	SwissTargetPrediction
DOP	CYP24A1	Q07973	SwissTargetPrediction
DOP	PRKCA	P17252	SwissTargetPrediction
DOP	PTPN2	P17706	SwissTargetPrediction
DOP	PDE10A	Q9Y233	SwissTargetPrediction
DOP	CYP26A1	O43174	SwissTargetPrediction
DOP	AVPR1A	P37288	SwissTargetPrediction
DOP	AVPR1B	P47901	SwissTargetPrediction
DOP	OXTR	P30559	SwissTargetPrediction
DOP	FNTA	P49354	SwissTargetPrediction
DOP	FNTB	P49356	SwissTargetPrediction
DOP	ABL1	P00519	SwissTargetPrediction
DOP	PDE2A	O00408	SwissTargetPrediction
DOP	PDE1B	Q01064	SwissTargetPrediction
DOP	GRM5	P41594	SwissTargetPrediction
DOP	CRHR1	P34998	SwissTargetPrediction
DOP	PGGT1B	P53609	SwissTargetPrediction
DOP	KCNK2	O95069	SwissTargetPrediction
DOP	PTAFR	P25105	SwissTargetPrediction
DOP	FAAH	O00519	SwissTargetPrediction
DOP	F2R	P25116	SwissTargetPrediction
DOP	NOD2	Q9HC29	SwissTargetPrediction
DOP	PDE5A	O76074	SwissTargetPrediction
DOP	SMO	Q99835	SwissTargetPrediction
DOP	CTSK	P43235	SwissTargetPrediction
DOP	CTSL	P07711	SwissTargetPrediction
DOP	CTSB	P07858	SwissTargetPrediction
DOP	MAP3K12	Q12852	SwissTargetPrediction
DOP	MAPK14	Q16539	SwissTargetPrediction
DOP	MAPK11	Q15759	SwissTargetPrediction
DOP	ELOVL6	Q9H5J4	SwissTargetPrediction
DOP	SRD5A1	P18405	SwissTargetPrediction
DOP	CDK5R1	Q15078	SwissTargetPrediction
DOP	CDK5	Q00535	SwissTargetPrediction
DOP	DYRK1A	Q13627	SwissTargetPrediction
DOP	LCK	P06239	SwissTargetPrediction
DOP	CTSS	P25774	SwissTargetPrediction
DOP	C3AR1	Q16581	SwissTargetPrediction
DOP	PDE4B	Q07343	SwissTargetPrediction
DOP	PRKDC	P78527	SwissTargetPrediction
DOP	FKBP1A	P62942	SwissTargetPrediction
DOP	ADORA1	P30542	SwissTargetPrediction
DOP	FLT1	P17948	SwissTargetPrediction
DOP	PDGFRB	P09619	SwissTargetPrediction
DOP	KIT	P10721	SwissTargetPrediction
DOP	PTGS2	P35354	SwissTargetPrediction
DOP	CYP2C9	P11712	SwissTargetPrediction
DOP	CCR8	P51685	SwissTargetPrediction
DOP	LIMK2	P53671	SwissTargetPrediction
DOP	PTGES	O14684	SwissTargetPrediction
DOP	RAP1A	P62834	SwissTargetPrediction
DOP	GABRB3	P28472	SwissTargetPrediction
DOP	GABRG2	P18507	SwissTargetPrediction
DOP	GABRA1	P14867	SwissTargetPrediction
DOP	KRAS	P01116	SwissTargetPrediction
DOP	DNAJA1	P31689	SwissTargetPrediction
DOP	CASP3	P42574	SwissTargetPrediction
DOP	PDE4A	P27815	SwissTargetPrediction
DOP	CASP6	P55212	SwissTargetPrediction
DOP	CASP7	P55210	SwissTargetPrediction
DOP	CASP1	P29466	SwissTargetPrediction
DOP	HSD17B2	P37059	SwissTargetPrediction
DOP	PIK3CD	O00329	SwissTargetPrediction
DOP	HSD17B1	P14061	SwissTargetPrediction
DOP	BCL2	P10415	SwissTargetPrediction
DOP	SQLE	Q14534	SwissTargetPrediction
DOP	NOD1	Q9Y239	SwissTargetPrediction
DOP	CAPN1	P07384	SwissTargetPrediction
DOP	PARP1	P09874	SwissTargetPrediction
DOP	NMBR	P28336	SwissTargetPrediction
DOP	HIF1A	Q16665	SwissTargetPrediction
DOP	TGFBR2	P37173	SwissTargetPrediction
DOP	PLK1	P53350	SwissTargetPrediction
DOP	TRPV4	Q9HBA0	SwissTargetPrediction
DOP	RORC	P51449	SwissTargetPrediction
DOP	MTNR1A	P48039	SwissTargetPrediction
DOP	MTNR1B	P49286	SwissTargetPrediction
DOP	P2RY12	Q9H244	SwissTargetPrediction
DOP	DCK	P27707	SwissTargetPrediction
DOP	TGM2	P21980	SwissTargetPrediction
DOP	FASN	P49327	SwissTargetPrediction
DOP	INSR	P06213	SwissTargetPrediction
DOP	PFKFB3	Q16875	SwissTargetPrediction
DOP	AVPR2	P30518	SwissTargetPrediction
DOP	GABRA3	P34903	SwissTargetPrediction
DOP	GABRA5	P31644	SwissTargetPrediction
DOP	GABRA2	P47869	SwissTargetPrediction
DOP	TACR2	P21452	SwissTargetPrediction
DOP	GSK3B	P49841	SwissTargetPrediction
DOP	PTPN22	Q9Y2R2	SwissTargetPrediction
DOP	LTB4R	Q15722	SwissTargetPrediction
DOP	TACR3	P29371	SwissTargetPrediction
DOP	ALOX5AP	P20292	SwissTargetPrediction
DOP	TRPV1	Q8NER1	SwissTargetPrediction
DOP	ABCG2	Q9UNQ0	SwissTargetPrediction
DOP	BRD4	O60885	SwissTargetPrediction
DOP	BRD2	P25440	SwissTargetPrediction
DOP	BRD3	Q15059	SwissTargetPrediction
DOP	CYP11B1	P15538	SwissTargetPrediction
DOP	CYP11B2	P19099	SwissTargetPrediction
DOP	CCKBR	P32239	SwissTargetPrediction
DOP	SGPL1	O95470	SwissTargetPrediction
DOP	IL10	P22301	STITCH
DOP	PPARA	Q07869	STITCH
DOP	PPARG	P37231	STITCH
DOP	MYOD1	P15172	STITCH
DOP	ATF3	P18847	STITCH
DOP	CA2	P00918	STITCH
DOP	AR	P10275	STITCH
DOP	PLA2G4A	P47712	STITCH
DOP	CYP3A4	P08684	STITCH
