# Supplementary material for: Identification of key genes potentially associated with bladder cancer development by common plasticizers: an integrated transcriptomics and network toxicology study
Source: Front Oncol. 2026 Jul 1;16:1784832. doi: 10.3389/fonc.2026.1784832 (PMC13369512; doi:10.3389/fonc.2026.1784832)
Supplement: Supplementary file 3 [file Table2.xlsx]

## Sheet: GeneCards-SearchResults
Gene Symbol	Description	Category	Uniprot ID	Gifts	GC Id	Relevance score	GeneCards Link
BRCA2	BRCA2 DNA Repair Associated	Protein Coding	P51587	61	GC13P032315	340.777	https://www.genecards.org/cgi-bin/carddisp.pl?gene=BRCA2
BRCA1	BRCA1 DNA Repair Associated	Protein Coding	P38398	63	GC17M043044	329.722	https://www.genecards.org/cgi-bin/carddisp.pl?gene=BRCA1
ATM	ATM Serine/Threonine Kinase	Protein Coding	Q13315	66	GC11P108223	264.662	https://www.genecards.org/cgi-bin/carddisp.pl?gene=ATM
TP53	Tumor Protein P53	Protein Coding	P04637	66	GC17M007661	247.435	https://www.genecards.org/cgi-bin/carddisp.pl?gene=TP53
MSH6	MutS Homolog 6	Protein Coding	P52701	61	GC02P047695	193.335	https://www.genecards.org/cgi-bin/carddisp.pl?gene=MSH6
PALB2	Partner And Localizer Of BRCA2	Protein Coding	Q86YC2	57	GC16M023603	190.265	https://www.genecards.org/cgi-bin/carddisp.pl?gene=PALB2
MSH2	MutS Homolog 2	Protein Coding	P43246	61	GC02P047403	186.762	https://www.genecards.org/cgi-bin/carddisp.pl?gene=MSH2
MLH1	MutL Homolog 1	Protein Coding	P40692	62	GC03P036993	184.311	https://www.genecards.org/cgi-bin/carddisp.pl?gene=MLH1
CHEK2	Checkpoint Kinase 2	Protein Coding	O96017	67	GC22M028687	182.785	https://www.genecards.org/cgi-bin/carddisp.pl?gene=CHEK2
CDH1	Cadherin 1	Protein Coding	P12830	62	GC16P068737	180.817	https://www.genecards.org/cgi-bin/carddisp.pl?gene=CDH1
APC	APC Regulator Of WNT Signaling Pathway	Protein Coding	P25054	62	GC05P112707	180.505	https://www.genecards.org/cgi-bin/carddisp.pl?gene=APC
BRIP1	BRCA1 Interacting DNA Helicase 1	Protein Coding	Q9BX63	62	GC17M061679	175.257	https://www.genecards.org/cgi-bin/carddisp.pl?gene=BRIP1
EGFR	Epidermal Growth Factor Receptor	Protein Coding	P00533	68	GC07P055019	170.486	https://www.genecards.org/cgi-bin/carddisp.pl?gene=EGFR
PTEN	Phosphatase And Tensin Homolog	Protein Coding	P60484	65	GC10P120068	170.422	https://www.genecards.org/cgi-bin/carddisp.pl?gene=PTEN
C11orf65	Chromosome 11 Open Reading Frame 65	Protein Coding	Q8NCR3	43	GC11M108308	169.942	https://www.genecards.org/cgi-bin/carddisp.pl?gene=C11orf65
RB1	RB Transcriptional Corepressor 1	Protein Coding	P06400	61	GC13P048303	164.744	https://www.genecards.org/cgi-bin/carddisp.pl?gene=RB1
NF1	Neurofibromin 1	Protein Coding	P21359	61	GC17P031094	161.174	https://www.genecards.org/cgi-bin/carddisp.pl?gene=NF1
BARD1	BRCA1 Associated RING Domain 1	Protein Coding	Q99728	60	GC02M214725	153.659	https://www.genecards.org/cgi-bin/carddisp.pl?gene=BARD1
CDKN2A	Cyclin Dependent Kinase Inhibitor 2A	Protein Coding	Q8N726	64	GC09M021967	151.442	https://www.genecards.org/cgi-bin/carddisp.pl?gene=CDKN2A
PMS2	PMS1 Homolog 2, Mismatch Repair System Component	Protein Coding	P54278	62	GC07M005973	150.764	https://www.genecards.org/cgi-bin/carddisp.pl?gene=PMS2
AXIN2	Axin 2	Protein Coding	Q9Y2T1	63	GC17M065528	137.69	https://www.genecards.org/cgi-bin/carddisp.pl?gene=AXIN2
PIK3CA	Phosphatidylinositol-4,5-Bisphosphate 3-Kinase Catalytic Subunit Alpha	Protein Coding	P42336	66	GC03P179148	137.051	https://www.genecards.org/cgi-bin/carddisp.pl?gene=PIK3CA
KRAS	KRAS Proto-Oncogene, GTPase	Protein Coding	P01116	66	GC12M034710	136.199	https://www.genecards.org/cgi-bin/carddisp.pl?gene=KRAS
ERBB2	Erb-B2 Receptor Tyrosine Kinase 2	Protein Coding	P04626	68	GC17P039687	133.928	https://www.genecards.org/cgi-bin/carddisp.pl?gene=ERBB2
POLD1	DNA Polymerase Delta 1, Catalytic Subunit	Protein Coding	P28340	60	GC19P143352	133.325	https://www.genecards.org/cgi-bin/carddisp.pl?gene=POLD1
TSC1	TSC Complex Subunit 1	Protein Coding	Q92574	61	GC09M132891	126.345	https://www.genecards.org/cgi-bin/carddisp.pl?gene=TSC1
FGFR3	Fibroblast Growth Factor Receptor 3	Protein Coding	P22607	68	GC04P009307	126.287	https://www.genecards.org/cgi-bin/carddisp.pl?gene=FGFR3
DICER1	Dicer 1, Ribonuclease III	Protein Coding	Q9UPY3	61	GC14M095086	124.927	https://www.genecards.org/cgi-bin/carddisp.pl?gene=DICER1
POLE	DNA Polymerase Epsilon, Catalytic Subunit	Protein Coding	Q07864	61	GC12M132808	123.365	https://www.genecards.org/cgi-bin/carddisp.pl?gene=POLE
CTNNB1	Catenin Beta 1	Protein Coding	P35222	66	GC03P041194	122.729	https://www.genecards.org/cgi-bin/carddisp.pl?gene=CTNNB1
BRAF	B-Raf Proto-Oncogene, Serine/Threonine Kinase	Protein Coding	P15056	67	GC07M140788	122.715	https://www.genecards.org/cgi-bin/carddisp.pl?gene=BRAF
MET	MET Proto-Oncogene, Receptor Tyrosine Kinase	Protein Coding	P08581	67	GC07P116672	120.933	https://www.genecards.org/cgi-bin/carddisp.pl?gene=MET
HRAS	HRas Proto-Oncogene, GTPase	Protein Coding	P01112	65	GC11M013956	119.849	https://www.genecards.org/cgi-bin/carddisp.pl?gene=HRAS
RAD50	RAD50 Double Strand Break Repair Protein	Protein Coding	Q92878	63	GC05P132556	119.456	https://www.genecards.org/cgi-bin/carddisp.pl?gene=RAD50
TSC2	TSC Complex Subunit 2	Protein Coding	P49815	64	GC16P112285	118.205	https://www.genecards.org/cgi-bin/carddisp.pl?gene=TSC2
NBN	Nibrin	Protein Coding	O60934	61	GC08M089933	115.538	https://www.genecards.org/cgi-bin/carddisp.pl?gene=NBN
STK11	Serine/Threonine Kinase 11	Protein Coding	Q15831	63	GC19P001177	113.804	https://www.genecards.org/cgi-bin/carddisp.pl?gene=STK11
ALK	ALK Receptor Tyrosine Kinase	Protein Coding	Q9UM73	64	GC02M029199	111.981	https://www.genecards.org/cgi-bin/carddisp.pl?gene=ALK
MUTYH	MutY DNA Glycosylase	Protein Coding	Q9UIF7	58	GC01M045329	110.237	https://www.genecards.org/cgi-bin/carddisp.pl?gene=MUTYH
RET	Ret Proto-Oncogene	Protein Coding	P07949	67	GC10P051689	108.596	https://www.genecards.org/cgi-bin/carddisp.pl?gene=RET
RAD51D	RAD51 Paralog D	Protein Coding	O75771	53	GC17M035092	105.362	https://www.genecards.org/cgi-bin/carddisp.pl?gene=RAD51D
PTCH1	Patched 1	Protein Coding	Q13635	64	GC09M095442	104.619	https://www.genecards.org/cgi-bin/carddisp.pl?gene=PTCH1
MSH3	MutS Homolog 3	Protein Coding	P20585	56	GC05P080654	103.721	https://www.genecards.org/cgi-bin/carddisp.pl?gene=MSH3
TERT	Telomerase Reverse Transcriptase	Protein Coding	O14746	64	GC05M001253	103.293	https://www.genecards.org/cgi-bin/carddisp.pl?gene=TERT
BAP1	BRCA1 Associated Deubiquitinase 1	Protein Coding	Q92560	60	GC03M052401	102.218	https://www.genecards.org/cgi-bin/carddisp.pl?gene=BAP1
BLM	BLM RecQ Like Helicase	Protein Coding	P54132	63	GC15P090717	102.065	https://www.genecards.org/cgi-bin/carddisp.pl?gene=BLM
AKT1	AKT Serine/Threonine Kinase 1	Protein Coding	P31749	66	GC14M104769	101.887	https://www.genecards.org/cgi-bin/carddisp.pl?gene=AKT1
SMAD4	SMAD Family Member 4	Protein Coding	Q13485	66	GC18P051028	101.383	https://www.genecards.org/cgi-bin/carddisp.pl?gene=SMAD4
MRE11	MRE11 Homolog, Double Strand Break Repair Nuclease	Protein Coding	P49959	61	GC11M137118	100.548	https://www.genecards.org/cgi-bin/carddisp.pl?gene=MRE11
RAD51C	RAD51 Paralog C	Protein Coding	O43502	56	GC17P058692	100.516	https://www.genecards.org/cgi-bin/carddisp.pl?gene=RAD51C
SMARCA4	SWI/SNF Related BAF Chromatin Remodeling Complex Subunit ATPase 4	Protein Coding	P51532	64	GC19P142240	100.071	https://www.genecards.org/cgi-bin/carddisp.pl?gene=SMARCA4
KIT	KIT Proto-Oncogene, Receptor Tyrosine Kinase	Protein Coding	P10721	66	GC04P054657	95.7732	https://www.genecards.org/cgi-bin/carddisp.pl?gene=KIT
EPCAM	Epithelial Cell Adhesion Molecule	Protein Coding	P16422	61	GC02P047345	90.0244	https://www.genecards.org/cgi-bin/carddisp.pl?gene=EPCAM
NRAS	NRAS Proto-Oncogene, GTPase	Protein Coding	P01111	64	GC01M114704	88.7161	https://www.genecards.org/cgi-bin/carddisp.pl?gene=NRAS
PDGFRA	Platelet Derived Growth Factor Receptor Alpha	Protein Coding	P16234	66	GC04P054229	88.6218	https://www.genecards.org/cgi-bin/carddisp.pl?gene=PDGFRA
CDK4	Cyclin Dependent Kinase 4	Protein Coding	P11802	67	GC12M060215	88.4382	https://www.genecards.org/cgi-bin/carddisp.pl?gene=CDK4
ERBB3	Erb-B2 Receptor Tyrosine Kinase 3	Protein Coding	P21860	67	GC12P069869	88.4135	https://www.genecards.org/cgi-bin/carddisp.pl?gene=ERBB3
ARID1A	AT-Rich Interaction Domain 1A	Protein Coding	O14497	58	GC01P026693	87.0354	https://www.genecards.org/cgi-bin/carddisp.pl?gene=ARID1A
CDKN1B	Cyclin Dependent Kinase Inhibitor 1B	Protein Coding	P46527	61	GC12P068529	86.5502	https://www.genecards.org/cgi-bin/carddisp.pl?gene=CDKN1B
ERCC2	ERCC Excision Repair 2, TFIIH Core Complex Helicase Subunit	Protein Coding	P18074	61	GC19M045349	85.9805	https://www.genecards.org/cgi-bin/carddisp.pl?gene=ERCC2
BMPR1A	Bone Morphogenetic Protein Receptor Type 1A	Protein Coding	P36894	64	GC10P120012	84.7601	https://www.genecards.org/cgi-bin/carddisp.pl?gene=BMPR1A
SDHA	Succinate Dehydrogenase Complex Flavoprotein Subunit A	Protein Coding	P31040	61	GC05P000238	84.2868	https://www.genecards.org/cgi-bin/carddisp.pl?gene=SDHA
CCND1	Cyclin D1	Protein Coding	P24385	66	GC11P069641	84.0063	https://www.genecards.org/cgi-bin/carddisp.pl?gene=CCND1
CTNNA1	Catenin Alpha 1	Protein Coding	P35221	60	GC05P138774	83.1705	https://www.genecards.org/cgi-bin/carddisp.pl?gene=CTNNA1
FLCN	Folliculin	Protein Coding	Q8NFG4	55	GC17M017212	82.5225	https://www.genecards.org/cgi-bin/carddisp.pl?gene=FLCN
FANCC	FA Complementation Group C	Protein Coding	Q00597	60	GC09M095099	81.736	https://www.genecards.org/cgi-bin/carddisp.pl?gene=FANCC
ESR1	Estrogen Receptor 1	Protein Coding	P03372	67	GC06P151656	81.512	https://www.genecards.org/cgi-bin/carddisp.pl?gene=ESR1
AR	Androgen Receptor	Protein Coding	P10275	65	GC0XP067544	81.1241	https://www.genecards.org/cgi-bin/carddisp.pl?gene=AR
MEN1	Menin 1	Protein Coding	O00255	58	GC11M064803	80.4262	https://www.genecards.org/cgi-bin/carddisp.pl?gene=MEN1
FH	Fumarate Hydratase	Protein Coding	P07954	59	GC01M241499	79.3684	https://www.genecards.org/cgi-bin/carddisp.pl?gene=FH
MYC	MYC Proto-Oncogene, BHLH Transcription Factor	Protein Coding	P01106	66	GC08P127735	78.6962	https://www.genecards.org/cgi-bin/carddisp.pl?gene=MYC
CDKN1A	Cyclin Dependent Kinase Inhibitor 1A	Protein Coding	P38936	63	GC06P173207	78.2193	https://www.genecards.org/cgi-bin/carddisp.pl?gene=CDKN1A
TUG1	Taurine Up-Regulated 1	Protein Coding	A0A6I8PU40	33	GC22P030969	77.4937	https://www.genecards.org/cgi-bin/carddisp.pl?gene=TUG1
FGFR2	Fibroblast Growth Factor Receptor 2	Protein Coding	P21802	69	GC10M121478	77.4684	https://www.genecards.org/cgi-bin/carddisp.pl?gene=FGFR2
SDHB	Succinate Dehydrogenase Complex Iron Sulfur Subunit B	Protein Coding	P21912	61	GC01M021192	76.3388	https://www.genecards.org/cgi-bin/carddisp.pl?gene=SDHB
ATR	ATR Serine/Threonine Kinase	Protein Coding	Q13535	67	GC03M142449	75.6019	https://www.genecards.org/cgi-bin/carddisp.pl?gene=ATR
VHL	Von Hippel-Lindau Tumor Suppressor	Protein Coding	P40337	60	GC03P025565	75.4024	https://www.genecards.org/cgi-bin/carddisp.pl?gene=VHL
LRRC56	Leucine Rich Repeat Containing 56	Protein Coding	Q8IYG6	47	GC11P015712	74.7093	https://www.genecards.org/cgi-bin/carddisp.pl?gene=LRRC56
MTOR	Mechanistic Target Of Rapamycin Kinase	Protein Coding	P42345	69	GC01M011106	74.418	https://www.genecards.org/cgi-bin/carddisp.pl?gene=MTOR
LZTR1	Leucine Zipper Like Post Translational Regulator 1	Protein Coding	Q8N653	55	GC22P086356	71.6063	https://www.genecards.org/cgi-bin/carddisp.pl?gene=LZTR1
HOXB13	Homeobox B13	Protein Coding	Q92826	54	GC17M093757	71.3063	https://www.genecards.org/cgi-bin/carddisp.pl?gene=HOXB13
FGFR1	Fibroblast Growth Factor Receptor 1	Protein Coding	P11362	68	GC08M038400	70.3721	https://www.genecards.org/cgi-bin/carddisp.pl?gene=FGFR1
EP300	E1A Binding Protein P300	Protein Coding	Q09472	65	GC22P087011	69.7121	https://www.genecards.org/cgi-bin/carddisp.pl?gene=EP300
RUNX1	RUNX Family Transcription Factor 1	Protein Coding	Q01196	62	GC21M034787	67.335	https://www.genecards.org/cgi-bin/carddisp.pl?gene=RUNX1
NTHL1	Nth Like DNA Glycosylase 1	Protein Coding	P78549	56	GC16M046367	67.2492	https://www.genecards.org/cgi-bin/carddisp.pl?gene=NTHL1
FBXW7	F-Box And WD Repeat Domain Containing 7	Protein Coding	Q969H0	59	GC04M152321	67.1999	https://www.genecards.org/cgi-bin/carddisp.pl?gene=FBXW7
MAP2K1	Mitogen-Activated Protein Kinase Kinase 1	Protein Coding	Q02750	67	GC15P066386	66.2614	https://www.genecards.org/cgi-bin/carddisp.pl?gene=MAP2K1
MDM2	MDM2 Proto-Oncogene	Protein Coding	Q00987	67	GC12P068808	66.2422	https://www.genecards.org/cgi-bin/carddisp.pl?gene=MDM2
XRCC2	X-Ray Repair Cross Complementing 2	Protein Coding	O43543	53	GC07M152644	65.4187	https://www.genecards.org/cgi-bin/carddisp.pl?gene=XRCC2
NF2	NF2, Moesin-Ezrin-Radixin Like (MERLIN) Tumor Suppressor	Protein Coding	P35240	62	GC22P029603	64.9519	https://www.genecards.org/cgi-bin/carddisp.pl?gene=NF2
MLH3	MutL Homolog 3	Protein Coding	Q9UHC1	53	GC14M075013	64.4728	https://www.genecards.org/cgi-bin/carddisp.pl?gene=MLH3
NFE2L2	NFE2 Like BZIP Transcription Factor 2	Protein Coding	Q16236	64	GC02M177227	64.2354	https://www.genecards.org/cgi-bin/carddisp.pl?gene=NFE2L2
MAPK1	Mitogen-Activated Protein Kinase 1	Protein Coding	P28482	66	GC22M021759	64.1059	https://www.genecards.org/cgi-bin/carddisp.pl?gene=MAPK1
POT1	Protection Of Telomeres 1	Protein Coding	Q9NUX5	55	GC07M124822	63.1398	https://www.genecards.org/cgi-bin/carddisp.pl?gene=POT1
IDH1	Isocitrate Dehydrogenase (NADP(+)) 1	Protein Coding	O75874	66	GC02M208236	62.9419	https://www.genecards.org/cgi-bin/carddisp.pl?gene=IDH1
SMARCB1	SWI/SNF Related BAF Chromatin Remodeling Complex Subunit B1	Protein Coding	Q12824	59	GC22P023786	62.7533	https://www.genecards.org/cgi-bin/carddisp.pl?gene=SMARCB1
SRC	SRC Proto-Oncogene, Non-Receptor Tyrosine Kinase	Protein Coding	P12931	64	GC20P037344	62.5619	https://www.genecards.org/cgi-bin/carddisp.pl?gene=SRC
TGFBR2	Transforming Growth Factor Beta Receptor 2	Protein Coding	P37173	65	GC03P030608	62.208	https://www.genecards.org/cgi-bin/carddisp.pl?gene=TGFBR2
SUFU	SUFU Negative Regulator Of Hedgehog Signaling	Protein Coding	Q9UMX1	55	GC10P120461	61.6455	https://www.genecards.org/cgi-bin/carddisp.pl?gene=SUFU
KDM6A	Lysine Demethylase 6A	Protein Coding	O15550	60	GC0XP044873	61.4314	https://www.genecards.org/cgi-bin/carddisp.pl?gene=KDM6A
SDHD	Succinate Dehydrogenase Complex Subunit D	Protein Coding	O14521	58	GC11P112862	59.9999	https://www.genecards.org/cgi-bin/carddisp.pl?gene=SDHD
STAT3	Signal Transducer And Activator Of Transcription 3	Protein Coding	P40763	67	GC17M042313	59.8871	https://www.genecards.org/cgi-bin/carddisp.pl?gene=STAT3
SDHC	Succinate Dehydrogenase Complex Subunit C	Protein Coding	Q99643	56	GC01P161314	59.5669	https://www.genecards.org/cgi-bin/carddisp.pl?gene=SDHC
CREBBP	CREB Binding Protein	Protein Coding	Q92793	67	GC16M046544	59.0479	https://www.genecards.org/cgi-bin/carddisp.pl?gene=CREBBP
RAD51	RAD51 Recombinase	Protein Coding	Q06609	64	GC15P040694	57.1391	https://www.genecards.org/cgi-bin/carddisp.pl?gene=RAD51
BRINP1	BMP/Retinoic Acid Inducible Neural Specific 1	Protein Coding	O60477	47	GC09M119153	56.6517	https://www.genecards.org/cgi-bin/carddisp.pl?gene=BRINP1
PRKAR1A	Protein Kinase CAMP-Dependent Type I Regulatory Subunit Alpha	Protein Coding	P10644	64	GC17P145089	56.4815	https://www.genecards.org/cgi-bin/carddisp.pl?gene=PRKAR1A
CDC73	Cell Division Cycle 73	Protein Coding	Q6P1J9	59	GC01P193121	56.2271	https://www.genecards.org/cgi-bin/carddisp.pl?gene=CDC73
CASP8	Caspase 8	Protein Coding	Q14790	65	GC02P201233	56.147	https://www.genecards.org/cgi-bin/carddisp.pl?gene=CASP8
AOPEP	Aminopeptidase O (Putative)	Protein Coding	Q8N6M6	49	GC09P105422	56.1043	https://www.genecards.org/cgi-bin/carddisp.pl?gene=AOPEP
VEGFA	Vascular Endothelial Growth Factor A	Protein Coding	P15692	61	GC06P043770	56.0371	https://www.genecards.org/cgi-bin/carddisp.pl?gene=VEGFA
HIF1A	Hypoxia Inducible Factor 1 Subunit Alpha	Protein Coding	Q16665	61	GC14P061695	55.846	https://www.genecards.org/cgi-bin/carddisp.pl?gene=HIF1A
BCL2	BCL2 Apoptosis Regulator	Protein Coding	P10415	64	GC18M063123	54.4873	https://www.genecards.org/cgi-bin/carddisp.pl?gene=BCL2
ERCC5	ERCC Excision Repair 5, Endonuclease	Protein Coding	P28715	58	GC13P102845	54.3743	https://www.genecards.org/cgi-bin/carddisp.pl?gene=ERCC5
ERBB4	Erb-B2 Receptor Tyrosine Kinase 4	Protein Coding	Q15303	67	GC02M211375	54.1445	https://www.genecards.org/cgi-bin/carddisp.pl?gene=ERBB4
MUC16	Mucin 16, Cell Surface Associated	Protein Coding	Q8WXI7	51	GC19M008848	54.1153	https://www.genecards.org/cgi-bin/carddisp.pl?gene=MUC16
RECQL4	RecQ Like Helicase 4	Protein Coding	O94761	54	GC08M147210	53.9603	https://www.genecards.org/cgi-bin/carddisp.pl?gene=RECQL4
PIK3R1	Phosphoinositide-3-Kinase Regulatory Subunit 1	Protein Coding	P27986	65	GC05P068215	53.7285	https://www.genecards.org/cgi-bin/carddisp.pl?gene=PIK3R1
CCNE1	Cyclin E1	Protein Coding	P24864	61	GC19P029811	53.4324	https://www.genecards.org/cgi-bin/carddisp.pl?gene=CCNE1
BAX	BCL2 Associated X, Apoptosis Regulator	Protein Coding	Q07812	64	GC19P048954	52.825	https://www.genecards.org/cgi-bin/carddisp.pl?gene=BAX
GREM1	Gremlin 1, DAN Family BMP Antagonist	Protein Coding	O60565	57	GC15P183913	52.5956	https://www.genecards.org/cgi-bin/carddisp.pl?gene=GREM1
TP63	Tumor Protein P63	Protein Coding	Q9H3D4	59	GC03P189598	52.543	https://www.genecards.org/cgi-bin/carddisp.pl?gene=TP63
NOTCH1	Notch Receptor 1	Protein Coding	P46531	66	GC09M139117	52.5094	https://www.genecards.org/cgi-bin/carddisp.pl?gene=NOTCH1
CHEK1	Checkpoint Kinase 1	Protein Coding	O14757	65	GC11P125625	52.4991	https://www.genecards.org/cgi-bin/carddisp.pl?gene=CHEK1
PPARG	Peroxisome Proliferator Activated Receptor Gamma	Protein Coding	P37231	66	GC03P012287	52.1837	https://www.genecards.org/cgi-bin/carddisp.pl?gene=PPARG
TMEM127	Transmembrane Protein 127	Protein Coding	O75204	50	GC02M096248	52.1803	https://www.genecards.org/cgi-bin/carddisp.pl?gene=TMEM127
PMS1	PMS1 Homolog 1, Mismatch Repair System Component	Protein Coding	P54277	52	GC02P189784	52.1412	https://www.genecards.org/cgi-bin/carddisp.pl?gene=PMS1
FANCM	FA Complementation Group M	Protein Coding	Q8IYD8	55	GC14P045135	52.0842	https://www.genecards.org/cgi-bin/carddisp.pl?gene=FANCM
GSTM1	Glutathione S-Transferase Mu 1	Protein Coding	P09488	56	GC01P109687	51.217	https://www.genecards.org/cgi-bin/carddisp.pl?gene=GSTM1
TGFB1	Transforming Growth Factor Beta 1	Protein Coding	P01137	66	GC19M041301	50.9337	https://www.genecards.org/cgi-bin/carddisp.pl?gene=TGFB1
ERCC4	ERCC Excision Repair 4, Endonuclease Catalytic Subunit	Protein Coding	Q92889	59	GC16P013920	50.5037	https://www.genecards.org/cgi-bin/carddisp.pl?gene=ERCC4
CD274	CD274 Molecule	Protein Coding	Q9NZQ7	58	GC09P005450	50.4935	https://www.genecards.org/cgi-bin/carddisp.pl?gene=CD274
BUB1B	BUB1 Mitotic Checkpoint Serine/Threonine Kinase B	Protein Coding	O60566	63	GC15P040161	50.4819	https://www.genecards.org/cgi-bin/carddisp.pl?gene=BUB1B
FANCD2	FA Complementation Group D2	Protein Coding	Q9BXW9	60	GC03P010026	50.4607	https://www.genecards.org/cgi-bin/carddisp.pl?gene=FANCD2
DHFR	Dihydrofolate Reductase	Protein Coding	P00374	61	GC05M080626	50.2587	https://www.genecards.org/cgi-bin/carddisp.pl?gene=DHFR
WT1	WT1 Transcription Factor	Protein Coding	P19544	61	GC11M032365	50.0996	https://www.genecards.org/cgi-bin/carddisp.pl?gene=WT1
GATA3	GATA Binding Protein 3	Protein Coding	P23771	63	GC10P008045	50.0729	https://www.genecards.org/cgi-bin/carddisp.pl?gene=GATA3
AURKA	Aurora Kinase A	Protein Coding	O14965	65	GC20M056370	50.0003	https://www.genecards.org/cgi-bin/carddisp.pl?gene=AURKA
BLACAT1	BLACAT1 Overlapping LEMD1 Locus	Protein Coding		23	GC01M205389	49.896	https://www.genecards.org/cgi-bin/carddisp.pl?gene=BLACAT1
XRCC3	X-Ray Repair Cross Complementing 3	Protein Coding	O43542	56	GC14M103697	49.8274	https://www.genecards.org/cgi-bin/carddisp.pl?gene=XRCC3
GNAS	GNAS Complex Locus	Protein Coding	P84996	63	GC20P058839	49.8196	https://www.genecards.org/cgi-bin/carddisp.pl?gene=GNAS
CDKN2B	Cyclin Dependent Kinase Inhibitor 2B	Protein Coding	P42772	59	GC09M022002	49.0437	https://www.genecards.org/cgi-bin/carddisp.pl?gene=CDKN2B
EZH2	Enhancer Of Zeste 2 Polycomb Repressive Complex 2 Subunit	Protein Coding	Q15910	66	GC07M148807	49.0248	https://www.genecards.org/cgi-bin/carddisp.pl?gene=EZH2
SDHAF2	Succinate Dehydrogenase Complex Assembly Factor 2	Protein Coding	Q9NX18	54	GC11P061430	48.9667	https://www.genecards.org/cgi-bin/carddisp.pl?gene=SDHAF2
XPC	XPC Complex Subunit, DNA Damage Recognition And Repair Factor	Protein Coding	Q01831	59	GC03M028072	48.9523	https://www.genecards.org/cgi-bin/carddisp.pl?gene=XPC
FANCA	FA Complementation Group A	Protein Coding	O15360	62	GC16M090272	48.907	https://www.genecards.org/cgi-bin/carddisp.pl?gene=FANCA
FAS	Fas Cell Surface Death Receptor	Protein Coding	P25445	64	GC10P120086	48.0237	https://www.genecards.org/cgi-bin/carddisp.pl?gene=FAS
RAF1	Raf-1 Proto-Oncogene, Serine/Threonine Kinase	Protein Coding	P04049	67	GC03M012583	47.2851	https://www.genecards.org/cgi-bin/carddisp.pl?gene=RAF1
IL6	Interleukin 6	Protein Coding	P05231	64	GC07P022725	47.0335	https://www.genecards.org/cgi-bin/carddisp.pl?gene=IL6
JUN	Jun Proto-Oncogene, AP-1 Transcription Factor Subunit	Protein Coding	P05412	63	GC01M058780	46.9285	https://www.genecards.org/cgi-bin/carddisp.pl?gene=JUN
IL1B	Interleukin 1 Beta	Protein Coding	P01584	60	GC02M112829	46.9071	https://www.genecards.org/cgi-bin/carddisp.pl?gene=IL1B
MUC1	Mucin 1, Cell Surface Associated	Protein Coding	P15941	61	GC01M155185	46.8891	https://www.genecards.org/cgi-bin/carddisp.pl?gene=MUC1
TNF	Tumor Necrosis Factor	Protein Coding	P01375	65	GC06P173080	46.7259	https://www.genecards.org/cgi-bin/carddisp.pl?gene=TNF
NTRK1	Neurotrophic Receptor Tyrosine Kinase 1	Protein Coding	P04629	63	GC01P156815	46.3111	https://www.genecards.org/cgi-bin/carddisp.pl?gene=NTRK1
RASSF1	Ras Association Domain Family Member 1	Protein Coding	Q9NS23	56	GC03M050329	46.1511	https://www.genecards.org/cgi-bin/carddisp.pl?gene=RASSF1
TINCR	TINCR Ubiquitin Domain Containing	Protein Coding	A0A2R8Y7D0	32	GC19M005558	45.8848	https://www.genecards.org/cgi-bin/carddisp.pl?gene=TINCR
IGF2	Insulin Like Growth Factor 2	Protein Coding	P01344	61	GC11M014033	45.6819	https://www.genecards.org/cgi-bin/carddisp.pl?gene=IGF2
RHOA	Ras Homolog Family Member A	Protein Coding	P61586	63	GC03M049359	45.6111	https://www.genecards.org/cgi-bin/carddisp.pl?gene=RHOA
PHOX2B	Paired Like Homeobox 2B	Protein Coding	Q99453	57	GC04M041746	45.2839	https://www.genecards.org/cgi-bin/carddisp.pl?gene=PHOX2B
IL2	Interleukin 2	Protein Coding	P60568	59	GC04M122451	45.0122	https://www.genecards.org/cgi-bin/carddisp.pl?gene=IL2
AIP	Aryl Hydrocarbon Receptor Interacting Protein	Protein Coding	O00170	56	GC11P067468	44.9492	https://www.genecards.org/cgi-bin/carddisp.pl?gene=AIP
RNF43	Ring Finger Protein 43	Protein Coding	Q68DV7	50	GC17M058352	44.874	https://www.genecards.org/cgi-bin/carddisp.pl?gene=RNF43
MAX	MYC Associated Factor X	Protein Coding	P61244	59	GC14M065398	44.6646	https://www.genecards.org/cgi-bin/carddisp.pl?gene=MAX
GSTP1	Glutathione S-Transferase Pi 1	Protein Coding	P09211	63	GC11P067583	44.5861	https://www.genecards.org/cgi-bin/carddisp.pl?gene=GSTP1
KDR	Kinase Insert Domain Receptor	Protein Coding	P35968	67	GC04M055078	44.529	https://www.genecards.org/cgi-bin/carddisp.pl?gene=KDR
PIK3CG	Phosphatidylinositol-4,5-Bisphosphate 3-Kinase Catalytic Subunit Gamma	Protein Coding	P48736	63	GC07P106865	43.9585	https://www.genecards.org/cgi-bin/carddisp.pl?gene=PIK3CG
MMP9	Matrix Metallopeptidase 9	Protein Coding	P14780	66	GC20P046008	43.7496	https://www.genecards.org/cgi-bin/carddisp.pl?gene=MMP9
PTGS2	Prostaglandin-Endoperoxide Synthase 2	Protein Coding	P35354	63	GC01M186671	43.7437	https://www.genecards.org/cgi-bin/carddisp.pl?gene=PTGS2
CDK12	Cyclin Dependent Kinase 12	Protein Coding	Q9NYV4	59	GC17P039461	43.6481	https://www.genecards.org/cgi-bin/carddisp.pl?gene=CDK12
RAD51B	RAD51 Paralog B	Protein Coding	O15315	52	GC14P067819	43.5757	https://www.genecards.org/cgi-bin/carddisp.pl?gene=RAD51B
RXRA	Retinoid X Receptor Alpha	Protein Coding	P19793	61	GC09P134317	43.564	https://www.genecards.org/cgi-bin/carddisp.pl?gene=RXRA
RAD54L	RAD54 Like	Protein Coding	Q92698	59	GC01P070151	43.5589	https://www.genecards.org/cgi-bin/carddisp.pl?gene=RAD54L
MMP2	Matrix Metallopeptidase 2	Protein Coding	P08253	66	GC16P113682	43.5455	https://www.genecards.org/cgi-bin/carddisp.pl?gene=MMP2
EGF	Epidermal Growth Factor	Protein Coding	P01133	64	GC04P109912	43.4623	https://www.genecards.org/cgi-bin/carddisp.pl?gene=EGF
SMO	Smoothened, Frizzled Class Receptor	Protein Coding	Q99835	64	GC07P163165	43.3412	https://www.genecards.org/cgi-bin/carddisp.pl?gene=SMO
FASLG	Fas Ligand	Protein Coding	P48023	61	GC01P172659	43.1551	https://www.genecards.org/cgi-bin/carddisp.pl?gene=FASLG
RNASEL	Ribonuclease L	Protein Coding	Q05823	57	GC01M182573	42.9715	https://www.genecards.org/cgi-bin/carddisp.pl?gene=RNASEL
SPOP	Speckle Type BTB/POZ Protein	Protein Coding	O43791	57	GC17M049598	42.9558	https://www.genecards.org/cgi-bin/carddisp.pl?gene=SPOP
KMT2D	Lysine Methyltransferase 2D	Protein Coding	O14686	57	GC12M049018	42.8889	https://www.genecards.org/cgi-bin/carddisp.pl?gene=KMT2D
ABCB1	ATP Binding Cassette Subfamily B Member 1	Protein Coding	P08183	64	GC07M087504	42.8179	https://www.genecards.org/cgi-bin/carddisp.pl?gene=ABCB1
GSTT1	Glutathione S-Transferase Theta 1	Protein Coding	P30711	43	GC22Mi00270	42.6369	https://www.genecards.org/cgi-bin/carddisp.pl?gene=GSTT1
NRG1	Neuregulin 1	Protein Coding	Q02297	61	GC08P031639	42.4703	https://www.genecards.org/cgi-bin/carddisp.pl?gene=NRG1
ABCC1	ATP Binding Cassette Subfamily C Member 1 (ABCC1 Blood Group)	Protein Coding	P33527	61	GC16P015949	42.2772	https://www.genecards.org/cgi-bin/carddisp.pl?gene=ABCC1
CXCL8	C-X-C Motif Chemokine Ligand 8	Protein Coding	P10145	56	GC04P073740	42.18	https://www.genecards.org/cgi-bin/carddisp.pl?gene=CXCL8
NAT2	N-Acetyltransferase 2	Protein Coding	P11245	57	GC08P018391	42.1717	https://www.genecards.org/cgi-bin/carddisp.pl?gene=NAT2
SMARCE1	SWI/SNF Related BAF Chromatin Remodeling Complex Subunit E1	Protein Coding	Q969G3	58	GC17M040624	42.1709	https://www.genecards.org/cgi-bin/carddisp.pl?gene=SMARCE1
ROBO1	Roundabout Guidance Receptor 1	Protein Coding	Q9Y6N7	57	GC03M078597	42.0316	https://www.genecards.org/cgi-bin/carddisp.pl?gene=ROBO1
BIRC5	Baculoviral IAP Repeat Containing 5	Protein Coding	O15392	59	GC17P078214	41.9255	https://www.genecards.org/cgi-bin/carddisp.pl?gene=BIRC5
XRCC1	X-Ray Repair Cross Complementing 1	Protein Coding	P18887	58	GC19M043543	41.8816	https://www.genecards.org/cgi-bin/carddisp.pl?gene=XRCC1
KRT20	Keratin 20	Protein Coding	P35900	53	GC17M040875	41.8797	https://www.genecards.org/cgi-bin/carddisp.pl?gene=KRT20
PDCD1	Programmed Cell Death 1	Protein Coding	Q15116	60	GC02M241849	41.6499	https://www.genecards.org/cgi-bin/carddisp.pl?gene=PDCD1
ERCC1	ERCC Excision Repair 1, Endonuclease Non-Catalytic Subunit	Protein Coding	P07992	59	GC19M105114	41.5741	https://www.genecards.org/cgi-bin/carddisp.pl?gene=ERCC1
KRT19	Keratin 19	Protein Coding	P08727	57	GC17M041523	41.4056	https://www.genecards.org/cgi-bin/carddisp.pl?gene=KRT19
CDK6	Cyclin Dependent Kinase 6	Protein Coding	Q00534	64	GC07M092604	41.2927	https://www.genecards.org/cgi-bin/carddisp.pl?gene=CDK6
PRKDC	Protein Kinase, DNA-Activated, Catalytic Subunit	Protein Coding	P78527	63	GC08M047773	41.1384	https://www.genecards.org/cgi-bin/carddisp.pl?gene=PRKDC
WRN	WRN RecQ Like Helicase	Protein Coding	Q14191	60	GC08P031033	41.0838	https://www.genecards.org/cgi-bin/carddisp.pl?gene=WRN
GLI1	GLI Family Zinc Finger 1	Protein Coding	P08151	60	GC12P069946	40.9488	https://www.genecards.org/cgi-bin/carddisp.pl?gene=GLI1
MKI67	Marker Of Proliferation Ki-67	Protein Coding	P46013	57	GC10M128096	40.8989	https://www.genecards.org/cgi-bin/carddisp.pl?gene=MKI67
SOD2	Superoxide Dismutase 2	Protein Coding	P04179	61	GC06M159669	40.6821	https://www.genecards.org/cgi-bin/carddisp.pl?gene=SOD2
KLK3	Kallikrein Related Peptidase 3	Protein Coding	P07288	60	GC19P050854	40.5513	https://www.genecards.org/cgi-bin/carddisp.pl?gene=KLK3
PTPN11	Protein Tyrosine Phosphatase Non-Receptor Type 11	Protein Coding	Q06124	67	GC12P112418	40.474	https://www.genecards.org/cgi-bin/carddisp.pl?gene=PTPN11
TYMS	Thymidylate Synthetase	Protein Coding	P04818	63	GC18P000657	40.3118	https://www.genecards.org/cgi-bin/carddisp.pl?gene=TYMS
GALNT12	Polypeptide N-Acetylgalactosaminyltransferase 12	Protein Coding	Q8IXK2	51	GC09P098807	40.2126	https://www.genecards.org/cgi-bin/carddisp.pl?gene=GALNT12
MGMT	O-6-Methylguanine-DNA Methyltransferase	Protein Coding	P16455	62	GC10P129467	40.2069	https://www.genecards.org/cgi-bin/carddisp.pl?gene=MGMT
ITGB1	Integrin Subunit Beta 1	Protein Coding	P05556	63	GC10M036806	40.1631	https://www.genecards.org/cgi-bin/carddisp.pl?gene=ITGB1
NFKB1	Nuclear Factor Kappa B Subunit 1	Protein Coding	P19838	66	GC04P102501	40.0913	https://www.genecards.org/cgi-bin/carddisp.pl?gene=NFKB1
CD44	CD44 Molecule (IN Blood Group)	Protein Coding	P16070	61	GC11P035139	40.0456	https://www.genecards.org/cgi-bin/carddisp.pl?gene=CD44
DNMT1	DNA Methyltransferase 1	Protein Coding	P26358	66	GC19M010133	40.0309	https://www.genecards.org/cgi-bin/carddisp.pl?gene=DNMT1
IRF1	Interferon Regulatory Factor 1	Protein Coding	P10914	60	GC05M132440	39.8204	https://www.genecards.org/cgi-bin/carddisp.pl?gene=IRF1
IGF1R	Insulin Like Growth Factor 1 Receptor	Protein Coding	P08069	68	GC15P098648	39.8084	https://www.genecards.org/cgi-bin/carddisp.pl?gene=IGF1R
HNF1B	HNF1 Homeobox B	Protein Coding	P35680	56	GC17M037686	39.5989	https://www.genecards.org/cgi-bin/carddisp.pl?gene=HNF1B
FANCE	FA Complementation Group E	Protein Coding	Q9HB96	54	GC06P173191	39.5113	https://www.genecards.org/cgi-bin/carddisp.pl?gene=FANCE
TGFBR1	Transforming Growth Factor Beta Receptor 1	Protein Coding	P36897	67	GC09P105622	39.2145	https://www.genecards.org/cgi-bin/carddisp.pl?gene=TGFBR1
CDK2	Cyclin Dependent Kinase 2	Protein Coding	P24941	64	GC12P055966	39.1805	https://www.genecards.org/cgi-bin/carddisp.pl?gene=CDK2
SF3B1	Splicing Factor 3b Subunit 1	Protein Coding	O75533	57	GC02M197481	38.9843	https://www.genecards.org/cgi-bin/carddisp.pl?gene=SF3B1
CXCR4	C-X-C Motif Chemokine Receptor 4	Protein Coding	P61073	66	GC02M136114	38.9452	https://www.genecards.org/cgi-bin/carddisp.pl?gene=CXCR4
CASP3	Caspase 3	Protein Coding	P42574	63	GC04M184627	38.9304	https://www.genecards.org/cgi-bin/carddisp.pl?gene=CASP3
MT-CYB	Mitochondrially Encoded Cytochrome B	Protein Coding	P00156	45	GCMTP014749	38.8124	https://www.genecards.org/cgi-bin/carddisp.pl?gene=MT-CYB
WWOX	WW Domain Containing Oxidoreductase	Protein Coding	Q9NZC7	60	GC16P078099	38.7887	https://www.genecards.org/cgi-bin/carddisp.pl?gene=WWOX
CDKN1C	Cyclin Dependent Kinase Inhibitor 1C	Protein Coding	P49918	59	GC11M014056	38.5045	https://www.genecards.org/cgi-bin/carddisp.pl?gene=CDKN1C
PPM1D	Protein Phosphatase, Mg2+/Mn2+ Dependent 1D	Protein Coding	O15297	61	GC17P060600	38.4483	https://www.genecards.org/cgi-bin/carddisp.pl?gene=PPM1D
RARB	Retinoic Acid Receptor Beta	Protein Coding	P10826	63	GC03P025948	38.4201	https://www.genecards.org/cgi-bin/carddisp.pl?gene=RARB
MMP1	Matrix Metallopeptidase 1	Protein Coding	P03956	63	GC11M137190	38.2155	https://www.genecards.org/cgi-bin/carddisp.pl?gene=MMP1
NKX2-1	NK2 Homeobox 1	Protein Coding	P43699	61	GC14M036516	38.1884	https://www.genecards.org/cgi-bin/carddisp.pl?gene=NKX2-1
KRT7	Keratin 7	Protein Coding	P08729	56	GC12P052232	38.1812	https://www.genecards.org/cgi-bin/carddisp.pl?gene=KRT7
ZEB1	Zinc Finger E-Box Binding Homeobox 1	Protein Coding	P37275	62	GC10P031318	38.1629	https://www.genecards.org/cgi-bin/carddisp.pl?gene=ZEB1
FGFR4	Fibroblast Growth Factor Receptor 4	Protein Coding	P22455	65	GC05P177086	37.9957	https://www.genecards.org/cgi-bin/carddisp.pl?gene=FGFR4
IDH2	Isocitrate Dehydrogenase (NADP(+)) 2	Protein Coding	P48735	66	GC15M090083	37.9781	https://www.genecards.org/cgi-bin/carddisp.pl?gene=IDH2
FANCG	FA Complementation Group G	Protein Coding	O15287	57	GC09M035073	37.933	https://www.genecards.org/cgi-bin/carddisp.pl?gene=FANCG
FLT1	Fms Related Receptor Tyrosine Kinase 1	Protein Coding	P17948	64	GC13M028300	37.8475	https://www.genecards.org/cgi-bin/carddisp.pl?gene=FLT1
XPA	XPA, DNA Damage Recognition And Repair Factor	Protein Coding	P23025	58	GC09M097654	37.7308	https://www.genecards.org/cgi-bin/carddisp.pl?gene=XPA
MSR1	Macrophage Scavenger Receptor 1	Protein Coding	P21757	58	GC08M016107	37.6546	https://www.genecards.org/cgi-bin/carddisp.pl?gene=MSR1
CD82	CD82 Molecule	Protein Coding	P27701	57	GC11P044564	37.5745	https://www.genecards.org/cgi-bin/carddisp.pl?gene=CD82
SMAD3	SMAD Family Member 3	Protein Coding	P84022	67	GC15P067063	37.5235	https://www.genecards.org/cgi-bin/carddisp.pl?gene=SMAD3
NFATC1	Nuclear Factor Of Activated T Cells 1	Protein Coding	O95644	61	GC18P079395	37.496	https://www.genecards.org/cgi-bin/carddisp.pl?gene=NFATC1
CTNNA3	Catenin Alpha 3	Protein Coding	Q9UI47	54	GC10M065912	37.2406	https://www.genecards.org/cgi-bin/carddisp.pl?gene=CTNNA3
PRKN	Parkin RBR E3 Ubiquitin Protein Ligase	Protein Coding	O60260	62	GC06M161348	37.0571	https://www.genecards.org/cgi-bin/carddisp.pl?gene=PRKN
DNMT3A	DNA Methyltransferase 3 Alpha	Protein Coding	Q9Y6K1	65	GC02M025228	37.0434	https://www.genecards.org/cgi-bin/carddisp.pl?gene=DNMT3A
FANCL	FA Complementation Group L	Protein Coding	Q9NW38	59	GC02M058127	37.0222	https://www.genecards.org/cgi-bin/carddisp.pl?gene=FANCL
ELAC2	ElaC Ribonuclease Z 2	Protein Coding	Q9BQ52	54	GC17M012991	36.9821	https://www.genecards.org/cgi-bin/carddisp.pl?gene=ELAC2
MTHFR	Methylenetetrahydrofolate Reductase	Protein Coding	P42898	61	GC01M011785	36.8729	https://www.genecards.org/cgi-bin/carddisp.pl?gene=MTHFR
U2AF1	U2 Small Nuclear RNA Auxiliary Factor 1	Protein Coding	Q01081	56	GC21M043092	36.787	https://www.genecards.org/cgi-bin/carddisp.pl?gene=U2AF1
FOXO1	Forkhead Box O1	Protein Coding	Q12778	64	GC13M040555	36.6802	https://www.genecards.org/cgi-bin/carddisp.pl?gene=FOXO1
NTRK2	Neurotrophic Receptor Tyrosine Kinase 2	Protein Coding	Q16620	66	GC09P084668	36.5789	https://www.genecards.org/cgi-bin/carddisp.pl?gene=NTRK2
NQO1	NAD(P)H Quinone Dehydrogenase 1	Protein Coding	P15559	61	GC16M069706	36.5382	https://www.genecards.org/cgi-bin/carddisp.pl?gene=NQO1
ROS1	ROS Proto-Oncogene 1, Receptor Tyrosine Kinase	Protein Coding	P08922	60	GC06M117287	36.4888	https://www.genecards.org/cgi-bin/carddisp.pl?gene=ROS1
IGF1	Insulin Like Growth Factor 1	Protein Coding	P05019	61	GC12M102395	36.4521	https://www.genecards.org/cgi-bin/carddisp.pl?gene=IGF1
PARP1	Poly(ADP-Ribose) Polymerase 1	Protein Coding	P09874	64	GC01M226360	36.4471	https://www.genecards.org/cgi-bin/carddisp.pl?gene=PARP1
YAP1	Yes1 Associated Transcriptional Regulator	Protein Coding	P46937	61	GC11P102110	36.4162	https://www.genecards.org/cgi-bin/carddisp.pl?gene=YAP1
IL1RN	Interleukin 1 Receptor Antagonist	Protein Coding	P18510	63	GC02P151137	36.3975	https://www.genecards.org/cgi-bin/carddisp.pl?gene=IL1RN
CYP1A1	Cytochrome P450 Family 1 Subfamily A Member 1	Protein Coding	P04798	60	GC15M074719	36.3968	https://www.genecards.org/cgi-bin/carddisp.pl?gene=CYP1A1
DCC	DCC Netrin 1 Receptor	Protein Coding	P43146	60	GC18P052340	36.3207	https://www.genecards.org/cgi-bin/carddisp.pl?gene=DCC
ERCC3	ERCC Excision Repair 3, TFIIH Core Complex Helicase Subunit	Protein Coding	P19447	61	GC02M127257	36.285	https://www.genecards.org/cgi-bin/carddisp.pl?gene=ERCC3
SMAD7	SMAD Family Member 7	Protein Coding	O15105	57	GC18M048919	36.2475	https://www.genecards.org/cgi-bin/carddisp.pl?gene=SMAD7
SMAD2	SMAD Family Member 2	Protein Coding	Q15796	66	GC18M047809	36.1745	https://www.genecards.org/cgi-bin/carddisp.pl?gene=SMAD2
CTLA4	Cytotoxic T-Lymphocyte Associated Protein 4	Protein Coding	P16410	61	GC02P204608	36.1334	https://www.genecards.org/cgi-bin/carddisp.pl?gene=CTLA4
CTAG1B	Cancer/Testis Antigen 1B	Protein Coding	P78358	41	GC0XM154617	36.0666	https://www.genecards.org/cgi-bin/carddisp.pl?gene=CTAG1B
IFNG	Interferon Gamma	Protein Coding	P01579	63	GC12M068154	35.9943	https://www.genecards.org/cgi-bin/carddisp.pl?gene=IFNG
CHRNA3	Cholinergic Receptor Nicotinic Alpha 3 Subunit	Protein Coding	P32297	59	GC15M159388	35.9625	https://www.genecards.org/cgi-bin/carddisp.pl?gene=CHRNA3
ABRAXAS1	Abraxas 1, BRCA1 A Complex Subunit	Protein Coding	Q6UWZ7	50	GC04M083464	35.9263	https://www.genecards.org/cgi-bin/carddisp.pl?gene=ABRAXAS1
FANCF	FA Complementation Group F	Protein Coding	Q9NPI8	53	GC11M022600	35.6673	https://www.genecards.org/cgi-bin/carddisp.pl?gene=FANCF
FHIT	Fragile Histidine Triad Diadenosine Triphosphatase	Protein Coding	P49789	56	GC03M059747	35.584	https://www.genecards.org/cgi-bin/carddisp.pl?gene=FHIT
FLT4	Fms Related Receptor Tyrosine Kinase 4	Protein Coding	P35916	65	GC05M183106	35.5151	https://www.genecards.org/cgi-bin/carddisp.pl?gene=FLT4
DLC1	DLC1 Rho GTPase Activating Protein	Protein Coding	Q96QB1	57	GC08M013083	35.3374	https://www.genecards.org/cgi-bin/carddisp.pl?gene=DLC1
GATA2	GATA Binding Protein 2	Protein Coding	P23769	62	GC03M128479	35.2982	https://www.genecards.org/cgi-bin/carddisp.pl?gene=GATA2
SOX2	SRY-Box Transcription Factor 2	Protein Coding	P48431	59	GC03P181711	35.1324	https://www.genecards.org/cgi-bin/carddisp.pl?gene=SOX2
ABCG2	ATP Binding Cassette Subfamily G Member 2 (JR Blood Group)	Protein Coding	Q9UNQ0	63	GC04M088090	35.0645	https://www.genecards.org/cgi-bin/carddisp.pl?gene=ABCG2
IL10	Interleukin 10	Protein Coding	P22301	60	GC01M206767	34.952	https://www.genecards.org/cgi-bin/carddisp.pl?gene=IL10
CYP17A1	Cytochrome P450 Family 17 Subfamily A Member 1	Protein Coding	P05093	63	GC10M102830	34.9345	https://www.genecards.org/cgi-bin/carddisp.pl?gene=CYP17A1
ERCC6	ERCC Excision Repair 6, Chromatin Remodeling Factor	Protein Coding	Q03468	60	GC10M049454	34.8984	https://www.genecards.org/cgi-bin/carddisp.pl?gene=ERCC6
TYMP	Thymidine Phosphorylase	Protein Coding	P19971	60	GC22M050525	34.8699	https://www.genecards.org/cgi-bin/carddisp.pl?gene=TYMP
JAK2	Janus Kinase 2	Protein Coding	O60674	66	GC09P004985	34.8563	https://www.genecards.org/cgi-bin/carddisp.pl?gene=JAK2
HNF1A	HNF1 Homeobox A	Protein Coding	P20823	60	GC12P120978	34.8429	https://www.genecards.org/cgi-bin/carddisp.pl?gene=HNF1A
BCL2L1	BCL2 Like 1	Protein Coding	Q07817	62	GC20M031664	34.8195	https://www.genecards.org/cgi-bin/carddisp.pl?gene=BCL2L1
RREB1	Ras Responsive Element Binding Protein 1	Protein Coding	Q92766	53	GC06P007107	34.8144	https://www.genecards.org/cgi-bin/carddisp.pl?gene=RREB1
NTRK3	Neurotrophic Receptor Tyrosine Kinase 3	Protein Coding	Q16288	66	GC15M087859	34.7975	https://www.genecards.org/cgi-bin/carddisp.pl?gene=NTRK3
STAT1	Signal Transducer And Activator Of Transcription 1	Protein Coding	P42224	66	GC02M190908	34.7819	https://www.genecards.org/cgi-bin/carddisp.pl?gene=STAT1
RECQL	RecQ Like Helicase	Protein Coding	P46063	54	GC12M021468	34.6855	https://www.genecards.org/cgi-bin/carddisp.pl?gene=RECQL
LRP1B	LDL Receptor Related Protein 1B	Protein Coding	Q9NZR2	53	GC02M140231	34.685	https://www.genecards.org/cgi-bin/carddisp.pl?gene=LRP1B
E2F1	E2F Transcription Factor 1	Protein Coding	Q01094	57	GC20M033675	34.4616	https://www.genecards.org/cgi-bin/carddisp.pl?gene=E2F1
MAP2K2	Mitogen-Activated Protein Kinase Kinase 2	Protein Coding	P36507	67	GC19M004090	34.3869	https://www.genecards.org/cgi-bin/carddisp.pl?gene=MAP2K2
PCNA	Proliferating Cell Nuclear Antigen	Protein Coding	P12004	63	GC20M005114	34.384	https://www.genecards.org/cgi-bin/carddisp.pl?gene=PCNA
CBS	Cystathionine Beta-Synthase	Protein Coding	P35520	64	GC21M043053	34.3644	https://www.genecards.org/cgi-bin/carddisp.pl?gene=CBS
EPHB2	EPH Receptor B2	Protein Coding	P29323	65	GC01P022710	34.3116	https://www.genecards.org/cgi-bin/carddisp.pl?gene=EPHB2
HMMR	Hyaluronan Mediated Motility Receptor	Protein Coding	O75330	57	GC05P163479	34.2908	https://www.genecards.org/cgi-bin/carddisp.pl?gene=HMMR
FOXA1	Forkhead Box A1	Protein Coding	P55317	57	GC14M037589	34.2687	https://www.genecards.org/cgi-bin/carddisp.pl?gene=FOXA1
MITF	Melanocyte Inducing Transcription Factor	Protein Coding	O75030	61	GC03P069740	34.2536	https://www.genecards.org/cgi-bin/carddisp.pl?gene=MITF
HGF	Hepatocyte Growth Factor	Protein Coding	P14210	65	GC07M081699	34.1694	https://www.genecards.org/cgi-bin/carddisp.pl?gene=HGF
MUC2	Mucin 2, Oligomeric Mucus/Gel-Forming	Protein Coding	Q02817	52	GC11P001074	34.0028	https://www.genecards.org/cgi-bin/carddisp.pl?gene=MUC2
NPM1	Nucleophosmin 1	Protein Coding	P06748	63	GC05P171387	33.8744	https://www.genecards.org/cgi-bin/carddisp.pl?gene=NPM1
RBFOX2	RNA Binding Fox-1 Homolog 2	Protein Coding	O43251	53	GC22M035738	33.842	https://www.genecards.org/cgi-bin/carddisp.pl?gene=RBFOX2
CCND2	Cyclin D2	Protein Coding	P30279	61	GC12P068218	33.7431	https://www.genecards.org/cgi-bin/carddisp.pl?gene=CCND2
PPP2R1A	Protein Phosphatase 2 Scaffold Subunit Aalpha	Protein Coding	P30153	61	GC19P143427	33.7042	https://www.genecards.org/cgi-bin/carddisp.pl?gene=PPP2R1A
TLR2	Toll Like Receptor 2	Protein Coding	O60603	65	GC04P153684	33.6588	https://www.genecards.org/cgi-bin/carddisp.pl?gene=TLR2
PALLD	Palladin, Cytoskeletal Associated Protein	Protein Coding	Q8WX93	54	GC04P168497	33.6563	https://www.genecards.org/cgi-bin/carddisp.pl?gene=PALLD
KLF6	KLF Transcription Factor 6	Protein Coding	Q99612	56	GC10M003779	33.5583	https://www.genecards.org/cgi-bin/carddisp.pl?gene=KLF6
TOP2A	DNA Topoisomerase II Alpha	Protein Coding	P11388	63	GC17M040388	33.502	https://www.genecards.org/cgi-bin/carddisp.pl?gene=TOP2A
MAP3K1	Mitogen-Activated Protein Kinase Kinase Kinase 1	Protein Coding	Q13233	63	GC05P056815	33.4181	https://www.genecards.org/cgi-bin/carddisp.pl?gene=MAP3K1
DPYD	Dihydropyrimidine Dehydrogenase	Protein Coding	Q12882	64	GC01M097015	33.2378	https://www.genecards.org/cgi-bin/carddisp.pl?gene=DPYD
TP73	Tumor Protein P73	Protein Coding	O15350	58	GC01P003652	33.2293	https://www.genecards.org/cgi-bin/carddisp.pl?gene=TP73
TNFSF10	TNF Superfamily Member 10	Protein Coding	P50591	58	GC03M172505	33.2183	https://www.genecards.org/cgi-bin/carddisp.pl?gene=TNFSF10
VEGFC	Vascular Endothelial Growth Factor C	Protein Coding	P49767	60	GC04M176683	33.1335	https://www.genecards.org/cgi-bin/carddisp.pl?gene=VEGFC
LEFTY2	Left-Right Determination Factor 2	Protein Coding	O00292	56	GC01M227366	33.127	https://www.genecards.org/cgi-bin/carddisp.pl?gene=LEFTY2
PDGFRB	Platelet Derived Growth Factor Receptor Beta	Protein Coding	P09619	66	GC05M150113	33.1226	https://www.genecards.org/cgi-bin/carddisp.pl?gene=PDGFRB
IGFBP3	Insulin Like Growth Factor Binding Protein 3	Protein Coding	P17936	59	GC07M045912	33.0243	https://www.genecards.org/cgi-bin/carddisp.pl?gene=IGFBP3
AXIN1	Axin 1	Protein Coding	O15169	60	GC16M000287	32.9945	https://www.genecards.org/cgi-bin/carddisp.pl?gene=AXIN1
RHBDF2	Rhomboid 5 Homolog 2	Protein Coding	Q6PJF5	53	GC17M076470	32.9363	https://www.genecards.org/cgi-bin/carddisp.pl?gene=RHBDF2
FANCI	FA Complementation Group I	Protein Coding	Q9NVI1	54	GC15P089243	32.9111	https://www.genecards.org/cgi-bin/carddisp.pl?gene=FANCI
PSCA	Prostate Stem Cell Antigen	Protein Coding	O43653	52	GC08P142670	32.8973	https://www.genecards.org/cgi-bin/carddisp.pl?gene=PSCA
VDR	Vitamin D Receptor	Protein Coding	P11473	61	GC12M047841	32.8642	https://www.genecards.org/cgi-bin/carddisp.pl?gene=VDR
BLCAP	BLCAP Apoptosis Inducing Factor	Protein Coding	P62952	40	GC20M037492	32.8488	https://www.genecards.org/cgi-bin/carddisp.pl?gene=BLCAP
SHC1	SHC Adaptor Protein 1	Protein Coding	P29353	57	GC01M154962	32.761	https://www.genecards.org/cgi-bin/carddisp.pl?gene=SHC1
HSP90AA1	Heat Shock Protein 90 Alpha Family Class A Member 1	Protein Coding	P07900	64	GC14M102080	32.6784	https://www.genecards.org/cgi-bin/carddisp.pl?gene=HSP90AA1
CEBPA	CCAAT Enhancer Binding Protein Alpha	Protein Coding	P49715	60	GC19M033299	32.6709	https://www.genecards.org/cgi-bin/carddisp.pl?gene=CEBPA
OGG1	8-Oxoguanine DNA Glycosylase	Protein Coding	O15527	60	GC03P025530	32.6524	https://www.genecards.org/cgi-bin/carddisp.pl?gene=OGG1
MCL1	MCL1 Apoptosis Regulator, BCL2 Family Member	Protein Coding	Q07820	62	GC01M166048	32.4923	https://www.genecards.org/cgi-bin/carddisp.pl?gene=MCL1
BUB1	BUB1 Mitotic Checkpoint Serine/Threonine Kinase	Protein Coding	O43683	61	GC02M110637	32.4668	https://www.genecards.org/cgi-bin/carddisp.pl?gene=BUB1
SETD2	SET Domain Containing 2, Histone Lysine Methyltransferase	Protein Coding	Q9BYW2	60	GC03M047033	32.3246	https://www.genecards.org/cgi-bin/carddisp.pl?gene=SETD2
ATRX	ATRX Chromatin Remodeler	Protein Coding	P46100	59	GC0XM077504	32.2911	https://www.genecards.org/cgi-bin/carddisp.pl?gene=ATRX
DLEC1	DLEC1 Cilia And Flagella Associated Protein	Protein Coding	Q9Y238	49	GC03P038038	32.2631	https://www.genecards.org/cgi-bin/carddisp.pl?gene=DLEC1
PLAU	Plasminogen Activator, Urokinase	Protein Coding	P00749	64	GC10P073909	32.256	https://www.genecards.org/cgi-bin/carddisp.pl?gene=PLAU
GPC3	Glypican 3	Protein Coding	P51654	59	GC0XM133535	32.2035	https://www.genecards.org/cgi-bin/carddisp.pl?gene=GPC3
FGF2	Fibroblast Growth Factor 2	Protein Coding	P09038	59	GC04P122826	32.0743	https://www.genecards.org/cgi-bin/carddisp.pl?gene=FGF2
CASZ1	Castor Zinc Finger 1	Protein Coding	Q86V15	51	GC01M020924	32.0545	https://www.genecards.org/cgi-bin/carddisp.pl?gene=CASZ1
PGR	Progesterone Receptor	Protein Coding	P06401	63	GC11M137169	32.0248	https://www.genecards.org/cgi-bin/carddisp.pl?gene=PGR
CDK1	Cyclin Dependent Kinase 1	Protein Coding	P06493	61	GC10P060772	31.9789	https://www.genecards.org/cgi-bin/carddisp.pl?gene=CDK1
CASP9	Caspase 9	Protein Coding	P55211	61	GC01M021095	31.9335	https://www.genecards.org/cgi-bin/carddisp.pl?gene=CASP9
HAND2	Heart And Neural Crest Derivatives Expressed 2	Protein Coding	P61296	55	GC04M173524	31.8958	https://www.genecards.org/cgi-bin/carddisp.pl?gene=HAND2
CYP19A1	Cytochrome P450 Family 19 Subfamily A Member 1	Protein Coding	P11511	61	GC15M051208	31.8577	https://www.genecards.org/cgi-bin/carddisp.pl?gene=CYP19A1
CBL	Cbl Proto-Oncogene	Protein Coding	P22681	64	GC11P119206	31.8483	https://www.genecards.org/cgi-bin/carddisp.pl?gene=CBL
TLR4	Toll Like Receptor 4	Protein Coding	O00206	64	GC09P117704	31.8473	https://www.genecards.org/cgi-bin/carddisp.pl?gene=TLR4
NME1	NME/NM23 Nucleoside Diphosphate Kinase 1	Protein Coding	P15531	60	GC17P144771	31.74	https://www.genecards.org/cgi-bin/carddisp.pl?gene=NME1
WNT3	Wnt Family Member 3	Protein Coding	P56703	60	GC17M046762	31.7396	https://www.genecards.org/cgi-bin/carddisp.pl?gene=WNT3
CCL2	C-C Motif Chemokine Ligand 2	Protein Coding	P13500	61	GC17P034255	31.653	https://www.genecards.org/cgi-bin/carddisp.pl?gene=CCL2
CYP2A6	Cytochrome P450 Family 2 Subfamily A Member 6	Protein Coding	P11509	59	GC19M040843	31.5804	https://www.genecards.org/cgi-bin/carddisp.pl?gene=CYP2A6
FOXH1	Forkhead Box H1	Protein Coding	O75593	52	GC08M144473	31.5661	https://www.genecards.org/cgi-bin/carddisp.pl?gene=FOXH1
ROCK1	Rho Associated Coiled-Coil Containing Protein Kinase 1	Protein Coding	Q13464	62	GC18M037168	31.5554	https://www.genecards.org/cgi-bin/carddisp.pl?gene=ROCK1
ADAR	Adenosine Deaminase RNA Specific	Protein Coding	P55265	59	GC01M166236	31.5519	https://www.genecards.org/cgi-bin/carddisp.pl?gene=ADAR
TWIST1	Twist Family BHLH Transcription Factor 1	Protein Coding	Q15672	60	GC07M019020	31.4701	https://www.genecards.org/cgi-bin/carddisp.pl?gene=TWIST1
CCND3	Cyclin D3	Protein Coding	P30281	59	GC06M041934	31.3812	https://www.genecards.org/cgi-bin/carddisp.pl?gene=CCND3
AXL	AXL Receptor Tyrosine Kinase	Protein Coding	P30530	64	GC19P041219	31.3532	https://www.genecards.org/cgi-bin/carddisp.pl?gene=AXL
CEACAM5	CEA Cell Adhesion Molecule 5	Protein Coding	P06731	56	GC19P143025	31.3464	https://www.genecards.org/cgi-bin/carddisp.pl?gene=CEACAM5
TCF7L2	Transcription Factor 7 Like 2	Protein Coding	Q9NQB0	59	GC10P112950	31.2785	https://www.genecards.org/cgi-bin/carddisp.pl?gene=TCF7L2
RECK	Reversion Inducing Cysteine Rich Protein With Kazal Motifs	Protein Coding	O95980	52	GC09P036036	31.2751	https://www.genecards.org/cgi-bin/carddisp.pl?gene=RECK
KEAP1	Kelch Like ECH Associated Protein 1	Protein Coding	Q14145	61	GC19M010486	31.213	https://www.genecards.org/cgi-bin/carddisp.pl?gene=KEAP1
WEE1	WEE1 G2 Checkpoint Kinase	Protein Coding	P30291	61	GC11P009573	31.0973	https://www.genecards.org/cgi-bin/carddisp.pl?gene=WEE1
DNMT3B	DNA Methyltransferase 3 Beta	Protein Coding	Q9UBC3	64	GC20P032762	30.9344	https://www.genecards.org/cgi-bin/carddisp.pl?gene=DNMT3B
VIM	Vimentin	Protein Coding	P08670	64	GC10P017227	30.9122	https://www.genecards.org/cgi-bin/carddisp.pl?gene=VIM
FN1	Fibronectin 1	Protein Coding	P02751	63	GC02M215360	30.8941	https://www.genecards.org/cgi-bin/carddisp.pl?gene=FN1
NAT1	N-Acetyltransferase 1	Protein Coding	P18440	57	GC08P018183	30.8834	https://www.genecards.org/cgi-bin/carddisp.pl?gene=NAT1
CSF3	Colony Stimulating Factor 3	Protein Coding	P09919	54	GC17P040015	30.8759	https://www.genecards.org/cgi-bin/carddisp.pl?gene=CSF3
CTAG2	Cancer/Testis Antigen 2	Protein Coding	O75638	43	GC0XM154651	30.8661	https://www.genecards.org/cgi-bin/carddisp.pl?gene=CTAG2
AKT2	AKT Serine/Threonine Kinase 2	Protein Coding	P31751	67	GC19M040230	30.8068	https://www.genecards.org/cgi-bin/carddisp.pl?gene=AKT2
SP1	Sp1 Transcription Factor	Protein Coding	P08047	60	GC12P053380	30.722	https://www.genecards.org/cgi-bin/carddisp.pl?gene=SP1
CAV1	Caveolin 1	Protein Coding	Q03135	61	GC07P116524	30.7167	https://www.genecards.org/cgi-bin/carddisp.pl?gene=CAV1
SOX9	SRY-Box Transcription Factor 9	Protein Coding	P48436	58	GC17P072121	30.6776	https://www.genecards.org/cgi-bin/carddisp.pl?gene=SOX9
ESR2	Estrogen Receptor 2	Protein Coding	Q92731	61	GC14M064084	30.6622	https://www.genecards.org/cgi-bin/carddisp.pl?gene=ESR2
MYLK3	Myosin Light Chain Kinase 3	Protein Coding	Q32MK0	53	GC16M049546	30.6274	https://www.genecards.org/cgi-bin/carddisp.pl?gene=MYLK3
PRKCA	Protein Kinase C Alpha	Protein Coding	P17252	64	GC17P066302	30.582	https://www.genecards.org/cgi-bin/carddisp.pl?gene=PRKCA
POLK	DNA Polymerase Kappa	Protein Coding	Q9UBT6	56	GC05P081363	30.5763	https://www.genecards.org/cgi-bin/carddisp.pl?gene=POLK
SLX4	SLX4 Structure-Specific Endonuclease Subunit	Protein Coding	Q8IY92	50	GC16M003581	30.5677	https://www.genecards.org/cgi-bin/carddisp.pl?gene=SLX4
SPINK1	Serine Peptidase Inhibitor Kazal Type 1	Protein Coding	P00995	54	GC05M147825	30.4687	https://www.genecards.org/cgi-bin/carddisp.pl?gene=SPINK1
LMNA	Lamin A/C	Protein Coding	P02545	63	GC01P156082	30.4395	https://www.genecards.org/cgi-bin/carddisp.pl?gene=LMNA
SRD5A2	Steroid 5 Alpha-Reductase 2	Protein Coding	P31213	55	GC02M031522	30.4164	https://www.genecards.org/cgi-bin/carddisp.pl?gene=SRD5A2
ENG	Endoglin	Protein Coding	P17813	60	GC09M131239	30.3616	https://www.genecards.org/cgi-bin/carddisp.pl?gene=ENG
HBEGF	Heparin Binding EGF Like Growth Factor	Protein Coding	Q99075	57	GC05M140332	30.3434	https://www.genecards.org/cgi-bin/carddisp.pl?gene=HBEGF
APEX1	Apurinic/Apyrimidinic Endodeoxyribonuclease 1	Protein Coding	P27695	58	GC14P020455	30.2472	https://www.genecards.org/cgi-bin/carddisp.pl?gene=APEX1
TGFA	Transforming Growth Factor Alpha	Protein Coding	P01135	59	GC02M070447	30.1526	https://www.genecards.org/cgi-bin/carddisp.pl?gene=TGFA
MYH11	Myosin Heavy Chain 11	Protein Coding	P35749	59	GC16M047678	30.1201	https://www.genecards.org/cgi-bin/carddisp.pl?gene=MYH11
CTSD	Cathepsin D	Protein Coding	P07339	66	GC11M001752	30.0888	https://www.genecards.org/cgi-bin/carddisp.pl?gene=CTSD
RHEB	Ras Homolog, MTORC1 Binding	Protein Coding	Q15382	63	GC07M151466	30.0638	https://www.genecards.org/cgi-bin/carddisp.pl?gene=RHEB
TNFRSF10B	TNF Receptor Superfamily Member 10b	Protein Coding	O14763	63	GC08M023006	29.9793	https://www.genecards.org/cgi-bin/carddisp.pl?gene=TNFRSF10B
CLPTM1L	CLPTM1 Like	Protein Coding	Q96KA5	50	GC05M001317	29.844	https://www.genecards.org/cgi-bin/carddisp.pl?gene=CLPTM1L
IGF2R	Insulin Like Growth Factor 2 Receptor	Protein Coding	P11717	60	GC06P159969	29.7628	https://www.genecards.org/cgi-bin/carddisp.pl?gene=IGF2R
MMP14	Matrix Metallopeptidase 14	Protein Coding	P50281	64	GC14P054634	29.7338	https://www.genecards.org/cgi-bin/carddisp.pl?gene=MMP14
MMP7	Matrix Metallopeptidase 7	Protein Coding	P09237	60	GC11M137186	29.7056	https://www.genecards.org/cgi-bin/carddisp.pl?gene=MMP7
AKT3	AKT Serine/Threonine Kinase 3	Protein Coding	Q9Y243	68	GC01M243488	29.6736	https://www.genecards.org/cgi-bin/carddisp.pl?gene=AKT3
MAP2K4	Mitogen-Activated Protein Kinase Kinase 4	Protein Coding	P45985	62	GC17P012020	29.6314	https://www.genecards.org/cgi-bin/carddisp.pl?gene=MAP2K4
SNAI1	Snail Family Transcriptional Repressor 1	Protein Coding	O95863	57	GC20P049982	29.621	https://www.genecards.org/cgi-bin/carddisp.pl?gene=SNAI1
B2M	Beta-2-Microglobulin	Protein Coding	P61769	63	GC15P044711	29.6089	https://www.genecards.org/cgi-bin/carddisp.pl?gene=B2M
COMT	Catechol-O-Methyltransferase	Protein Coding	P21964	64	GC22P019941	29.5644	https://www.genecards.org/cgi-bin/carddisp.pl?gene=COMT
ZEB2	Zinc Finger E-Box Binding Homeobox 2	Protein Coding	O60315	61	GC02M144384	29.5381	https://www.genecards.org/cgi-bin/carddisp.pl?gene=ZEB2
XIAP	X-Linked Inhibitor Of Apoptosis	Protein Coding	P98170	64	GC0XP123859	29.4364	https://www.genecards.org/cgi-bin/carddisp.pl?gene=XIAP
HAND1	Heart And Neural Crest Derivatives Expressed 1	Protein Coding	O96004	53	GC05M154475	29.365	https://www.genecards.org/cgi-bin/carddisp.pl?gene=HAND1
MESP1	Mesoderm Posterior BHLH Transcription Factor 1	Protein Coding	Q9BRJ9	47	GC15M159721	29.3135	https://www.genecards.org/cgi-bin/carddisp.pl?gene=MESP1
GSK3B	Glycogen Synthase Kinase 3 Beta	Protein Coding	P49841	64	GC03M119821	29.2996	https://www.genecards.org/cgi-bin/carddisp.pl?gene=GSK3B
RELA	RELA Proto-Oncogene, NF-KB Subunit	Protein Coding	Q04206	64	GC11M065653	29.2636	https://www.genecards.org/cgi-bin/carddisp.pl?gene=RELA
PLK1	Polo Like Kinase 1	Protein Coding	P53350	64	GC16P112845	29.2426	https://www.genecards.org/cgi-bin/carddisp.pl?gene=PLK1
CSF1R	Colony Stimulating Factor 1 Receptor	Protein Coding	P07333	65	GC05M150053	29.2378	https://www.genecards.org/cgi-bin/carddisp.pl?gene=CSF1R
DDB2	Damage Specific DNA Binding Protein 2	Protein Coding	Q92466	59	GC11P048687	29.2349	https://www.genecards.org/cgi-bin/carddisp.pl?gene=DDB2
ODC1	Ornithine Decarboxylase 1	Protein Coding	P11926	61	GC02M010432	29.2072	https://www.genecards.org/cgi-bin/carddisp.pl?gene=ODC1
MUC6	Mucin 6, Oligomeric Mucus/Gel-Forming (Gene/Pseudogene)	Protein Coding	Q6W4X9	52	GC11M001012	29.1831	https://www.genecards.org/cgi-bin/carddisp.pl?gene=MUC6
MED12	Mediator Complex Subunit 12	Protein Coding	Q93074	57	GC0XP071118	29.1795	https://www.genecards.org/cgi-bin/carddisp.pl?gene=MED12
PIK3R2	Phosphoinositide-3-Kinase Regulatory Subunit 2	Protein Coding	O00459	62	GC19P018153	29.1723	https://www.genecards.org/cgi-bin/carddisp.pl?gene=PIK3R2
MAPK14	Mitogen-Activated Protein Kinase 14	Protein Coding	Q16539	64	GC06P173199	29.0248	https://www.genecards.org/cgi-bin/carddisp.pl?gene=MAPK14
TBX3	T-Box Transcription Factor 3	Protein Coding	O15119	57	GC12M114670	28.9208	https://www.genecards.org/cgi-bin/carddisp.pl?gene=TBX3
BIVM-ERCC5	BIVM-ERCC5 Readthrough	Protein Coding		26	GC13P102863	28.919	https://www.genecards.org/cgi-bin/carddisp.pl?gene=BIVM-ERCC5
FOS	Fos Proto-Oncogene, AP-1 Transcription Factor Subunit	Protein Coding	P01100	64	GC14P075278	28.844	https://www.genecards.org/cgi-bin/carddisp.pl?gene=FOS
ARAF	A-Raf Proto-Oncogene, Serine/Threonine Kinase	Protein Coding	P10398	60	GC0XP060043	28.8246	https://www.genecards.org/cgi-bin/carddisp.pl?gene=ARAF
IL4	Interleukin 4	Protein Coding	P05112	59	GC05P132673	28.7696	https://www.genecards.org/cgi-bin/carddisp.pl?gene=IL4
RHOBTB2	Rho Related BTB Domain Containing 2	Protein Coding	Q9BYZ6	52	GC08P025580	28.7526	https://www.genecards.org/cgi-bin/carddisp.pl?gene=RHOBTB2
TMPRSS2	Transmembrane Serine Protease 2	Protein Coding	O15393	60	GC21M041464	28.7499	https://www.genecards.org/cgi-bin/carddisp.pl?gene=TMPRSS2
CYP1B1	Cytochrome P450 Family 1 Subfamily B Member 1	Protein Coding	Q16678	61	GC02M038066	28.5422	https://www.genecards.org/cgi-bin/carddisp.pl?gene=CYP1B1
SRA1	Steroid Receptor RNA Activator 1	Protein Coding	Q9HD15	49	GC05M140537	28.4887	https://www.genecards.org/cgi-bin/carddisp.pl?gene=SRA1
FGF3	Fibroblast Growth Factor 3	Protein Coding	P11487	57	GC11M136736	28.4566	https://www.genecards.org/cgi-bin/carddisp.pl?gene=FGF3
ABL1	ABL Proto-Oncogene 1, Non-Receptor Tyrosine Kinase	Protein Coding	P00519	66	GC09P130713	28.4368	https://www.genecards.org/cgi-bin/carddisp.pl?gene=ABL1
SLC2A1	Solute Carrier Family 2 Member 1	Protein Coding	P11166	66	GC01M042925	28.4252	https://www.genecards.org/cgi-bin/carddisp.pl?gene=SLC2A1
CALR	Calreticulin	Protein Coding	P27797	64	GC19P012938	28.313	https://www.genecards.org/cgi-bin/carddisp.pl?gene=CALR
CASP10	Caspase 10	Protein Coding	Q92851	60	GC02P201182	28.2566	https://www.genecards.org/cgi-bin/carddisp.pl?gene=CASP10
THBS1	Thrombospondin 1	Protein Coding	P07996	59	GC15P039581	28.2123	https://www.genecards.org/cgi-bin/carddisp.pl?gene=THBS1
GJA1	Gap Junction Protein Alpha 1	Protein Coding	P17302	64	GC06P174138	28.2053	https://www.genecards.org/cgi-bin/carddisp.pl?gene=GJA1
MXI1	MAX Interactor 1, Dimerization Protein	Protein Coding	P50539	53	GC10P120664	28.1649	https://www.genecards.org/cgi-bin/carddisp.pl?gene=MXI1
ICAM1	Intercellular Adhesion Molecule 1	Protein Coding	P05362	63	GC19P142230	28.1522	https://www.genecards.org/cgi-bin/carddisp.pl?gene=ICAM1
ABCC4	ATP Binding Cassette Subfamily C Member 4 (PEL Blood Group)	Protein Coding	O15439	59	GC13M095019	28.1507	https://www.genecards.org/cgi-bin/carddisp.pl?gene=ABCC4
CYP2E1	Cytochrome P450 Family 2 Subfamily E Member 1	Protein Coding	P05181	59	GC10P133520	28.0485	https://www.genecards.org/cgi-bin/carddisp.pl?gene=CYP2E1
POU5F1B	POU Class 5 Homeobox 1B	Protein Coding	Q06416	44	GC08P127322	27.9746	https://www.genecards.org/cgi-bin/carddisp.pl?gene=POU5F1B
EPHA2	EPH Receptor A2	Protein Coding	P29317	66	GC01M016124	27.9671	https://www.genecards.org/cgi-bin/carddisp.pl?gene=EPHA2
HSPB1	Heat Shock Protein Family B (Small) Member 1	Protein Coding	P04792	65	GC07P076302	27.9578	https://www.genecards.org/cgi-bin/carddisp.pl?gene=HSPB1
DAPK1	Death Associated Protein Kinase 1	Protein Coding	P53355	62	GC09P087497	27.9552	https://www.genecards.org/cgi-bin/carddisp.pl?gene=DAPK1
KMT2A	Lysine Methyltransferase 2A	Protein Coding	Q03164	61	GC11P118436	27.9535	https://www.genecards.org/cgi-bin/carddisp.pl?gene=KMT2A
ERG	ETS Transcription Factor ERG	Protein Coding	P11308	59	GC21M038367	27.9257	https://www.genecards.org/cgi-bin/carddisp.pl?gene=ERG
PLAUR	Plasminogen Activator, Urokinase Receptor	Protein Coding	Q03405	57	GC19M043646	27.8963	https://www.genecards.org/cgi-bin/carddisp.pl?gene=PLAUR
TGFBR3	Transforming Growth Factor Beta Receptor 3	Protein Coding	Q03167	60	GC01M091680	27.8889	https://www.genecards.org/cgi-bin/carddisp.pl?gene=TGFBR3
FOXO3	Forkhead Box O3	Protein Coding	O43524	60	GC06P108559	27.8651	https://www.genecards.org/cgi-bin/carddisp.pl?gene=FOXO3
PHB1	Prohibitin 1	Protein Coding	P35232	59	GC17M093780	27.8639	https://www.genecards.org/cgi-bin/carddisp.pl?gene=PHB1
TIMP1	TIMP Metallopeptidase Inhibitor 1	Protein Coding	P01033	57	GC0XP060044	27.8613	https://www.genecards.org/cgi-bin/carddisp.pl?gene=TIMP1
STAG2	STAG2 Cohesin Complex Component	Protein Coding	Q8N3U4	58	GC0XP123960	27.846	https://www.genecards.org/cgi-bin/carddisp.pl?gene=STAG2
KLLN	Killin, P53 Regulated DNA Replication Inhibitor	Protein Coding	B2CW77	42	GC10M088592	27.8245	https://www.genecards.org/cgi-bin/carddisp.pl?gene=KLLN
HSPD1	Heat Shock Protein Family D (Hsp60) Member 1	Protein Coding	P10809	61	GC02M197486	27.7349	https://www.genecards.org/cgi-bin/carddisp.pl?gene=HSPD1
PPP2R2A	Protein Phosphatase 2 Regulatory Subunit Balpha	Protein Coding	P63151	59	GC08P026292	27.6886	https://www.genecards.org/cgi-bin/carddisp.pl?gene=PPP2R2A
MCC	MCC Regulator Of WNT Signaling Pathway	Protein Coding	P23508	54	GC05M113022	27.6847	https://www.genecards.org/cgi-bin/carddisp.pl?gene=MCC
IL7R	Interleukin 7 Receptor	Protein Coding	P16871	59	GC05P035852	27.6818	https://www.genecards.org/cgi-bin/carddisp.pl?gene=IL7R
SERPINE1	Serpin Family E Member 1	Protein Coding	P05121	64	GC07P101127	27.6772	https://www.genecards.org/cgi-bin/carddisp.pl?gene=SERPINE1
SHH	Sonic Hedgehog Signaling Molecule	Protein Coding	Q15465	63	GC07M155799	27.6669	https://www.genecards.org/cgi-bin/carddisp.pl?gene=SHH
RUNX3	RUNX Family Transcription Factor 3	Protein Coding	Q13761	56	GC01M024899	27.6208	https://www.genecards.org/cgi-bin/carddisp.pl?gene=RUNX3
TSHR	Thyroid Stimulating Hormone Receptor	Protein Coding	P16473	61	GC14P080954	27.6064	https://www.genecards.org/cgi-bin/carddisp.pl?gene=TSHR
NCOR1	Nuclear Receptor Corepressor 1	Protein Coding	O75376	57	GC17M016029	27.5932	https://www.genecards.org/cgi-bin/carddisp.pl?gene=NCOR1
CFTR	CF Transmembrane Conductance Regulator	Protein Coding	P13569	66	GC07P117287	27.5795	https://www.genecards.org/cgi-bin/carddisp.pl?gene=CFTR
CSF2	Colony Stimulating Factor 2	Protein Coding	P04141	59	GC05P132073	27.5021	https://www.genecards.org/cgi-bin/carddisp.pl?gene=CSF2
SEPTIN9	Septin 9	Protein Coding	Q9UHD8	53	GC17P145272	27.4801	https://www.genecards.org/cgi-bin/carddisp.pl?gene=SEPTIN9
DCTN5	Dynactin Subunit 5	Protein Coding	Q9BTE1	52	GC16P112837	27.4651	https://www.genecards.org/cgi-bin/carddisp.pl?gene=DCTN5
BCAR1	BCAR1 Scaffold Protein, Cas Family Member	Protein Coding	P56945	56	GC16M075228	27.4634	https://www.genecards.org/cgi-bin/carddisp.pl?gene=BCAR1
IL1A	Interleukin 1 Alpha	Protein Coding	P01583	58	GC02M112773	27.4548	https://www.genecards.org/cgi-bin/carddisp.pl?gene=IL1A
MAPK3	Mitogen-Activated Protein Kinase 3	Protein Coding	P27361	63	GC16M048460	27.376	https://www.genecards.org/cgi-bin/carddisp.pl?gene=MAPK3
FOXM1	Forkhead Box M1	Protein Coding	Q08050	56	GC12M002857	27.3687	https://www.genecards.org/cgi-bin/carddisp.pl?gene=FOXM1
MTR	5-Methyltetrahydrofolate-Homocysteine Methyltransferase	Protein Coding	Q99707	61	GC01P236795	27.3516	https://www.genecards.org/cgi-bin/carddisp.pl?gene=MTR
EXT2	Exostosin Glycosyltransferase 2	Protein Coding	Q93063	58	GC11P044095	27.3118	https://www.genecards.org/cgi-bin/carddisp.pl?gene=EXT2
CASR	Calcium Sensing Receptor	Protein Coding	P41180	64	GC03P122183	27.3072	https://www.genecards.org/cgi-bin/carddisp.pl?gene=CASR
NOTCH3	Notch Receptor 3	Protein Coding	Q9UM47	64	GC19M015159	27.3032	https://www.genecards.org/cgi-bin/carddisp.pl?gene=NOTCH3
ZNF224	Zinc Finger Protein 224	Protein Coding	Q9NZL3	47	GC19P044094	27.2922	https://www.genecards.org/cgi-bin/carddisp.pl?gene=ZNF224
NOS2	Nitric Oxide Synthase 2	Protein Coding	P35228	62	GC17M027756	27.1859	https://www.genecards.org/cgi-bin/carddisp.pl?gene=NOS2
CYCS	Cytochrome C, Somatic	Protein Coding	P99999	61	GC07M025118	27.1778	https://www.genecards.org/cgi-bin/carddisp.pl?gene=CYCS
PTK2	Protein Tyrosine Kinase 2	Protein Coding	Q05397	61	GC08M140657	27.0938	https://www.genecards.org/cgi-bin/carddisp.pl?gene=PTK2
CYP1A2	Cytochrome P450 Family 1 Subfamily A Member 2	Protein Coding	P05177	59	GC15P074748	27.0929	https://www.genecards.org/cgi-bin/carddisp.pl?gene=CYP1A2
HDAC1	Histone Deacetylase 1	Protein Coding	Q13547	63	GC01P032292	27.064	https://www.genecards.org/cgi-bin/carddisp.pl?gene=HDAC1
LEP	Leptin	Protein Coding	P41159	59	GC07P128241	27.0422	https://www.genecards.org/cgi-bin/carddisp.pl?gene=LEP
KLF4	KLF Transcription Factor 4	Protein Coding	O43474	60	GC09M107484	27.0378	https://www.genecards.org/cgi-bin/carddisp.pl?gene=KLF4
PIK3CD	Phosphatidylinositol-4,5-Bisphosphate 3-Kinase Catalytic Subunit Delta	Protein Coding	O00329	66	GC01P068090	27.0349	https://www.genecards.org/cgi-bin/carddisp.pl?gene=PIK3CD
PBRM1	Polybromo 1	Protein Coding	Q86U86	59	GC03M052545	27.0271	https://www.genecards.org/cgi-bin/carddisp.pl?gene=PBRM1
HFE	Homeostatic Iron Regulator	Protein Coding	Q30201	58	GC06P026087	26.9606	https://www.genecards.org/cgi-bin/carddisp.pl?gene=HFE
WRAP53	WD Repeat Containing Antisense To TP53	Protein Coding	Q9BUR4	53	GC17P143379	26.9596	https://www.genecards.org/cgi-bin/carddisp.pl?gene=WRAP53
KMT2C	Lysine Methyltransferase 2C	Protein Coding	Q8NEZ4	56	GC07M152134	26.9269	https://www.genecards.org/cgi-bin/carddisp.pl?gene=KMT2C
SNAI2	Snail Family Transcriptional Repressor 2	Protein Coding	O43623	56	GC08M048917	26.9192	https://www.genecards.org/cgi-bin/carddisp.pl?gene=SNAI2
EFEMP1	EGF Containing Fibulin Extracellular Matrix Protein 1	Protein Coding	Q12805	56	GC02M055865	26.9116	https://www.genecards.org/cgi-bin/carddisp.pl?gene=EFEMP1
BTK	Bruton Tyrosine Kinase	Protein Coding	Q06187	67	GC0XM101349	26.9019	https://www.genecards.org/cgi-bin/carddisp.pl?gene=BTK
BIRC3	Baculoviral IAP Repeat Containing 3	Protein Coding	Q13489	60	GC11P102317	26.8423	https://www.genecards.org/cgi-bin/carddisp.pl?gene=BIRC3
CCNA2	Cyclin A2	Protein Coding	P20248	59	GC04M121816	26.8328	https://www.genecards.org/cgi-bin/carddisp.pl?gene=CCNA2
NFKBIA	NFKB Inhibitor Alpha	Protein Coding	P25963	64	GC14M035401	26.7852	https://www.genecards.org/cgi-bin/carddisp.pl?gene=NFKBIA
NOTCH2	Notch Receptor 2	Protein Coding	Q04721	65	GC01M119911	26.784	https://www.genecards.org/cgi-bin/carddisp.pl?gene=NOTCH2
STAT5B	Signal Transducer And Activator Of Transcription 5B	Protein Coding	P51692	63	GC17M042199	26.783	https://www.genecards.org/cgi-bin/carddisp.pl?gene=STAT5B
TRIM24	Tripartite Motif Containing 24	Protein Coding	O15164	57	GC07P138460	26.7571	https://www.genecards.org/cgi-bin/carddisp.pl?gene=TRIM24
CXCL12	C-X-C Motif Chemokine Ligand 12	Protein Coding	P48061	59	GC10M044370	26.7331	https://www.genecards.org/cgi-bin/carddisp.pl?gene=CXCL12
TFF1	Trefoil Factor 1	Protein Coding	P04155	55	GC21M042362	26.6834	https://www.genecards.org/cgi-bin/carddisp.pl?gene=TFF1
DDR2	Discoidin Domain Receptor Tyrosine Kinase 2	Protein Coding	Q16832	64	GC01P174172	26.6583	https://www.genecards.org/cgi-bin/carddisp.pl?gene=DDR2
PPARA	Peroxisome Proliferator Activated Receptor Alpha	Protein Coding	Q07869	57	GC22P046150	26.6248	https://www.genecards.org/cgi-bin/carddisp.pl?gene=PPARA
SOCS1	Suppressor Of Cytokine Signaling 1	Protein Coding	O15524	59	GC16M047513	26.5893	https://www.genecards.org/cgi-bin/carddisp.pl?gene=SOCS1
UPK2	Uroplakin 2	Protein Coding	O00526	49	GC11P118925	26.5757	https://www.genecards.org/cgi-bin/carddisp.pl?gene=UPK2
SOS1	SOS Ras/Rac Guanine Nucleotide Exchange Factor 1	Protein Coding	Q07889	64	GC02M039417	26.4958	https://www.genecards.org/cgi-bin/carddisp.pl?gene=SOS1
PDGFB	Platelet Derived Growth Factor Subunit B	Protein Coding	P01127	64	GC22M083986	26.4753	https://www.genecards.org/cgi-bin/carddisp.pl?gene=PDGFB
ACTB	Actin Beta	Protein Coding	P60709	63	GC07M005790	26.356	https://www.genecards.org/cgi-bin/carddisp.pl?gene=ACTB
CSF1	Colony Stimulating Factor 1	Protein Coding	P09603	57	GC01P111495	26.2357	https://www.genecards.org/cgi-bin/carddisp.pl?gene=CSF1
ACTA2	Actin Alpha 2, Smooth Muscle	Protein Coding	P62736	61	GC10M088935	26.2337	https://www.genecards.org/cgi-bin/carddisp.pl?gene=ACTA2
EPAS1	Endothelial PAS Domain Protein 1	Protein Coding	Q99814	64	GC02P046293	26.2272	https://www.genecards.org/cgi-bin/carddisp.pl?gene=EPAS1
HLA-A	Major Histocompatibility Complex, Class I, A	Protein Coding	P04439	59	GC06P173041	26.1824	https://www.genecards.org/cgi-bin/carddisp.pl?gene=HLA-A
GSN	Gelsolin	Protein Coding	P06396	62	GC09P121201	26.1812	https://www.genecards.org/cgi-bin/carddisp.pl?gene=GSN
CDH2	Cadherin 2	Protein Coding	P19022	64	GC18M037261	26.1347	https://www.genecards.org/cgi-bin/carddisp.pl?gene=CDH2
CDC25C	Cell Division Cycle 25C	Protein Coding	P30307	61	GC05M138285	26.113	https://www.genecards.org/cgi-bin/carddisp.pl?gene=CDC25C
TIMP2	TIMP Metallopeptidase Inhibitor 2	Protein Coding	P16035	54	GC17M078852	26.1033	https://www.genecards.org/cgi-bin/carddisp.pl?gene=TIMP2
CYP2D6	Cytochrome P450 Family 2 Subfamily D Member 6 (Gene/Pseudogene)	Protein Coding	P10635	60	GC22M042126	26.0737	https://www.genecards.org/cgi-bin/carddisp.pl?gene=CYP2D6
MAPK10	Mitogen-Activated Protein Kinase 10	Protein Coding	P53779	60	GC04M085990	26.0729	https://www.genecards.org/cgi-bin/carddisp.pl?gene=MAPK10
KRT18	Keratin 18	Protein Coding	P05783	63	GC12P052948	26.0536	https://www.genecards.org/cgi-bin/carddisp.pl?gene=KRT18
UPK3A	Uroplakin 3A	Protein Coding	O75631	50	GC22P045284	26.0386	https://www.genecards.org/cgi-bin/carddisp.pl?gene=UPK3A
EGR1	Early Growth Response 1	Protein Coding	P18146	57	GC05P138465	26.0213	https://www.genecards.org/cgi-bin/carddisp.pl?gene=EGR1
SOD1	Superoxide Dismutase 1	Protein Coding	P00441	66	GC21P031659	25.997	https://www.genecards.org/cgi-bin/carddisp.pl?gene=SOD1
EPHB4	EPH Receptor B4	Protein Coding	P54760	66	GC07M106449	25.9574	https://www.genecards.org/cgi-bin/carddisp.pl?gene=EPHB4
PIK3CB	Phosphatidylinositol-4,5-Bisphosphate 3-Kinase Catalytic Subunit Beta	Protein Coding	P42338	62	GC03M138652	25.9515	https://www.genecards.org/cgi-bin/carddisp.pl?gene=PIK3CB
PPARD	Peroxisome Proliferator Activated Receptor Delta	Protein Coding	Q03181	59	GC06P173188	25.8953	https://www.genecards.org/cgi-bin/carddisp.pl?gene=PPARD
IFI27	Interferon Alpha Inducible Protein 27	Protein Coding	P40305	50	GC14P094104	25.8524	https://www.genecards.org/cgi-bin/carddisp.pl?gene=IFI27
RAC1	Rac Family Small GTPase 1	Protein Coding	P63000	62	GC07P017475	25.84	https://www.genecards.org/cgi-bin/carddisp.pl?gene=RAC1
CDX2	Caudal Type Homeobox 2	Protein Coding	Q99626	55	GC13M027962	25.8352	https://www.genecards.org/cgi-bin/carddisp.pl?gene=CDX2
NCOA3	Nuclear Receptor Coactivator 3	Protein Coding	Q9Y6Q9	60	GC20P047501	25.8306	https://www.genecards.org/cgi-bin/carddisp.pl?gene=NCOA3
PBOV1	Prostate And Breast Cancer Overexpressed 1	Protein Coding	Q9GZY1	35	GC06M138215	25.8227	https://www.genecards.org/cgi-bin/carddisp.pl?gene=PBOV1
MSMB	Microseminoprotein Beta	Protein Coding	P08118	52	GC10M046033	25.7867	https://www.genecards.org/cgi-bin/carddisp.pl?gene=MSMB
CHD1	Chromodomain Helicase DNA Binding Protein 1	Protein Coding	O14646	57	GC05M098853	25.7601	https://www.genecards.org/cgi-bin/carddisp.pl?gene=CHD1
AREG	Amphiregulin	Protein Coding	P15514	55	GC04P074445	25.752	https://www.genecards.org/cgi-bin/carddisp.pl?gene=AREG
CYP3A4	Cytochrome P450 Family 3 Subfamily A Member 4	Protein Coding	P08684	61	GC07M106386	25.7152	https://www.genecards.org/cgi-bin/carddisp.pl?gene=CYP3A4
PTK2B	Protein Tyrosine Kinase 2 Beta	Protein Coding	Q14289	62	GC08P027311	25.7014	https://www.genecards.org/cgi-bin/carddisp.pl?gene=PTK2B
PAX5	Paired Box 5	Protein Coding	Q02548	60	GC09M037122	25.6838	https://www.genecards.org/cgi-bin/carddisp.pl?gene=PAX5
SPARC	Secreted Protein Acidic And Cysteine Rich	Protein Coding	P09486	62	GC05M151661	25.671	https://www.genecards.org/cgi-bin/carddisp.pl?gene=SPARC
TNFRSF10A	TNF Receptor Superfamily Member 10a	Protein Coding	O00220	57	GC08M023190	25.6667	https://www.genecards.org/cgi-bin/carddisp.pl?gene=TNFRSF10A
TP53BP1	Tumor Protein P53 Binding Protein 1	Protein Coding	Q12888	56	GC15M043403	25.5756	https://www.genecards.org/cgi-bin/carddisp.pl?gene=TP53BP1
TIMP3	TIMP Metallopeptidase Inhibitor 3	Protein Coding	P35625	57	GC22P086768	25.5574	https://www.genecards.org/cgi-bin/carddisp.pl?gene=TIMP3
TSG101	Tumor Susceptibility 101	Protein Coding	Q99816	57	GC11M018468	25.549	https://www.genecards.org/cgi-bin/carddisp.pl?gene=TSG101
BMP4	Bone Morphogenetic Protein 4	Protein Coding	P12644	62	GC14M053949	25.5411	https://www.genecards.org/cgi-bin/carddisp.pl?gene=BMP4
MDM4	MDM4 Regulator Of P53	Protein Coding	O15151	59	GC01P204516	25.5329	https://www.genecards.org/cgi-bin/carddisp.pl?gene=MDM4
JAK1	Janus Kinase 1	Protein Coding	P23458	66	GC01M064833	25.5113	https://www.genecards.org/cgi-bin/carddisp.pl?gene=JAK1
DROSHA	Drosha Ribonuclease III	Protein Coding	Q9NRR4	57	GC05M031401	25.4601	https://www.genecards.org/cgi-bin/carddisp.pl?gene=DROSHA
SPP1	Secreted Phosphoprotein 1	Protein Coding	P10451	57	GC04P087975	25.4468	https://www.genecards.org/cgi-bin/carddisp.pl?gene=SPP1
CA9	Carbonic Anhydrase 9	Protein Coding	Q16790	59	GC09P035673	25.4383	https://www.genecards.org/cgi-bin/carddisp.pl?gene=CA9
MED1	Mediator Complex Subunit 1	Protein Coding	Q15648	56	GC17M039404	25.3705	https://www.genecards.org/cgi-bin/carddisp.pl?gene=MED1
RARA	Retinoic Acid Receptor Alpha	Protein Coding	P10276	63	GC17P040309	25.349	https://www.genecards.org/cgi-bin/carddisp.pl?gene=RARA
HSPA4	Heat Shock Protein Family A (Hsp70) Member 4	Protein Coding	P34932	56	GC05P133122	25.3343	https://www.genecards.org/cgi-bin/carddisp.pl?gene=HSPA4
SOX4	SRY-Box Transcription Factor 4	Protein Coding	Q06945	56	GC06P021593	25.2632	https://www.genecards.org/cgi-bin/carddisp.pl?gene=SOX4
PPP2R1B	Protein Phosphatase 2 Scaffold Subunit Abeta	Protein Coding	P30154	60	GC11M137310	25.2601	https://www.genecards.org/cgi-bin/carddisp.pl?gene=PPP2R1B
SF3B2	Splicing Factor 3b Subunit 2	Protein Coding	Q13435	52	GC11P066050	25.2141	https://www.genecards.org/cgi-bin/carddisp.pl?gene=SF3B2
ZFHX3	Zinc Finger Homeobox 3	Protein Coding	Q15911	56	GC16M072782	25.1952	https://www.genecards.org/cgi-bin/carddisp.pl?gene=ZFHX3
MPO	Myeloperoxidase	Protein Coding	P05164	66	GC17M058269	25.1829	https://www.genecards.org/cgi-bin/carddisp.pl?gene=MPO
CRP	C-Reactive Protein	Protein Coding	P02741	59	GC01M166465	25.1784	https://www.genecards.org/cgi-bin/carddisp.pl?gene=CRP
IFNA1	Interferon Alpha 1	Protein Coding	P01562	52	GC09P021912	25.1496	https://www.genecards.org/cgi-bin/carddisp.pl?gene=IFNA1
GAPDH	Glyceraldehyde-3-Phosphate Dehydrogenase	Protein Coding	P04406	64	GC12P068260	25.0503	https://www.genecards.org/cgi-bin/carddisp.pl?gene=GAPDH
ID1	Inhibitor Of DNA Binding 1	Protein Coding	P41134	54	GC20P047001	25.04	https://www.genecards.org/cgi-bin/carddisp.pl?gene=ID1
EXT1	Exostosin Glycosyltransferase 1	Protein Coding	Q16394	60	GC08M117798	25.0317	https://www.genecards.org/cgi-bin/carddisp.pl?gene=EXT1
E2F3	E2F Transcription Factor 3	Protein Coding	O00716	55	GC06P020452	25.0301	https://www.genecards.org/cgi-bin/carddisp.pl?gene=E2F3
SULT1A1	Sulfotransferase Family 1A Member 1	Protein Coding	P50225	55	GC16M048228	24.9796	https://www.genecards.org/cgi-bin/carddisp.pl?gene=SULT1A1
CFLAR	CASP8 And FADD Like Apoptosis Regulator	Protein Coding	O15519	57	GC02P204493	24.963	https://www.genecards.org/cgi-bin/carddisp.pl?gene=CFLAR
MAPK8	Mitogen-Activated Protein Kinase 8	Protein Coding	P45983	62	GC10P048306	24.9578	https://www.genecards.org/cgi-bin/carddisp.pl?gene=MAPK8
JUP	Junction Plakoglobin	Protein Coding	P14923	61	GC17M041754	24.9174	https://www.genecards.org/cgi-bin/carddisp.pl?gene=JUP
LAMA5	Laminin Subunit Alpha 5	Protein Coding	O15230	56	GC20M062307	24.8701	https://www.genecards.org/cgi-bin/carddisp.pl?gene=LAMA5
SLC22A18	Solute Carrier Family 22 Member 18	Protein Coding	Q96BI1	54	GC11P002899	24.8406	https://www.genecards.org/cgi-bin/carddisp.pl?gene=SLC22A18
PKM	Pyruvate Kinase M1/2	Protein Coding	P14618	63	GC15M072199	24.8328	https://www.genecards.org/cgi-bin/carddisp.pl?gene=PKM
VEGFD	Vascular Endothelial Growth Factor D	Protein Coding	O43915	53	GC0XM015345	24.8196	https://www.genecards.org/cgi-bin/carddisp.pl?gene=VEGFD
VEGFB	Vascular Endothelial Growth Factor B	Protein Coding	P49765	56	GC11P064234	24.7929	https://www.genecards.org/cgi-bin/carddisp.pl?gene=VEGFB
RPS20	Ribosomal Protein S20	Protein Coding	P60866	56	GC08M056067	24.7846	https://www.genecards.org/cgi-bin/carddisp.pl?gene=RPS20
POU5F1	POU Class 5 Homeobox 1	Protein Coding	Q01860	60	GC06M103297	24.7837	https://www.genecards.org/cgi-bin/carddisp.pl?gene=POU5F1
CTSB	Cathepsin B	Protein Coding	P07858	64	GC08M011842	24.7792	https://www.genecards.org/cgi-bin/carddisp.pl?gene=CTSB
IGFBP2	Insulin Like Growth Factor Binding Protein 2	Protein Coding	P18065	56	GC02P216632	24.7775	https://www.genecards.org/cgi-bin/carddisp.pl?gene=IGFBP2
RINT1	RAD50 Interactor 1	Protein Coding	Q6NUQ1	50	GC07P105532	24.7772	https://www.genecards.org/cgi-bin/carddisp.pl?gene=RINT1
TOE1	Target Of EGR1, Exonuclease	Protein Coding	Q96GM8	50	GC01P070114	24.7552	https://www.genecards.org/cgi-bin/carddisp.pl?gene=TOE1
CDKN3	Cyclin Dependent Kinase Inhibitor 3	Protein Coding	Q16667	54	GC14P055603	24.7491	https://www.genecards.org/cgi-bin/carddisp.pl?gene=CDKN3
TOP1	DNA Topoisomerase I	Protein Coding	P11387	62	GC20P041028	24.7456	https://www.genecards.org/cgi-bin/carddisp.pl?gene=TOP1
KDM3A	Lysine Demethylase 3A	Protein Coding	Q9Y4C1	54	GC02P087184	24.7428	https://www.genecards.org/cgi-bin/carddisp.pl?gene=KDM3A
NSD1	Nuclear Receptor Binding SET Domain Protein 1	Protein Coding	Q96L73	57	GC05P189455	24.7304	https://www.genecards.org/cgi-bin/carddisp.pl?gene=NSD1
CTCF	CCCTC-Binding Factor	Protein Coding	P49711	60	GC16P114003	24.7215	https://www.genecards.org/cgi-bin/carddisp.pl?gene=CTCF
PRF1	Perforin 1	Protein Coding	P14222	60	GC10M070597	24.7084	https://www.genecards.org/cgi-bin/carddisp.pl?gene=PRF1
XPO1	Exportin 1	Protein Coding	O14980	61	GC02M061445	24.6982	https://www.genecards.org/cgi-bin/carddisp.pl?gene=XPO1
FASN	Fatty Acid Synthase	Protein Coding	P49327	61	GC17M082078	24.6461	https://www.genecards.org/cgi-bin/carddisp.pl?gene=FASN
JAK3	Janus Kinase 3	Protein Coding	P52333	65	GC19M017824	24.6367	https://www.genecards.org/cgi-bin/carddisp.pl?gene=JAK3
KRT8	Keratin 8	Protein Coding	P05787	60	GC12M052897	24.6307	https://www.genecards.org/cgi-bin/carddisp.pl?gene=KRT8
TRRAP	Transformation/Transcription Domain Associated Protein	Protein Coding	Q9Y4A5	57	GC07P098877	24.5927	https://www.genecards.org/cgi-bin/carddisp.pl?gene=TRRAP
BSG	Basigin (Ok Blood Group)	Protein Coding	P35613	57	GC19P000571	24.5692	https://www.genecards.org/cgi-bin/carddisp.pl?gene=BSG
MMP3	Matrix Metallopeptidase 3	Protein Coding	P08254	63	GC11M102835	24.5623	https://www.genecards.org/cgi-bin/carddisp.pl?gene=MMP3
LZTS1	Leucine Zipper Tumor Suppressor 1	Protein Coding	Q9Y250	50	GC08M020246	24.5605	https://www.genecards.org/cgi-bin/carddisp.pl?gene=LZTS1
MYLK	Myosin Light Chain Kinase	Protein Coding	Q15746	65	GC03M123610	24.5587	https://www.genecards.org/cgi-bin/carddisp.pl?gene=MYLK
GNA11	G Protein Subunit Alpha 11	Protein Coding	P29992	60	GC19P003094	24.5532	https://www.genecards.org/cgi-bin/carddisp.pl?gene=GNA11
SKP2	S-Phase Kinase Associated Protein 2	Protein Coding	Q13309	59	GC05P036151	24.5525	https://www.genecards.org/cgi-bin/carddisp.pl?gene=SKP2
PRSS1	Serine Protease 1	Protein Coding	P07477	57	GC07P163493	24.5484	https://www.genecards.org/cgi-bin/carddisp.pl?gene=PRSS1
ISL1	ISL LIM Homeobox 1	Protein Coding	P61371	57	GC05P051383	24.5476	https://www.genecards.org/cgi-bin/carddisp.pl?gene=ISL1
FGF4	Fibroblast Growth Factor 4	Protein Coding	P08620	57	GC11M136735	24.5463	https://www.genecards.org/cgi-bin/carddisp.pl?gene=FGF4
CCL5	C-C Motif Chemokine Ligand 5	Protein Coding	P13501	56	GC17M035871	24.5427	https://www.genecards.org/cgi-bin/carddisp.pl?gene=CCL5
ABCC2	ATP Binding Cassette Subfamily C Member 2	Protein Coding	Q92887	61	GC10P099782	24.5323	https://www.genecards.org/cgi-bin/carddisp.pl?gene=ABCC2
S100A4	S100 Calcium Binding Protein A4	Protein Coding	P26447	57	GC01M153543	24.4998	https://www.genecards.org/cgi-bin/carddisp.pl?gene=S100A4
RB1CC1	RB1 Inducible Coiled-Coil 1	Protein Coding	Q8TDY2	57	GC08M052622	24.4505	https://www.genecards.org/cgi-bin/carddisp.pl?gene=RB1CC1
GRB2	Growth Factor Receptor Bound Protein 2	Protein Coding	P62993	60	GC17M075318	24.4331	https://www.genecards.org/cgi-bin/carddisp.pl?gene=GRB2
KLF5	KLF Transcription Factor 5	Protein Coding	Q13887	58	GC13P073054	24.3893	https://www.genecards.org/cgi-bin/carddisp.pl?gene=KLF5
FGF10	Fibroblast Growth Factor 10	Protein Coding	O15520	60	GC05M045146	24.2526	https://www.genecards.org/cgi-bin/carddisp.pl?gene=FGF10
CNOT9	CCR4-NOT Transcription Complex Subunit 9	Protein Coding	Q92600	47	GC02P218580	24.2423	https://www.genecards.org/cgi-bin/carddisp.pl?gene=CNOT9
CKS1B	CDC28 Protein Kinase Regulatory Subunit 1B	Protein Coding	P61024	54	GC01P154974	24.221	https://www.genecards.org/cgi-bin/carddisp.pl?gene=CKS1B
FLT3	Fms Related Receptor Tyrosine Kinase 3	Protein Coding	P36888	66	GC13M028003	24.2167	https://www.genecards.org/cgi-bin/carddisp.pl?gene=FLT3
PTPN3	Protein Tyrosine Phosphatase Non-Receptor Type 3	Protein Coding	P26045	55	GC09M109375	24.1861	https://www.genecards.org/cgi-bin/carddisp.pl?gene=PTPN3
BMP6	Bone Morphogenetic Protein 6	Protein Coding	P22004	57	GC06P007726	24.1611	https://www.genecards.org/cgi-bin/carddisp.pl?gene=BMP6
ING1	Inhibitor Of Growth Family Member 1	Protein Coding	Q9UK53	56	GC13P110712	24.1396	https://www.genecards.org/cgi-bin/carddisp.pl?gene=ING1
ETV6	ETS Variant Transcription Factor 6	Protein Coding	P41212	59	GC12P011649	24.1279	https://www.genecards.org/cgi-bin/carddisp.pl?gene=ETV6
BAK1	BCL2 Antagonist/Killer 1	Protein Coding	Q16611	57	GC06M033572	24.1246	https://www.genecards.org/cgi-bin/carddisp.pl?gene=BAK1
TFRC	Transferrin Receptor	Protein Coding	P02786	64	GC03M196646	24.1181	https://www.genecards.org/cgi-bin/carddisp.pl?gene=TFRC
GEN1	GEN1 Holliday Junction 5' Flap Endonuclease	Protein Coding	Q17RS7	50	GC02P017754	24.1132	https://www.genecards.org/cgi-bin/carddisp.pl?gene=GEN1
HMGA2	High Mobility Group AT-Hook 2	Protein Coding	P52926	58	GC12P065824	24.0785	https://www.genecards.org/cgi-bin/carddisp.pl?gene=HMGA2
MYCN	MYCN Proto-Oncogene, BHLH Transcription Factor	Protein Coding	P04198	59	GC02P015974	24.0779	https://www.genecards.org/cgi-bin/carddisp.pl?gene=MYCN
ENO2	Enolase 2	Protein Coding	P09104	60	GC12P006913	24.0566	https://www.genecards.org/cgi-bin/carddisp.pl?gene=ENO2
BCL6	BCL6 Transcription Repressor	Protein Coding	P41182	59	GC03M187721	24.0255	https://www.genecards.org/cgi-bin/carddisp.pl?gene=BCL6
CDH3	Cadherin 3	Protein Coding	P22223	59	GC16P114055	23.9722	https://www.genecards.org/cgi-bin/carddisp.pl?gene=CDH3
UHRF1	Ubiquitin Like With PHD And Ring Finger Domains 1	Protein Coding	Q96T88	53	GC19P141979	23.9472	https://www.genecards.org/cgi-bin/carddisp.pl?gene=UHRF1
BMI1	BMI1 Proto-Oncogene, Polycomb Ring Finger	Protein Coding	P35226	56	GC10P022373	23.9472	https://www.genecards.org/cgi-bin/carddisp.pl?gene=BMI1
PLCG1	Phospholipase C Gamma 1	Protein Coding	P19174	63	GC20P041136	23.9214	https://www.genecards.org/cgi-bin/carddisp.pl?gene=PLCG1
INS	Insulin	Protein Coding	P01308	61	GC11M002159	23.8957	https://www.genecards.org/cgi-bin/carddisp.pl?gene=INS
ALB	Albumin	Protein Coding	P02768	61	GC04P073397	23.887	https://www.genecards.org/cgi-bin/carddisp.pl?gene=ALB
CLU	Clusterin	Protein Coding	P10909	60	GC08M027596	23.8546	https://www.genecards.org/cgi-bin/carddisp.pl?gene=CLU
PAX8	Paired Box 8	Protein Coding	Q06710	58	GC02M113215	23.8515	https://www.genecards.org/cgi-bin/carddisp.pl?gene=PAX8
AHR	Aryl Hydrocarbon Receptor	Protein Coding	P35869	61	GC07P016916	23.7608	https://www.genecards.org/cgi-bin/carddisp.pl?gene=AHR
CYLD	CYLD Lysine 63 Deubiquitinase	Protein Coding	Q9NQC7	60	GC16P050742	23.7598	https://www.genecards.org/cgi-bin/carddisp.pl?gene=CYLD
IL18	Interleukin 18	Protein Coding	Q14116	57	GC11M112143	23.7502	https://www.genecards.org/cgi-bin/carddisp.pl?gene=IL18
MAD1L1	Mitotic Arrest Deficient 1 Like 1	Protein Coding	Q9Y6D9	59	GC07M001815	23.7305	https://www.genecards.org/cgi-bin/carddisp.pl?gene=MAD1L1
PTGS1	Prostaglandin-Endoperoxide Synthase 1	Protein Coding	P23219	60	GC09P122370	23.7254	https://www.genecards.org/cgi-bin/carddisp.pl?gene=PTGS1
NKX3-1	NK3 Homeobox 1	Protein Coding	Q99801	53	GC08M023678	23.7167	https://www.genecards.org/cgi-bin/carddisp.pl?gene=NKX3-1
PAK4	P21 (RAC1) Activated Kinase 4	Protein Coding	O96013	61	GC19P039125	23.6982	https://www.genecards.org/cgi-bin/carddisp.pl?gene=PAK4
PRC1	Protein Regulator Of Cytokinesis 1	Protein Coding	O43663	50	GC15M090966	23.695	https://www.genecards.org/cgi-bin/carddisp.pl?gene=PRC1
NGF	Nerve Growth Factor	Protein Coding	P01138	64	GC01M115285	23.6634	https://www.genecards.org/cgi-bin/carddisp.pl?gene=NGF
ANXA5	Annexin A5	Protein Coding	P08758	60	GC04M121667	23.6068	https://www.genecards.org/cgi-bin/carddisp.pl?gene=ANXA5
ETV4	ETS Variant Transcription Factor 4	Protein Coding	P43268	55	GC17M043527	23.5973	https://www.genecards.org/cgi-bin/carddisp.pl?gene=ETV4
PDCD1LG2	Programmed Cell Death 1 Ligand 2	Protein Coding	Q9BQ51	56	GC09P005510	23.5935	https://www.genecards.org/cgi-bin/carddisp.pl?gene=PDCD1LG2
BCL2L11	BCL2 Like 11	Protein Coding	O43521	58	GC02P111119	23.5339	https://www.genecards.org/cgi-bin/carddisp.pl?gene=BCL2L11
HMOX1	Heme Oxygenase 1	Protein Coding	P09601	65	GC22P035380	23.5321	https://www.genecards.org/cgi-bin/carddisp.pl?gene=HMOX1
LDLR	Low Density Lipoprotein Receptor	Protein Coding	P01130	64	GC19P142248	23.5181	https://www.genecards.org/cgi-bin/carddisp.pl?gene=LDLR
ETS1	ETS Proto-Oncogene 1, Transcription Factor	Protein Coding	P14921	61	GC11M128458	23.51	https://www.genecards.org/cgi-bin/carddisp.pl?gene=ETS1
KISS1	KiSS-1 Metastasis Suppressor	Protein Coding	Q15726	53	GC01M204190	23.4981	https://www.genecards.org/cgi-bin/carddisp.pl?gene=KISS1
CD4	CD4 Molecule	Protein Coding	P01730	63	GC12P006786	23.4862	https://www.genecards.org/cgi-bin/carddisp.pl?gene=CD4
FOLH1	Folate Hydrolase 1	Protein Coding	Q04609	60	GC11M136261	23.4788	https://www.genecards.org/cgi-bin/carddisp.pl?gene=FOLH1
TEK	TEK Receptor Tyrosine Kinase	Protein Coding	Q02763	64	GC09P027109	23.4631	https://www.genecards.org/cgi-bin/carddisp.pl?gene=TEK
PML	PML Nuclear Body Scaffold	Protein Coding	P29590	59	GC15P073994	23.3898	https://www.genecards.org/cgi-bin/carddisp.pl?gene=PML
EPHX1	Epoxide Hydrolase 1	Protein Coding	P07099	57	GC01P225810	23.3645	https://www.genecards.org/cgi-bin/carddisp.pl?gene=EPHX1
AURKB	Aurora Kinase B	Protein Coding	Q96GD4	65	GC17M092470	23.3294	https://www.genecards.org/cgi-bin/carddisp.pl?gene=AURKB
DSP	Desmoplakin	Protein Coding	P15924	63	GC06P007541	23.3201	https://www.genecards.org/cgi-bin/carddisp.pl?gene=DSP
PLA2G2A	Phospholipase A2 Group IIA	Protein Coding	P14555	60	GC01M019975	23.2617	https://www.genecards.org/cgi-bin/carddisp.pl?gene=PLA2G2A
TTK	TTK Protein Kinase	Protein Coding	P33981	59	GC06P080003	23.245	https://www.genecards.org/cgi-bin/carddisp.pl?gene=TTK
MME	Membrane Metalloendopeptidase	Protein Coding	P08473	63	GC03P155024	23.2213	https://www.genecards.org/cgi-bin/carddisp.pl?gene=MME
IFNA2	Interferon Alpha 2	Protein Coding	P01563	56	GC09M021384	23.215	https://www.genecards.org/cgi-bin/carddisp.pl?gene=IFNA2
CXCL1	C-X-C Motif Chemokine Ligand 1	Protein Coding	P09341	56	GC04P073869	23.1741	https://www.genecards.org/cgi-bin/carddisp.pl?gene=CXCL1
LGALS3	Galectin 3	Protein Coding	P17931	57	GC14P055124	23.1461	https://www.genecards.org/cgi-bin/carddisp.pl?gene=LGALS3
MAGEA3	MAGE Family Member A3	Protein Coding	P43357	49	GC0XP152698	23.1335	https://www.genecards.org/cgi-bin/carddisp.pl?gene=MAGEA3
IL2RA	Interleukin 2 Receptor Subunit Alpha	Protein Coding	P01589	63	GC10M006010	23.0896	https://www.genecards.org/cgi-bin/carddisp.pl?gene=IL2RA
LIG4	DNA Ligase 4	Protein Coding	P49917	60	GC13M108207	23.0869	https://www.genecards.org/cgi-bin/carddisp.pl?gene=LIG4
SERPINB5	Serpin Family B Member 5	Protein Coding	P36952	56	GC18P063476	23.0528	https://www.genecards.org/cgi-bin/carddisp.pl?gene=SERPINB5
SQSTM1	Sequestosome 1	Protein Coding	Q13501	62	GC05P179806	23.028	https://www.genecards.org/cgi-bin/carddisp.pl?gene=SQSTM1
ATP7B	ATPase Copper Transporting Beta	Protein Coding	P35670	61	GC13M051930	23.0247	https://www.genecards.org/cgi-bin/carddisp.pl?gene=ATP7B
MXRA5	Matrix Remodeling Associated 5	Protein Coding	Q9NR99	45	GC0XM003308	22.9914	https://www.genecards.org/cgi-bin/carddisp.pl?gene=MXRA5
RAD54B	RAD54 Homolog B	Protein Coding	Q9Y620	53	GC08M094371	22.9696	https://www.genecards.org/cgi-bin/carddisp.pl?gene=RAD54B
LCN2	Lipocalin 2	Protein Coding	P80188	58	GC09P128149	22.9597	https://www.genecards.org/cgi-bin/carddisp.pl?gene=LCN2
FADD	Fas Associated Via Death Domain	Protein Coding	Q13158	60	GC11P070203	22.9542	https://www.genecards.org/cgi-bin/carddisp.pl?gene=FADD
COL1A1	Collagen Type I Alpha 1 Chain	Protein Coding	P02452	63	GC17M093791	22.924	https://www.genecards.org/cgi-bin/carddisp.pl?gene=COL1A1
LRIG2	Leucine Rich Repeats And Immunoglobulin Like Domains 2	Protein Coding	O94898	50	GC01P113073	22.9177	https://www.genecards.org/cgi-bin/carddisp.pl?gene=LRIG2
MYCL	MYCL Proto-Oncogene, BHLH Transcription Factor	Protein Coding	P12524	52	GC01M039895	22.91	https://www.genecards.org/cgi-bin/carddisp.pl?gene=MYCL
ABCC3	ATP Binding Cassette Subfamily C Member 3	Protein Coding	O15438	58	GC17P050634	22.8916	https://www.genecards.org/cgi-bin/carddisp.pl?gene=ABCC3
COL3A1	Collagen Type III Alpha 1 Chain	Protein Coding	P02461	61	GC02P188974	22.8727	https://www.genecards.org/cgi-bin/carddisp.pl?gene=COL3A1
HOXA13	Homeobox A13	Protein Coding	P31271	53	GC07M028178	22.8561	https://www.genecards.org/cgi-bin/carddisp.pl?gene=HOXA13
CD40	CD40 Molecule	Protein Coding	P25942	63	GC20P046118	22.8355	https://www.genecards.org/cgi-bin/carddisp.pl?gene=CD40
ABCA1	ATP Binding Cassette Subfamily A Member 1	Protein Coding	O95477	61	GC09M104781	22.8046	https://www.genecards.org/cgi-bin/carddisp.pl?gene=ABCA1
ITGA6	Integrin Subunit Alpha 6	Protein Coding	P23229	62	GC02P172243	22.8021	https://www.genecards.org/cgi-bin/carddisp.pl?gene=ITGA6
S100A8	S100 Calcium Binding Protein A8	Protein Coding	P05109	54	GC01M166177	22.7948	https://www.genecards.org/cgi-bin/carddisp.pl?gene=S100A8
GSTM3	Glutathione S-Transferase Mu 3	Protein Coding	P21266	59	GC01M109733	22.7784	https://www.genecards.org/cgi-bin/carddisp.pl?gene=GSTM3
SKIL	SKI Like Proto-Oncogene	Protein Coding	P12757	55	GC03P170357	22.7644	https://www.genecards.org/cgi-bin/carddisp.pl?gene=SKIL
KIF1B	Kinesin Family Member 1B	Protein Coding	O60333	56	GC01P010210	22.7336	https://www.genecards.org/cgi-bin/carddisp.pl?gene=KIF1B
RRM1	Ribonucleotide Reductase Catalytic Subunit M1	Protein Coding	P23921	63	GC11P015892	22.7298	https://www.genecards.org/cgi-bin/carddisp.pl?gene=RRM1
ITGA3	Integrin Subunit Alpha 3	Protein Coding	P26006	61	GC17P050055	22.7255	https://www.genecards.org/cgi-bin/carddisp.pl?gene=ITGA3
KDM4B	Lysine Demethylase 4B	Protein Coding	O94953	58	GC19P004969	22.7094	https://www.genecards.org/cgi-bin/carddisp.pl?gene=KDM4B
FSCN1	Fascin Actin-Bundling Protein 1	Protein Coding	Q16658	57	GC07P005592	22.6932	https://www.genecards.org/cgi-bin/carddisp.pl?gene=FSCN1
RIOX2	Ribosomal Oxygenase 2	Protein Coding	Q8IUF8	49	GC03M097942	22.6838	https://www.genecards.org/cgi-bin/carddisp.pl?gene=RIOX2
FUS	FUS RNA Binding Protein	Protein Coding	P35637	57	GC16P031180	22.6506	https://www.genecards.org/cgi-bin/carddisp.pl?gene=FUS
BDNF	Brain Derived Neurotrophic Factor	Protein Coding	P23560	63	GC11M027654	22.6492	https://www.genecards.org/cgi-bin/carddisp.pl?gene=BDNF
HPRT1	Hypoxanthine Phosphoribosyltransferase 1	Protein Coding	P00492	61	GC0XP134460	22.6308	https://www.genecards.org/cgi-bin/carddisp.pl?gene=HPRT1
WNT5A	Wnt Family Member 5A	Protein Coding	P41221	64	GC03M055465	22.5965	https://www.genecards.org/cgi-bin/carddisp.pl?gene=WNT5A
USP28	Ubiquitin Specific Peptidase 28	Protein Coding	Q96RU2	52	GC11M113797	22.5752	https://www.genecards.org/cgi-bin/carddisp.pl?gene=USP28
BLTP2	Bridge-Like Lipid Transfer Protein Family Member 2	Protein Coding	Q14667	45	GC17M094575	22.529	https://www.genecards.org/cgi-bin/carddisp.pl?gene=BLTP2
BCL10	BCL10 Immune Signaling Adaptor	Protein Coding	O95999	58	GC01M085265	22.504	https://www.genecards.org/cgi-bin/carddisp.pl?gene=BCL10
CD9	CD9 Molecule	Protein Coding	P21926	57	GC12P068233	22.5021	https://www.genecards.org/cgi-bin/carddisp.pl?gene=CD9
HSPA5	Heat Shock Protein Family A (Hsp70) Member 5	Protein Coding	P11021	61	GC09M125234	22.4948	https://www.genecards.org/cgi-bin/carddisp.pl?gene=HSPA5
GNAQ	G Protein Subunit Alpha Q	Protein Coding	P50148	61	GC09M077716	22.4911	https://www.genecards.org/cgi-bin/carddisp.pl?gene=GNAQ
CTNND1	Catenin Delta 1	Protein Coding	O60716	59	GC11P059294	22.4799	https://www.genecards.org/cgi-bin/carddisp.pl?gene=CTNND1
TNFRSF8	TNF Receptor Superfamily Member 8	Protein Coding	P28908	56	GC01P012063	22.4698	https://www.genecards.org/cgi-bin/carddisp.pl?gene=TNFRSF8
PRKACA	Protein Kinase CAMP-Activated Catalytic Subunit Alpha	Protein Coding	P17612	66	GC19M104483	22.456	https://www.genecards.org/cgi-bin/carddisp.pl?gene=PRKACA
MUC5AC	Mucin 5AC, Oligomeric Mucus/Gel-Forming	Protein Coding	P98088	52	GC11P015759	22.4547	https://www.genecards.org/cgi-bin/carddisp.pl?gene=MUC5AC
WNT11	Wnt Family Member 11	Protein Coding	O96014	56	GC11M076186	22.4526	https://www.genecards.org/cgi-bin/carddisp.pl?gene=WNT11
TGFB2	Transforming Growth Factor Beta 2	Protein Coding	P61812	64	GC01P218345	22.4456	https://www.genecards.org/cgi-bin/carddisp.pl?gene=TGFB2
XBP1	X-Box Binding Protein 1	Protein Coding	P17861	59	GC22M028794	22.436	https://www.genecards.org/cgi-bin/carddisp.pl?gene=XBP1
RBBP8	RB Binding Protein 8, Endonuclease	Protein Coding	Q99708	56	GC18P022798	22.4054	https://www.genecards.org/cgi-bin/carddisp.pl?gene=RBBP8
SLC19A1	Solute Carrier Family 19 Member 1	Protein Coding	P41440	60	GC21M045493	22.4034	https://www.genecards.org/cgi-bin/carddisp.pl?gene=SLC19A1
PREX2	Phosphatidylinositol-3,4,5-Trisphosphate Dependent Rac Exchange Factor 2	Protein Coding	Q70Z35	53	GC08P067952	22.3666	https://www.genecards.org/cgi-bin/carddisp.pl?gene=PREX2
FGF1	Fibroblast Growth Factor 1	Protein Coding	P05230	60	GC05M142555	22.359	https://www.genecards.org/cgi-bin/carddisp.pl?gene=FGF1
APAF1	Apoptotic Peptidase Activating Factor 1	Protein Coding	O14727	60	GC12P098645	22.3569	https://www.genecards.org/cgi-bin/carddisp.pl?gene=APAF1
EREG	Epiregulin	Protein Coding	O14944	53	GC04P074366	22.3545	https://www.genecards.org/cgi-bin/carddisp.pl?gene=EREG
CCNB1	Cyclin B1	Protein Coding	P14635	60	GC05P069167	22.3078	https://www.genecards.org/cgi-bin/carddisp.pl?gene=CCNB1
EXOC2	Exocyst Complex Component 2	Protein Coding	Q96KP1	53	GC06M000485	22.3026	https://www.genecards.org/cgi-bin/carddisp.pl?gene=EXOC2
AGO2	Argonaute RISC Catalytic Component 2	Protein Coding	Q9UKV8	56	GC08M141005	22.2968	https://www.genecards.org/cgi-bin/carddisp.pl?gene=AGO2
PROM1	Prominin 1	Protein Coding	O43490	60	GC04M015965	22.2962	https://www.genecards.org/cgi-bin/carddisp.pl?gene=PROM1
BRD4	Bromodomain Containing 4	Protein Coding	O60885	60	GC19M104518	22.288	https://www.genecards.org/cgi-bin/carddisp.pl?gene=BRD4
IDO1	Indoleamine 2,3-Dioxygenase 1	Protein Coding	P14902	59	GC08P041407	22.2743	https://www.genecards.org/cgi-bin/carddisp.pl?gene=IDO1
INSR	Insulin Receptor	Protein Coding	P06213	67	GC19M007112	22.2612	https://www.genecards.org/cgi-bin/carddisp.pl?gene=INSR
TNFRSF1A	TNF Receptor Superfamily Member 1A	Protein Coding	P19438	63	GC12M006328	22.2597	https://www.genecards.org/cgi-bin/carddisp.pl?gene=TNFRSF1A
PTCH2	Patched 2	Protein Coding	Q9Y6C5	57	GC01M044819	22.241	https://www.genecards.org/cgi-bin/carddisp.pl?gene=PTCH2
EXO1	Exonuclease 1	Protein Coding	Q9UQ84	56	GC01P241847	22.2301	https://www.genecards.org/cgi-bin/carddisp.pl?gene=EXO1
FLNA	Filamin A	Protein Coding	P21333	62	GC0XM154348	22.2294	https://www.genecards.org/cgi-bin/carddisp.pl?gene=FLNA
IL17A	Interleukin 17A	Protein Coding	Q16552	56	GC06P052186	22.1989	https://www.genecards.org/cgi-bin/carddisp.pl?gene=IL17A
ANXA1	Annexin A1	Protein Coding	P04083	60	GC09P073151	22.1643	https://www.genecards.org/cgi-bin/carddisp.pl?gene=ANXA1
SCUBE3	Signal Peptide, CUB Domain And EGF Like Domain Containing 3	Protein Coding	Q8IX30	53	GC06P173187	22.1622	https://www.genecards.org/cgi-bin/carddisp.pl?gene=SCUBE3
ZNF276	Zinc Finger Protein 276	Protein Coding	Q8N554	47	GC16P089720	22.1618	https://www.genecards.org/cgi-bin/carddisp.pl?gene=ZNF276
CREB1	CAMP Responsive Element Binding Protein 1	Protein Coding	P16220	63	GC02P207529	22.1525	https://www.genecards.org/cgi-bin/carddisp.pl?gene=CREB1
RYR1	Ryanodine Receptor 1	Protein Coding	P21817	62	GC19P142895	22.1499	https://www.genecards.org/cgi-bin/carddisp.pl?gene=RYR1
ANGPT2	Angiopoietin 2	Protein Coding	O15123	61	GC08M006499	22.078	https://www.genecards.org/cgi-bin/carddisp.pl?gene=ANGPT2
FOXP3	Forkhead Box P3	Protein Coding	Q9BZS1	60	GC0XM049250	22.0758	https://www.genecards.org/cgi-bin/carddisp.pl?gene=FOXP3
IL33	Interleukin 33	Protein Coding	O95760	53	GC09P010219	22.0669	https://www.genecards.org/cgi-bin/carddisp.pl?gene=IL33
SNCG	Synuclein Gamma	Protein Coding	O76070	55	GC10P120014	22.0503	https://www.genecards.org/cgi-bin/carddisp.pl?gene=SNCG
AMACR	Alpha-Methylacyl-CoA Racemase	Protein Coding	Q9UHK6	58	GC05M033986	22.0422	https://www.genecards.org/cgi-bin/carddisp.pl?gene=AMACR
ATP7A	ATPase Copper Transporting Alpha	Protein Coding	Q04656	59	GC0XP078240	22.0035	https://www.genecards.org/cgi-bin/carddisp.pl?gene=ATP7A
CASP7	Caspase 7	Protein Coding	P55210	63	GC10P113679	21.9846	https://www.genecards.org/cgi-bin/carddisp.pl?gene=CASP7
CAGE1	Cancer Antigen 1	Protein Coding	Q8TC20	45	GC06M007326	21.9677	https://www.genecards.org/cgi-bin/carddisp.pl?gene=CAGE1
MST1R	Macrophage Stimulating 1 Receptor	Protein Coding	Q04912	62	GC03M054540	21.9341	https://www.genecards.org/cgi-bin/carddisp.pl?gene=MST1R
KITLG	KIT Ligand	Protein Coding	P21583	60	GC12M088492	21.9058	https://www.genecards.org/cgi-bin/carddisp.pl?gene=KITLG
SDC1	Syndecan 1	Protein Coding	P18827	56	GC02M020200	21.8864	https://www.genecards.org/cgi-bin/carddisp.pl?gene=SDC1
HMGB1	High Mobility Group Box 1	Protein Coding	P09429	62	GC13M030456	21.8744	https://www.genecards.org/cgi-bin/carddisp.pl?gene=HMGB1
STAT5A	Signal Transducer And Activator Of Transcription 5A	Protein Coding	P42229	63	GC17P042287	21.8727	https://www.genecards.org/cgi-bin/carddisp.pl?gene=STAT5A
GDF15	Growth Differentiation Factor 15	Protein Coding	Q99988	56	GC19P142540	21.8724	https://www.genecards.org/cgi-bin/carddisp.pl?gene=GDF15
FANCB	FA Complementation Group B	Protein Coding	Q8NB91	53	GC0XM016024	21.8041	https://www.genecards.org/cgi-bin/carddisp.pl?gene=FANCB
PXN	Paxillin	Protein Coding	P49023	59	GC12M120210	21.7835	https://www.genecards.org/cgi-bin/carddisp.pl?gene=PXN
CDC25A	Cell Division Cycle 25A	Protein Coding	P30304	61	GC03M048370	21.7517	https://www.genecards.org/cgi-bin/carddisp.pl?gene=CDC25A
HDAC9	Histone Deacetylase 9	Protein Coding	Q9UKV0	63	GC07P018086	21.7422	https://www.genecards.org/cgi-bin/carddisp.pl?gene=HDAC9
CSF3R	Colony Stimulating Factor 3 Receptor	Protein Coding	Q99062	60	GC01M036466	21.7351	https://www.genecards.org/cgi-bin/carddisp.pl?gene=CSF3R
RRAS2	RAS Related 2	Protein Coding	P62070	60	GC11M014301	21.7259	https://www.genecards.org/cgi-bin/carddisp.pl?gene=RRAS2
CADM1	Cell Adhesion Molecule 1	Protein Coding	Q9BY67	57	GC11M115169	21.6861	https://www.genecards.org/cgi-bin/carddisp.pl?gene=CADM1
NNMT	Nicotinamide N-Methyltransferase	Protein Coding	P40261	57	GC11P114257	21.6476	https://www.genecards.org/cgi-bin/carddisp.pl?gene=NNMT
HLA-DRB1	Major Histocompatibility Complex, Class II, DR Beta 1	Protein Coding	P01911	59	GC06M103386	21.6402	https://www.genecards.org/cgi-bin/carddisp.pl?gene=HLA-DRB1
HPSE2	Heparanase 2 (Inactive)	Protein Coding	Q8WWQ2	52	GC10M098457	21.6349	https://www.genecards.org/cgi-bin/carddisp.pl?gene=HPSE2
EIF4E	Eukaryotic Translation Initiation Factor 4E	Protein Coding	P06730	62	GC04M098879	21.6222	https://www.genecards.org/cgi-bin/carddisp.pl?gene=EIF4E
LEF1	Lymphoid Enhancer Binding Factor 1	Protein Coding	Q9UJU2	61	GC04M108047	21.6145	https://www.genecards.org/cgi-bin/carddisp.pl?gene=LEF1
E2F4	E2F Transcription Factor 4	Protein Coding	Q16254	57	GC16P067192	21.6037	https://www.genecards.org/cgi-bin/carddisp.pl?gene=E2F4
HAVCR2	Hepatitis A Virus Cellular Receptor 2	Protein Coding	Q8TDQ0	59	GC05M157063	21.601	https://www.genecards.org/cgi-bin/carddisp.pl?gene=HAVCR2
TKT	Transketolase	Protein Coding	P29401	59	GC03M053224	21.5998	https://www.genecards.org/cgi-bin/carddisp.pl?gene=TKT
PTPRD	Protein Tyrosine Phosphatase Receptor Type D	Protein Coding	P23468	59	GC09M008307	21.5798	https://www.genecards.org/cgi-bin/carddisp.pl?gene=PTPRD
HPSE	Heparanase	Protein Coding	Q9Y251	57	GC04M083292	21.5752	https://www.genecards.org/cgi-bin/carddisp.pl?gene=HPSE
BCR	BCR Activator Of RhoGEF And GTPase	Protein Coding	P11274	65	GC22P023179	21.5636	https://www.genecards.org/cgi-bin/carddisp.pl?gene=BCR
HPGD	15-Hydroxyprostaglandin Dehydrogenase	Protein Coding	P15428	59	GC04M174490	21.5305	https://www.genecards.org/cgi-bin/carddisp.pl?gene=HPGD
IRS1	Insulin Receptor Substrate 1	Protein Coding	P35568	61	GC02M226731	21.5249	https://www.genecards.org/cgi-bin/carddisp.pl?gene=IRS1
SERPINB4	Serpin Family B Member 4	Protein Coding	P48594	48	GC18M063637	21.4831	https://www.genecards.org/cgi-bin/carddisp.pl?gene=SERPINB4
G6PD	Glucose-6-Phosphate Dehydrogenase	Protein Coding	P11413	63	GC0XM154618	21.4658	https://www.genecards.org/cgi-bin/carddisp.pl?gene=G6PD
TCF3	Transcription Factor 3	Protein Coding	P15923	59	GC19M001609	21.4516	https://www.genecards.org/cgi-bin/carddisp.pl?gene=TCF3
CCK	Cholecystokinin	Protein Coding	P06307	56	GC03M042274	21.4432	https://www.genecards.org/cgi-bin/carddisp.pl?gene=CCK
CXCL10	C-X-C Motif Chemokine Ligand 10	Protein Coding	P02778	57	GC04M076021	21.4087	https://www.genecards.org/cgi-bin/carddisp.pl?gene=CXCL10
ALDH2	Aldehyde Dehydrogenase 2 Family Member	Protein Coding	P05091	64	GC12P111766	21.3681	https://www.genecards.org/cgi-bin/carddisp.pl?gene=ALDH2
CDH13	Cadherin 13	Protein Coding	P55290	57	GC16P082626	21.3524	https://www.genecards.org/cgi-bin/carddisp.pl?gene=CDH13
TCF7	Transcription Factor 7	Protein Coding	P36402	54	GC05P134427	21.3392	https://www.genecards.org/cgi-bin/carddisp.pl?gene=TCF7
BECN1	Beclin 1	Protein Coding	Q14457	59	GC17M042810	21.3353	https://www.genecards.org/cgi-bin/carddisp.pl?gene=BECN1
HSPA8	Heat Shock Protein Family A (Hsp70) Member 8	Protein Coding	P11142	62	GC11M123057	21.331	https://www.genecards.org/cgi-bin/carddisp.pl?gene=HSPA8
DIABLO	Diablo IAP-Binding Mitochondrial Protein	Protein Coding	Q9NR28	60	GC12M124516	21.3078	https://www.genecards.org/cgi-bin/carddisp.pl?gene=DIABLO
NUMA1	Nuclear Mitotic Apparatus Protein 1	Protein Coding	Q14980	58	GC11M072002	21.2973	https://www.genecards.org/cgi-bin/carddisp.pl?gene=NUMA1
ACVR1B	Activin A Receptor Type 1B	Protein Coding	P36896	59	GC12P051951	21.2864	https://www.genecards.org/cgi-bin/carddisp.pl?gene=ACVR1B
SFRP1	Secreted Frizzled Related Protein 1	Protein Coding	Q8N474	56	GC08M041262	21.2817	https://www.genecards.org/cgi-bin/carddisp.pl?gene=SFRP1
IL3	Interleukin 3	Protein Coding	P08700	57	GC05P132060	21.2382	https://www.genecards.org/cgi-bin/carddisp.pl?gene=IL3
PTPRJ	Protein Tyrosine Phosphatase Receptor Type J	Protein Coding	Q12913	60	GC11P048725	21.2348	https://www.genecards.org/cgi-bin/carddisp.pl?gene=PTPRJ
PARD3	Par-3 Family Cell Polarity Regulator	Protein Coding	Q8TEW0	54	GC10M036887	21.2338	https://www.genecards.org/cgi-bin/carddisp.pl?gene=PARD3
FGF7	Fibroblast Growth Factor 7	Protein Coding	P21781	56	GC15P049423	21.2332	https://www.genecards.org/cgi-bin/carddisp.pl?gene=FGF7
XDH	Xanthine Dehydrogenase	Protein Coding	P47989	60	GC02M031334	21.223	https://www.genecards.org/cgi-bin/carddisp.pl?gene=XDH
PKHD1	PKHD1 Ciliary IPT Domain Containing Fibrocystin/Polyductin	Protein Coding	P08F94	50	GC06M103646	21.2162	https://www.genecards.org/cgi-bin/carddisp.pl?gene=PKHD1
CTTN	Cortactin	Protein Coding	Q14247	57	GC11P070398	21.2109	https://www.genecards.org/cgi-bin/carddisp.pl?gene=CTTN
SYP	Synaptophysin	Protein Coding	P08247	59	GC0XM049187	21.2107	https://www.genecards.org/cgi-bin/carddisp.pl?gene=SYP
BIRC7	Baculoviral IAP Repeat Containing 7	Protein Coding	Q96CA5	52	GC20P063235	21.1884	https://www.genecards.org/cgi-bin/carddisp.pl?gene=BIRC7
ING4	Inhibitor Of Growth Family Member 4	Protein Coding	Q9UNL4	52	GC12M006650	21.1881	https://www.genecards.org/cgi-bin/carddisp.pl?gene=ING4
MYD88	MYD88 Innate Immune Signal Transduction Adaptor	Protein Coding	Q99836	62	GC03P038437	21.172	https://www.genecards.org/cgi-bin/carddisp.pl?gene=MYD88
HLA-B	Major Histocompatibility Complex, Class I, B	Protein Coding	P01889	59	GC06M103303	21.163	https://www.genecards.org/cgi-bin/carddisp.pl?gene=HLA-B
WNT6	Wnt Family Member 6	Protein Coding	Q9Y6F9	54	GC02P218859	21.1466	https://www.genecards.org/cgi-bin/carddisp.pl?gene=WNT6
MMP13	Matrix Metallopeptidase 13	Protein Coding	P45452	63	GC11M102942	21.1005	https://www.genecards.org/cgi-bin/carddisp.pl?gene=MMP13
SST	Somatostatin	Protein Coding	P61278	54	GC03M187668	21.1003	https://www.genecards.org/cgi-bin/carddisp.pl?gene=SST
EHBP1	EH Domain Binding Protein 1	Protein Coding	Q8NDI1	52	GC02P062673	21.0796	https://www.genecards.org/cgi-bin/carddisp.pl?gene=EHBP1
LTA	Lymphotoxin Alpha	Protein Coding	P01374	55	GC06P173078	21.0542	https://www.genecards.org/cgi-bin/carddisp.pl?gene=LTA
THADA	THADA Armadillo Repeat Containing	Protein Coding	Q6YHU6	49	GC02M043260	21.0512	https://www.genecards.org/cgi-bin/carddisp.pl?gene=THADA
SHMT1	Serine Hydroxymethyltransferase 1	Protein Coding	P34896	57	GC17M092729	21.0463	https://www.genecards.org/cgi-bin/carddisp.pl?gene=SHMT1
DIS3L2	DIS3 Like 3'-5' Exoribonuclease 2	Protein Coding	Q8IYB7	54	GC02P231961	21.0237	https://www.genecards.org/cgi-bin/carddisp.pl?gene=DIS3L2
PYHIN1	Pyrin And HIN Domain Family Member 1	Protein Coding	Q6K0P9	49	GC01P173703	21.023	https://www.genecards.org/cgi-bin/carddisp.pl?gene=PYHIN1
TXN	Thioredoxin	Protein Coding	P10599	59	GC09M110243	21.0182	https://www.genecards.org/cgi-bin/carddisp.pl?gene=TXN
HNRNPK	Heterogeneous Nuclear Ribonucleoprotein K	Protein Coding	P61978	59	GC09M119624	21.0006	https://www.genecards.org/cgi-bin/carddisp.pl?gene=HNRNPK
ITGB4	Integrin Subunit Beta 4	Protein Coding	P16144	61	GC17P075721	20.9808	https://www.genecards.org/cgi-bin/carddisp.pl?gene=ITGB4
DEK	DEK Proto-Oncogene	Protein Coding	P35659	54	GC06M018224	20.9048	https://www.genecards.org/cgi-bin/carddisp.pl?gene=DEK
FGF9	Fibroblast Growth Factor 9	Protein Coding	P31371	57	GC13P021671	20.8338	https://www.genecards.org/cgi-bin/carddisp.pl?gene=FGF9
ZKSCAN1	Zinc Finger With KRAB And SCAN Domains 1	Protein Coding	P17029	50	GC07P100015	20.8295	https://www.genecards.org/cgi-bin/carddisp.pl?gene=ZKSCAN1
PTPN12	Protein Tyrosine Phosphatase Non-Receptor Type 12	Protein Coding	Q05209	60	GC07P077537	20.8283	https://www.genecards.org/cgi-bin/carddisp.pl?gene=PTPN12
NQO2	N-Ribosyldihydronicotinamide:Quinone Dehydrogenase 2	Protein Coding	P16083	58	GC06P008752	20.8233	https://www.genecards.org/cgi-bin/carddisp.pl?gene=NQO2
ALOX5	Arachidonate 5-Lipoxygenase	Protein Coding	P09917	62	GC10P045374	20.8101	https://www.genecards.org/cgi-bin/carddisp.pl?gene=ALOX5
ALDH1A1	Aldehyde Dehydrogenase 1 Family Member A1	Protein Coding	P00352	60	GC09M072900	20.7909	https://www.genecards.org/cgi-bin/carddisp.pl?gene=ALDH1A1
CDKN2C	Cyclin Dependent Kinase Inhibitor 2C	Protein Coding	P42773	57	GC01P050960	20.7881	https://www.genecards.org/cgi-bin/carddisp.pl?gene=CDKN2C
ANGPT1	Angiopoietin 1	Protein Coding	Q15389	59	GC08M107246	20.7804	https://www.genecards.org/cgi-bin/carddisp.pl?gene=ANGPT1
CTSE	Cathepsin E	Protein Coding	P14091	56	GC01M206009	20.7589	https://www.genecards.org/cgi-bin/carddisp.pl?gene=CTSE
SGK1	Serum/Glucocorticoid Regulated Kinase 1	Protein Coding	O00141	63	GC06M134169	20.7481	https://www.genecards.org/cgi-bin/carddisp.pl?gene=SGK1
RPS6KB1	Ribosomal Protein S6 Kinase B1	Protein Coding	P23443	63	GC17P059893	20.7295	https://www.genecards.org/cgi-bin/carddisp.pl?gene=RPS6KB1
YTHDC2	YTH N6-Methyladenosine RNA Binding Protein C2	Protein Coding	Q9H6S0	50	GC05P113513	20.7238	https://www.genecards.org/cgi-bin/carddisp.pl?gene=YTHDC2
REST	RE1 Silencing Transcription Factor	Protein Coding	Q13127	56	GC04P056907	20.7189	https://www.genecards.org/cgi-bin/carddisp.pl?gene=REST
PLG	Plasminogen	Protein Coding	P00747	63	GC06P160702	20.7157	https://www.genecards.org/cgi-bin/carddisp.pl?gene=PLG
KAT7	Lysine Acetyltransferase 7	Protein Coding	O95251	57	GC17P049788	20.7068	https://www.genecards.org/cgi-bin/carddisp.pl?gene=KAT7
LDHA	Lactate Dehydrogenase A	Protein Coding	P00338	64	GC11P018394	20.7052	https://www.genecards.org/cgi-bin/carddisp.pl?gene=LDHA
PTHLH	Parathyroid Hormone Like Hormone	Protein Coding	P12272	59	GC12M034778	20.669	https://www.genecards.org/cgi-bin/carddisp.pl?gene=PTHLH
DLL1	Delta Like Canonical Notch Ligand 1	Protein Coding	O00548	57	GC06M170282	20.6687	https://www.genecards.org/cgi-bin/carddisp.pl?gene=DLL1
ACTN4	Actinin Alpha 4	Protein Coding	O43707	60	GC19P038647	20.6491	https://www.genecards.org/cgi-bin/carddisp.pl?gene=ACTN4
MC1R	Melanocortin 1 Receptor	Protein Coding	Q01726	60	GC16P089912	20.6455	https://www.genecards.org/cgi-bin/carddisp.pl?gene=MC1R
CD36	CD36 Molecule (CD36 Blood Group)	Protein Coding	P16671	63	GC07P080369	20.6117	https://www.genecards.org/cgi-bin/carddisp.pl?gene=CD36
MACF1	Microtubule Actin Crosslinking Factor 1	Protein Coding	O94854	54	GC01P069675	20.5964	https://www.genecards.org/cgi-bin/carddisp.pl?gene=MACF1
AFP	Alpha Fetoprotein	Protein Coding	P02771	60	GC04P073431	20.5849	https://www.genecards.org/cgi-bin/carddisp.pl?gene=AFP
S100A9	S100 Calcium Binding Protein A9	Protein Coding	P06702	56	GC01P153357	20.5812	https://www.genecards.org/cgi-bin/carddisp.pl?gene=S100A9
DKK1	Dickkopf WNT Signaling Pathway Inhibitor 1	Protein Coding	O94907	57	GC10P052314	20.5446	https://www.genecards.org/cgi-bin/carddisp.pl?gene=DKK1
CALCA	Calcitonin Related Polypeptide Alpha	Protein Coding	P06881	57	GC11M014966	20.5413	https://www.genecards.org/cgi-bin/carddisp.pl?gene=CALCA
TPX2	TPX2 Microtubule Nucleation Factor	Protein Coding	Q9ULW0	54	GC20P031739	20.541	https://www.genecards.org/cgi-bin/carddisp.pl?gene=TPX2
EZR	Ezrin	Protein Coding	P15311	59	GC06M158765	20.5297	https://www.genecards.org/cgi-bin/carddisp.pl?gene=EZR
CYP2C19	Cytochrome P450 Family 2 Subfamily C Member 19	Protein Coding	P33261	58	GC10P094762	20.4956	https://www.genecards.org/cgi-bin/carddisp.pl?gene=CYP2C19
NOS3	Nitric Oxide Synthase 3	Protein Coding	P29474	63	GC07P163654	20.4865	https://www.genecards.org/cgi-bin/carddisp.pl?gene=NOS3
TFDP1	Transcription Factor Dp-1	Protein Coding	Q14186	56	GC13P113584	20.4794	https://www.genecards.org/cgi-bin/carddisp.pl?gene=TFDP1
ATF3	Activating Transcription Factor 3	Protein Coding	P18847	57	GC01P212565	20.469	https://www.genecards.org/cgi-bin/carddisp.pl?gene=ATF3
WIF1	WNT Inhibitory Factor 1	Protein Coding	Q9Y5W5	55	GC12M065050	20.4663	https://www.genecards.org/cgi-bin/carddisp.pl?gene=WIF1
PAK1	P21 (RAC1) Activated Kinase 1	Protein Coding	Q13153	64	GC11M136938	20.4506	https://www.genecards.org/cgi-bin/carddisp.pl?gene=PAK1
TNFRSF11B	TNF Receptor Superfamily Member 11b	Protein Coding	O00300	60	GC08M118923	20.4148	https://www.genecards.org/cgi-bin/carddisp.pl?gene=TNFRSF11B
USP48	Ubiquitin Specific Peptidase 48	Protein Coding	Q86UV5	52	GC01M021678	20.4125	https://www.genecards.org/cgi-bin/carddisp.pl?gene=USP48
SFN	Stratifin	Protein Coding	P31947	57	GC01P069098	20.4062	https://www.genecards.org/cgi-bin/carddisp.pl?gene=SFN
TET2	Tet Methylcytosine Dioxygenase 2	Protein Coding	Q6N021	59	GC04P105145	20.3816	https://www.genecards.org/cgi-bin/carddisp.pl?gene=TET2
FZD5	Frizzled Class Receptor 5	Protein Coding	Q13467	58	GC02M207762	20.3732	https://www.genecards.org/cgi-bin/carddisp.pl?gene=FZD5
ENO1	Enolase 1	Protein Coding	P06733	61	GC01M008861	20.3466	https://www.genecards.org/cgi-bin/carddisp.pl?gene=ENO1
TSHZ3	Teashirt Zinc Finger Homeobox 3	Protein Coding	Q63HK5	50	GC19M104833	20.3441	https://www.genecards.org/cgi-bin/carddisp.pl?gene=TSHZ3
NEK2	NIMA Related Kinase 2	Protein Coding	P51955	63	GC01M211658	20.3376	https://www.genecards.org/cgi-bin/carddisp.pl?gene=NEK2
CHGA	Chromogranin A	Protein Coding	P10645	56	GC14P094540	20.3343	https://www.genecards.org/cgi-bin/carddisp.pl?gene=CHGA
MAGI2	Membrane Associated Guanylate Kinase, WW And PDZ Domain Containing 2	Protein Coding	Q86UL8	54	GC07M078017	20.3332	https://www.genecards.org/cgi-bin/carddisp.pl?gene=MAGI2
HLA-DQB1	Major Histocompatibility Complex, Class II, DQ Beta 1	Protein Coding	P01920	57	GC06M103395	20.3265	https://www.genecards.org/cgi-bin/carddisp.pl?gene=HLA-DQB1
MUC17	Mucin 17, Cell Surface Associated	Protein Coding	Q685J3	49	GC07P101020	20.3247	https://www.genecards.org/cgi-bin/carddisp.pl?gene=MUC17
TACC3	Transforming Acidic Coiled-Coil Containing Protein 3	Protein Coding	Q9Y6A5	55	GC04P009304	20.3114	https://www.genecards.org/cgi-bin/carddisp.pl?gene=TACC3
THBS3	Thrombospondin 3	Protein Coding	P49746	52	GC01M155195	20.311	https://www.genecards.org/cgi-bin/carddisp.pl?gene=THBS3
STAT6	Signal Transducer And Activator Of Transcription 6	Protein Coding	P42226	64	GC12M057095	20.3088	https://www.genecards.org/cgi-bin/carddisp.pl?gene=STAT6
LOX	Lysyl Oxidase	Protein Coding	P28300	60	GC05M122063	20.3058	https://www.genecards.org/cgi-bin/carddisp.pl?gene=LOX
EPHA3	EPH Receptor A3	Protein Coding	P29320	60	GC03P089077	20.2881	https://www.genecards.org/cgi-bin/carddisp.pl?gene=EPHA3
NEK9	NIMA Related Kinase 9	Protein Coding	Q8TD19	58	GC14M075079	20.2327	https://www.genecards.org/cgi-bin/carddisp.pl?gene=NEK9
POLB	DNA Polymerase Beta	Protein Coding	P06746	59	GC08P042338	20.1961	https://www.genecards.org/cgi-bin/carddisp.pl?gene=POLB
CD8A	CD8 Subunit Alpha	Protein Coding	P01732	61	GC02M086784	20.1938	https://www.genecards.org/cgi-bin/carddisp.pl?gene=CD8A
GRM8	Glutamate Metabotropic Receptor 8	Protein Coding	O00222	59	GC07M126438	20.1924	https://www.genecards.org/cgi-bin/carddisp.pl?gene=GRM8
RHOC	Ras Homolog Family Member C	Protein Coding	P08134	54	GC01M112701	20.1692	https://www.genecards.org/cgi-bin/carddisp.pl?gene=RHOC
SEZ6L	Seizure Related 6 Homolog Like	Protein Coding	Q9BYH1	50	GC22P026169	20.1666	https://www.genecards.org/cgi-bin/carddisp.pl?gene=SEZ6L
THBS4	Thrombospondin 4	Protein Coding	P35443	55	GC05P079991	20.1412	https://www.genecards.org/cgi-bin/carddisp.pl?gene=THBS4
SIRT1	Sirtuin 1	Protein Coding	Q96EB6	62	GC10P067884	20.1237	https://www.genecards.org/cgi-bin/carddisp.pl?gene=SIRT1
IRS2	Insulin Receptor Substrate 2	Protein Coding	Q9Y4H2	59	GC13M109752	20.1116	https://www.genecards.org/cgi-bin/carddisp.pl?gene=IRS2
PIM1	Pim-1 Proto-Oncogene, Serine/Threonine Kinase	Protein Coding	P11309	62	GC06P173215	20.1087	https://www.genecards.org/cgi-bin/carddisp.pl?gene=PIM1
KRT5	Keratin 5	Protein Coding	P13647	59	GC12M052514	20.0663	https://www.genecards.org/cgi-bin/carddisp.pl?gene=KRT5
ADA	Adenosine Deaminase	Protein Coding	P00813	64	GC20M044620	20.0634	https://www.genecards.org/cgi-bin/carddisp.pl?gene=ADA
ELAVL1	ELAV Like RNA Binding Protein 1	Protein Coding	Q15717	54	GC19M007958	20.0543	https://www.genecards.org/cgi-bin/carddisp.pl?gene=ELAVL1
GJB2	Gap Junction Protein Beta 2	Protein Coding	P29033	59	GC13M020187	20.0486	https://www.genecards.org/cgi-bin/carddisp.pl?gene=GJB2
MT-CO1	Mitochondrially Encoded Cytochrome C Oxidase I	Protein Coding	P00395	46	GCMTP005906	20.0398	https://www.genecards.org/cgi-bin/carddisp.pl?gene=MT-CO1
PDGFRL	Platelet Derived Growth Factor Receptor Like	Protein Coding	Q15198	53	GC08P017576	20.0323	https://www.genecards.org/cgi-bin/carddisp.pl?gene=PDGFRL
OXA1L	OXA1L Mitochondrial Inner Membrane Protein	Protein Coding	Q15070	51	GC14P022766	20.0178	https://www.genecards.org/cgi-bin/carddisp.pl?gene=OXA1L
CUL1	Cullin 1	Protein Coding	Q13616	59	GC07P148697	20.015	https://www.genecards.org/cgi-bin/carddisp.pl?gene=CUL1
FGF6	Fibroblast Growth Factor 6	Protein Coding	P10767	53	GC12M034340	20.0061	https://www.genecards.org/cgi-bin/carddisp.pl?gene=FGF6
ADRM1	ADRM1 26S Proteasome Ubiquitin Receptor	Protein Coding	Q16186	54	GC20P062302	20.0002	https://www.genecards.org/cgi-bin/carddisp.pl?gene=ADRM1
XRCC5	X-Ray Repair Cross Complementing 5	Protein Coding	P13010	57	GC02P216107	19.9954	https://www.genecards.org/cgi-bin/carddisp.pl?gene=XRCC5
CCR7	C-C Motif Chemokine Receptor 7	Protein Coding	P32248	57	GC17M093375	19.9725	https://www.genecards.org/cgi-bin/carddisp.pl?gene=CCR7
LGALS1	Galectin 1	Protein Coding	P09382	56	GC22P037675	19.9688	https://www.genecards.org/cgi-bin/carddisp.pl?gene=LGALS1
SOCS3	Suppressor Of Cytokine Signaling 3	Protein Coding	O14543	57	GC17M078356	19.9226	https://www.genecards.org/cgi-bin/carddisp.pl?gene=SOCS3
NCOR2	Nuclear Receptor Corepressor 2	Protein Coding	Q9Y618	56	GC12M124324	19.9226	https://www.genecards.org/cgi-bin/carddisp.pl?gene=NCOR2
KCNN3	Potassium Calcium-Activated Channel Subfamily N Member 3	Protein Coding	Q9UGI6	56	GC01M154697	19.9171	https://www.genecards.org/cgi-bin/carddisp.pl?gene=KCNN3
FBN1	Fibrillin 1	Protein Coding	P35555	60	GC15M048408	19.9132	https://www.genecards.org/cgi-bin/carddisp.pl?gene=FBN1
YBX1	Y-Box Binding Protein 1	Protein Coding	P67809	53	GC01P042682	19.9053	https://www.genecards.org/cgi-bin/carddisp.pl?gene=YBX1
KIR3DL1	Killer Cell Immunoglobulin Like Receptor, Three Ig Domains And Long Cytoplasmic Tail 1	Protein Coding	P43629	51	GC19P143552	19.8858	https://www.genecards.org/cgi-bin/carddisp.pl?gene=KIR3DL1
CHRM3	Cholinergic Receptor Muscarinic 3	Protein Coding	P20309	61	GC01P239386	19.8851	https://www.genecards.org/cgi-bin/carddisp.pl?gene=CHRM3
MTAP	Methylthioadenosine Phosphorylase	Protein Coding	Q13126	62	GC09P021925	19.8787	https://www.genecards.org/cgi-bin/carddisp.pl?gene=MTAP
ETS2	ETS Proto-Oncogene 2, Transcription Factor	Protein Coding	P15036	53	GC21P038805	19.8503	https://www.genecards.org/cgi-bin/carddisp.pl?gene=ETS2
TMEFF2	Transmembrane Protein With EGF Like And Two Follistatin Like Domains 2	Protein Coding	Q9UIK5	52	GC02M191950	19.799	https://www.genecards.org/cgi-bin/carddisp.pl?gene=TMEFF2
MYB	MYB Proto-Oncogene, Transcription Factor	Protein Coding	P10242	62	GC06P135181	19.7971	https://www.genecards.org/cgi-bin/carddisp.pl?gene=MYB
PPP2R5C	Protein Phosphatase 2 Regulatory Subunit B'Gamma	Protein Coding	Q13362	54	GC14P120313	19.7883	https://www.genecards.org/cgi-bin/carddisp.pl?gene=PPP2R5C
UPK1A	Uroplakin 1A	Protein Coding	O00322	50	GC19P142829	19.7829	https://www.genecards.org/cgi-bin/carddisp.pl?gene=UPK1A
BMP2	Bone Morphogenetic Protein 2	Protein Coding	P12643	59	GC20P006767	19.7756	https://www.genecards.org/cgi-bin/carddisp.pl?gene=BMP2
TOP2B	DNA Topoisomerase II Beta	Protein Coding	Q02880	58	GC03M028261	19.7571	https://www.genecards.org/cgi-bin/carddisp.pl?gene=TOP2B
DKC1	Dyskerin Pseudouridine Synthase 1	Protein Coding	O60832	60	GC0XP154762	19.7452	https://www.genecards.org/cgi-bin/carddisp.pl?gene=DKC1
MAML1	Mastermind Like Transcriptional Coactivator 1	Protein Coding	Q92585	53	GC05P179732	19.697	https://www.genecards.org/cgi-bin/carddisp.pl?gene=MAML1
RLIM	Ring Finger Protein, LIM Domain Interacting	Protein Coding	Q9NVW2	50	GC0XM074830	19.6933	https://www.genecards.org/cgi-bin/carddisp.pl?gene=RLIM
RIPK1	Receptor Interacting Serine/Threonine Kinase 1	Protein Coding	Q13546	64	GC06P008764	19.6835	https://www.genecards.org/cgi-bin/carddisp.pl?gene=RIPK1
CD34	CD34 Molecule	Protein Coding	P28906	58	GC01M207880	19.6688	https://www.genecards.org/cgi-bin/carddisp.pl?gene=CD34
CYP24A1	Cytochrome P450 Family 24 Subfamily A Member 1	Protein Coding	Q07973	60	GC20M054153	19.6669	https://www.genecards.org/cgi-bin/carddisp.pl?gene=CYP24A1
MCM7	Minichromosome Maintenance Complex Component 7	Protein Coding	P33993	59	GC07M100092	19.6584	https://www.genecards.org/cgi-bin/carddisp.pl?gene=MCM7
ILK	Integrin Linked Kinase	Protein Coding	Q13418	59	GC11P016030	19.6454	https://www.genecards.org/cgi-bin/carddisp.pl?gene=ILK
MBD4	Methyl-CpG Binding Domain 4, DNA Glycosylase	Protein Coding	O95243	56	GC03M129430	19.6297	https://www.genecards.org/cgi-bin/carddisp.pl?gene=MBD4
SYNE1	Spectrin Repeat Containing Nuclear Envelope Protein 1	Protein Coding	Q8NF91	53	GC06M152121	19.6233	https://www.genecards.org/cgi-bin/carddisp.pl?gene=SYNE1
APOB	Apolipoprotein B	Protein Coding	P04114	59	GC02M020956	19.6184	https://www.genecards.org/cgi-bin/carddisp.pl?gene=APOB
L1CAM	L1 Cell Adhesion Molecule	Protein Coding	P32004	60	GC0XM153864	19.6155	https://www.genecards.org/cgi-bin/carddisp.pl?gene=L1CAM
S100A2	S100 Calcium Binding Protein A2	Protein Coding	P29034	54	GC01M153561	19.5839	https://www.genecards.org/cgi-bin/carddisp.pl?gene=S100A2
ENPP7	Ectonucleotide Pyrophosphatase/Phosphodiesterase 7	Protein Coding	Q6UWV6	51	GC17P079730	19.5676	https://www.genecards.org/cgi-bin/carddisp.pl?gene=ENPP7
STUB1	STIP1 Homology And U-Box Containing Protein 1	Protein Coding	Q9UNE7	57	GC16P112233	19.5604	https://www.genecards.org/cgi-bin/carddisp.pl?gene=STUB1
RASAL2	RAS Protein Activator Like 2	Protein Coding	Q9UJF2	50	GC01P178093	19.5174	https://www.genecards.org/cgi-bin/carddisp.pl?gene=RASAL2
HABP2	Hyaluronan Binding Protein 2	Protein Coding	Q14520	59	GC10P113550	19.4855	https://www.genecards.org/cgi-bin/carddisp.pl?gene=HABP2
GRP	Gastrin Releasing Peptide	Protein Coding	P07492	53	GC18P059220	19.4745	https://www.genecards.org/cgi-bin/carddisp.pl?gene=GRP
NDRG1	N-Myc Downstream Regulated 1	Protein Coding	Q92597	57	GC08M133237	19.4648	https://www.genecards.org/cgi-bin/carddisp.pl?gene=NDRG1
NGFR	Nerve Growth Factor Receptor	Protein Coding	P08138	60	GC17P049495	19.4647	https://www.genecards.org/cgi-bin/carddisp.pl?gene=NGFR
GSTA1	Glutathione S-Transferase Alpha 1	Protein Coding	P08263	54	GC06M052791	19.4375	https://www.genecards.org/cgi-bin/carddisp.pl?gene=GSTA1
HIC1	HIC ZBTB Transcriptional Repressor 1	Protein Coding	Q14526	53	GC17P002054	19.4232	https://www.genecards.org/cgi-bin/carddisp.pl?gene=HIC1
ITCH	Itchy E3 Ubiquitin Protein Ligase	Protein Coding	Q96J02	60	GC20P034363	19.4193	https://www.genecards.org/cgi-bin/carddisp.pl?gene=ITCH
POSTN	Periostin	Protein Coding	Q15063	56	GC13M037562	19.4175	https://www.genecards.org/cgi-bin/carddisp.pl?gene=POSTN
SUZ12	SUZ12 Polycomb Repressive Complex 2 Subunit	Protein Coding	Q15022	55	GC17P031937	19.4018	https://www.genecards.org/cgi-bin/carddisp.pl?gene=SUZ12
ATP2B4	ATPase Plasma Membrane Ca2+ Transporting 4	Protein Coding	P23634	58	GC01P203626	19.3821	https://www.genecards.org/cgi-bin/carddisp.pl?gene=ATP2B4
METTL3	Methyltransferase 3, N6-Adenosine-Methyltransferase Complex Catalytic Subunit	Protein Coding	Q86U44	54	GC14M021498	19.3819	https://www.genecards.org/cgi-bin/carddisp.pl?gene=METTL3
SFRP2	Secreted Frizzled Related Protein 2	Protein Coding	Q96HF1	53	GC04M153780	19.3405	https://www.genecards.org/cgi-bin/carddisp.pl?gene=SFRP2
EWSR1	EWS RNA Binding Protein 1	Protein Coding	Q01844	57	GC22P086642	19.3276	https://www.genecards.org/cgi-bin/carddisp.pl?gene=EWSR1
MECOM	MDS1 And EVI1 Complex Locus	Protein Coding	Q03112	60	GC03M169083	19.3229	https://www.genecards.org/cgi-bin/carddisp.pl?gene=MECOM
DMD	Dystrophin	Protein Coding	P11532	58	GC0XM031097	19.3051	https://www.genecards.org/cgi-bin/carddisp.pl?gene=DMD
XRCC6	X-Ray Repair Cross Complementing 6	Protein Coding	P12956	58	GC22P087042	19.2981	https://www.genecards.org/cgi-bin/carddisp.pl?gene=XRCC6
ITIH5	Inter-Alpha-Trypsin Inhibitor Heavy Chain 5	Protein Coding	Q86UX2	51	GC10M007559	19.2953	https://www.genecards.org/cgi-bin/carddisp.pl?gene=ITIH5
HOXA11	Homeobox A11	Protein Coding	P31270	54	GC07M028174	19.2819	https://www.genecards.org/cgi-bin/carddisp.pl?gene=HOXA11
KIF16B	Kinesin Family Member 16B	Protein Coding	Q96L93	48	GC20M016272	19.2799	https://www.genecards.org/cgi-bin/carddisp.pl?gene=KIF16B
FAP	Fibroblast Activation Protein Alpha	Protein Coding	Q12884	59	GC02M162170	19.2671	https://www.genecards.org/cgi-bin/carddisp.pl?gene=FAP
LCP1	Lymphocyte Cytosolic Protein 1	Protein Coding	P13796	54	GC13M046132	19.2593	https://www.genecards.org/cgi-bin/carddisp.pl?gene=LCP1
CXADR	CXADR Ig-Like Cell Adhesion Molecule	Protein Coding	P78310	57	GC21P017513	19.2482	https://www.genecards.org/cgi-bin/carddisp.pl?gene=CXADR
CD24	CD24 Molecule	Protein Coding	P25063	46	GC06M106969	19.2421	https://www.genecards.org/cgi-bin/carddisp.pl?gene=CD24
ITGA5	Integrin Subunit Alpha 5	Protein Coding	P08648	60	GC12M060054	19.2241	https://www.genecards.org/cgi-bin/carddisp.pl?gene=ITGA5
RAG1	Recombination Activating 1	Protein Coding	P15918	56	GC11P036554	19.212	https://www.genecards.org/cgi-bin/carddisp.pl?gene=RAG1
JAG1	Jagged Canonical Notch Ligand 1	Protein Coding	P78504	63	GC20M010637	19.1927	https://www.genecards.org/cgi-bin/carddisp.pl?gene=JAG1
ASXL1	ASXL Transcriptional Regulator 1	Protein Coding	Q8IXJ9	55	GC20P047046	19.1908	https://www.genecards.org/cgi-bin/carddisp.pl?gene=ASXL1
HDAC4	Histone Deacetylase 4	Protein Coding	P56524	65	GC02M239048	19.1866	https://www.genecards.org/cgi-bin/carddisp.pl?gene=HDAC4
IGFBP7	Insulin Like Growth Factor Binding Protein 7	Protein Coding	Q16270	59	GC04M057030	19.1635	https://www.genecards.org/cgi-bin/carddisp.pl?gene=IGFBP7
BIRC2	Baculoviral IAP Repeat Containing 2	Protein Coding	Q13490	61	GC11P102347	19.1574	https://www.genecards.org/cgi-bin/carddisp.pl?gene=BIRC2
CCN2	Cellular Communication Network Factor 2	Protein Coding	P29279	59	GC06M131948	19.1553	https://www.genecards.org/cgi-bin/carddisp.pl?gene=CCN2
CUBN	Cubilin	Protein Coding	O60494	59	GC10M016824	19.1512	https://www.genecards.org/cgi-bin/carddisp.pl?gene=CUBN
FPR1	Formyl Peptide Receptor 1	Protein Coding	P21462	59	GC19M051745	19.143	https://www.genecards.org/cgi-bin/carddisp.pl?gene=FPR1
BAD	BCL2 Associated Agonist Of Cell Death	Protein Coding	Q92934	57	GC11M136512	19.135	https://www.genecards.org/cgi-bin/carddisp.pl?gene=BAD
CXCR2	C-X-C Motif Chemokine Receptor 2	Protein Coding	P25025	63	GC02P218125	19.1148	https://www.genecards.org/cgi-bin/carddisp.pl?gene=CXCR2
EBAG9	Estrogen Receptor Binding Site Associated Antigen 9	Protein Coding	O00559	48	GC08P109558	19.1117	https://www.genecards.org/cgi-bin/carddisp.pl?gene=EBAG9
CEACAM1	CEA Cell Adhesion Molecule 1	Protein Coding	P13688	57	GC19M042507	19.0919	https://www.genecards.org/cgi-bin/carddisp.pl?gene=CEACAM1
NFKB2	Nuclear Factor Kappa B Subunit 2	Protein Coding	Q00653	66	GC10P102394	19.0603	https://www.genecards.org/cgi-bin/carddisp.pl?gene=NFKB2
YY1	YY1 Transcription Factor	Protein Coding	P25490	61	GC14P100238	19.0563	https://www.genecards.org/cgi-bin/carddisp.pl?gene=YY1
MAP3K6	Mitogen-Activated Protein Kinase Kinase Kinase 6	Protein Coding	O95382	52	GC01M034202	19.0373	https://www.genecards.org/cgi-bin/carddisp.pl?gene=MAP3K6
GRWD1	Glutamate Rich WD Repeat Containing 1	Protein Coding	Q9BQ67	47	GC19P048445	19.0318	https://www.genecards.org/cgi-bin/carddisp.pl?gene=GRWD1
MAP3K8	Mitogen-Activated Protein Kinase Kinase Kinase 8	Protein Coding	P41279	59	GC10P031129	19.0137	https://www.genecards.org/cgi-bin/carddisp.pl?gene=MAP3K8
FANCD2OS	FANCD2 Opposite Strand	Protein Coding	Q96PS1	38	GC03M011018	19.012	https://www.genecards.org/cgi-bin/carddisp.pl?gene=FANCD2OS
MUC4	Mucin 4, Cell Surface Associated	Protein Coding	Q99102	52	GC03M195746	19.004	https://www.genecards.org/cgi-bin/carddisp.pl?gene=MUC4
CD80	CD80 Molecule	Protein Coding	P33681	56	GC03M119524	19.0024	https://www.genecards.org/cgi-bin/carddisp.pl?gene=CD80
PDK1	Pyruvate Dehydrogenase Kinase 1	Protein Coding	Q15118	60	GC02P172555	18.9516	https://www.genecards.org/cgi-bin/carddisp.pl?gene=PDK1
CD40LG	CD40 Ligand	Protein Coding	P29965	63	GC0XP136649	18.9289	https://www.genecards.org/cgi-bin/carddisp.pl?gene=CD40LG
TG	Thyroglobulin	Protein Coding	P01266	57	GC08P132866	18.8985	https://www.genecards.org/cgi-bin/carddisp.pl?gene=TG
CBFB	Core-Binding Factor Subunit Beta	Protein Coding	Q13951	60	GC16P113955	18.8923	https://www.genecards.org/cgi-bin/carddisp.pl?gene=CBFB
NCAM1	Neural Cell Adhesion Molecule 1	Protein Coding	P13591	61	GC11P112961	18.8688	https://www.genecards.org/cgi-bin/carddisp.pl?gene=NCAM1
SPEN	Spen Family Transcriptional Repressor	Protein Coding	Q96T58	53	GC01P068446	18.8542	https://www.genecards.org/cgi-bin/carddisp.pl?gene=SPEN
KIF20B	Kinesin Family Member 20B	Protein Coding	Q96Q89	47	GC10P089701	18.8472	https://www.genecards.org/cgi-bin/carddisp.pl?gene=KIF20B
RAD21	RAD21 Cohesin Complex Component	Protein Coding	O60216	57	GC08M116846	18.8427	https://www.genecards.org/cgi-bin/carddisp.pl?gene=RAD21
HYAL1	Hyaluronidase 1	Protein Coding	Q12794	60	GC03M050299	18.8311	https://www.genecards.org/cgi-bin/carddisp.pl?gene=HYAL1
IL6R	Interleukin 6 Receptor	Protein Coding	P08887	63	GC01P154405	18.8282	https://www.genecards.org/cgi-bin/carddisp.pl?gene=IL6R
ATG13	Autophagy Related 13	Protein Coding	O75143	53	GC11P048664	18.8195	https://www.genecards.org/cgi-bin/carddisp.pl?gene=ATG13
SORBS1	Sorbin And SH3 Domain Containing 1	Protein Coding	Q9BX66	53	GC10M095311	18.7941	https://www.genecards.org/cgi-bin/carddisp.pl?gene=SORBS1
KDM1A	Lysine Demethylase 1A	Protein Coding	O60341	61	GC01P023019	18.7895	https://www.genecards.org/cgi-bin/carddisp.pl?gene=KDM1A
UGT1A1	UDP Glucuronosyltransferase Family 1 Member A1	Protein Coding	P22309	64	GC02P233760	18.7883	https://www.genecards.org/cgi-bin/carddisp.pl?gene=UGT1A1
MMP12	Matrix Metallopeptidase 12	Protein Coding	P39900	59	GC11M102862	18.7865	https://www.genecards.org/cgi-bin/carddisp.pl?gene=MMP12
HMBS	Hydroxymethylbilane Synthase	Protein Coding	P08397	57	GC11P119084	18.7813	https://www.genecards.org/cgi-bin/carddisp.pl?gene=HMBS
AMER1	APC Membrane Recruitment Protein 1	Protein Coding	Q5JTC6	49	GC0XM064185	18.7807	https://www.genecards.org/cgi-bin/carddisp.pl?gene=AMER1
NRP1	Neuropilin 1	Protein Coding	O14786	60	GC10M033177	18.773	https://www.genecards.org/cgi-bin/carddisp.pl?gene=NRP1
CDC42	Cell Division Cycle 42	Protein Coding	P60953	63	GC01P022052	18.7546	https://www.genecards.org/cgi-bin/carddisp.pl?gene=CDC42
CCNE2	Cyclin E2	Protein Coding	O96020	54	GC08M094879	18.75	https://www.genecards.org/cgi-bin/carddisp.pl?gene=CCNE2
MYCBP2	MYC Binding Protein 2	Protein Coding	O75592	51	GC13M077044	18.7329	https://www.genecards.org/cgi-bin/carddisp.pl?gene=MYCBP2
EDN1	Endothelin 1	Protein Coding	P05305	61	GC06P012696	18.7297	https://www.genecards.org/cgi-bin/carddisp.pl?gene=EDN1
KDM5B	Lysine Demethylase 5B	Protein Coding	Q9UGL1	57	GC01M202696	18.7167	https://www.genecards.org/cgi-bin/carddisp.pl?gene=KDM5B
SRGAP1	SLIT-ROBO Rho GTPase Activating Protein 1	Protein Coding	Q7Z6B7	55	GC12P070103	18.7135	https://www.genecards.org/cgi-bin/carddisp.pl?gene=SRGAP1
CKAP5	Cytoskeleton Associated Protein 5	Protein Coding	Q14008	54	GC11M136223	18.6896	https://www.genecards.org/cgi-bin/carddisp.pl?gene=CKAP5
AIFM1	Apoptosis Inducing Factor Mitochondria Associated 1	Protein Coding	O95831	63	GC0XM130129	18.6766	https://www.genecards.org/cgi-bin/carddisp.pl?gene=AIFM1
ITGAV	Integrin Subunit Alpha V	Protein Coding	P06756	61	GC02P186589	18.6706	https://www.genecards.org/cgi-bin/carddisp.pl?gene=ITGAV
TUBB3	Tubulin Beta 3 Class III	Protein Coding	Q13509	63	GC16P115082	18.6492	https://www.genecards.org/cgi-bin/carddisp.pl?gene=TUBB3
EIF4G3	Eukaryotic Translation Initiation Factor 4 Gamma 3	Protein Coding	O43432	55	GC01M020806	18.6288	https://www.genecards.org/cgi-bin/carddisp.pl?gene=EIF4G3
HIP1	Huntingtin Interacting Protein 1	Protein Coding	O00291	56	GC07M075533	18.622	https://www.genecards.org/cgi-bin/carddisp.pl?gene=HIP1
GFRA3	GDNF Family Receptor Alpha 3	Protein Coding	O60609	55	GC05M138263	18.6216	https://www.genecards.org/cgi-bin/carddisp.pl?gene=GFRA3
HAS2	Hyaluronan Synthase 2	Protein Coding	Q92819	55	GC08M121612	18.6193	https://www.genecards.org/cgi-bin/carddisp.pl?gene=HAS2
LMOD1	Leiomodin 1	Protein Coding	P29536	52	GC01M201896	18.6177	https://www.genecards.org/cgi-bin/carddisp.pl?gene=LMOD1
MYRF	Myelin Regulatory Factor	Protein Coding	Q9Y2G1	50	GC11P103021	18.6075	https://www.genecards.org/cgi-bin/carddisp.pl?gene=MYRF
PRKCD	Protein Kinase C Delta	Protein Coding	Q05655	66	GC03P053156	18.6065	https://www.genecards.org/cgi-bin/carddisp.pl?gene=PRKCD
PTPRC	Protein Tyrosine Phosphatase Receptor Type C	Protein Coding	P08575	65	GC01P198607	18.5752	https://www.genecards.org/cgi-bin/carddisp.pl?gene=PTPRC
ARHGEF15	Rho Guanine Nucleotide Exchange Factor 15	Protein Coding	O94989	50	GC17P008310	18.5651	https://www.genecards.org/cgi-bin/carddisp.pl?gene=ARHGEF15
FOXE1	Forkhead Box E1	Protein Coding	O00358	52	GC09P097853	18.5634	https://www.genecards.org/cgi-bin/carddisp.pl?gene=FOXE1
MMP8	Matrix Metallopeptidase 8	Protein Coding	P22894	60	GC11M137187	18.5583	https://www.genecards.org/cgi-bin/carddisp.pl?gene=MMP8
LIG1	DNA Ligase 1	Protein Coding	P18858	60	GC19M048115	18.5414	https://www.genecards.org/cgi-bin/carddisp.pl?gene=LIG1
TRPV1	Transient Receptor Potential Cation Channel Subfamily V Member 1	Protein Coding	Q8NER1	61	GC17M003565	18.5411	https://www.genecards.org/cgi-bin/carddisp.pl?gene=TRPV1
UPK1B	Uroplakin 1B	Protein Coding	O75841	47	GC03P119173	18.5147	https://www.genecards.org/cgi-bin/carddisp.pl?gene=UPK1B
HDAC2	Histone Deacetylase 2	Protein Coding	Q92769	66	GC06M113933	18.505	https://www.genecards.org/cgi-bin/carddisp.pl?gene=HDAC2
S100A7	S100 Calcium Binding Protein A7	Protein Coding	P31151	52	GC01M153457	18.5038	https://www.genecards.org/cgi-bin/carddisp.pl?gene=S100A7
TYR	Tyrosinase	Protein Coding	P14679	61	GC11P089177	18.4875	https://www.genecards.org/cgi-bin/carddisp.pl?gene=TYR
DPPA4	Developmental Pluripotency Associated 4	Protein Coding	Q7L190	50	GC03M109326	18.4858	https://www.genecards.org/cgi-bin/carddisp.pl?gene=DPPA4
GNRH1	Gonadotropin Releasing Hormone 1	Protein Coding	P01148	54	GC08M025419	18.4748	https://www.genecards.org/cgi-bin/carddisp.pl?gene=GNRH1
HNF4A	Hepatocyte Nuclear Factor 4 Alpha	Protein Coding	P41235	63	GC20P044355	18.4739	https://www.genecards.org/cgi-bin/carddisp.pl?gene=HNF4A
ABCE1	ATP Binding Cassette Subfamily E Member 1	Protein Coding	P61221	52	GC04P145097	18.4688	https://www.genecards.org/cgi-bin/carddisp.pl?gene=ABCE1
KLC1	Kinesin Light Chain 1	Protein Coding	Q07866	56	GC14P119269	18.4537	https://www.genecards.org/cgi-bin/carddisp.pl?gene=KLC1
FABP4	Fatty Acid Binding Protein 4	Protein Coding	P15090	56	GC08M081478	18.4448	https://www.genecards.org/cgi-bin/carddisp.pl?gene=FABP4
LAMC2	Laminin Subunit Gamma 2	Protein Coding	Q13753	60	GC01P183186	18.4367	https://www.genecards.org/cgi-bin/carddisp.pl?gene=LAMC2
ADIPOQ	Adiponectin, C1Q And Collagen Domain Containing	Protein Coding	Q15848	59	GC03P186842	18.4175	https://www.genecards.org/cgi-bin/carddisp.pl?gene=ADIPOQ
DIS3L	DIS3 Like Exosome 3'-5' Exoribonuclease	Protein Coding	Q8TF46	50	GC15P066293	18.3954	https://www.genecards.org/cgi-bin/carddisp.pl?gene=DIS3L
PKD1	Polycystin 1, Transient Receptor Potential Channel Interacting	Protein Coding	P98161	58	GC16M046369	18.3931	https://www.genecards.org/cgi-bin/carddisp.pl?gene=PKD1
COL1A2	Collagen Type I Alpha 2 Chain	Protein Coding	P08123	61	GC07P094394	18.3791	https://www.genecards.org/cgi-bin/carddisp.pl?gene=COL1A2
MTDH	Metadherin	Protein Coding	Q86UE4	52	GC08P097644	18.3782	https://www.genecards.org/cgi-bin/carddisp.pl?gene=MTDH
NRP2	Neuropilin 2	Protein Coding	O60462	57	GC02P205681	18.3597	https://www.genecards.org/cgi-bin/carddisp.pl?gene=NRP2
TRIM28	Tripartite Motif Containing 28	Protein Coding	Q13263	57	GC19P058544	18.356	https://www.genecards.org/cgi-bin/carddisp.pl?gene=TRIM28
CDC27	Cell Division Cycle 27	Protein Coding	P30260	54	GC17M047117	18.353	https://www.genecards.org/cgi-bin/carddisp.pl?gene=CDC27
MAGEA1	MAGE Family Member A1	Protein Coding	P43355	49	GC0XP153179	18.345	https://www.genecards.org/cgi-bin/carddisp.pl?gene=MAGEA1
REV3L	REV3 Like, DNA Directed Polymerase Zeta Catalytic Subunit	Protein Coding	O60673	57	GC06M111299	18.2948	https://www.genecards.org/cgi-bin/carddisp.pl?gene=REV3L
CSMD2	CUB And Sushi Multiple Domains 2	Protein Coding	Q7Z408	49	GC01M033513	18.2802	https://www.genecards.org/cgi-bin/carddisp.pl?gene=CSMD2
RHOB	Ras Homolog Family Member B	Protein Coding	P62745	57	GC02P020447	18.2686	https://www.genecards.org/cgi-bin/carddisp.pl?gene=RHOB
TRAF5	TNF Receptor Associated Factor 5	Protein Coding	O00463	54	GC01P211326	18.2631	https://www.genecards.org/cgi-bin/carddisp.pl?gene=TRAF5
BTG2	BTG Anti-Proliferation Factor 2	Protein Coding	P78543	52	GC01P203305	18.2589	https://www.genecards.org/cgi-bin/carddisp.pl?gene=BTG2
IGF2BP3	Insulin Like Growth Factor 2 MRNA Binding Protein 3	Protein Coding	O00425	54	GC07M023788	18.2558	https://www.genecards.org/cgi-bin/carddisp.pl?gene=IGF2BP3
CP	Ceruloplasmin	Protein Coding	P00450	62	GC03M149162	18.2538	https://www.genecards.org/cgi-bin/carddisp.pl?gene=CP
ZNF304	Zinc Finger Protein 304	Protein Coding	Q9HCX3	43	GC19P057351	18.2537	https://www.genecards.org/cgi-bin/carddisp.pl?gene=ZNF304
OPCML	Opioid Binding Protein/Cell Adhesion Molecule Like	Protein Coding	Q14982	53	GC11M132414	18.2487	https://www.genecards.org/cgi-bin/carddisp.pl?gene=OPCML
E2F2	E2F Transcription Factor 2	Protein Coding	Q14209	54	GC01M032607	18.2452	https://www.genecards.org/cgi-bin/carddisp.pl?gene=E2F2
H2AX	H2A.X Variant Histone	Protein Coding	P16104	56	GC11M137454	18.2244	https://www.genecards.org/cgi-bin/carddisp.pl?gene=H2AX
GRN	Granulin Precursor	Protein Coding	P28799	61	GC17P044345	18.2109	https://www.genecards.org/cgi-bin/carddisp.pl?gene=GRN
CD46	CD46 Molecule	Protein Coding	P15529	60	GC01P207752	18.2013	https://www.genecards.org/cgi-bin/carddisp.pl?gene=CD46
SLC7A5	Solute Carrier Family 7 Member 5	Protein Coding	Q01650	57	GC16M087830	18.1899	https://www.genecards.org/cgi-bin/carddisp.pl?gene=SLC7A5
SMUG1	Single-Strand-Selective Monofunctional Uracil-DNA Glycosylase 1	Protein Coding	Q53HV7	53	GC12M054121	18.1762	https://www.genecards.org/cgi-bin/carddisp.pl?gene=SMUG1
MT2A	Metallothionein 2A	Protein Coding	P02795	55	GC16P113711	18.1691	https://www.genecards.org/cgi-bin/carddisp.pl?gene=MT2A
ACTC1	Actin Alpha Cardiac Muscle 1	Protein Coding	P68032	58	GC15M034790	18.1684	https://www.genecards.org/cgi-bin/carddisp.pl?gene=ACTC1
AKAP9	A-Kinase Anchoring Protein 9	Protein Coding	Q99996	54	GC07P091940	18.1656	https://www.genecards.org/cgi-bin/carddisp.pl?gene=AKAP9
BID	BH3 Interacting Domain Death Agonist	Protein Coding	P55957	58	GC22M017734	18.1556	https://www.genecards.org/cgi-bin/carddisp.pl?gene=BID
HERC2	HECT And RLD Domain Containing E3 Ubiquitin Protein Ligase 2	Protein Coding	O95714	57	GC15M028111	18.1523	https://www.genecards.org/cgi-bin/carddisp.pl?gene=HERC2
IL13	Interleukin 13	Protein Coding	P35225	57	GC05P132656	18.1369	https://www.genecards.org/cgi-bin/carddisp.pl?gene=IL13
LAG3	Lymphocyte Activating 3	Protein Coding	P18627	53	GC12P068276	18.1353	https://www.genecards.org/cgi-bin/carddisp.pl?gene=LAG3
ANXA2	Annexin A2	Protein Coding	P07355	60	GC15M060347	18.124	https://www.genecards.org/cgi-bin/carddisp.pl?gene=ANXA2
ARMC12	Armadillo Repeat Containing 12	Protein Coding	Q5T9G4	46	GC06P173196	18.1182	https://www.genecards.org/cgi-bin/carddisp.pl?gene=ARMC12
POLN	DNA Polymerase Nu	Protein Coding	Q7Z5Q5	47	GC04M006028	18.1152	https://www.genecards.org/cgi-bin/carddisp.pl?gene=POLN
HDAC6	Histone Deacetylase 6	Protein Coding	Q9UBN7	66	GC0XP048801	18.0901	https://www.genecards.org/cgi-bin/carddisp.pl?gene=HDAC6
AMFR	Autocrine Motility Factor Receptor	Protein Coding	Q9UKV5	57	GC16M056361	18.0763	https://www.genecards.org/cgi-bin/carddisp.pl?gene=AMFR
CHAC1	ChaC Glutathione Specific Gamma-Glutamylcyclotransferase 1	Protein Coding	Q9BUX1	49	GC15P040952	18.0759	https://www.genecards.org/cgi-bin/carddisp.pl?gene=CHAC1
ACE	Angiotensin I Converting Enzyme	Protein Coding	P12821	64	GC17P063477	18.0723	https://www.genecards.org/cgi-bin/carddisp.pl?gene=ACE
ANO9	Anoctamin 9	Protein Coding	A1A5B4	49	GC11M013951	18.048	https://www.genecards.org/cgi-bin/carddisp.pl?gene=ANO9
DNAH8	Dynein Axonemal Heavy Chain 8	Protein Coding	Q96JB1	50	GC06P173224	18.0333	https://www.genecards.org/cgi-bin/carddisp.pl?gene=DNAH8
EPO	Erythropoietin	Protein Coding	P01588	55	GC07P100720	18.0234	https://www.genecards.org/cgi-bin/carddisp.pl?gene=EPO
RASA2	RAS P21 Protein Activator 2	Protein Coding	Q15283	52	GC03P141487	18.013	https://www.genecards.org/cgi-bin/carddisp.pl?gene=RASA2
NTN4	Netrin 4	Protein Coding	Q9HB63	53	GC12M095657	18.0068	https://www.genecards.org/cgi-bin/carddisp.pl?gene=NTN4
CAT	Catalase	Protein Coding	P04040	64	GC11P034460	17.9788	https://www.genecards.org/cgi-bin/carddisp.pl?gene=CAT
MPL	MPL Proto-Oncogene, Thrombopoietin Receptor	Protein Coding	P40238	60	GC01P043337	17.975	https://www.genecards.org/cgi-bin/carddisp.pl?gene=MPL
XRCC4	X-Ray Repair Cross Complementing 4	Protein Coding	Q13426	57	GC05P083077	17.9677	https://www.genecards.org/cgi-bin/carddisp.pl?gene=XRCC4
COPS6	COP9 Signalosome Subunit 6	Protein Coding	Q7L5N1	49	GC07P100088	17.942	https://www.genecards.org/cgi-bin/carddisp.pl?gene=COPS6
CAND1	Cullin Associated And Neddylation Dissociated 1	Protein Coding	Q86VP6	51	GC12P070581	17.9384	https://www.genecards.org/cgi-bin/carddisp.pl?gene=CAND1
ANG	Angiogenin	Protein Coding	P03950	58	GC14P054197	17.9204	https://www.genecards.org/cgi-bin/carddisp.pl?gene=ANG
INHBA	Inhibin Subunit Beta A	Protein Coding	P08476	57	GC07M041670	17.9185	https://www.genecards.org/cgi-bin/carddisp.pl?gene=INHBA
ACTG2	Actin Gamma 2, Smooth Muscle	Protein Coding	P63267	56	GC02P073892	17.9178	https://www.genecards.org/cgi-bin/carddisp.pl?gene=ACTG2
CD28	CD28 Molecule	Protein Coding	P10747	60	GC02P203706	17.9149	https://www.genecards.org/cgi-bin/carddisp.pl?gene=CD28
GATA1	GATA Binding Protein 1	Protein Coding	P15976	59	GC0XP048786	17.9147	https://www.genecards.org/cgi-bin/carddisp.pl?gene=GATA1
PDPN	Podoplanin	Protein Coding	Q86YL7	54	GC01P013583	17.8997	https://www.genecards.org/cgi-bin/carddisp.pl?gene=PDPN
APOE	Apolipoprotein E	Protein Coding	P02649	63	GC19P143132	17.8917	https://www.genecards.org/cgi-bin/carddisp.pl?gene=APOE
WDFY3	WD Repeat And FYVE Domain Containing 3	Protein Coding	Q8IZQ1	52	GC04M084787	17.8845	https://www.genecards.org/cgi-bin/carddisp.pl?gene=WDFY3
GPR55	G Protein-Coupled Receptor 55	Protein Coding	Q9Y2T6	53	GC02M230907	17.8842	https://www.genecards.org/cgi-bin/carddisp.pl?gene=GPR55
ITGB3	Integrin Subunit Beta 3	Protein Coding	P05106	65	GC17P144661	17.8683	https://www.genecards.org/cgi-bin/carddisp.pl?gene=ITGB3
SSBP2	Single Stranded DNA Binding Protein 2	Protein Coding	P81877	49	GC05M081413	17.861	https://www.genecards.org/cgi-bin/carddisp.pl?gene=SSBP2
LRRC37A2	Leucine Rich Repeat Containing 37 Member A2	Protein Coding	A6NM11	41	GC17P152745	17.8539	https://www.genecards.org/cgi-bin/carddisp.pl?gene=LRRC37A2
MTRR	5-Methyltetrahydrofolate-Homocysteine Methyltransferase Reductase	Protein Coding	Q9UBK8	57	GC05P007851	17.8374	https://www.genecards.org/cgi-bin/carddisp.pl?gene=MTRR
F3	Coagulation Factor III, Tissue Factor	Protein Coding	P13726	58	GC01M094997	17.8358	https://www.genecards.org/cgi-bin/carddisp.pl?gene=F3
FBXO11	F-Box Protein 11	Protein Coding	Q86XK2	54	GC02M047789	17.8351	https://www.genecards.org/cgi-bin/carddisp.pl?gene=FBXO11
LRRK2	Leucine Rich Repeat Kinase 2	Protein Coding	Q5S007	62	GC12P040196	17.8265	https://www.genecards.org/cgi-bin/carddisp.pl?gene=LRRK2
TCF4	Transcription Factor 4	Protein Coding	P15884	60	GC18M055222	17.8215	https://www.genecards.org/cgi-bin/carddisp.pl?gene=TCF4
TAC1	Tachykinin Precursor 1	Protein Coding	P20366	54	GC07P097734	17.8017	https://www.genecards.org/cgi-bin/carddisp.pl?gene=TAC1
DUSP1	Dual Specificity Phosphatase 1	Protein Coding	P28562	59	GC05M172768	17.7915	https://www.genecards.org/cgi-bin/carddisp.pl?gene=DUSP1
TRIP12	Thyroid Hormone Receptor Interactor 12	Protein Coding	Q14669	54	GC02M229763	17.7911	https://www.genecards.org/cgi-bin/carddisp.pl?gene=TRIP12
PAH	Phenylalanine Hydroxylase	Protein Coding	P00439	60	GC12M102836	17.7891	https://www.genecards.org/cgi-bin/carddisp.pl?gene=PAH
MYH9	Myosin Heavy Chain 9	Protein Coding	P35579	60	GC22M036281	17.7833	https://www.genecards.org/cgi-bin/carddisp.pl?gene=MYH9
WNT1	Wnt Family Member 1	Protein Coding	P04628	60	GC12P069479	17.7822	https://www.genecards.org/cgi-bin/carddisp.pl?gene=WNT1
BSCL2	BSCL2 Lipid Droplet Biogenesis Associated, Seipin	Protein Coding	Q96G97	56	GC11M136455	17.7529	https://www.genecards.org/cgi-bin/carddisp.pl?gene=BSCL2
SF3B3	Splicing Factor 3b Subunit 3	Protein Coding	Q15393	53	GC16P070523	17.749	https://www.genecards.org/cgi-bin/carddisp.pl?gene=SF3B3
CYSLTR1	Cysteinyl Leukotriene Receptor 1	Protein Coding	Q9Y271	56	GC0XM078271	17.7475	https://www.genecards.org/cgi-bin/carddisp.pl?gene=CYSLTR1
MTA1	Metastasis Associated 1	Protein Coding	Q13330	54	GC14P105419	17.7468	https://www.genecards.org/cgi-bin/carddisp.pl?gene=MTA1
H3-3A	H3.3 Histone A	Protein Coding	P84243	56	GC01P226062	17.7276	https://www.genecards.org/cgi-bin/carddisp.pl?gene=H3-3A
IQANK1	IQ Motif And Ankyrin Repeat Containing 1	Protein Coding	A8MXQ7	28	GC08P148262	17.7199	https://www.genecards.org/cgi-bin/carddisp.pl?gene=IQANK1
TBP	TATA-Box Binding Protein	Protein Coding	P20226	62	GC06P170554	17.7151	https://www.genecards.org/cgi-bin/carddisp.pl?gene=TBP
LEPR	Leptin Receptor	Protein Coding	P48357	63	GC01P070891	17.7141	https://www.genecards.org/cgi-bin/carddisp.pl?gene=LEPR
CCL21	C-C Motif Chemokine Ligand 21	Protein Coding	O00585	54	GC09M034709	17.7044	https://www.genecards.org/cgi-bin/carddisp.pl?gene=CCL21
ADAMTS3	ADAM Metallopeptidase With Thrombospondin Type 1 Motif 3	Protein Coding	O15072	53	GC04M072280	17.7029	https://www.genecards.org/cgi-bin/carddisp.pl?gene=ADAMTS3
EPOR	Erythropoietin Receptor	Protein Coding	P19235	61	GC19M011377	17.7011	https://www.genecards.org/cgi-bin/carddisp.pl?gene=EPOR
GDF10	Growth Differentiation Factor 10	Protein Coding	P55107	52	GC10P047300	17.6923	https://www.genecards.org/cgi-bin/carddisp.pl?gene=GDF10
CHKA	Choline Kinase Alpha	Protein Coding	P35790	57	GC11M068052	17.68	https://www.genecards.org/cgi-bin/carddisp.pl?gene=CHKA
CHGB	Chromogranin B	Protein Coding	P05060	54	GC20P005911	17.6658	https://www.genecards.org/cgi-bin/carddisp.pl?gene=CHGB
LIG3	DNA Ligase 3	Protein Coding	P49916	58	GC17P034980	17.6645	https://www.genecards.org/cgi-bin/carddisp.pl?gene=LIG3
HTR2C	5-Hydroxytryptamine Receptor 2C	Protein Coding	P28335	57	GC0XP114584	17.6603	https://www.genecards.org/cgi-bin/carddisp.pl?gene=HTR2C
ATP6V0A1	ATPase H+ Transporting V0 Subunit A1	Protein Coding	Q93050	56	GC17P042458	17.6484	https://www.genecards.org/cgi-bin/carddisp.pl?gene=ATP6V0A1
GPER1	G Protein-Coupled Estrogen Receptor 1	Protein Coding	Q99527	53	GC07P017231	17.6364	https://www.genecards.org/cgi-bin/carddisp.pl?gene=GPER1
EIF2AK3	Eukaryotic Translation Initiation Factor 2 Alpha Kinase 3	Protein Coding	Q9NZJ5	63	GC02M088556	17.6233	https://www.genecards.org/cgi-bin/carddisp.pl?gene=EIF2AK3
RRAS	RAS Related	Protein Coding	P10301	54	GC19M049635	17.6204	https://www.genecards.org/cgi-bin/carddisp.pl?gene=RRAS
KRT14	Keratin 14	Protein Coding	P02533	60	GC17M041582	17.6179	https://www.genecards.org/cgi-bin/carddisp.pl?gene=KRT14
GPX1	Glutathione Peroxidase 1	Protein Coding	P07203	57	GC03M054509	17.6174	https://www.genecards.org/cgi-bin/carddisp.pl?gene=GPX1
SETBP1	SET Binding Protein 1	Protein Coding	Q9Y6X0	54	GC18P044680	17.6161	https://www.genecards.org/cgi-bin/carddisp.pl?gene=SETBP1
PPP1R3C	Protein Phosphatase 1 Regulatory Subunit 3C	Protein Coding	Q9UQK1	52	GC10M091628	17.6134	https://www.genecards.org/cgi-bin/carddisp.pl?gene=PPP1R3C
PAX2	Paired Box 2	Protein Coding	Q02962	59	GC10P100735	17.612	https://www.genecards.org/cgi-bin/carddisp.pl?gene=PAX2
KIF12	Kinesin Family Member 12	Protein Coding	Q96FN5	47	GC09M114086	17.6113	https://www.genecards.org/cgi-bin/carddisp.pl?gene=KIF12
DDR1	Discoidin Domain Receptor Tyrosine Kinase 1	Protein Coding	Q08345	59	GC06P173063	17.6038	https://www.genecards.org/cgi-bin/carddisp.pl?gene=DDR1
ZMAT3	Zinc Finger Matrin-Type 3	Protein Coding	Q9HA38	45	GC03M179017	17.5981	https://www.genecards.org/cgi-bin/carddisp.pl?gene=ZMAT3
ISG15	ISG15 Ubiquitin Like Modifier	Protein Coding	P05161	59	GC01P001001	17.5923	https://www.genecards.org/cgi-bin/carddisp.pl?gene=ISG15
MAP3K7	Mitogen-Activated Protein Kinase Kinase Kinase 7	Protein Coding	O43318	63	GC06M090513	17.5721	https://www.genecards.org/cgi-bin/carddisp.pl?gene=MAP3K7
DDX41	DEAD-Box Helicase 41	Protein Coding	Q9UJV9	56	GC05M177511	17.5697	https://www.genecards.org/cgi-bin/carddisp.pl?gene=DDX41
DLL4	Delta Like Canonical Notch Ligand 4	Protein Coding	Q9NR61	60	GC15P040929	17.5643	https://www.genecards.org/cgi-bin/carddisp.pl?gene=DLL4
RAD23B	RAD23 Homolog B, Nucleotide Excision Repair Protein	Protein Coding	P54727	58	GC09P107283	17.564	https://www.genecards.org/cgi-bin/carddisp.pl?gene=RAD23B
IGFBP5	Insulin Like Growth Factor Binding Protein 5	Protein Coding	P24593	55	GC02M216672	17.5637	https://www.genecards.org/cgi-bin/carddisp.pl?gene=IGFBP5
HSD17B1	Hydroxysteroid 17-Beta Dehydrogenase 1	Protein Coding	P14061	54	GC17P144463	17.5578	https://www.genecards.org/cgi-bin/carddisp.pl?gene=HSD17B1
CBY1	Chibby 1, Beta Catenin Antagonist	Protein Coding	Q9Y3M2	52	GC22P038656	17.5433	https://www.genecards.org/cgi-bin/carddisp.pl?gene=CBY1
AKR1C3	Aldo-Keto Reductase Family 1 Member C3	Protein Coding	P42330	57	GC10P005035	17.5371	https://www.genecards.org/cgi-bin/carddisp.pl?gene=AKR1C3
TMEM238L	Transmembrane Protein 238 Like	Protein Coding	A6NJY4	25	GC17M092527	17.5301	https://www.genecards.org/cgi-bin/carddisp.pl?gene=TMEM238L
EIF4EBP1	Eukaryotic Translation Initiation Factor 4E Binding Protein 1	Protein Coding	Q13541	59	GC08P041341	17.5233	https://www.genecards.org/cgi-bin/carddisp.pl?gene=EIF4EBP1
PPP6R2	Protein Phosphatase 6 Regulatory Subunit 2	Protein Coding	O75170	50	GC22P050330	17.5172	https://www.genecards.org/cgi-bin/carddisp.pl?gene=PPP6R2
DNAH9	Dynein Axonemal Heavy Chain 9	Protein Coding	Q9NYC9	50	GC17P011598	17.4856	https://www.genecards.org/cgi-bin/carddisp.pl?gene=DNAH9
TRPM3	Transient Receptor Potential Cation Channel Subfamily M Member 3	Protein Coding	Q9HCF6	54	GC09M070529	17.4721	https://www.genecards.org/cgi-bin/carddisp.pl?gene=TRPM3
PBX1	PBX Homeobox 1	Protein Coding	P40424	60	GC01P174206	17.4718	https://www.genecards.org/cgi-bin/carddisp.pl?gene=PBX1
CD27	CD27 Molecule	Protein Coding	P26842	60	GC12P068246	17.4499	https://www.genecards.org/cgi-bin/carddisp.pl?gene=CD27
PEG10	Paternally Expressed 10	Protein Coding	Q86TG7	52	GC07P094656	17.4444	https://www.genecards.org/cgi-bin/carddisp.pl?gene=PEG10
HMGA1	High Mobility Group AT-Hook 1	Protein Coding	P17096	59	GC06P173175	17.4355	https://www.genecards.org/cgi-bin/carddisp.pl?gene=HMGA1
COL18A1	Collagen Type XVIII Alpha 1 Chain	Protein Coding	P39060	59	GC21P045405	17.4291	https://www.genecards.org/cgi-bin/carddisp.pl?gene=COL18A1
URB2	URB2 Ribosome Biogenesis Homolog	Protein Coding	Q14146	46	GC01P229626	17.4278	https://www.genecards.org/cgi-bin/carddisp.pl?gene=URB2
KPRP	Keratinocyte Proline Rich Protein	Protein Coding	Q5T749	44	GC01P173305	17.4275	https://www.genecards.org/cgi-bin/carddisp.pl?gene=KPRP
NR3C1	Nuclear Receptor Subfamily 3 Group C Member 1	Protein Coding	P04150	62	GC05M143277	17.4261	https://www.genecards.org/cgi-bin/carddisp.pl?gene=NR3C1
GLI2	GLI Family Zinc Finger 2	Protein Coding	P10070	61	GC02P120735	17.4137	https://www.genecards.org/cgi-bin/carddisp.pl?gene=GLI2
CFAP43	Cilia And Flagella Associated Protein 43	Protein Coding	Q8NDM7	46	GC10M104129	17.4109	https://www.genecards.org/cgi-bin/carddisp.pl?gene=CFAP43
MVP	Major Vault Protein	Protein Coding	Q14764	53	GC16P113107	17.4104	https://www.genecards.org/cgi-bin/carddisp.pl?gene=MVP
CCNB2	Cyclin B2	Protein Coding	O95067	56	GC15P059105	17.4046	https://www.genecards.org/cgi-bin/carddisp.pl?gene=CCNB2
MIF	Macrophage Migration Inhibitory Factor	Protein Coding	P14174	61	GC22P023894	17.4001	https://www.genecards.org/cgi-bin/carddisp.pl?gene=MIF
SYK	Spleen Associated Tyrosine Kinase	Protein Coding	P43405	64	GC09P105236	17.3971	https://www.genecards.org/cgi-bin/carddisp.pl?gene=SYK
VCL	Vinculin	Protein Coding	P18206	60	GC10P073995	17.3959	https://www.genecards.org/cgi-bin/carddisp.pl?gene=VCL
RALA	RAS Like Proto-Oncogene A	Protein Coding	P11233	60	GC07P039622	17.3785	https://www.genecards.org/cgi-bin/carddisp.pl?gene=RALA
RBAK	RB Associated KRAB Zinc Finger	Protein Coding	Q9NYW8	47	GC07P005045	17.3784	https://www.genecards.org/cgi-bin/carddisp.pl?gene=RBAK
TXNRD1	Thioredoxin Reductase 1	Protein Coding	Q16881	57	GC12P104215	17.3616	https://www.genecards.org/cgi-bin/carddisp.pl?gene=TXNRD1
BMP7	Bone Morphogenetic Protein 7	Protein Coding	P18075	60	GC20M057168	17.3545	https://www.genecards.org/cgi-bin/carddisp.pl?gene=BMP7
IL7	Interleukin 7	Protein Coding	P13232	56	GC08M078689	17.3517	https://www.genecards.org/cgi-bin/carddisp.pl?gene=IL7
INTS3	Integrator Complex Subunit 3	Protein Coding	Q68E01	48	GC01P153728	17.3472	https://www.genecards.org/cgi-bin/carddisp.pl?gene=INTS3
ATRIP	ATR Interacting Protein	Protein Coding	Q8WXE1	56	GC03P063179	17.3335	https://www.genecards.org/cgi-bin/carddisp.pl?gene=ATRIP
HSPA9	Heat Shock Protein Family A (Hsp70) Member 9	Protein Coding	P38646	61	GC05M138554	17.3221	https://www.genecards.org/cgi-bin/carddisp.pl?gene=HSPA9
HK2	Hexokinase 2	Protein Coding	P52789	59	GC02P075366	17.3025	https://www.genecards.org/cgi-bin/carddisp.pl?gene=HK2
RUNX1T1	RUNX1 Partner Transcriptional Co-Repressor 1	Protein Coding	Q06455	53	GC08M091954	17.2998	https://www.genecards.org/cgi-bin/carddisp.pl?gene=RUNX1T1
ZNF136	Zinc Finger Protein 136	Protein Coding	P52737	47	GC19P012163	17.2977	https://www.genecards.org/cgi-bin/carddisp.pl?gene=ZNF136
NCOA2	Nuclear Receptor Coactivator 2	Protein Coding	Q15596	57	GC08M070109	17.2864	https://www.genecards.org/cgi-bin/carddisp.pl?gene=NCOA2
KIR2DL3	Killer Cell Immunoglobulin Like Receptor, Two Ig Domains And Long Cytoplasmic Tail 3	Protein Coding	P43628	49	GC19P144491	17.2855	https://www.genecards.org/cgi-bin/carddisp.pl?gene=KIR2DL3
PHB2	Prohibitin 2	Protein Coding	Q99623	56	GC12M006965	17.2839	https://www.genecards.org/cgi-bin/carddisp.pl?gene=PHB2
DSG2	Desmoglein 2	Protein Coding	Q14126	57	GC18P031498	17.2541	https://www.genecards.org/cgi-bin/carddisp.pl?gene=DSG2
PRKCB	Protein Kinase C Beta	Protein Coding	P05771	63	GC16P112849	17.2535	https://www.genecards.org/cgi-bin/carddisp.pl?gene=PRKCB
TRAF2	TNF Receptor Associated Factor 2	Protein Coding	Q12933	59	GC09P136881	17.2488	https://www.genecards.org/cgi-bin/carddisp.pl?gene=TRAF2
IL15	Interleukin 15	Protein Coding	P40933	55	GC04P141636	17.2391	https://www.genecards.org/cgi-bin/carddisp.pl?gene=IL15
PAICS	Phosphoribosylaminoimidazole Carboxylase And Phosphoribosylaminoimidazolesuccinocarboxamide Synthase	Protein Coding	P22234	56	GC04P056435	17.2266	https://www.genecards.org/cgi-bin/carddisp.pl?gene=PAICS
BRMS1	BRMS1 Transcriptional Repressor And Anoikis Regulator	Protein Coding	Q9HCU9	48	GC11M136618	17.2223	https://www.genecards.org/cgi-bin/carddisp.pl?gene=BRMS1
SDC4	Syndecan 4	Protein Coding	P31431	54	GC20M045325	17.2162	https://www.genecards.org/cgi-bin/carddisp.pl?gene=SDC4
MT-ND1	Mitochondrially Encoded NADH:Ubiquinone Oxidoreductase Core Subunit 1	Protein Coding	P03886	46	GCMTP003309	17.2091	https://www.genecards.org/cgi-bin/carddisp.pl?gene=MT-ND1
NR1I2	Nuclear Receptor Subfamily 1 Group I Member 2	Protein Coding	O75469	56	GC03P119780	17.2029	https://www.genecards.org/cgi-bin/carddisp.pl?gene=NR1I2
ABCF3	ATP Binding Cassette Subfamily F Member 3	Protein Coding	Q9NUQ8	48	GC03P184186	17.1644	https://www.genecards.org/cgi-bin/carddisp.pl?gene=ABCF3
SFRP4	Secreted Frizzled Related Protein 4	Protein Coding	Q6FHJ7	55	GC07M037912	17.1427	https://www.genecards.org/cgi-bin/carddisp.pl?gene=SFRP4
TNFRSF1B	TNF Receptor Superfamily Member 1B	Protein Coding	P20333	61	GC01P068258	17.1414	https://www.genecards.org/cgi-bin/carddisp.pl?gene=TNFRSF1B
TPM1	Tropomyosin 1	Protein Coding	P09493	61	GC15P192130	17.1247	https://www.genecards.org/cgi-bin/carddisp.pl?gene=TPM1
FZD3	Frizzled Class Receptor 3	Protein Coding	Q9NPG1	57	GC08P028494	17.1089	https://www.genecards.org/cgi-bin/carddisp.pl?gene=FZD3
SPATA18	Spermatogenesis Associated 18	Protein Coding	Q8TC71	47	GC04P052051	17.1064	https://www.genecards.org/cgi-bin/carddisp.pl?gene=SPATA18
ALDOA	Aldolase, Fructose-Bisphosphate A	Protein Coding	P04075	62	GC16P030064	17.1047	https://www.genecards.org/cgi-bin/carddisp.pl?gene=ALDOA
MAPT	Microtubule Associated Protein Tau	Protein Coding	P10636	63	GC17P045894	17.0996	https://www.genecards.org/cgi-bin/carddisp.pl?gene=MAPT
MMP10	Matrix Metallopeptidase 10	Protein Coding	P09238	56	GC11M102770	17.0985	https://www.genecards.org/cgi-bin/carddisp.pl?gene=MMP10
KLRK1	Killer Cell Lectin Like Receptor K1	Protein Coding	P26718	53	GC12M034546	17.0943	https://www.genecards.org/cgi-bin/carddisp.pl?gene=KLRK1
SMARCA2	SWI/SNF Related BAF Chromatin Remodeling Complex Subunit ATPase 2	Protein Coding	P51531	62	GC09P001980	17.088	https://www.genecards.org/cgi-bin/carddisp.pl?gene=SMARCA2
SSTR1	Somatostatin Receptor 1	Protein Coding	P30872	56	GC14P038207	17.0861	https://www.genecards.org/cgi-bin/carddisp.pl?gene=SSTR1
GNGT1	G Protein Subunit Gamma Transducin 1	Protein Coding	P63211	54	GC07P093591	17.0807	https://www.genecards.org/cgi-bin/carddisp.pl?gene=GNGT1
TRIP13	Thyroid Hormone Receptor Interactor 13	Protein Coding	Q15645	53	GC05P000892	17.0797	https://www.genecards.org/cgi-bin/carddisp.pl?gene=TRIP13
GADD45A	Growth Arrest And DNA Damage Inducible Alpha	Protein Coding	P24522	56	GC01P067685	17.0693	https://www.genecards.org/cgi-bin/carddisp.pl?gene=GADD45A
ACP3	Acid Phosphatase 3	Protein Coding	P15309	56	GC03P142003	17.0657	https://www.genecards.org/cgi-bin/carddisp.pl?gene=ACP3
MMP11	Matrix Metallopeptidase 11	Protein Coding	P24347	56	GC22P023768	17.0595	https://www.genecards.org/cgi-bin/carddisp.pl?gene=MMP11
ESRRA	Estrogen Related Receptor Alpha	Protein Coding	P11474	59	GC11P064305	17.0501	https://www.genecards.org/cgi-bin/carddisp.pl?gene=ESRRA
RTEL1	Regulator Of Telomere Elongation Helicase 1	Protein Coding	Q9NZ71	54	GC20P068672	17.0484	https://www.genecards.org/cgi-bin/carddisp.pl?gene=RTEL1
PHGDH	Phosphoglycerate Dehydrogenase	Protein Coding	O43175	63	GC01P119692	17.0355	https://www.genecards.org/cgi-bin/carddisp.pl?gene=PHGDH
RASA1	RAS P21 Protein Activator 1	Protein Coding	P20936	60	GC05P087267	17.028	https://www.genecards.org/cgi-bin/carddisp.pl?gene=RASA1
PRL	Prolactin	Protein Coding	P01236	56	GC06M022287	17.0254	https://www.genecards.org/cgi-bin/carddisp.pl?gene=PRL
PTPN6	Protein Tyrosine Phosphatase Non-Receptor Type 6	Protein Coding	P29350	63	GC12P068287	17.0133	https://www.genecards.org/cgi-bin/carddisp.pl?gene=PTPN6
ENOX1	Ecto-NOX Disulfide-Thiol Exchanger 1	Protein Coding	Q8TC92	50	GC13M043213	16.9955	https://www.genecards.org/cgi-bin/carddisp.pl?gene=ENOX1
ARHGEF25	Rho Guanine Nucleotide Exchange Factor 25	Protein Coding	Q86VW2	50	GC12P069957	16.9906	https://www.genecards.org/cgi-bin/carddisp.pl?gene=ARHGEF25
ASPRV1	Aspartic Peptidase Retroviral Like 1	Protein Coding	Q53RT3	50	GC02M069932	16.9854	https://www.genecards.org/cgi-bin/carddisp.pl?gene=ASPRV1
PEBP1	Phosphatidylethanolamine Binding Protein 1	Protein Coding	P30086	59	GC12P118163	16.9829	https://www.genecards.org/cgi-bin/carddisp.pl?gene=PEBP1
CEACAM3	CEA Cell Adhesion Molecule 3	Protein Coding	P40198	54	GC19P041796	16.9787	https://www.genecards.org/cgi-bin/carddisp.pl?gene=CEACAM3
TINF2	TERF1 Interacting Nuclear Factor 2	Protein Coding	Q9BSI4	54	GC14M028412	16.9626	https://www.genecards.org/cgi-bin/carddisp.pl?gene=TINF2
KLHL20	Kelch Like Family Member 20	Protein Coding	Q9Y2M5	50	GC01P173714	16.9593	https://www.genecards.org/cgi-bin/carddisp.pl?gene=KLHL20
TRPC4	Transient Receptor Potential Cation Channel Subfamily C Member 4	Protein Coding	Q9UBN4	56	GC13M042368	16.9576	https://www.genecards.org/cgi-bin/carddisp.pl?gene=TRPC4
PALM2AKAP2	PALM2 And AKAP2 Fusion	Protein Coding	Q9Y2D5	42	GC09P109499	16.9543	https://www.genecards.org/cgi-bin/carddisp.pl?gene=PALM2AKAP2
DHX29	DExH-Box Helicase 29	Protein Coding	Q7Z478	51	GC05M055256	16.93	https://www.genecards.org/cgi-bin/carddisp.pl?gene=DHX29
SCRN1	Secernin 1	Protein Coding	Q12765	50	GC07M031578	16.9048	https://www.genecards.org/cgi-bin/carddisp.pl?gene=SCRN1
MSLN	Mesothelin	Protein Coding	Q13421	56	GC16P112235	16.9011	https://www.genecards.org/cgi-bin/carddisp.pl?gene=MSLN
PECAM1	Platelet And Endothelial Cell Adhesion Molecule 1	Protein Coding	P16284	54	GC17M064319	16.8986	https://www.genecards.org/cgi-bin/carddisp.pl?gene=PECAM1
FOSL1	FOS Like 1, AP-1 Transcription Factor Subunit	Protein Coding	P15407	57	GC11M136596	16.8945	https://www.genecards.org/cgi-bin/carddisp.pl?gene=FOSL1
LIFR	LIF Receptor Subunit Alpha	Protein Coding	P42702	60	GC05M038741	16.8833	https://www.genecards.org/cgi-bin/carddisp.pl?gene=LIFR
ETV1	ETS Variant Transcription Factor 1	Protein Coding	P50549	57	GC07M013891	16.869	https://www.genecards.org/cgi-bin/carddisp.pl?gene=ETV1
SHCBP1L	SHC Binding And Spindle Associated 1 Like	Protein Coding	Q9BZQ2	44	GC01M182899	16.8522	https://www.genecards.org/cgi-bin/carddisp.pl?gene=SHCBP1L
PXDN	Peroxidasin	Protein Coding	Q92626	57	GC02M001635	16.8471	https://www.genecards.org/cgi-bin/carddisp.pl?gene=PXDN
PTPN21	Protein Tyrosine Phosphatase Non-Receptor Type 21	Protein Coding	Q16825	52	GC14M088465	16.8394	https://www.genecards.org/cgi-bin/carddisp.pl?gene=PTPN21
TJP1	Tight Junction Protein 1	Protein Coding	Q07157	58	GC15M029699	16.8374	https://www.genecards.org/cgi-bin/carddisp.pl?gene=TJP1
FOLR1	Folate Receptor Alpha	Protein Coding	P15328	61	GC11P103661	16.8367	https://www.genecards.org/cgi-bin/carddisp.pl?gene=FOLR1
GPC6	Glypican 6	Protein Coding	Q9Y625	56	GC13P093218	16.8316	https://www.genecards.org/cgi-bin/carddisp.pl?gene=GPC6
RAB27A	RAB27A, Member RAS Oncogene Family	Protein Coding	P51159	60	GC15M055202	16.8198	https://www.genecards.org/cgi-bin/carddisp.pl?gene=RAB27A
ELN	Elastin	Protein Coding	P15502	56	GC07P074027	16.8146	https://www.genecards.org/cgi-bin/carddisp.pl?gene=ELN
LYN	LYN Proto-Oncogene, Src Family Tyrosine Kinase	Protein Coding	P07948	63	GC08P055879	16.8068	https://www.genecards.org/cgi-bin/carddisp.pl?gene=LYN
GAST	Gastrin	Protein Coding	P01350	53	GC17P041712	16.79	https://www.genecards.org/cgi-bin/carddisp.pl?gene=GAST
AKAP1	A-Kinase Anchoring Protein 1	Protein Coding	Q92667	54	GC17P057085	16.7399	https://www.genecards.org/cgi-bin/carddisp.pl?gene=AKAP1
PIGH	Phosphatidylinositol Glycan Anchor Biosynthesis Class H	Protein Coding	Q14442	50	GC14M067581	16.7398	https://www.genecards.org/cgi-bin/carddisp.pl?gene=PIGH
TGFB3	Transforming Growth Factor Beta 3	Protein Coding	P10600	61	GC14M075958	16.737	https://www.genecards.org/cgi-bin/carddisp.pl?gene=TGFB3
TFF3	Trefoil Factor 3	Protein Coding	Q07654	54	GC21M042311	16.7245	https://www.genecards.org/cgi-bin/carddisp.pl?gene=TFF3
PPRC1	PPARG Related Coactivator 1	Protein Coding	Q5VV67	49	GC10P102119	16.7136	https://www.genecards.org/cgi-bin/carddisp.pl?gene=PPRC1
CADPS	Calcium Dependent Secretion Activator	Protein Coding	Q9ULU8	54	GC03M062398	16.7121	https://www.genecards.org/cgi-bin/carddisp.pl?gene=CADPS
SERPINA1	Serpin Family A Member 1	Protein Coding	P01009	62	GC14M094376	16.6976	https://www.genecards.org/cgi-bin/carddisp.pl?gene=SERPINA1
LRP6	LDL Receptor Related Protein 6	Protein Coding	O75581	60	GC12M034573	16.693	https://www.genecards.org/cgi-bin/carddisp.pl?gene=LRP6
SBNO1	Strawberry Notch Homolog 1	Protein Coding	A3KN83	48	GC12M123289	16.6707	https://www.genecards.org/cgi-bin/carddisp.pl?gene=SBNO1
NRCAM	Neuronal Cell Adhesion Molecule	Protein Coding	Q92823	57	GC07M108147	16.6693	https://www.genecards.org/cgi-bin/carddisp.pl?gene=NRCAM
H1-3	H1.3 Linker Histone, Cluster Member	Protein Coding	P16402	50	GC06M104457	16.6526	https://www.genecards.org/cgi-bin/carddisp.pl?gene=H1-3
NCOA1	Nuclear Receptor Coactivator 1	Protein Coding	Q15788	58	GC02P024523	16.6409	https://www.genecards.org/cgi-bin/carddisp.pl?gene=NCOA1
PYCARD	PYD And CARD Domain Containing	Protein Coding	Q9ULZ3	54	GC16M031201	16.6392	https://www.genecards.org/cgi-bin/carddisp.pl?gene=PYCARD
PSG2	Pregnancy Specific Beta-1-Glycoprotein 2	Protein Coding	P11465	47	GC19M043064	16.6362	https://www.genecards.org/cgi-bin/carddisp.pl?gene=PSG2
SBDS	SBDS Ribosome Maturation Factor	Protein Coding	Q9Y3A5	55	GC07M066987	16.6306	https://www.genecards.org/cgi-bin/carddisp.pl?gene=SBDS
PLB1	Phospholipase B1	Protein Coding	Q6P1J6	49	GC02P029400	16.6299	https://www.genecards.org/cgi-bin/carddisp.pl?gene=PLB1
CIP2A	Cellular Inhibitor Of PP2A	Protein Coding	Q8TCG1	49	GC03M108613	16.625	https://www.genecards.org/cgi-bin/carddisp.pl?gene=CIP2A
VIP	Vasoactive Intestinal Peptide	Protein Coding	P01282	57	GC06P152750	16.6218	https://www.genecards.org/cgi-bin/carddisp.pl?gene=VIP
CFH	Complement Factor H	Protein Coding	P08603	60	GC01P196621	16.6186	https://www.genecards.org/cgi-bin/carddisp.pl?gene=CFH
NELL1	Neural EGFL Like 1	Protein Coding	Q92832	51	GC11P020669	16.6152	https://www.genecards.org/cgi-bin/carddisp.pl?gene=NELL1
EIF3E	Eukaryotic Translation Initiation Factor 3 Subunit E	Protein Coding	P60228	52	GC08M108163	16.5932	https://www.genecards.org/cgi-bin/carddisp.pl?gene=EIF3E
CAST	Calpastatin	Protein Coding	P20810	60	GC05P095975	16.5863	https://www.genecards.org/cgi-bin/carddisp.pl?gene=CAST
GPX4	Glutathione Peroxidase 4	Protein Coding	P36969	60	GC19P001103	16.5843	https://www.genecards.org/cgi-bin/carddisp.pl?gene=GPX4
KAT5	Lysine Acetyltransferase 5	Protein Coding	Q92993	63	GC11P065711	16.5806	https://www.genecards.org/cgi-bin/carddisp.pl?gene=KAT5
BRF2	BRF2 General Transcription Factor IIIB Subunit	Protein Coding	Q9HAW0	50	GC08M037843	16.5804	https://www.genecards.org/cgi-bin/carddisp.pl?gene=BRF2
LIF	LIF Interleukin 6 Family Cytokine	Protein Coding	P15018	56	GC22M030240	16.5691	https://www.genecards.org/cgi-bin/carddisp.pl?gene=LIF
RMI1	RecQ Mediated Genome Instability 1	Protein Coding	Q9H9A7	51	GC09P083980	16.5578	https://www.genecards.org/cgi-bin/carddisp.pl?gene=RMI1
IKZF1	IKAROS Family Zinc Finger 1	Protein Coding	Q13422	61	GC07P050303	16.5478	https://www.genecards.org/cgi-bin/carddisp.pl?gene=IKZF1
IGFBP1	Insulin Like Growth Factor Binding Protein 1	Protein Coding	P08833	56	GC07P050731	16.545	https://www.genecards.org/cgi-bin/carddisp.pl?gene=IGFBP1
ELANE	Elastase, Neutrophil Expressed	Protein Coding	P08246	64	GC19P141796	16.5413	https://www.genecards.org/cgi-bin/carddisp.pl?gene=ELANE
PDCD4	Programmed Cell Death 4	Protein Coding	Q53EL6	55	GC10P110871	16.5412	https://www.genecards.org/cgi-bin/carddisp.pl?gene=PDCD4
RPS27A	Ribosomal Protein S27a	Protein Coding	P62979	56	GC02P055231	16.5403	https://www.genecards.org/cgi-bin/carddisp.pl?gene=RPS27A
VCP	Valosin Containing Protein	Protein Coding	P55072	62	GC09M035572	16.5238	https://www.genecards.org/cgi-bin/carddisp.pl?gene=VCP
CCNA1	Cyclin A1	Protein Coding	P78396	55	GC13P036431	16.5199	https://www.genecards.org/cgi-bin/carddisp.pl?gene=CCNA1
HOXA9	Homeobox A9	Protein Coding	P31269	52	GC07M027162	16.5199	https://www.genecards.org/cgi-bin/carddisp.pl?gene=HOXA9
CD70	CD70 Molecule	Protein Coding	P32970	56	GC19M104195	16.5196	https://www.genecards.org/cgi-bin/carddisp.pl?gene=CD70
DDIT3	DNA Damage Inducible Transcript 3	Protein Coding	P35638	59	GC12M057516	16.5178	https://www.genecards.org/cgi-bin/carddisp.pl?gene=DDIT3
RBX1	Ring-Box 1	Protein Coding	P62877	56	GC22P040951	16.4926	https://www.genecards.org/cgi-bin/carddisp.pl?gene=RBX1
MYOCD	Myocardin	Protein Coding	Q8IZQ8	56	GC17P012665	16.4766	https://www.genecards.org/cgi-bin/carddisp.pl?gene=MYOCD
C3AR1	Complement C3a Receptor 1	Protein Coding	Q16581	58	GC12M034483	16.4643	https://www.genecards.org/cgi-bin/carddisp.pl?gene=C3AR1
TFE3	Transcription Factor Binding To IGHM Enhancer 3	Protein Coding	P19532	58	GC0XM049028	16.4581	https://www.genecards.org/cgi-bin/carddisp.pl?gene=TFE3
TMCO5A	Transmembrane And Coiled-Coil Domains 5A	Protein Coding	Q8N6Q1	46	GC15P037921	16.4534	https://www.genecards.org/cgi-bin/carddisp.pl?gene=TMCO5A
LCK	LCK Proto-Oncogene, Src Family Tyrosine Kinase	Protein Coding	P06239	65	GC01P032251	16.4421	https://www.genecards.org/cgi-bin/carddisp.pl?gene=LCK
TLR9	Toll Like Receptor 9	Protein Coding	Q9NR96	59	GC03M054638	16.4415	https://www.genecards.org/cgi-bin/carddisp.pl?gene=TLR9
HNRNPA2B1	Heterogeneous Nuclear Ribonucleoprotein A2/B1	Protein Coding	P22626	60	GC07M026174	16.4373	https://www.genecards.org/cgi-bin/carddisp.pl?gene=HNRNPA2B1
ELF3	E74 Like ETS Transcription Factor 3	Protein Coding	P78545	52	GC01P202007	16.437	https://www.genecards.org/cgi-bin/carddisp.pl?gene=ELF3
STMN1	Stathmin 1	Protein Coding	P16949	57	GC01M025884	16.4351	https://www.genecards.org/cgi-bin/carddisp.pl?gene=STMN1
ADH1C	Alcohol Dehydrogenase 1C (Class I), Gamma Polypeptide	Protein Coding	P00326	54	GC04M099336	16.4287	https://www.genecards.org/cgi-bin/carddisp.pl?gene=ADH1C
BTNL2	Butyrophilin Like 2	Protein Coding	Q9UIR0	52	GC06M032393	16.4238	https://www.genecards.org/cgi-bin/carddisp.pl?gene=BTNL2
RPL10L	Ribosomal Protein L10 Like	Protein Coding	Q96L21	47	GC14M046651	16.4225	https://www.genecards.org/cgi-bin/carddisp.pl?gene=RPL10L
CDKN2AIP	CDKN2A Interacting Protein	Protein Coding	Q9NXV6	49	GC04P183444	16.4223	https://www.genecards.org/cgi-bin/carddisp.pl?gene=CDKN2AIP
NWD1	NACHT And WD Repeat Domain Containing 1	Protein Coding	Q149M9	43	GC19P016719	16.4058	https://www.genecards.org/cgi-bin/carddisp.pl?gene=NWD1
CXCR3	C-X-C Motif Chemokine Receptor 3	Protein Coding	P49682	58	GC0XM071615	16.3999	https://www.genecards.org/cgi-bin/carddisp.pl?gene=CXCR3
HLA-G	Major Histocompatibility Complex, Class I, G	Protein Coding	P17693	57	GC06P173032	16.3933	https://www.genecards.org/cgi-bin/carddisp.pl?gene=HLA-G
CSMD3	CUB And Sushi Multiple Domains 3	Protein Coding	Q7Z407	47	GC08M112223	16.386	https://www.genecards.org/cgi-bin/carddisp.pl?gene=CSMD3
TFAP2A	Transcription Factor AP-2 Alpha	Protein Coding	P05549	61	GC06M010393	16.3829	https://www.genecards.org/cgi-bin/carddisp.pl?gene=TFAP2A
RUNX2	RUNX Family Transcription Factor 2	Protein Coding	Q13950	60	GC06P173274	16.3731	https://www.genecards.org/cgi-bin/carddisp.pl?gene=RUNX2
ENTPD3	Ectonucleoside Triphosphate Diphosphohydrolase 3	Protein Coding	O75355	56	GC03P041825	16.3676	https://www.genecards.org/cgi-bin/carddisp.pl?gene=ENTPD3
PTH	Parathyroid Hormone	Protein Coding	P01270	58	GC11M013492	16.3617	https://www.genecards.org/cgi-bin/carddisp.pl?gene=PTH
SOX10	SRY-Box Transcription Factor 10	Protein Coding	P56693	59	GC22M085515	16.3601	https://www.genecards.org/cgi-bin/carddisp.pl?gene=SOX10
ABCG4	ATP Binding Cassette Subfamily G Member 4	Protein Coding	Q9H172	54	GC11P124359	16.3581	https://www.genecards.org/cgi-bin/carddisp.pl?gene=ABCG4
SIGIRR	Single Ig And TIR Domain Containing	Protein Coding	Q6IA17	52	GC11M013950	16.3551	https://www.genecards.org/cgi-bin/carddisp.pl?gene=SIGIRR
FAM83C	Family With Sequence Similarity 83 Member C	Protein Coding	Q9BQN1	44	GC20M035285	16.3543	https://www.genecards.org/cgi-bin/carddisp.pl?gene=FAM83C
CD86	CD86 Molecule	Protein Coding	P42081	57	GC03P122055	16.3116	https://www.genecards.org/cgi-bin/carddisp.pl?gene=CD86
SERPINB2	Serpin Family B Member 2	Protein Coding	P05120	57	GC18P063871	16.3077	https://www.genecards.org/cgi-bin/carddisp.pl?gene=SERPINB2
CD276	CD276 Molecule	Protein Coding	Q5ZPR3	55	GC15P073683	16.3065	https://www.genecards.org/cgi-bin/carddisp.pl?gene=CD276
ITGAD	Integrin Subunit Alpha D	Protein Coding	Q13349	51	GC16P113221	16.3065	https://www.genecards.org/cgi-bin/carddisp.pl?gene=ITGAD
ATP4A	ATPase H+/K+ Transporting Subunit Alpha	Protein Coding	P20648	54	GC19M105677	16.2961	https://www.genecards.org/cgi-bin/carddisp.pl?gene=ATP4A
KATNAL2	Katanin Catalytic Subunit A1 Like 2	Protein Coding	Q8IYT4	49	GC18P046917	16.2761	https://www.genecards.org/cgi-bin/carddisp.pl?gene=KATNAL2
CHUK	Component Of Inhibitor Of Nuclear Factor Kappa B Kinase Complex	Protein Coding	O15111	63	GC10M100552	16.2591	https://www.genecards.org/cgi-bin/carddisp.pl?gene=CHUK
BTC	Betacellulin	Protein Coding	P35070	56	GC04M074744	16.2484	https://www.genecards.org/cgi-bin/carddisp.pl?gene=BTC
ARAP3	ArfGAP With RhoGAP Domain, Ankyrin Repeat And PH Domain 3	Protein Coding	Q8WWN8	53	GC05M141653	16.2304	https://www.genecards.org/cgi-bin/carddisp.pl?gene=ARAP3
NOTCH4	Notch Receptor 4	Protein Coding	Q99466	60	GC06M103368	16.2289	https://www.genecards.org/cgi-bin/carddisp.pl?gene=NOTCH4
KCNH2	Potassium Voltage-Gated Channel Subfamily H Member 2	Protein Coding	Q12809	63	GC07M150944	16.228	https://www.genecards.org/cgi-bin/carddisp.pl?gene=KCNH2
NR4A1	Nuclear Receptor Subfamily 4 Group A Member 1	Protein Coding	P22736	60	GC12P052022	16.2201	https://www.genecards.org/cgi-bin/carddisp.pl?gene=NR4A1
STX8	Syntaxin 8	Protein Coding	Q9UNK0	52	GC17M009250	16.1939	https://www.genecards.org/cgi-bin/carddisp.pl?gene=STX8
PHF2	PHD Finger Protein 2	Protein Coding	O75151	52	GC09P093576	16.1788	https://www.genecards.org/cgi-bin/carddisp.pl?gene=PHF2
PIN1	Peptidylprolyl Cis/Trans Isomerase, NIMA-Interacting 1	Protein Coding	Q13526	60	GC19P009835	16.1782	https://www.genecards.org/cgi-bin/carddisp.pl?gene=PIN1
TGIF1	TGFB Induced Factor Homeobox 1	Protein Coding	Q15583	58	GC18P003411	16.1738	https://www.genecards.org/cgi-bin/carddisp.pl?gene=TGIF1
MAGEA4	MAGE Family Member A4	Protein Coding	P43358	51	GC0XP151912	16.1688	https://www.genecards.org/cgi-bin/carddisp.pl?gene=MAGEA4
FGD2	FYVE, RhoGEF And PH Domain Containing 2	Protein Coding	Q7Z6J4	50	GC06P173212	16.1642	https://www.genecards.org/cgi-bin/carddisp.pl?gene=FGD2
APOA1	Apolipoprotein A1	Protein Coding	P02647	63	GC11M116835	16.1638	https://www.genecards.org/cgi-bin/carddisp.pl?gene=APOA1
PODN	Podocan	Protein Coding	Q7Z5L7	51	GC01P053062	16.154	https://www.genecards.org/cgi-bin/carddisp.pl?gene=PODN
NANOG	Nanog Homeobox	Protein Coding	Q9H9S0	50	GC12P007787	16.1451	https://www.genecards.org/cgi-bin/carddisp.pl?gene=NANOG
HSF1	Heat Shock Transcription Factor 1	Protein Coding	Q00613	60	GC08P144291	16.1422	https://www.genecards.org/cgi-bin/carddisp.pl?gene=HSF1
PRKD1	Protein Kinase D1	Protein Coding	Q15139	62	GC14M029576	16.14	https://www.genecards.org/cgi-bin/carddisp.pl?gene=PRKD1
TNFSF11	TNF Superfamily Member 11	Protein Coding	O14788	62	GC13P042562	16.1361	https://www.genecards.org/cgi-bin/carddisp.pl?gene=TNFSF11
CTAG1A	Cancer/Testis Antigen 1A	Protein Coding	P78358	32	GC0XP154585	16.1357	https://www.genecards.org/cgi-bin/carddisp.pl?gene=CTAG1A
CRKL	CRK Like Proto-Oncogene, Adaptor Protein	Protein Coding	P46109	59	GC22P020917	16.1287	https://www.genecards.org/cgi-bin/carddisp.pl?gene=CRKL
CCNG1	Cyclin G1	Protein Coding	P51959	53	GC05P163458	16.1283	https://www.genecards.org/cgi-bin/carddisp.pl?gene=CCNG1
SCG5	Secretogranin V	Protein Coding	P05408	52	GC15P032641	16.1255	https://www.genecards.org/cgi-bin/carddisp.pl?gene=SCG5
CNTFR	Ciliary Neurotrophic Factor Receptor	Protein Coding	P26992	57	GC09M034551	16.1177	https://www.genecards.org/cgi-bin/carddisp.pl?gene=CNTFR
ARID1B	AT-Rich Interaction Domain 1B	Protein Coding	Q8NFD5	56	GC06P174955	16.1141	https://www.genecards.org/cgi-bin/carddisp.pl?gene=ARID1B
VTN	Vitronectin	Protein Coding	P04004	57	GC17M092926	16.113	https://www.genecards.org/cgi-bin/carddisp.pl?gene=VTN
BTBD16	BTB Domain Containing 16	Protein Coding	Q32M84	45	GC10P122271	16.0992	https://www.genecards.org/cgi-bin/carddisp.pl?gene=BTBD16
IL5	Interleukin 5	Protein Coding	P05113	58	GC05M132541	16.0946	https://www.genecards.org/cgi-bin/carddisp.pl?gene=IL5
PRPF8	Pre-MRNA Processing Factor 8	Protein Coding	Q6P2Q9	54	GC17M001650	16.0898	https://www.genecards.org/cgi-bin/carddisp.pl?gene=PRPF8
FOXP1	Forkhead Box P1	Protein Coding	Q9H334	57	GC03M070954	16.071	https://www.genecards.org/cgi-bin/carddisp.pl?gene=FOXP1
SPG7	SPG7 Matrix AAA Peptidase Subunit, Paraplegin	Protein Coding	Q9UQ90	57	GC16P115056	16.0709	https://www.genecards.org/cgi-bin/carddisp.pl?gene=SPG7
TNFRSF11A	TNF Receptor Superfamily Member 11a	Protein Coding	Q9Y6Q6	59	GC18P062325	16.0664	https://www.genecards.org/cgi-bin/carddisp.pl?gene=TNFRSF11A
MRPL46	Mitochondrial Ribosomal Protein L46	Protein Coding	Q9H2W6	49	GC15M159661	16.0626	https://www.genecards.org/cgi-bin/carddisp.pl?gene=MRPL46
C8orf44-SGK3	C8orf44-SGK3 Readthrough	Protein Coding		28	GC08P068467	16.0588	https://www.genecards.org/cgi-bin/carddisp.pl?gene=C8orf44-SGK3
HMGCR	3-Hydroxy-3-Methylglutaryl-CoA Reductase	Protein Coding	P04035	61	GC05P075336	16.0583	https://www.genecards.org/cgi-bin/carddisp.pl?gene=HMGCR
USP7	Ubiquitin Specific Peptidase 7	Protein Coding	Q93009	62	GC16M008892	16.0561	https://www.genecards.org/cgi-bin/carddisp.pl?gene=USP7
PYCR1	Pyrroline-5-Carboxylate Reductase 1	Protein Coding	P32322	57	GC17M081932	16.054	https://www.genecards.org/cgi-bin/carddisp.pl?gene=PYCR1
GFAP	Glial Fibrillary Acidic Protein	Protein Coding	P14136	61	GC17M093547	16.0442	https://www.genecards.org/cgi-bin/carddisp.pl?gene=GFAP
UCHL1	Ubiquitin C-Terminal Hydrolase L1	Protein Coding	P09936	66	GC04P041256	16.0426	https://www.genecards.org/cgi-bin/carddisp.pl?gene=UCHL1
S100A6	S100 Calcium Binding Protein A6	Protein Coding	P06703	54	GC01M166191	16.032	https://www.genecards.org/cgi-bin/carddisp.pl?gene=S100A6
BIK	BCL2 Interacting Killer	Protein Coding	Q13323	53	GC22P043110	16.0256	https://www.genecards.org/cgi-bin/carddisp.pl?gene=BIK
ENTREP1	Endosomal Transmembrane Epsin Interactor 1	Protein Coding	Q15884	46	GC09P073718	16.0201	https://www.genecards.org/cgi-bin/carddisp.pl?gene=ENTREP1
DMTF1	Cyclin D Binding Myb Like Transcription Factor 1	Protein Coding	Q9Y222	45	GC07P093214	16.0095	https://www.genecards.org/cgi-bin/carddisp.pl?gene=DMTF1
PXDNL	Peroxidasin Like	Protein Coding	A1KZ92	46	GC08M051319	16.0077	https://www.genecards.org/cgi-bin/carddisp.pl?gene=PXDNL
SLC46A3	Solute Carrier Family 46 Member 3	Protein Coding	Q7Z3Q1	48	GC13M028700	16.003	https://www.genecards.org/cgi-bin/carddisp.pl?gene=SLC46A3
ZNF184	Zinc Finger Protein 184	Protein Coding	Q99676	49	GC06M103078	15.9983	https://www.genecards.org/cgi-bin/carddisp.pl?gene=ZNF184
RERGL	RERG Like	Protein Coding	Q9H628	41	GC12M018080	15.9735	https://www.genecards.org/cgi-bin/carddisp.pl?gene=RERGL
IL6ST	Interleukin 6 Cytokine Family Signal Transducer	Protein Coding	P40189	63	GC05M055935	15.9687	https://www.genecards.org/cgi-bin/carddisp.pl?gene=IL6ST
BBC3	BCL2 Binding Component 3	Protein Coding	Q96PG8	53	GC19M047220	15.9655	https://www.genecards.org/cgi-bin/carddisp.pl?gene=BBC3
PAX6	Paired Box 6	Protein Coding	P26367	61	GC11M031784	15.9535	https://www.genecards.org/cgi-bin/carddisp.pl?gene=PAX6
PDE7B	Phosphodiesterase 7B	Protein Coding	Q9NP56	52	GC06P174421	15.9497	https://www.genecards.org/cgi-bin/carddisp.pl?gene=PDE7B
RPS6KC1	Ribosomal Protein S6 Kinase C1	Protein Coding	Q96S38	50	GC01P213051	15.9424	https://www.genecards.org/cgi-bin/carddisp.pl?gene=RPS6KC1
ENTPD1	Ectonucleoside Triphosphate Diphosphohydrolase 1	Protein Coding	P49961	63	GC10P120203	15.941	https://www.genecards.org/cgi-bin/carddisp.pl?gene=ENTPD1
TRAF3	TNF Receptor Associated Factor 3	Protein Coding	Q13114	59	GC14P119262	15.9395	https://www.genecards.org/cgi-bin/carddisp.pl?gene=TRAF3
LMAN1L	Lectin, Mannose Binding 1 Like	Protein Coding	Q9HAT1	47	GC15P074812	15.9265	https://www.genecards.org/cgi-bin/carddisp.pl?gene=LMAN1L
ARNT	Aryl Hydrocarbon Receptor Nuclear Translocator	Protein Coding	P27540	58	GC01M150809	15.9187	https://www.genecards.org/cgi-bin/carddisp.pl?gene=ARNT
MTBP	MDM2 Binding Protein	Protein Coding	Q96DY7	47	GC08P120426	15.9036	https://www.genecards.org/cgi-bin/carddisp.pl?gene=MTBP
MYO16	Myosin XVI	Protein Coding	Q9Y6X6	47	GC13P108495	15.903	https://www.genecards.org/cgi-bin/carddisp.pl?gene=MYO16
MAF	MAF BZIP Transcription Factor	Protein Coding	O75444	58	GC16M079204	15.9013	https://www.genecards.org/cgi-bin/carddisp.pl?gene=MAF
EIF4A1	Eukaryotic Translation Initiation Factor 4A1	Protein Coding	P60842	60	GC17P007572	15.8924	https://www.genecards.org/cgi-bin/carddisp.pl?gene=EIF4A1
GABRB2	Gamma-Aminobutyric Acid Type A Receptor Subunit Beta2	Protein Coding	P47870	61	GC05M161288	15.888	https://www.genecards.org/cgi-bin/carddisp.pl?gene=GABRB2
ZNF48	Zinc Finger Protein 48	Protein Coding	Q96MX3	43	GC16P030378	15.8833	https://www.genecards.org/cgi-bin/carddisp.pl?gene=ZNF48
ZNF100	Zinc Finger Protein 100	Protein Coding	Q8IYN0	46	GC19M021722	15.8743	https://www.genecards.org/cgi-bin/carddisp.pl?gene=ZNF100
SLC6A9	Solute Carrier Family 6 Member 9	Protein Coding	P48067	61	GC01M043991	15.8652	https://www.genecards.org/cgi-bin/carddisp.pl?gene=SLC6A9
DSCAML1	DS Cell Adhesion Molecule Like 1	Protein Coding	Q8TD84	49	GC11M117427	15.8643	https://www.genecards.org/cgi-bin/carddisp.pl?gene=DSCAML1
MACC1	MET Transcriptional Regulator MACC1	Protein Coding	Q6ZN28	45	GC07M020140	15.8632	https://www.genecards.org/cgi-bin/carddisp.pl?gene=MACC1
WDR49	WD Repeat Domain 49	Protein Coding	Q8IV35	45	GC03M167478	15.8565	https://www.genecards.org/cgi-bin/carddisp.pl?gene=WDR49
CBLC	Cbl Proto-Oncogene C	Protein Coding	Q9ULV8	50	GC19P044777	15.8501	https://www.genecards.org/cgi-bin/carddisp.pl?gene=CBLC
CLDN4	Claudin 4	Protein Coding	O14493	54	GC07P073799	15.8463	https://www.genecards.org/cgi-bin/carddisp.pl?gene=CLDN4
CABIN1	Calcineurin Binding Protein 1	Protein Coding	Q9Y6J0	54	GC22P024011	15.8314	https://www.genecards.org/cgi-bin/carddisp.pl?gene=CABIN1
DNAH3	Dynein Axonemal Heavy Chain 3	Protein Coding	Q8TD57	46	GC16M047845	15.8184	https://www.genecards.org/cgi-bin/carddisp.pl?gene=DNAH3
PTPRK	Protein Tyrosine Phosphatase Receptor Type K	Protein Coding	Q15262	56	GC06M127949	15.8165	https://www.genecards.org/cgi-bin/carddisp.pl?gene=PTPRK
HEPACAM2	HEPACAM Family Member 2	Protein Coding	A8MVW5	45	GC07M093188	15.8145	https://www.genecards.org/cgi-bin/carddisp.pl?gene=HEPACAM2
MAMDC2	MAM Domain Containing 2	Protein Coding	Q7Z304	49	GC09P070043	15.8123	https://www.genecards.org/cgi-bin/carddisp.pl?gene=MAMDC2
CUL3	Cullin 3	Protein Coding	Q13618	61	GC02M224470	15.8089	https://www.genecards.org/cgi-bin/carddisp.pl?gene=CUL3
ADAM17	ADAM Metallopeptidase Domain 17	Protein Coding	P78536	64	GC02M009488	15.8037	https://www.genecards.org/cgi-bin/carddisp.pl?gene=ADAM17
SSTR2	Somatostatin Receptor 2	Protein Coding	P30874	60	GC17P073165	15.797	https://www.genecards.org/cgi-bin/carddisp.pl?gene=SSTR2
TNFRSF9	TNF Receptor Superfamily Member 9	Protein Coding	Q07011	57	GC01M007915	15.7788	https://www.genecards.org/cgi-bin/carddisp.pl?gene=TNFRSF9
TBX20	T-Box Transcription Factor 20	Protein Coding	Q9UMR3	53	GC07M035237	15.7614	https://www.genecards.org/cgi-bin/carddisp.pl?gene=TBX20
CEBPB	CCAAT Enhancer Binding Protein Beta	Protein Coding	P17676	58	GC20P050190	15.7588	https://www.genecards.org/cgi-bin/carddisp.pl?gene=CEBPB
TSPAN5	Tetraspanin 5	Protein Coding	P62079	53	GC04M098470	15.7433	https://www.genecards.org/cgi-bin/carddisp.pl?gene=TSPAN5
HSD3B2	Hydroxy-Delta-5-Steroid Dehydrogenase, 3 Beta- And Steroid Delta-Isomerase 2	Protein Coding	P26439	58	GC01P119414	15.7411	https://www.genecards.org/cgi-bin/carddisp.pl?gene=HSD3B2
GAPDHS	Glyceraldehyde-3-Phosphate Dehydrogenase, Spermatogenic	Protein Coding	O14556	55	GC19P142824	15.7399	https://www.genecards.org/cgi-bin/carddisp.pl?gene=GAPDHS
SLC8A3	Solute Carrier Family 8 Member A3	Protein Coding	P57103	54	GC14M070044	15.7353	https://www.genecards.org/cgi-bin/carddisp.pl?gene=SLC8A3
FGF19	Fibroblast Growth Factor 19	Protein Coding	O95750	57	GC11M136731	15.7255	https://www.genecards.org/cgi-bin/carddisp.pl?gene=FGF19
ARPP21	CAMP Regulated Phosphoprotein 21	Protein Coding	Q9UBL0	49	GC03P035680	15.7167	https://www.genecards.org/cgi-bin/carddisp.pl?gene=ARPP21
NECAP2	NECAP Endocytosis Associated 2	Protein Coding	Q9NVZ3	49	GC01P068518	15.7091	https://www.genecards.org/cgi-bin/carddisp.pl?gene=NECAP2
UGT2B7	UDP Glucuronosyltransferase Family 2 Member B7	Protein Coding	P16662	56	GC04P069051	15.6861	https://www.genecards.org/cgi-bin/carddisp.pl?gene=UGT2B7
NETO2	Neuropilin And Tolloid Like 2	Protein Coding	Q8NC67	50	GC16M047077	15.6839	https://www.genecards.org/cgi-bin/carddisp.pl?gene=NETO2
DPH1	Diphthamide Biosynthesis 1	Protein Coding	Q9BZG8	53	GC17P002030	15.683	https://www.genecards.org/cgi-bin/carddisp.pl?gene=DPH1
CXCR1	C-X-C Motif Chemokine Receptor 1	Protein Coding	P25024	57	GC02M218162	15.6786	https://www.genecards.org/cgi-bin/carddisp.pl?gene=CXCR1
SV2B	Synaptic Vesicle Glycoprotein 2B	Protein Coding	Q7L1I2	52	GC15P091099	15.6769	https://www.genecards.org/cgi-bin/carddisp.pl?gene=SV2B
SYNGR1	Synaptogyrin 1	Protein Coding	O43759	53	GC22P086938	15.6762	https://www.genecards.org/cgi-bin/carddisp.pl?gene=SYNGR1
EML4	EMAP Like 4	Protein Coding	Q9HC35	53	GC02P042169	15.6752	https://www.genecards.org/cgi-bin/carddisp.pl?gene=EML4
HSP90AB1	Heat Shock Protein 90 Alpha Family Class B Member 1	Protein Coding	P08238	63	GC06P044246	15.6679	https://www.genecards.org/cgi-bin/carddisp.pl?gene=HSP90AB1
PPIG	Peptidylprolyl Isomerase G	Protein Coding	Q13427	53	GC02P169584	15.6671	https://www.genecards.org/cgi-bin/carddisp.pl?gene=PPIG
GATA6	GATA Binding Protein 6	Protein Coding	Q92908	60	GC18P022169	15.6576	https://www.genecards.org/cgi-bin/carddisp.pl?gene=GATA6
RAD52	RAD52 Homolog, DNA Repair Protein	Protein Coding	P43351	54	GC12M000912	15.6535	https://www.genecards.org/cgi-bin/carddisp.pl?gene=RAD52
SELE	Selectin E	Protein Coding	P16581	57	GC01M169722	15.6454	https://www.genecards.org/cgi-bin/carddisp.pl?gene=SELE
TNFRSF19	TNF Receptor Superfamily Member 19	Protein Coding	Q9NS68	52	GC13P023570	15.6446	https://www.genecards.org/cgi-bin/carddisp.pl?gene=TNFRSF19
PLAT	Plasminogen Activator, Tissue Type	Protein Coding	P00750	62	GC08M042174	15.6437	https://www.genecards.org/cgi-bin/carddisp.pl?gene=PLAT
VSIR	V-Set Immunoregulatory Receptor	Protein Coding	Q9H7M9	53	GC10M071748	15.6417	https://www.genecards.org/cgi-bin/carddisp.pl?gene=VSIR
SOX5	SRY-Box Transcription Factor 5	Protein Coding	P35711	57	GC12M023529	15.6357	https://www.genecards.org/cgi-bin/carddisp.pl?gene=SOX5
SORCS1	Sortilin Related VPS10 Domain Containing Receptor 1	Protein Coding	Q8WY21	52	GC10M106573	15.6354	https://www.genecards.org/cgi-bin/carddisp.pl?gene=SORCS1
SHBG	Sex Hormone Binding Globulin	Protein Coding	P04278	55	GC17P007613	15.6341	https://www.genecards.org/cgi-bin/carddisp.pl?gene=SHBG
SREBF1	Sterol Regulatory Element Binding Transcription Factor 1	Protein Coding	P36956	61	GC17M017810	15.6202	https://www.genecards.org/cgi-bin/carddisp.pl?gene=SREBF1
SPINT2	Serine Peptidase Inhibitor, Kunitz Type 2	Protein Coding	O43291	55	GC19P038244	15.6141	https://www.genecards.org/cgi-bin/carddisp.pl?gene=SPINT2
TEP1	Telomerase Associated Protein 1	Protein Coding	Q99973	53	GC14M020365	15.6088	https://www.genecards.org/cgi-bin/carddisp.pl?gene=TEP1
ADAT1	Adenosine Deaminase TRNA Specific 1	Protein Coding	Q9BUB4	51	GC16M075596	15.6028	https://www.genecards.org/cgi-bin/carddisp.pl?gene=ADAT1
SCN11A	Sodium Voltage-Gated Channel Alpha Subunit 11	Protein Coding	Q9UI33	56	GC03M038862	15.6026	https://www.genecards.org/cgi-bin/carddisp.pl?gene=SCN11A
ITGA2	Integrin Subunit Alpha 2	Protein Coding	P17301	59	GC05P052989	15.5966	https://www.genecards.org/cgi-bin/carddisp.pl?gene=ITGA2
DKK3	Dickkopf WNT Signaling Pathway Inhibitor 3	Protein Coding	Q9UBP4	53	GC11M014375	15.5836	https://www.genecards.org/cgi-bin/carddisp.pl?gene=DKK3
PRSS22	Serine Protease 22	Protein Coding	Q9GZN4	52	GC16M002852	15.5772	https://www.genecards.org/cgi-bin/carddisp.pl?gene=PRSS22
THSD7B	Thrombospondin Type 1 Domain Containing 7B	Protein Coding	Q9C0I4	45	GC02P136765	15.5771	https://www.genecards.org/cgi-bin/carddisp.pl?gene=THSD7B
RPL11	Ribosomal Protein L11	Protein Coding	P62913	61	GC01P023691	15.5771	https://www.genecards.org/cgi-bin/carddisp.pl?gene=RPL11
HSP90B1	Heat Shock Protein 90 Beta Family Member 1	Protein Coding	P14625	60	GC12P103930	15.5752	https://www.genecards.org/cgi-bin/carddisp.pl?gene=HSP90B1
SLC13A3	Solute Carrier Family 13 Member 3	Protein Coding	Q8WWT9	57	GC20M046557	15.5733	https://www.genecards.org/cgi-bin/carddisp.pl?gene=SLC13A3
PTTG1	PTTG1 Regulator Of Sister Chromatid Separation, Securin	Protein Coding	O95997	54	GC05P160461	15.5729	https://www.genecards.org/cgi-bin/carddisp.pl?gene=PTTG1
IGFBP6	Insulin Like Growth Factor Binding Protein 6	Protein Coding	P24592	57	GC12P053097	15.5688	https://www.genecards.org/cgi-bin/carddisp.pl?gene=IGFBP6
CDH11	Cadherin 11	Protein Coding	P55287	59	GC16M064943	15.5687	https://www.genecards.org/cgi-bin/carddisp.pl?gene=CDH11
FOXC1	Forkhead Box C1	Protein Coding	Q12948	56	GC06P001857	15.5601	https://www.genecards.org/cgi-bin/carddisp.pl?gene=FOXC1
IKBKB	Inhibitor Of Nuclear Factor Kappa B Kinase Subunit Beta	Protein Coding	O14920	67	GC08P042271	15.56	https://www.genecards.org/cgi-bin/carddisp.pl?gene=IKBKB
ZNF776	Zinc Finger Protein 776	Protein Coding	Q68DI1	40	GC19P057746	15.5466	https://www.genecards.org/cgi-bin/carddisp.pl?gene=ZNF776
CDC25B	Cell Division Cycle 25B	Protein Coding	P30305	60	GC20P010252	15.5336	https://www.genecards.org/cgi-bin/carddisp.pl?gene=CDC25B
TRPV4	Transient Receptor Potential Cation Channel Subfamily V Member 4	Protein Coding	Q9HBA0	61	GC12M109783	15.5313	https://www.genecards.org/cgi-bin/carddisp.pl?gene=TRPV4
CYP27B1	Cytochrome P450 Family 27 Subfamily B Member 1	Protein Coding	O15528	59	GC12M060216	15.5299	https://www.genecards.org/cgi-bin/carddisp.pl?gene=CYP27B1
DGCR6L	DiGeorge Syndrome Critical Region Gene 6 Like	Protein Coding	Q9BY27	45	GC22M020314	15.5257	https://www.genecards.org/cgi-bin/carddisp.pl?gene=DGCR6L
VCAN	Versican	Protein Coding	P13611	60	GC05P083471	15.5197	https://www.genecards.org/cgi-bin/carddisp.pl?gene=VCAN
MGAT5	Alpha-1,6-Mannosylglycoprotein 6-Beta-N-Acetylglucosaminyltransferase	Protein Coding	Q09328	52	GC02P134119	15.5166	https://www.genecards.org/cgi-bin/carddisp.pl?gene=MGAT5
CYP3A5	Cytochrome P450 Family 3 Subfamily A Member 5	Protein Coding	P20815	59	GC07M099648	15.5131	https://www.genecards.org/cgi-bin/carddisp.pl?gene=CYP3A5
CCL22	C-C Motif Chemokine Ligand 22	Protein Coding	O00626	49	GC16P113744	15.5097	https://www.genecards.org/cgi-bin/carddisp.pl?gene=CCL22
AGBL4	AGBL Carboxypeptidase 4	Protein Coding	Q5VU57	46	GC01M048532	15.4999	https://www.genecards.org/cgi-bin/carddisp.pl?gene=AGBL4
ZDHHC8	Zinc Finger DHHC-Type Palmitoyltransferase 8	Protein Coding	Q9ULC8	50	GC22P020129	15.4905	https://www.genecards.org/cgi-bin/carddisp.pl?gene=ZDHHC8
KRT33A	Keratin 33A	Protein Coding	O76009	48	GC17M041346	15.4905	https://www.genecards.org/cgi-bin/carddisp.pl?gene=KRT33A
HYOU1	Hypoxia Up-Regulated 1	Protein Coding	Q9Y4L1	58	GC11M137448	15.4808	https://www.genecards.org/cgi-bin/carddisp.pl?gene=HYOU1
DPH7	Diphthamide Biosynthesis 7	Protein Coding	Q9BTV6	47	GC09M137554	15.4773	https://www.genecards.org/cgi-bin/carddisp.pl?gene=DPH7
ZNF560	Zinc Finger Protein 560	Protein Coding	Q96MR9	42	GC19M009445	15.4727	https://www.genecards.org/cgi-bin/carddisp.pl?gene=ZNF560
BAG1	BAG Cochaperone 1	Protein Coding	Q99933	56	GC09M033245	15.4696	https://www.genecards.org/cgi-bin/carddisp.pl?gene=BAG1
KCNJ4	Potassium Inwardly Rectifying Channel Subfamily J Member 4	Protein Coding	P48050	55	GC22M038426	15.4631	https://www.genecards.org/cgi-bin/carddisp.pl?gene=KCNJ4
LARP1B	La Ribonucleoprotein 1B	Protein Coding	Q659C4	46	GC04P128061	15.4623	https://www.genecards.org/cgi-bin/carddisp.pl?gene=LARP1B
HSD3B1	Hydroxy-Delta-5-Steroid Dehydrogenase, 3 Beta- And Steroid Delta-Isomerase 1	Protein Coding	P14060	56	GC01P119507	15.4599	https://www.genecards.org/cgi-bin/carddisp.pl?gene=HSD3B1
DEPDC1	DEP Domain Containing 1	Protein Coding	Q5TB30	43	GC01M068474	15.4547	https://www.genecards.org/cgi-bin/carddisp.pl?gene=DEPDC1
POLH	DNA Polymerase Eta	Protein Coding	Q9Y253	59	GC06P043576	15.4508	https://www.genecards.org/cgi-bin/carddisp.pl?gene=POLH
CCR2	C-C Motif Chemokine Receptor 2	Protein Coding	P41597	58	GC03P063058	15.4478	https://www.genecards.org/cgi-bin/carddisp.pl?gene=CCR2
EFCAB6	EF-Hand Calcium Binding Domain 6	Protein Coding	Q5THR3	46	GC22M083929	15.4477	https://www.genecards.org/cgi-bin/carddisp.pl?gene=EFCAB6
SMC3	Structural Maintenance Of Chromosomes 3	Protein Coding	Q9UQE7	60	GC10P110567	15.4456	https://www.genecards.org/cgi-bin/carddisp.pl?gene=SMC3
IRGQ	Immunity Related GTPase Q	Protein Coding	Q8WZA9	43	GC19M043584	15.4297	https://www.genecards.org/cgi-bin/carddisp.pl?gene=IRGQ
HIPK4	Homeodomain Interacting Protein Kinase 4	Protein Coding	Q8NE63	47	GC19M040379	15.4262	https://www.genecards.org/cgi-bin/carddisp.pl?gene=HIPK4
ID3	Inhibitor Of DNA Binding 3	Protein Coding	Q02535	52	GC01M023557	15.4186	https://www.genecards.org/cgi-bin/carddisp.pl?gene=ID3
TRPM8	Transient Receptor Potential Cation Channel Subfamily M Member 8	Protein Coding	Q7Z2W7	58	GC02P233917	15.4082	https://www.genecards.org/cgi-bin/carddisp.pl?gene=TRPM8
NR1H2	Nuclear Receptor Subfamily 1 Group H Member 2	Protein Coding	P55055	59	GC19P050329	15.4049	https://www.genecards.org/cgi-bin/carddisp.pl?gene=NR1H2
CLDN7	Claudin 7	Protein Coding	O95471	53	GC17M007259	15.3979	https://www.genecards.org/cgi-bin/carddisp.pl?gene=CLDN7
PSAP	Prosaposin	Protein Coding	P07602	61	GC10M071816	15.3958	https://www.genecards.org/cgi-bin/carddisp.pl?gene=PSAP
TAS2R20	Taste 2 Receptor Member 20	Protein Coding	P59543	43	GC12M034562	15.3957	https://www.genecards.org/cgi-bin/carddisp.pl?gene=TAS2R20
RELB	RELB Proto-Oncogene, NF-KB Subunit	Protein Coding	Q01201	59	GC19P143137	15.3947	https://www.genecards.org/cgi-bin/carddisp.pl?gene=RELB
IL2RB	Interleukin 2 Receptor Subunit Beta	Protein Coding	P14784	63	GC22M083884	15.3896	https://www.genecards.org/cgi-bin/carddisp.pl?gene=IL2RB
CCDC171	Coiled-Coil Domain Containing 171	Protein Coding	Q6TFL3	45	GC09P016321	15.3869	https://www.genecards.org/cgi-bin/carddisp.pl?gene=CCDC171
FAM13C	Family With Sequence Similarity 13 Member C	Protein Coding	Q8NE31	44	GC10M059246	15.3844	https://www.genecards.org/cgi-bin/carddisp.pl?gene=FAM13C
HNRNPA1	Heterogeneous Nuclear Ribonucleoprotein A1	Protein Coding	P09651	60	GC12P054280	15.3804	https://www.genecards.org/cgi-bin/carddisp.pl?gene=HNRNPA1
PCDHA2	Protocadherin Alpha 2	Protein Coding	Q9Y5H9	49	GC05P156981	15.3771	https://www.genecards.org/cgi-bin/carddisp.pl?gene=PCDHA2
PCDHA7	Protocadherin Alpha 7	Protein Coding	Q9UN72	46	GC05P156986	15.3771	https://www.genecards.org/cgi-bin/carddisp.pl?gene=PCDHA7
ZP4	Zona Pellucida Glycoprotein 4	Protein Coding	Q12836	45	GC01M237877	15.3771	https://www.genecards.org/cgi-bin/carddisp.pl?gene=ZP4
YWHAE	Tyrosine 3-Monooxygenase/Tryptophan 5-Monooxygenase Activation Protein Epsilon	Protein Coding	P62258	62	GC17M092123	15.3665	https://www.genecards.org/cgi-bin/carddisp.pl?gene=YWHAE
CCKBR	Cholecystokinin B Receptor	Protein Coding	P32239	57	GC11P006259	15.3654	https://www.genecards.org/cgi-bin/carddisp.pl?gene=CCKBR
NAPB	NSF Attachment Protein Beta	Protein Coding	Q9H115	52	GC20M023374	15.3603	https://www.genecards.org/cgi-bin/carddisp.pl?gene=NAPB
KCNF1	Potassium Voltage-Gated Channel Modifier Subfamily F Member 1	Protein Coding	Q9H3M0	49	GC02P010911	15.3603	https://www.genecards.org/cgi-bin/carddisp.pl?gene=KCNF1
GPI	Glucose-6-Phosphate Isomerase	Protein Coding	P06744	60	GC19P034359	15.3556	https://www.genecards.org/cgi-bin/carddisp.pl?gene=GPI
ARHGAP20	Rho GTPase Activating Protein 20	Protein Coding	Q9P2F6	47	GC11M110577	15.3471	https://www.genecards.org/cgi-bin/carddisp.pl?gene=ARHGAP20
NT5E	5'-Nucleotidase Ecto	Protein Coding	P21589	65	GC06P085449	15.337	https://www.genecards.org/cgi-bin/carddisp.pl?gene=NT5E
OR2T1	Olfactory Receptor Family 2 Subfamily T Member 1	Protein Coding	O43869	39	GC01P248405	15.3329	https://www.genecards.org/cgi-bin/carddisp.pl?gene=OR2T1
ZNF772	Zinc Finger Protein 772	Protein Coding	Q68DY9	39	GC19M057466	15.3329	https://www.genecards.org/cgi-bin/carddisp.pl?gene=ZNF772
IL4R	Interleukin 4 Receptor	Protein Coding	P24394	60	GC16P112904	15.3309	https://www.genecards.org/cgi-bin/carddisp.pl?gene=IL4R
TYK2	Tyrosine Kinase 2	Protein Coding	P29597	66	GC19M010350	15.3223	https://www.genecards.org/cgi-bin/carddisp.pl?gene=TYK2
PCDHA1	Protocadherin Alpha 1	Protein Coding	Q9Y5I3	49	GC05P156980	15.3175	https://www.genecards.org/cgi-bin/carddisp.pl?gene=PCDHA1
PLEKHG4B	Pleckstrin Homology And RhoGEF Domain Containing G4B	Protein Coding	Q96PX9	46	GC05P000093	15.3175	https://www.genecards.org/cgi-bin/carddisp.pl?gene=PLEKHG4B
ITPRIPL1	ITPRIP Like 1	Protein Coding	Q6GPH6	44	GC02P098982	15.3175	https://www.genecards.org/cgi-bin/carddisp.pl?gene=ITPRIPL1
EPHA1	EPH Receptor A1	Protein Coding	P21709	60	GC07M143390	15.3089	https://www.genecards.org/cgi-bin/carddisp.pl?gene=EPHA1
PKD2L1	Polycystin 2 Like 1, Transient Receptor Potential Cation Channel	Protein Coding	Q9P0L9	56	GC10M100288	15.3006	https://www.genecards.org/cgi-bin/carddisp.pl?gene=PKD2L1
PCDHA6	Protocadherin Alpha 6	Protein Coding	Q9UN73	46	GC05P156985	15.3004	https://www.genecards.org/cgi-bin/carddisp.pl?gene=PCDHA6
OR5AC2	Olfactory Receptor Family 5 Subfamily AC Member 2	Protein Coding	Q9NZP5	42	GC03P098087	15.3004	https://www.genecards.org/cgi-bin/carddisp.pl?gene=OR5AC2
SRSF2	Serine And Arginine Rich Splicing Factor 2	Protein Coding	Q01130	56	GC17M076734	15.2939	https://www.genecards.org/cgi-bin/carddisp.pl?gene=SRSF2
PCDHA8	Protocadherin Alpha 8	Protein Coding	Q9Y5H6	45	GC05P156987	15.2811	https://www.genecards.org/cgi-bin/carddisp.pl?gene=PCDHA8
TRIM34	Tripartite Motif Containing 34	Protein Coding	Q9BYJ4	44	GC11P005619	15.2811	https://www.genecards.org/cgi-bin/carddisp.pl?gene=TRIM34
TNFAIP3	TNF Alpha Induced Protein 3	Protein Coding	P21580	62	GC06P137866	15.2807	https://www.genecards.org/cgi-bin/carddisp.pl?gene=TNFAIP3
TGM2	Transglutaminase 2	Protein Coding	P21980	60	GC20M038127	15.2791	https://www.genecards.org/cgi-bin/carddisp.pl?gene=TGM2
TNC	Tenascin C	Protein Coding	P24821	63	GC09M115019	15.2674	https://www.genecards.org/cgi-bin/carddisp.pl?gene=TNC
PRKAA1	Protein Kinase AMP-Activated Catalytic Subunit Alpha 1	Protein Coding	Q13131	60	GC05M040759	15.2657	https://www.genecards.org/cgi-bin/carddisp.pl?gene=PRKAA1
ERCC8	ERCC Excision Repair 8, CSA Ubiquitin Ligase Complex Subunit	Protein Coding	Q13216	56	GC05M060919	15.2617	https://www.genecards.org/cgi-bin/carddisp.pl?gene=ERCC8
COL4A1	Collagen Type IV Alpha 1 Chain	Protein Coding	P02462	60	GC13M110148	15.2614	https://www.genecards.org/cgi-bin/carddisp.pl?gene=COL4A1
PDP2	Pyruvate Dehydrogenase Phosphatase Catalytic Subunit 2	Protein Coding	Q9P2J9	53	GC16P113936	15.2582	https://www.genecards.org/cgi-bin/carddisp.pl?gene=PDP2
SLC35G1	Solute Carrier Family 35 Member G1	Protein Coding	Q2M3R5	43	GC10P093893	15.2582	https://www.genecards.org/cgi-bin/carddisp.pl?gene=SLC35G1
HSPA1A	Heat Shock Protein Family A (Hsp70) Member 1A	Protein Coding	P0DMV8	60	GC06P173097	15.2575	https://www.genecards.org/cgi-bin/carddisp.pl?gene=HSPA1A
XAF1	XIAP Associated Factor 1	Protein Coding	Q6GPH4	50	GC17P143314	15.2523	https://www.genecards.org/cgi-bin/carddisp.pl?gene=XAF1
SLC16A1	Solute Carrier Family 16 Member 1	Protein Coding	P53985	61	GC01M113143	15.2397	https://www.genecards.org/cgi-bin/carddisp.pl?gene=SLC16A1
HLA-DQA1	Major Histocompatibility Complex, Class II, DQ Alpha 1	Protein Coding	P01909	56	GC06P173108	15.2357	https://www.genecards.org/cgi-bin/carddisp.pl?gene=HLA-DQA1
IGFBP4	Insulin Like Growth Factor Binding Protein 4	Protein Coding	P22692	57	GC17P040443	15.2345	https://www.genecards.org/cgi-bin/carddisp.pl?gene=IGFBP4
UNC79	Unc-79 Homolog, NALCN Channel Complex Subunit	Protein Coding	Q9P2D8	48	GC14P093333	15.2283	https://www.genecards.org/cgi-bin/carddisp.pl?gene=UNC79
TERF1	Telomeric Repeat Binding Factor 1	Protein Coding	P54274	56	GC08P073008	15.2274	https://www.genecards.org/cgi-bin/carddisp.pl?gene=TERF1
TRPS1	Transcriptional Repressor GATA Binding 1	Protein Coding	Q9UHF7	57	GC08M115408	15.2166	https://www.genecards.org/cgi-bin/carddisp.pl?gene=TRPS1
SLC35E3	Solute Carrier Family 35 Member E3	Protein Coding	Q7Z769	42	GC12P068746	15.2082	https://www.genecards.org/cgi-bin/carddisp.pl?gene=SLC35E3
DAB2IP	DAB2 Interacting Protein	Protein Coding	Q5VWQ8	51	GC09P149365	15.205	https://www.genecards.org/cgi-bin/carddisp.pl?gene=DAB2IP
DOT1L	DOT1 Like Histone Lysine Methyltransferase	Protein Coding	Q8TEK3	57	GC19P141872	15.203	https://www.genecards.org/cgi-bin/carddisp.pl?gene=DOT1L
KIAA1755	KIAA1755	Protein Coding	Q5JYT7	44	GC20M038210	15.1985	https://www.genecards.org/cgi-bin/carddisp.pl?gene=KIAA1755
DNM2	Dynamin 2	Protein Coding	P50570	63	GC19P010718	15.1975	https://www.genecards.org/cgi-bin/carddisp.pl?gene=DNM2
CASP2	Caspase 2	Protein Coding	P42575	61	GC07P163520	15.1966	https://www.genecards.org/cgi-bin/carddisp.pl?gene=CASP2
SOS2	SOS Ras/Rho Guanine Nucleotide Exchange Factor 2	Protein Coding	Q07890	57	GC14M050117	15.1944	https://www.genecards.org/cgi-bin/carddisp.pl?gene=SOS2
CDK7	Cyclin Dependent Kinase 7	Protein Coding	P50613	59	GC05P081005	15.1848	https://www.genecards.org/cgi-bin/carddisp.pl?gene=CDK7
GZMB	Granzyme B	Protein Coding	P10144	60	GC14M024630	15.1789	https://www.genecards.org/cgi-bin/carddisp.pl?gene=GZMB
CCR5	C-C Motif Chemokine Receptor 5	Protein Coding	P51681	60	GC03P063059	15.1722	https://www.genecards.org/cgi-bin/carddisp.pl?gene=CCR5
SLC25A47	Solute Carrier Family 25 Member 47	Protein Coding	Q6Q0C1	48	GC14P100323	15.1645	https://www.genecards.org/cgi-bin/carddisp.pl?gene=SLC25A47
EDNRA	Endothelin Receptor Type A	Protein Coding	P25101	62	GC04P147480	15.1577	https://www.genecards.org/cgi-bin/carddisp.pl?gene=EDNRA
VCAM1	Vascular Cell Adhesion Molecule 1	Protein Coding	P19320	59	GC01P100719	15.1546	https://www.genecards.org/cgi-bin/carddisp.pl?gene=VCAM1
ZNF431	Zinc Finger Protein 431	Protein Coding	Q8TF32	44	GC19P021142	15.1447	https://www.genecards.org/cgi-bin/carddisp.pl?gene=ZNF431
EFNA3	Ephrin A3	Protein Coding	P52797	54	GC01P155078	15.1401	https://www.genecards.org/cgi-bin/carddisp.pl?gene=EFNA3
THBS2	Thrombospondin 2	Protein Coding	P35442	59	GC06M169215	15.1387	https://www.genecards.org/cgi-bin/carddisp.pl?gene=THBS2
HSPG2	Heparan Sulfate Proteoglycan 2	Protein Coding	P98160	61	GC01M021822	15.1331	https://www.genecards.org/cgi-bin/carddisp.pl?gene=HSPG2
DCK	Deoxycytidine Kinase	Protein Coding	P27707	57	GC04P070992	15.1306	https://www.genecards.org/cgi-bin/carddisp.pl?gene=DCK
GRPR	Gastrin Releasing Peptide Receptor	Protein Coding	P30550	57	GC0XP016124	15.1303	https://www.genecards.org/cgi-bin/carddisp.pl?gene=GRPR
FBLN1	Fibulin 1	Protein Coding	P23142	57	GC22P045502	15.1298	https://www.genecards.org/cgi-bin/carddisp.pl?gene=FBLN1
SFTPA2	Surfactant Protein A2	Protein Coding	Q8IWL1	51	GC10M084335	15.1224	https://www.genecards.org/cgi-bin/carddisp.pl?gene=SFTPA2
VWF	Von Willebrand Factor	Protein Coding	P04275	61	GC12M034378	15.1115	https://www.genecards.org/cgi-bin/carddisp.pl?gene=VWF
TUBB	Tubulin Beta Class I	Protein Coding	P07437	63	GC06P173060	15.1105	https://www.genecards.org/cgi-bin/carddisp.pl?gene=TUBB
MT1E	Metallothionein 1E	Protein Coding	P04732	52	GC16P056625	15.1103	https://www.genecards.org/cgi-bin/carddisp.pl?gene=MT1E
LATS1	Large Tumor Suppressor Kinase 1	Protein Coding	O95835	57	GC06M149658	15.1064	https://www.genecards.org/cgi-bin/carddisp.pl?gene=LATS1
SERPINF1	Serpin Family F Member 1	Protein Coding	P36955	58	GC17P143092	15.098	https://www.genecards.org/cgi-bin/carddisp.pl?gene=SERPINF1
OR4C12	Olfactory Receptor Family 4 Subfamily C Member 12	Protein Coding	Q96R67	39	GC11M136277	15.0963	https://www.genecards.org/cgi-bin/carddisp.pl?gene=OR4C12
FTO	FTO Alpha-Ketoglutarate Dependent Dioxygenase	Protein Coding	Q9C0B1	59	GC16P113652	15.0925	https://www.genecards.org/cgi-bin/carddisp.pl?gene=FTO
SOX17	SRY-Box Transcription Factor 17	Protein Coding	Q9H6I2	55	GC08P054457	15.0906	https://www.genecards.org/cgi-bin/carddisp.pl?gene=SOX17
RPTOR	Regulatory Associated Protein Of MTOR Complex 1	Protein Coding	Q8N122	57	GC17P080544	15.0876	https://www.genecards.org/cgi-bin/carddisp.pl?gene=RPTOR
GLIPR1	GLI Pathogenesis Related 1	Protein Coding	P48060	50	GC12P075480	15.0872	https://www.genecards.org/cgi-bin/carddisp.pl?gene=GLIPR1
EFEMP2	EGF Containing Fibulin Extracellular Matrix Protein 2	Protein Coding	O95967	57	GC11M136594	15.0754	https://www.genecards.org/cgi-bin/carddisp.pl?gene=EFEMP2
CCN1	Cellular Communication Network Factor 1	Protein Coding	O00622	52	GC01P085585	15.0657	https://www.genecards.org/cgi-bin/carddisp.pl?gene=CCN1
ACVR1	Activin A Receptor Type 1	Protein Coding	Q04771	64	GC02M157736	15.0501	https://www.genecards.org/cgi-bin/carddisp.pl?gene=ACVR1
RACK1	Receptor For Activated C Kinase 1	Protein Coding	P63244	56	GC05M183152	15.0404	https://www.genecards.org/cgi-bin/carddisp.pl?gene=RACK1
F2R	Coagulation Factor II Thrombin Receptor	Protein Coding	P25116	59	GC05P076716	15.0394	https://www.genecards.org/cgi-bin/carddisp.pl?gene=F2R
ACRV1	Acrosomal Vesicle Protein 1	Protein Coding	P26436	49	GC11M125671	15.0241	https://www.genecards.org/cgi-bin/carddisp.pl?gene=ACRV1
ZSCAN2	Zinc Finger And SCAN Domain Containing 2	Protein Coding	Q7Z7L9	46	GC15P084600	15.0241	https://www.genecards.org/cgi-bin/carddisp.pl?gene=ZSCAN2
AGR2	Anterior Gradient 2, Protein Disulphide Isomerase Family Member	Protein Coding	O95994	52	GC07M017551	15.0198	https://www.genecards.org/cgi-bin/carddisp.pl?gene=AGR2
GPR26	G Protein-Coupled Receptor 26	Protein Coding	Q8NDV2	46	GC10P123666	15.0185	https://www.genecards.org/cgi-bin/carddisp.pl?gene=GPR26
PCDHA4	Protocadherin Alpha 4	Protein Coding	Q9UN74	45	GC05P156983	15.0185	https://www.genecards.org/cgi-bin/carddisp.pl?gene=PCDHA4
TSNAXIP1	Translin Associated Factor X Interacting Protein 1	Protein Coding	Q2TAA8	43	GC16P067806	15.0185	https://www.genecards.org/cgi-bin/carddisp.pl?gene=TSNAXIP1
FAXC	Failed Axon Connections Homolog, Metaxin Like GST Domain Containing	Protein Coding	Q5TGI0	46	GC06M099271	15.0031	https://www.genecards.org/cgi-bin/carddisp.pl?gene=FAXC
CDC20	Cell Division Cycle 20	Protein Coding	Q12834	57	GC01P043358	14.9886	https://www.genecards.org/cgi-bin/carddisp.pl?gene=CDC20
ZNF717	Zinc Finger Protein 717	Protein Coding	Q9BY31	42	GC03M075678	14.9861	https://www.genecards.org/cgi-bin/carddisp.pl?gene=ZNF717
CDH5	Cadherin 5	Protein Coding	P33151	60	GC16P066366	14.9822	https://www.genecards.org/cgi-bin/carddisp.pl?gene=CDH5
PHLPP1	PH Domain And Leucine Rich Repeat Protein Phosphatase 1	Protein Coding	O60346	53	GC18P062715	14.9745	https://www.genecards.org/cgi-bin/carddisp.pl?gene=PHLPP1
CD79A	CD79a Molecule	Protein Coding	P11912	61	GC19P041877	14.9699	https://www.genecards.org/cgi-bin/carddisp.pl?gene=CD79A
PLEKHG1	Pleckstrin Homology And RhoGEF Domain Containing G1	Protein Coding	Q9ULL1	49	GC06P150599	14.9667	https://www.genecards.org/cgi-bin/carddisp.pl?gene=PLEKHG1
USP16	Ubiquitin Specific Peptidase 16	Protein Coding	Q9Y5T5	52	GC21P029024	14.953	https://www.genecards.org/cgi-bin/carddisp.pl?gene=USP16
SH2B3	SH2B Adaptor Protein 3	Protein Coding	Q9UQQ2	59	GC12P111405	14.9513	https://www.genecards.org/cgi-bin/carddisp.pl?gene=SH2B3
PCDHA9	Protocadherin Alpha 9	Protein Coding	Q9Y5H5	49	GC05P156988	14.9438	https://www.genecards.org/cgi-bin/carddisp.pl?gene=PCDHA9
PCDHA10	Protocadherin Alpha 10	Protein Coding	Q9Y5I2	47	GC05P156989	14.9438	https://www.genecards.org/cgi-bin/carddisp.pl?gene=PCDHA10
PCDHA5	Protocadherin Alpha 5	Protein Coding	Q9Y5H7	45	GC05P156984	14.9438	https://www.genecards.org/cgi-bin/carddisp.pl?gene=PCDHA5
ZNF419	Zinc Finger Protein 419	Protein Coding	Q96HQ0	44	GC19P143652	14.9438	https://www.genecards.org/cgi-bin/carddisp.pl?gene=ZNF419
ZNF287	Zinc Finger Protein 287	Protein Coding	Q9HBT7	42	GC17M092623	14.9438	https://www.genecards.org/cgi-bin/carddisp.pl?gene=ZNF287
BNIP5	BCL2 Interacting Protein 5	Protein Coding	P0C671	39	GC06M104184	14.9438	https://www.genecards.org/cgi-bin/carddisp.pl?gene=BNIP5
SPHK1	Sphingosine Kinase 1	Protein Coding	Q9NYA1	59	GC17P076376	14.9301	https://www.genecards.org/cgi-bin/carddisp.pl?gene=SPHK1
FOXP2	Forkhead Box P2	Protein Coding	O15409	56	GC07P114086	14.9263	https://www.genecards.org/cgi-bin/carddisp.pl?gene=FOXP2
GREB1L	GREB1 Like Retinoic Acid Receptor Coactivator	Protein Coding	Q9C091	47	GC18P021242	14.9227	https://www.genecards.org/cgi-bin/carddisp.pl?gene=GREB1L
CLDN1	Claudin 1	Protein Coding	O95832	60	GC03M190305	14.9161	https://www.genecards.org/cgi-bin/carddisp.pl?gene=CLDN1
PCDHB1	Protocadherin Beta 1	Protein Coding	Q9Y5F3	46	GC05P156990	14.9139	https://www.genecards.org/cgi-bin/carddisp.pl?gene=PCDHB1
OR6K2	Olfactory Receptor Family 6 Subfamily K Member 2	Protein Coding	Q8NGY2	43	GC01M158699	14.9139	https://www.genecards.org/cgi-bin/carddisp.pl?gene=OR6K2
LRP10	LDL Receptor Related Protein 10	Protein Coding	Q7Z4F1	51	GC14P022871	14.9036	https://www.genecards.org/cgi-bin/carddisp.pl?gene=LRP10
GABRA6	Gamma-Aminobutyric Acid Type A Receptor Subunit Alpha6	Protein Coding	Q16445	59	GC05P161547	14.8934	https://www.genecards.org/cgi-bin/carddisp.pl?gene=GABRA6
PDPK1	3-Phosphoinositide Dependent Protein Kinase 1	Protein Coding	O15530	61	GC16P002537	14.8893	https://www.genecards.org/cgi-bin/carddisp.pl?gene=PDPK1
FGF8	Fibroblast Growth Factor 8	Protein Coding	P55075	61	GC10M101770	14.8775	https://www.genecards.org/cgi-bin/carddisp.pl?gene=FGF8
CHI3L1	Chitinase 3 Like 1	Protein Coding	P36222	59	GC01M203148	14.8543	https://www.genecards.org/cgi-bin/carddisp.pl?gene=CHI3L1
EIF2AK2	Eukaryotic Translation Initiation Factor 2 Alpha Kinase 2	Protein Coding	P19525	63	GC02M037099	14.8446	https://www.genecards.org/cgi-bin/carddisp.pl?gene=EIF2AK2
IL1R1	Interleukin 1 Receptor Type 1	Protein Coding	P14778	60	GC02P102136	14.8445	https://www.genecards.org/cgi-bin/carddisp.pl?gene=IL1R1
LIAT1	Ligand Of ATE1	Protein Coding	Q6ZQX7	42	GC17P000410	14.8419	https://www.genecards.org/cgi-bin/carddisp.pl?gene=LIAT1
GABRG1	Gamma-Aminobutyric Acid Type A Receptor Subunit Gamma1	Protein Coding	Q8N1C3	52	GC04M046035	14.8417	https://www.genecards.org/cgi-bin/carddisp.pl?gene=GABRG1
OR14A16	Olfactory Receptor Family 14 Subfamily A Member 16	Protein Coding	Q8NHC5	40	GC01M247814	14.8417	https://www.genecards.org/cgi-bin/carddisp.pl?gene=OR14A16
OR1S2	Olfactory Receptor Family 1 Subfamily S Member 2	Protein Coding	Q8NGQ3	40	GC11M058203	14.8417	https://www.genecards.org/cgi-bin/carddisp.pl?gene=OR1S2
OR2Z1	Olfactory Receptor Family 2 Subfamily Z Member 1	Protein Coding	Q8NG97	40	GC19P008721	14.8417	https://www.genecards.org/cgi-bin/carddisp.pl?gene=OR2Z1
OR5L1	Olfactory Receptor Family 5 Subfamily L Member 1	Protein Coding	Q8NGL2	40	GC11P055811	14.8417	https://www.genecards.org/cgi-bin/carddisp.pl?gene=OR5L1
OR8K3	Olfactory Receptor Family 8 Subfamily K Member 3 (Gene/Pseudogene)	Protein Coding	Q8NH51	38	GC11P056349	14.8417	https://www.genecards.org/cgi-bin/carddisp.pl?gene=OR8K3
ZNF534	Zinc Finger Protein 534	Protein Coding	Q76KX8	38	GC19P052429	14.8417	https://www.genecards.org/cgi-bin/carddisp.pl?gene=ZNF534
TCHP	Trichoplein Keratin Filament Binding	Protein Coding	Q9BT92	47	GC12P109906	14.8407	https://www.genecards.org/cgi-bin/carddisp.pl?gene=TCHP
RICTOR	RPTOR Independent Companion Of MTOR Complex 2	Protein Coding	Q6R327	56	GC05M038937	14.8266	https://www.genecards.org/cgi-bin/carddisp.pl?gene=RICTOR
TK1	Thymidine Kinase 1	Protein Coding	P04183	57	GC17M094365	14.8263	https://www.genecards.org/cgi-bin/carddisp.pl?gene=TK1
LGALS4	Galectin 4	Protein Coding	P56470	52	GC19M104947	14.8248	https://www.genecards.org/cgi-bin/carddisp.pl?gene=LGALS4
KLK6	Kallikrein Related Peptidase 6	Protein Coding	Q92876	57	GC19M050958	14.818	https://www.genecards.org/cgi-bin/carddisp.pl?gene=KLK6
PGK1	Phosphoglycerate Kinase 1	Protein Coding	P00558	62	GC0XP078241	14.8111	https://www.genecards.org/cgi-bin/carddisp.pl?gene=PGK1
KCNQ1	Potassium Voltage-Gated Channel Subfamily Q Member 1	Protein Coding	P51787	63	GC11P002444	14.8099	https://www.genecards.org/cgi-bin/carddisp.pl?gene=KCNQ1
DPP4	Dipeptidyl Peptidase 4	Protein Coding	P27487	63	GC02M161992	14.8084	https://www.genecards.org/cgi-bin/carddisp.pl?gene=DPP4
CASP5	Caspase 5	Protein Coding	P51878	56	GC11M137223	14.7989	https://www.genecards.org/cgi-bin/carddisp.pl?gene=CASP5
RALB	RAS Like Proto-Oncogene B	Protein Coding	P11234	54	GC02P120240	14.7843	https://www.genecards.org/cgi-bin/carddisp.pl?gene=RALB
EBF3	EBF Transcription Factor 3	Protein Coding	Q9H4W6	52	GC10M129835	14.7793	https://www.genecards.org/cgi-bin/carddisp.pl?gene=EBF3
IFNB1	Interferon Beta 1	Protein Coding	P01574	56	GC09M021077	14.7749	https://www.genecards.org/cgi-bin/carddisp.pl?gene=IFNB1
NIPA2	NIPA Magnesium Transporter 2	Protein Coding	Q8N8Q9	49	GC15P183546	14.7679	https://www.genecards.org/cgi-bin/carddisp.pl?gene=NIPA2
CD59	CD59 Molecule (CD59 Blood Group)	Protein Coding	P13987	59	GC11M033733	14.7629	https://www.genecards.org/cgi-bin/carddisp.pl?gene=CD59
ADH1B	Alcohol Dehydrogenase 1B (Class I), Beta Polypeptide	Protein Coding	P00325	57	GC04M099304	14.7397	https://www.genecards.org/cgi-bin/carddisp.pl?gene=ADH1B
SPAAR	Small Regulatory Polypeptide Of Amino Acid Response	Protein Coding	A0A1B0GVQ0	26	GC09P061809	14.7291	https://www.genecards.org/cgi-bin/carddisp.pl?gene=SPAAR
TF	Transferrin	Protein Coding	P02787	64	GC03P142020	14.7146	https://www.genecards.org/cgi-bin/carddisp.pl?gene=TF
CENPF	Centromere Protein F	Protein Coding	P49454	55	GC01P214603	14.7114	https://www.genecards.org/cgi-bin/carddisp.pl?gene=CENPF
FBLN5	Fibulin 5	Protein Coding	Q9UBX5	60	GC14M091869	14.7107	https://www.genecards.org/cgi-bin/carddisp.pl?gene=FBLN5
IQGAP1	IQ Motif Containing GTPase Activating Protein 1	Protein Coding	P46940	56	GC15P090388	14.7008	https://www.genecards.org/cgi-bin/carddisp.pl?gene=IQGAP1
EHMT2	Euchromatic Histone Lysine Methyltransferase 2	Protein Coding	Q96KQ7	58	GC06M031879	14.7006	https://www.genecards.org/cgi-bin/carddisp.pl?gene=EHMT2
STRADB	STE20 Related Adaptor Beta	Protein Coding	Q9C0K7	51	GC02P201387	14.6927	https://www.genecards.org/cgi-bin/carddisp.pl?gene=STRADB
SKP1	S-Phase Kinase Associated Protein 1	Protein Coding	P63208	57	GC05M134148	14.6846	https://www.genecards.org/cgi-bin/carddisp.pl?gene=SKP1
CDK8	Cyclin Dependent Kinase 8	Protein Coding	P49336	62	GC13P026254	14.6791	https://www.genecards.org/cgi-bin/carddisp.pl?gene=CDK8
RSPO2	R-Spondin 2	Protein Coding	Q6UXX9	55	GC08M107899	14.6724	https://www.genecards.org/cgi-bin/carddisp.pl?gene=RSPO2
ACD	ACD Shelterin Complex Subunit And Telomerase Recruitment Factor	Protein Coding	Q96AP0	54	GC16M067686	14.654	https://www.genecards.org/cgi-bin/carddisp.pl?gene=ACD
TCIM	Transcriptional And Immune Response Regulator	Protein Coding	Q9NR00	42	GC08P040153	14.6488	https://www.genecards.org/cgi-bin/carddisp.pl?gene=TCIM
GLS	Glutaminase	Protein Coding	O94925	62	GC02P190880	14.6409	https://www.genecards.org/cgi-bin/carddisp.pl?gene=GLS
CUX1	Cut Like Homeobox 1	Protein Coding	Q13948	57	GC07P101815	14.6383	https://www.genecards.org/cgi-bin/carddisp.pl?gene=CUX1
KCNB2	Potassium Voltage-Gated Channel Subfamily B Member 2	Protein Coding	Q92953	57	GC08P072537	14.6342	https://www.genecards.org/cgi-bin/carddisp.pl?gene=KCNB2
JUND	JunD Proto-Oncogene, AP-1 Transcription Factor Subunit	Protein Coding	P17535	54	GC19M018279	14.63	https://www.genecards.org/cgi-bin/carddisp.pl?gene=JUND
IL24	Interleukin 24	Protein Coding	Q13007	53	GC01P206897	14.6203	https://www.genecards.org/cgi-bin/carddisp.pl?gene=IL24
NSD2	Nuclear Receptor Binding SET Domain Protein 2	Protein Coding	O96028	58	GC04P009308	14.62	https://www.genecards.org/cgi-bin/carddisp.pl?gene=NSD2
PCSK9	Proprotein Convertase Subtilisin/Kexin Type 9	Protein Coding	Q8NBP7	63	GC01P055039	14.6064	https://www.genecards.org/cgi-bin/carddisp.pl?gene=PCSK9
DCN	Decorin	Protein Coding	P07585	60	GC12M091140	14.6059	https://www.genecards.org/cgi-bin/carddisp.pl?gene=DCN
PRMT5	Protein Arginine Methyltransferase 5	Protein Coding	O14744	60	GC14M022920	14.605	https://www.genecards.org/cgi-bin/carddisp.pl?gene=PRMT5
NHERF1	NHERF Family PDZ Scaffold Protein 1	Protein Coding	O14745	57	GC17P145176	14.601	https://www.genecards.org/cgi-bin/carddisp.pl?gene=NHERF1
LMNB1	Lamin B1	Protein Coding	P20700	59	GC05P126776	14.5927	https://www.genecards.org/cgi-bin/carddisp.pl?gene=LMNB1
RRM2	Ribonucleotide Reductase Regulatory Subunit M2	Protein Coding	P31350	60	GC02P010524	14.5901	https://www.genecards.org/cgi-bin/carddisp.pl?gene=RRM2
RIT1	Ras Like Without CAAX 1	Protein Coding	Q92963	59	GC01M155897	14.5784	https://www.genecards.org/cgi-bin/carddisp.pl?gene=RIT1
MCM3	Minichromosome Maintenance Complex Component 3	Protein Coding	P25205	59	GC06M052264	14.5653	https://www.genecards.org/cgi-bin/carddisp.pl?gene=MCM3
EED	Embryonic Ectoderm Development	Protein Coding	O75530	56	GC11P103974	14.5652	https://www.genecards.org/cgi-bin/carddisp.pl?gene=EED
NSUN2	NOP2/Sun RNA Methyltransferase 2	Protein Coding	Q08J23	56	GC05M006599	14.5561	https://www.genecards.org/cgi-bin/carddisp.pl?gene=NSUN2
STIL	STIL Centriolar Assembly Protein	Protein Coding	Q15468	51	GC01M047250	14.5545	https://www.genecards.org/cgi-bin/carddisp.pl?gene=STIL
ADAM9	ADAM Metallopeptidase Domain 9	Protein Coding	Q13443	60	GC08P038996	14.5498	https://www.genecards.org/cgi-bin/carddisp.pl?gene=ADAM9
POMC	Proopiomelanocortin	Protein Coding	P01189	61	GC02M025160	14.5437	https://www.genecards.org/cgi-bin/carddisp.pl?gene=POMC
ALPP	Alkaline Phosphatase, Placental	Protein Coding	P05187	57	GC02P232378	14.5428	https://www.genecards.org/cgi-bin/carddisp.pl?gene=ALPP
RYR2	Ryanodine Receptor 2	Protein Coding	Q92736	60	GC01P237042	14.5356	https://www.genecards.org/cgi-bin/carddisp.pl?gene=RYR2
GLI3	GLI Family Zinc Finger 3	Protein Coding	P10071	63	GC07M041960	14.5282	https://www.genecards.org/cgi-bin/carddisp.pl?gene=GLI3
ARID2	AT-Rich Interaction Domain 2	Protein Coding	Q68CP9	52	GC12P045729	14.5071	https://www.genecards.org/cgi-bin/carddisp.pl?gene=ARID2
AGER	Advanced Glycosylation End-Product Specific Receptor	Protein Coding	Q15109	59	GC06M032180	14.5058	https://www.genecards.org/cgi-bin/carddisp.pl?gene=AGER
SMC1A	Structural Maintenance Of Chromosomes 1A	Protein Coding	Q14683	61	GC0XM053374	14.5046	https://www.genecards.org/cgi-bin/carddisp.pl?gene=SMC1A
TNFRSF14	TNF Receptor Superfamily Member 14	Protein Coding	Q92956	57	GC01P067810	14.5033	https://www.genecards.org/cgi-bin/carddisp.pl?gene=TNFRSF14
DDX3X	DEAD-Box Helicase 3 X-Linked	Protein Coding	O00571	62	GC0XP041333	14.4999	https://www.genecards.org/cgi-bin/carddisp.pl?gene=DDX3X
SPTAN1	Spectrin Alpha, Non-Erythrocytic 1	Protein Coding	Q13813	61	GC09P128552	14.4988	https://www.genecards.org/cgi-bin/carddisp.pl?gene=SPTAN1
POLQ	DNA Polymerase Theta	Protein Coding	O75417	54	GC03M121431	14.4938	https://www.genecards.org/cgi-bin/carddisp.pl?gene=POLQ
RPS6KA5	Ribosomal Protein S6 Kinase A5	Protein Coding	O75582	59	GC14M090847	14.4918	https://www.genecards.org/cgi-bin/carddisp.pl?gene=RPS6KA5
CLCN6	Chloride Voltage-Gated Channel 6	Protein Coding	P51797	56	GC01P011806	14.4721	https://www.genecards.org/cgi-bin/carddisp.pl?gene=CLCN6
THY1	Thy-1 Cell Surface Antigen	Protein Coding	P04216	56	GC11M137472	14.4693	https://www.genecards.org/cgi-bin/carddisp.pl?gene=THY1
CXCL5	C-X-C Motif Chemokine Ligand 5	Protein Coding	P42830	52	GC04M073995	14.4684	https://www.genecards.org/cgi-bin/carddisp.pl?gene=CXCL5
CARS2	Cysteinyl-TRNA Synthetase 2, Mitochondrial	Protein Coding	Q9HA77	53	GC13M110641	14.4664	https://www.genecards.org/cgi-bin/carddisp.pl?gene=CARS2
ALOX12	Arachidonate 12-Lipoxygenase, 12S Type	Protein Coding	P18054	57	GC17P143321	14.4554	https://www.genecards.org/cgi-bin/carddisp.pl?gene=ALOX12
CSNK1A1	Casein Kinase 1 Alpha 1	Protein Coding	P48729	61	GC05M149492	14.4547	https://www.genecards.org/cgi-bin/carddisp.pl?gene=CSNK1A1
ACRBP	Acrosin Binding Protein	Protein Coding	Q8NEB7	43	GC12M006638	14.4511	https://www.genecards.org/cgi-bin/carddisp.pl?gene=ACRBP
MYO1B	Myosin IB	Protein Coding	O43795	52	GC02P191246	14.4458	https://www.genecards.org/cgi-bin/carddisp.pl?gene=MYO1B
KLK10	Kallikrein Related Peptidase 10	Protein Coding	O43240	52	GC19M051012	14.4453	https://www.genecards.org/cgi-bin/carddisp.pl?gene=KLK10
NES	Nestin	Protein Coding	P48681	53	GC01M156668	14.4407	https://www.genecards.org/cgi-bin/carddisp.pl?gene=NES
IL11	Interleukin 11	Protein Coding	P20809	53	GC19M055364	14.4288	https://www.genecards.org/cgi-bin/carddisp.pl?gene=IL11
HDAC3	Histone Deacetylase 3	Protein Coding	O15379	63	GC05M141620	14.4272	https://www.genecards.org/cgi-bin/carddisp.pl?gene=HDAC3
LGALS3BP	Galectin 3 Binding Protein	Protein Coding	Q08380	54	GC17M078971	14.4228	https://www.genecards.org/cgi-bin/carddisp.pl?gene=LGALS3BP
CASP1	Caspase 1	Protein Coding	P29466	61	GC11M105025	14.4182	https://www.genecards.org/cgi-bin/carddisp.pl?gene=CASP1
CTSL	Cathepsin L	Protein Coding	P07711	60	GC09P087725	14.4177	https://www.genecards.org/cgi-bin/carddisp.pl?gene=CTSL
RBL2	RB Transcriptional Corepressor Like 2	Protein Coding	Q08999	57	GC16P053433	14.4167	https://www.genecards.org/cgi-bin/carddisp.pl?gene=RBL2
RHO	Rhodopsin	Protein Coding	P08100	60	GC03P141962	14.4081	https://www.genecards.org/cgi-bin/carddisp.pl?gene=RHO
MAPKAPK2	MAPK Activated Protein Kinase 2	Protein Coding	P49137	60	GC01P206684	14.4035	https://www.genecards.org/cgi-bin/carddisp.pl?gene=MAPKAPK2
CTC1	CST Telomere Replication Complex Component 1	Protein Coding	Q2NKJ3	49	GC17M092479	14.4002	https://www.genecards.org/cgi-bin/carddisp.pl?gene=CTC1
MECP2	Methyl-CpG Binding Protein 2	Protein Coding	P51608	60	GC0XM154021	14.3958	https://www.genecards.org/cgi-bin/carddisp.pl?gene=MECP2
CD47	CD47 Molecule	Protein Coding	Q08722	58	GC03M108043	14.3857	https://www.genecards.org/cgi-bin/carddisp.pl?gene=CD47
FEN1	Flap Structure-Specific Endonuclease 1	Protein Coding	P39748	59	GC11P103026	14.3817	https://www.genecards.org/cgi-bin/carddisp.pl?gene=FEN1
BCL2A1	BCL2 Related Protein A1	Protein Coding	Q16548	53	GC15M159415	14.3791	https://www.genecards.org/cgi-bin/carddisp.pl?gene=BCL2A1
VTI1A	Vesicle Transport Through Interaction With T-SNAREs 1A	Protein Coding	Q96AJ9	51	GC10P112446	14.3749	https://www.genecards.org/cgi-bin/carddisp.pl?gene=VTI1A
WFS1	Wolframin ER Transmembrane Glycoprotein	Protein Coding	O76024	59	GC04P006269	14.3733	https://www.genecards.org/cgi-bin/carddisp.pl?gene=WFS1
CCNH	Cyclin H	Protein Coding	P51946	59	GC05M087311	14.3697	https://www.genecards.org/cgi-bin/carddisp.pl?gene=CCNH
TP53I3	Tumor Protein P53 Inducible Protein 3	Protein Coding	Q53FA7	50	GC02M024078	14.3648	https://www.genecards.org/cgi-bin/carddisp.pl?gene=TP53I3
PRMT1	Protein Arginine Methyltransferase 1	Protein Coding	Q99873	61	GC19P049675	14.3366	https://www.genecards.org/cgi-bin/carddisp.pl?gene=PRMT1
PDZRN3	PDZ Domain Containing Ring Finger 3	Protein Coding	Q9UPQ7	49	GC03M073382	14.3355	https://www.genecards.org/cgi-bin/carddisp.pl?gene=PDZRN3
NEK8	NIMA Related Kinase 8	Protein Coding	Q86SG6	53	GC17P028725	14.3327	https://www.genecards.org/cgi-bin/carddisp.pl?gene=NEK8
VTCN1	V-Set Domain Containing T Cell Activation Inhibitor 1	Protein Coding	Q7Z7D3	52	GC01M117143	14.3309	https://www.genecards.org/cgi-bin/carddisp.pl?gene=VTCN1
MYO18A	Myosin XVIIIA	Protein Coding	Q92614	51	GC17M092936	14.3205	https://www.genecards.org/cgi-bin/carddisp.pl?gene=MYO18A
JAZF1	JAZF Zinc Finger 1	Protein Coding	Q86VZ6	49	GC07M027830	14.3161	https://www.genecards.org/cgi-bin/carddisp.pl?gene=JAZF1
KDM5C	Lysine Demethylase 5C	Protein Coding	P41229	59	GC0XM053176	14.3003	https://www.genecards.org/cgi-bin/carddisp.pl?gene=KDM5C
SLC3A2	Solute Carrier Family 3 Member 2	Protein Coding	P08195	56	GC11P062856	14.2968	https://www.genecards.org/cgi-bin/carddisp.pl?gene=SLC3A2
EIF2B5	Eukaryotic Translation Initiation Factor 2B Subunit Epsilon	Protein Coding	Q13144	56	GC03P184135	14.2965	https://www.genecards.org/cgi-bin/carddisp.pl?gene=EIF2B5
PGBD3	PiggyBac Transposable Element Derived 3	Protein Coding	Q8N328	37	GC10M049517	14.2938	https://www.genecards.org/cgi-bin/carddisp.pl?gene=PGBD3
TTR	Transthyretin	Protein Coding	P02766	61	GC18P031557	14.2898	https://www.genecards.org/cgi-bin/carddisp.pl?gene=TTR
TXNIP	Thioredoxin Interacting Protein	Protein Coding	Q9H3M7	53	GC01M145992	14.2872	https://www.genecards.org/cgi-bin/carddisp.pl?gene=TXNIP
AGTR1	Angiotensin II Receptor Type 1	Protein Coding	P30556	65	GC03P148697	14.2871	https://www.genecards.org/cgi-bin/carddisp.pl?gene=AGTR1
HTATIP2	HIV-1 Tat Interactive Protein 2	Protein Coding	Q9BUP3	52	GC11P020363	14.2859	https://www.genecards.org/cgi-bin/carddisp.pl?gene=HTATIP2
NAA10	N-Alpha-Acetyltransferase 10, NatA Catalytic Subunit	Protein Coding	P41227	57	GC0XM153929	14.2794	https://www.genecards.org/cgi-bin/carddisp.pl?gene=NAA10
CPS1	Carbamoyl-Phosphate Synthase 1	Protein Coding	P31327	61	GC02P210477	14.2756	https://www.genecards.org/cgi-bin/carddisp.pl?gene=CPS1
UMPS	Uridine Monophosphate Synthetase	Protein Coding	P11172	59	GC03P124730	14.2688	https://www.genecards.org/cgi-bin/carddisp.pl?gene=UMPS
MSN	Moesin	Protein Coding	P26038	60	GC0XP065588	14.2658	https://www.genecards.org/cgi-bin/carddisp.pl?gene=MSN
PCBP1	Poly(RC) Binding Protein 1	Protein Coding	Q15365	55	GC02P070087	14.2562	https://www.genecards.org/cgi-bin/carddisp.pl?gene=PCBP1
LAMA4	Laminin Subunit Alpha 4	Protein Coding	Q16363	57	GC06M112107	14.2522	https://www.genecards.org/cgi-bin/carddisp.pl?gene=LAMA4
PAWR	Pro-Apoptotic WT1 Regulator	Protein Coding	Q96IZ0	54	GC12M079574	14.2388	https://www.genecards.org/cgi-bin/carddisp.pl?gene=PAWR
IGF2BP1	Insulin Like Growth Factor 2 MRNA Binding Protein 1	Protein Coding	Q9NZI8	53	GC17P144718	14.2375	https://www.genecards.org/cgi-bin/carddisp.pl?gene=IGF2BP1
TFG	Trafficking From ER To Golgi Regulator	Protein Coding	Q92734	55	GC03P100709	14.2128	https://www.genecards.org/cgi-bin/carddisp.pl?gene=TFG
CD55	CD55 Molecule (Cromer Blood Group)	Protein Coding	P08174	62	GC01P207321	14.2105	https://www.genecards.org/cgi-bin/carddisp.pl?gene=CD55
GADD45B	Growth Arrest And DNA Damage Inducible Beta	Protein Coding	O75293	50	GC19P002476	14.2097	https://www.genecards.org/cgi-bin/carddisp.pl?gene=GADD45B
RBFOX1	RNA Binding Fox-1 Homolog 1	Protein Coding	Q9NWB1	52	GC16P112383	14.2046	https://www.genecards.org/cgi-bin/carddisp.pl?gene=RBFOX1
APC2	APC Regulator Of WNT Signaling Pathway 2	Protein Coding	O95996	53	GC19P141845	14.2017	https://www.genecards.org/cgi-bin/carddisp.pl?gene=APC2
GPSM2	G Protein Signaling Modulator 2	Protein Coding	P81274	53	GC01P108875	14.1928	https://www.genecards.org/cgi-bin/carddisp.pl?gene=GPSM2
PLAG1	PLAG1 Zinc Finger	Protein Coding	Q6DJT9	50	GC08M056766	14.1867	https://www.genecards.org/cgi-bin/carddisp.pl?gene=PLAG1
BRF1	BRF1 General Transcription Factor IIIB Subunit	Protein Coding	Q92994	53	GC14M123360	14.1847	https://www.genecards.org/cgi-bin/carddisp.pl?gene=BRF1
PCM1	Pericentriolar Material 1	Protein Coding	Q15154	54	GC08P017922	14.1802	https://www.genecards.org/cgi-bin/carddisp.pl?gene=PCM1
TERF2	Telomeric Repeat Binding Factor 2	Protein Coding	Q15554	55	GC16M069355	14.1658	https://www.genecards.org/cgi-bin/carddisp.pl?gene=TERF2
TACSTD2	Tumor Associated Calcium Signal Transducer 2	Protein Coding	P09758	59	GC01M058575	14.1598	https://www.genecards.org/cgi-bin/carddisp.pl?gene=TACSTD2
DSC2	Desmocollin 2	Protein Coding	Q02487	58	GC18M031058	14.1554	https://www.genecards.org/cgi-bin/carddisp.pl?gene=DSC2
U2AF2	U2 Small Nuclear RNA Auxiliary Factor 2	Protein Coding	P26368	52	GC19P055654	14.14	https://www.genecards.org/cgi-bin/carddisp.pl?gene=U2AF2
ADRB3	Adrenoceptor Beta 3	Protein Coding	P13945	56	GC08M037962	14.1281	https://www.genecards.org/cgi-bin/carddisp.pl?gene=ADRB3
ARG1	Arginase 1	Protein Coding	P05089	63	GC06P174283	14.121	https://www.genecards.org/cgi-bin/carddisp.pl?gene=ARG1
DAXX	Death Domain Associated Protein	Protein Coding	Q9UER7	57	GC06M033318	14.1192	https://www.genecards.org/cgi-bin/carddisp.pl?gene=DAXX
GLUL	Glutamate-Ammonia Ligase	Protein Coding	P15104	61	GC01M182378	14.1124	https://www.genecards.org/cgi-bin/carddisp.pl?gene=GLUL
SNCA	Synuclein Alpha	Protein Coding	P37840	65	GC04M089724	14.1073	https://www.genecards.org/cgi-bin/carddisp.pl?gene=SNCA
HOXA10	Homeobox A10	Protein Coding	P31260	53	GC07M028177	14.1043	https://www.genecards.org/cgi-bin/carddisp.pl?gene=HOXA10
CYP2C9	Cytochrome P450 Family 2 Subfamily C Member 9	Protein Coding	P11712	59	GC10P094938	14.1021	https://www.genecards.org/cgi-bin/carddisp.pl?gene=CYP2C9
EIF4G1	Eukaryotic Translation Initiation Factor 4 Gamma 1	Protein Coding	Q04637	60	GC03P184314	14.0965	https://www.genecards.org/cgi-bin/carddisp.pl?gene=EIF4G1
P2RX3	Purinergic Receptor P2X 3	Protein Coding	P56373	55	GC11P057335	14.0919	https://www.genecards.org/cgi-bin/carddisp.pl?gene=P2RX3
MUC7	Mucin 7, Secreted	Protein Coding	Q8TAX7	47	GC04P070430	14.0837	https://www.genecards.org/cgi-bin/carddisp.pl?gene=MUC7
GHR	Growth Hormone Receptor	Protein Coding	P10912	59	GC05P042429	14.06	https://www.genecards.org/cgi-bin/carddisp.pl?gene=GHR
ATAD2	ATPase Family AAA Domain Containing 2	Protein Coding	Q6PL18	52	GC08M123319	14.0567	https://www.genecards.org/cgi-bin/carddisp.pl?gene=ATAD2
CD81	CD81 Molecule	Protein Coding	P60033	59	GC11P015807	14.0561	https://www.genecards.org/cgi-bin/carddisp.pl?gene=CD81
EMSY	EMSY Transcriptional Repressor, BRCA2 Interacting	Protein Coding	Q7Z589	50	GC11P103792	14.05	https://www.genecards.org/cgi-bin/carddisp.pl?gene=EMSY
KLK2	Kallikrein Related Peptidase 2	Protein Coding	P20151	58	GC19P050861	14.04	https://www.genecards.org/cgi-bin/carddisp.pl?gene=KLK2
PIK3C3	Phosphatidylinositol 3-Kinase Catalytic Subunit Type 3	Protein Coding	Q8NEB9	61	GC18P041955	14.0276	https://www.genecards.org/cgi-bin/carddisp.pl?gene=PIK3C3
PRSS8	Serine Protease 8	Protein Coding	Q16651	57	GC16M048828	14.0252	https://www.genecards.org/cgi-bin/carddisp.pl?gene=PRSS8
SYNPO2	Synaptopodin 2	Protein Coding	Q9UMS6	49	GC04P118850	14.0246	https://www.genecards.org/cgi-bin/carddisp.pl?gene=SYNPO2
GNRHR	Gonadotropin Releasing Hormone Receptor	Protein Coding	P30968	59	GC04M067737	14.0197	https://www.genecards.org/cgi-bin/carddisp.pl?gene=GNRHR
SPAST	Spastin	Protein Coding	Q9UBP0	54	GC02P032063	14.019	https://www.genecards.org/cgi-bin/carddisp.pl?gene=SPAST
LRP5	LDL Receptor Related Protein 5	Protein Coding	O75197	62	GC11P068298	14.0123	https://www.genecards.org/cgi-bin/carddisp.pl?gene=LRP5
PMF1	Polyamine Modulated Factor 1	Protein Coding	Q6P1K2	50	GC01P156212	14.007	https://www.genecards.org/cgi-bin/carddisp.pl?gene=PMF1
KREMEN1	Kringle Containing Transmembrane Protein 1	Protein Coding	Q96MU8	56	GC22P029073	14.0012	https://www.genecards.org/cgi-bin/carddisp.pl?gene=KREMEN1
SERPINB3	Serpin Family B Member 3	Protein Coding	P29508	52	GC18M063655	14.0007	https://www.genecards.org/cgi-bin/carddisp.pl?gene=SERPINB3
FLI1	Fli-1 Proto-Oncogene, ETS Transcription Factor	Protein Coding	Q01543	60	GC11P128686	13.9984	https://www.genecards.org/cgi-bin/carddisp.pl?gene=FLI1
ADAM15	ADAM Metallopeptidase Domain 15	Protein Coding	Q13444	56	GC01P155050	13.9914	https://www.genecards.org/cgi-bin/carddisp.pl?gene=ADAM15
WNT2	Wnt Family Member 2	Protein Coding	P09544	57	GC07M117362	13.9882	https://www.genecards.org/cgi-bin/carddisp.pl?gene=WNT2
ACACA	Acetyl-CoA Carboxylase Alpha	Protein Coding	Q13085	62	GC17M037084	13.9881	https://www.genecards.org/cgi-bin/carddisp.pl?gene=ACACA
MAD2L1	Mitotic Arrest Deficient 2 Like 1	Protein Coding	Q13257	56	GC04M120055	13.9873	https://www.genecards.org/cgi-bin/carddisp.pl?gene=MAD2L1
PSIP1	PC4 And SRSF1 Interacting Protein 1	Protein Coding	O75475	52	GC09M015464	13.9862	https://www.genecards.org/cgi-bin/carddisp.pl?gene=PSIP1
PSMB8	Proteasome 20S Subunit Beta 8	Protein Coding	P28062	63	GC06M032840	13.984	https://www.genecards.org/cgi-bin/carddisp.pl?gene=PSMB8
ELK1	ETS Transcription Factor ELK1	Protein Coding	P19419	57	GC0XM047635	13.9788	https://www.genecards.org/cgi-bin/carddisp.pl?gene=ELK1
TAGLN	Transgelin	Protein Coding	Q01995	57	GC11P117199	13.9542	https://www.genecards.org/cgi-bin/carddisp.pl?gene=TAGLN
CT45A10	Cancer/Testis Antigen Family 45 Member A10	Protein Coding	P0DMU9	23	GC0XM135881	13.9426	https://www.genecards.org/cgi-bin/carddisp.pl?gene=CT45A10
ADAM12	ADAM Metallopeptidase Domain 12	Protein Coding	O43184	58	GC10M126012	13.9281	https://www.genecards.org/cgi-bin/carddisp.pl?gene=ADAM12
RSPO3	R-Spondin 3	Protein Coding	Q9BXY4	51	GC06P127118	13.9206	https://www.genecards.org/cgi-bin/carddisp.pl?gene=RSPO3
GREB1	Growth Regulating Estrogen Receptor Binding 1	Protein Coding	Q4ZG55	49	GC02P011482	13.8979	https://www.genecards.org/cgi-bin/carddisp.pl?gene=GREB1
IRF4	Interferon Regulatory Factor 4	Protein Coding	Q15306	57	GC06P000391	13.8923	https://www.genecards.org/cgi-bin/carddisp.pl?gene=IRF4
TRIO	Trio Rho Guanine Nucleotide Exchange Factor	Protein Coding	O75962	57	GC05P014143	13.8837	https://www.genecards.org/cgi-bin/carddisp.pl?gene=TRIO
RECQL5	RecQ Like Helicase 5	Protein Coding	O94762	52	GC17M075626	13.8823	https://www.genecards.org/cgi-bin/carddisp.pl?gene=RECQL5
LAMB3	Laminin Subunit Beta 3	Protein Coding	Q13751	59	GC01M209614	13.8806	https://www.genecards.org/cgi-bin/carddisp.pl?gene=LAMB3
CARM1	Coactivator Associated Arginine Methyltransferase 1	Protein Coding	Q86X55	60	GC19P010871	13.8779	https://www.genecards.org/cgi-bin/carddisp.pl?gene=CARM1
ZNF595	Zinc Finger Protein 595	Protein Coding	Q8IYB9	39	GC04P000046	13.8582	https://www.genecards.org/cgi-bin/carddisp.pl?gene=ZNF595
STK4	Serine/Threonine Kinase 4	Protein Coding	Q13043	61	GC20P044966	13.8432	https://www.genecards.org/cgi-bin/carddisp.pl?gene=STK4
CDC6	Cell Division Cycle 6	Protein Coding	Q99741	59	GC17P040287	13.8414	https://www.genecards.org/cgi-bin/carddisp.pl?gene=CDC6
ALCAM	Activated Leukocyte Cell Adhesion Molecule	Protein Coding	Q13740	54	GC03P105366	13.8193	https://www.genecards.org/cgi-bin/carddisp.pl?gene=ALCAM
NOD2	Nucleotide Binding Oligomerization Domain Containing 2	Protein Coding	Q9HC29	60	GC16P050693	13.8183	https://www.genecards.org/cgi-bin/carddisp.pl?gene=NOD2
LRRC74B	Leucine Rich Repeat Containing 74B	Protein Coding	Q6ZQY2	32	GC22P086361	13.7989	https://www.genecards.org/cgi-bin/carddisp.pl?gene=LRRC74B
DAPK3	Death Associated Protein Kinase 3	Protein Coding	O43293	55	GC19M003958	13.7976	https://www.genecards.org/cgi-bin/carddisp.pl?gene=DAPK3
ADAM10	ADAM Metallopeptidase Domain 10	Protein Coding	O14672	67	GC15M058588	13.7971	https://www.genecards.org/cgi-bin/carddisp.pl?gene=ADAM10
DNTT	DNA Nucleotidylexotransferase	Protein Coding	P04053	54	GC10P096304	13.7955	https://www.genecards.org/cgi-bin/carddisp.pl?gene=DNTT
CGB3	Chorionic Gonadotropin Subunit Beta 3	Protein Coding	P0DN86	46	GC19M105254	13.789	https://www.genecards.org/cgi-bin/carddisp.pl?gene=CGB3
CST3	Cystatin C	Protein Coding	P01034	56	GC20M024169	13.784	https://www.genecards.org/cgi-bin/carddisp.pl?gene=CST3
TIAM1	TIAM Rac1 Associated GEF 1	Protein Coding	Q13009	58	GC21M031118	13.7638	https://www.genecards.org/cgi-bin/carddisp.pl?gene=TIAM1
IGSF9B	Immunoglobulin Superfamily Member 9B	Protein Coding	Q9UPX0	45	GC11M137690	13.748	https://www.genecards.org/cgi-bin/carddisp.pl?gene=IGSF9B
MT1X	Metallothionein 1X	Protein Coding	P80297	51	GC16P113720	13.7451	https://www.genecards.org/cgi-bin/carddisp.pl?gene=MT1X
HSD17B4	Hydroxysteroid 17-Beta Dehydrogenase 4	Protein Coding	P51659	60	GC05P119452	13.7448	https://www.genecards.org/cgi-bin/carddisp.pl?gene=HSD17B4
UBE2T	Ubiquitin Conjugating Enzyme E2 T	Protein Coding	Q9NPD8	57	GC01M202332	13.7373	https://www.genecards.org/cgi-bin/carddisp.pl?gene=UBE2T
TACC1	Transforming Acidic Coiled-Coil Containing Protein 1	Protein Coding	O75410	52	GC08P038728	13.7334	https://www.genecards.org/cgi-bin/carddisp.pl?gene=TACC1
SYTL2	Synaptotagmin Like 2	Protein Coding	Q9HCH5	52	GC11M085694	13.7139	https://www.genecards.org/cgi-bin/carddisp.pl?gene=SYTL2
MDC1	Mediator Of DNA Damage Checkpoint 1	Protein Coding	Q14676	55	GC06M103273	13.7108	https://www.genecards.org/cgi-bin/carddisp.pl?gene=MDC1
CD163	CD163 Molecule	Protein Coding	Q86VB7	58	GC12M034465	13.7079	https://www.genecards.org/cgi-bin/carddisp.pl?gene=CD163
MAS1L	MAS1 Proto-Oncogene Like, G Protein-Coupled Receptor	Protein Coding	P35410	45	GC06M103223	13.6994	https://www.genecards.org/cgi-bin/carddisp.pl?gene=MAS1L
UBE2C	Ubiquitin Conjugating Enzyme E2 C	Protein Coding	O00762	56	GC20P045812	13.6965	https://www.genecards.org/cgi-bin/carddisp.pl?gene=UBE2C
ZFYVE26	Zinc Finger FYVE-Type Containing 26	Protein Coding	Q68DK2	52	GC14M067727	13.6877	https://www.genecards.org/cgi-bin/carddisp.pl?gene=ZFYVE26
ADRB2	Adrenoceptor Beta 2	Protein Coding	P07550	62	GC05P157205	13.6771	https://www.genecards.org/cgi-bin/carddisp.pl?gene=ADRB2
SRD5A1	Steroid 5 Alpha-Reductase 1	Protein Coding	P18405	56	GC05P006633	13.6505	https://www.genecards.org/cgi-bin/carddisp.pl?gene=SRD5A1
CCL20	C-C Motif Chemokine Ligand 20	Protein Coding	P78556	54	GC02P227846	13.6467	https://www.genecards.org/cgi-bin/carddisp.pl?gene=CCL20
SDCCAG8	SHH Signaling And Ciliogenesis Regulator SDCCAG8	Protein Coding	Q86SQ7	53	GC01P243255	13.6339	https://www.genecards.org/cgi-bin/carddisp.pl?gene=SDCCAG8
RARS1	Arginyl-TRNA Synthetase 1	Protein Coding	P54136	57	GC05P168487	13.6316	https://www.genecards.org/cgi-bin/carddisp.pl?gene=RARS1
KRT17	Keratin 17	Protein Coding	Q04695	59	GC17M041619	13.6304	https://www.genecards.org/cgi-bin/carddisp.pl?gene=KRT17
FAT3	FAT Atypical Cadherin 3	Protein Coding	Q8TDW7	45	GC11P092224	13.6298	https://www.genecards.org/cgi-bin/carddisp.pl?gene=FAT3
COL5A1	Collagen Type V Alpha 1 Chain	Protein Coding	P20908	60	GC09P134641	13.629	https://www.genecards.org/cgi-bin/carddisp.pl?gene=COL5A1
S100A11	S100 Calcium Binding Protein A11	Protein Coding	P31949	54	GC01M152032	13.619	https://www.genecards.org/cgi-bin/carddisp.pl?gene=S100A11
FUT2	Fucosyltransferase 2 (H Blood Group)	Protein Coding	Q10981	58	GC19P048695	13.6146	https://www.genecards.org/cgi-bin/carddisp.pl?gene=FUT2
GBE1	1,4-Alpha-Glucan Branching Enzyme 1	Protein Coding	Q04446	57	GC03M081489	13.6035	https://www.genecards.org/cgi-bin/carddisp.pl?gene=GBE1
LASP1	LIM And SH3 Protein 1	Protein Coding	Q14847	54	GC17P038869	13.6008	https://www.genecards.org/cgi-bin/carddisp.pl?gene=LASP1
XPO5	Exportin 5	Protein Coding	Q9HAV4	53	GC06M043522	13.6007	https://www.genecards.org/cgi-bin/carddisp.pl?gene=XPO5
DMBT1	Deleted In Malignant Brain Tumors 1	Protein Coding	Q9UGM3	53	GC10P122560	13.598	https://www.genecards.org/cgi-bin/carddisp.pl?gene=DMBT1
CTBP1	C-Terminal Binding Protein 1	Protein Coding	Q13363	61	GC04M001211	13.5954	https://www.genecards.org/cgi-bin/carddisp.pl?gene=CTBP1
CSNK2A1	Casein Kinase 2 Alpha 1	Protein Coding	P68400	63	GC20M000472	13.5904	https://www.genecards.org/cgi-bin/carddisp.pl?gene=CSNK2A1
WNT4	Wnt Family Member 4	Protein Coding	P56705	60	GC01M022190	13.5876	https://www.genecards.org/cgi-bin/carddisp.pl?gene=WNT4
CD68	CD68 Molecule	Protein Coding	P34810	53	GC17P007579	13.5733	https://www.genecards.org/cgi-bin/carddisp.pl?gene=CD68
HP	Haptoglobin	Protein Coding	P00738	59	GC16P114216	13.5725	https://www.genecards.org/cgi-bin/carddisp.pl?gene=HP
ST14	ST14 Transmembrane Serine Protease Matriptase	Protein Coding	Q9Y5Y6	61	GC11P130159	13.5608	https://www.genecards.org/cgi-bin/carddisp.pl?gene=ST14
CDH17	Cadherin 17	Protein Coding	Q12864	56	GC08M094127	13.5587	https://www.genecards.org/cgi-bin/carddisp.pl?gene=CDH17
GPX3	Glutathione Peroxidase 3	Protein Coding	P22352	54	GC05P157310	13.5537	https://www.genecards.org/cgi-bin/carddisp.pl?gene=GPX3
SPRED1	Sprouty Related EVH1 Domain Containing 1	Protein Coding	Q7Z699	54	GC15P038252	13.5516	https://www.genecards.org/cgi-bin/carddisp.pl?gene=SPRED1
MTHFD1	Methylenetetrahydrofolate Dehydrogenase, Cyclohydrolase And Formyltetrahydrofolate Synthetase 1	Protein Coding	P11586	59	GC14P064388	13.5382	https://www.genecards.org/cgi-bin/carddisp.pl?gene=MTHFD1
SIRT3	Sirtuin 3	Protein Coding	Q9NTG7	60	GC11M000215	13.5356	https://www.genecards.org/cgi-bin/carddisp.pl?gene=SIRT3
GAS1	Growth Arrest Specific 1	Protein Coding	P54826	54	GC09M086944	13.5261	https://www.genecards.org/cgi-bin/carddisp.pl?gene=GAS1
GSR	Glutathione-Disulfide Reductase	Protein Coding	P00390	63	GC08M030678	13.5136	https://www.genecards.org/cgi-bin/carddisp.pl?gene=GSR
NUMB	NUMB Endocytic Adaptor Protein	Protein Coding	P49757	59	GC14M073275	13.5108	https://www.genecards.org/cgi-bin/carddisp.pl?gene=NUMB
ZNF473	Zinc Finger Protein 473	Protein Coding	Q8WTR7	47	GC19P143330	13.5075	https://www.genecards.org/cgi-bin/carddisp.pl?gene=ZNF473
PPARGC1A	PPARG Coactivator 1 Alpha	Protein Coding	Q9UBK2	60	GC04M023755	13.5069	https://www.genecards.org/cgi-bin/carddisp.pl?gene=PPARGC1A
DVL1	Dishevelled Segment Polarity Protein 1	Protein Coding	O14640	60	GC01M001335	13.4936	https://www.genecards.org/cgi-bin/carddisp.pl?gene=DVL1
INS-IGF2	INS-IGF2 Readthrough	Protein Coding	F8WCM5	38	GC11M014035	13.4805	https://www.genecards.org/cgi-bin/carddisp.pl?gene=INS-IGF2
HAS1	Hyaluronan Synthase 1	Protein Coding	Q92839	52	GC19M105396	13.4677	https://www.genecards.org/cgi-bin/carddisp.pl?gene=HAS1
HEPACAM	Hepatic And Glial Cell Adhesion Molecule	Protein Coding	Q14CZ8	53	GC11M124919	13.4666	https://www.genecards.org/cgi-bin/carddisp.pl?gene=HEPACAM
CD19	CD19 Molecule	Protein Coding	P15391	64	GC16P113028	13.4636	https://www.genecards.org/cgi-bin/carddisp.pl?gene=CD19
PRKCI	Protein Kinase C Iota	Protein Coding	P41743	60	GC03P170222	13.4602	https://www.genecards.org/cgi-bin/carddisp.pl?gene=PRKCI
SMKR1	Small Lysine Rich Protein 1	Protein Coding	H3BMG3	30	GC07P129502	13.4546	https://www.genecards.org/cgi-bin/carddisp.pl?gene=SMKR1
ETV5	ETS Variant Transcription Factor 5	Protein Coding	P41161	52	GC03M186046	13.4489	https://www.genecards.org/cgi-bin/carddisp.pl?gene=ETV5
ZBED4	Zinc Finger BED-Type Containing 4	Protein Coding	O75132	46	GC22P087215	13.4326	https://www.genecards.org/cgi-bin/carddisp.pl?gene=ZBED4
PTGER4	Prostaglandin E Receptor 4	Protein Coding	P35408	59	GC05P040679	13.4267	https://www.genecards.org/cgi-bin/carddisp.pl?gene=PTGER4
GPX2	Glutathione Peroxidase 2	Protein Coding	P18283	54	GC14M064939	13.4239	https://www.genecards.org/cgi-bin/carddisp.pl?gene=GPX2
PGF	Placental Growth Factor	Protein Coding	P49763	56	GC14M074941	13.4226	https://www.genecards.org/cgi-bin/carddisp.pl?gene=PGF
LRP1	LDL Receptor Related Protein 1	Protein Coding	Q07954	61	GC12P057128	13.4103	https://www.genecards.org/cgi-bin/carddisp.pl?gene=LRP1
GRB7	Growth Factor Receptor Bound Protein 7	Protein Coding	Q14451	56	GC17P144371	13.4061	https://www.genecards.org/cgi-bin/carddisp.pl?gene=GRB7
RPA1	Replication Protein A1	Protein Coding	P27694	60	GC17P001829	13.4058	https://www.genecards.org/cgi-bin/carddisp.pl?gene=RPA1
SLC5A5	Solute Carrier Family 5 Member 5	Protein Coding	Q92911	57	GC19P142529	13.403	https://www.genecards.org/cgi-bin/carddisp.pl?gene=SLC5A5
PRDX2	Peroxiredoxin 2	Protein Coding	P32119	59	GC19M012796	13.3933	https://www.genecards.org/cgi-bin/carddisp.pl?gene=PRDX2
DAPK2	Death Associated Protein Kinase 2	Protein Coding	Q9UIK4	51	GC15M063907	13.381	https://www.genecards.org/cgi-bin/carddisp.pl?gene=DAPK2
PIP	Prolactin Induced Protein	Protein Coding	P12273	50	GC07P143132	13.3803	https://www.genecards.org/cgi-bin/carddisp.pl?gene=PIP
SYTL1	Synaptotagmin Like 1	Protein Coding	Q8IYJ3	48	GC01P069132	13.3739	https://www.genecards.org/cgi-bin/carddisp.pl?gene=SYTL1
NCL	Nucleolin	Protein Coding	P19338	57	GC02M231453	13.366	https://www.genecards.org/cgi-bin/carddisp.pl?gene=NCL
MCM2	Minichromosome Maintenance Complex Component 2	Protein Coding	P49736	60	GC03P127598	13.3637	https://www.genecards.org/cgi-bin/carddisp.pl?gene=MCM2
IKZF3	IKAROS Family Zinc Finger 3	Protein Coding	Q9UKT9	54	GC17M093341	13.3576	https://www.genecards.org/cgi-bin/carddisp.pl?gene=IKZF3
DDX5	DEAD-Box Helicase 5	Protein Coding	P17844	59	GC17M064498	13.3567	https://www.genecards.org/cgi-bin/carddisp.pl?gene=DDX5
ZNF217	Zinc Finger Protein 217	Protein Coding	O75362	50	GC20M053567	13.3552	https://www.genecards.org/cgi-bin/carddisp.pl?gene=ZNF217
MINPP1	Multiple Inositol-Polyphosphate Phosphatase 1	Protein Coding	Q9UNW1	57	GC10P087504	13.3521	https://www.genecards.org/cgi-bin/carddisp.pl?gene=MINPP1
RPSA	Ribosomal Protein SA	Protein Coding	P08865	59	GC03P039406	13.3476	https://www.genecards.org/cgi-bin/carddisp.pl?gene=RPSA
SERPINA3	Serpin Family A Member 3	Protein Coding	P01011	56	GC14P094612	13.3366	https://www.genecards.org/cgi-bin/carddisp.pl?gene=SERPINA3
F2RL1	F2R Like Trypsin Receptor 1	Protein Coding	P55085	57	GC05P076818	13.3307	https://www.genecards.org/cgi-bin/carddisp.pl?gene=F2RL1
BCL2L2	BCL2 Like 2	Protein Coding	Q92843	56	GC14P055396	13.3085	https://www.genecards.org/cgi-bin/carddisp.pl?gene=BCL2L2
CLDND1	Claudin Domain Containing 1	Protein Coding	Q9NY35	47	GC03M098497	13.3067	https://www.genecards.org/cgi-bin/carddisp.pl?gene=CLDND1
CYP27A1	Cytochrome P450 Family 27 Subfamily A Member 1	Protein Coding	Q02318	60	GC02P218781	13.305	https://www.genecards.org/cgi-bin/carddisp.pl?gene=CYP27A1
FGF5	Fibroblast Growth Factor 5	Protein Coding	P12034	57	GC04P080266	13.3038	https://www.genecards.org/cgi-bin/carddisp.pl?gene=FGF5
MYBL2	MYB Proto-Oncogene Like 2	Protein Coding	P10244	54	GC20P043667	13.2982	https://www.genecards.org/cgi-bin/carddisp.pl?gene=MYBL2
CLDN3	Claudin 3	Protein Coding	O15551	54	GC07M073768	13.2962	https://www.genecards.org/cgi-bin/carddisp.pl?gene=CLDN3
PRKCE	Protein Kinase C Epsilon	Protein Coding	Q02156	61	GC02P045651	13.2958	https://www.genecards.org/cgi-bin/carddisp.pl?gene=PRKCE
WASHC5	WASH Complex Subunit 5	Protein Coding	Q12768	52	GC08M137607	13.2914	https://www.genecards.org/cgi-bin/carddisp.pl?gene=WASHC5
PON1	Paraoxonase 1	Protein Coding	P27169	60	GC07M095297	13.2759	https://www.genecards.org/cgi-bin/carddisp.pl?gene=PON1
ATF4	Activating Transcription Factor 4	Protein Coding	P18848	60	GC22P039519	13.27	https://www.genecards.org/cgi-bin/carddisp.pl?gene=ATF4
IL16	Interleukin 16	Protein Coding	Q14005	54	GC15P081159	13.2663	https://www.genecards.org/cgi-bin/carddisp.pl?gene=IL16
SLC34A2	Solute Carrier Family 34 Member 2	Protein Coding	O95436	57	GC04P025648	13.2511	https://www.genecards.org/cgi-bin/carddisp.pl?gene=SLC34A2
EDNRB	Endothelin Receptor Type B	Protein Coding	P24530	63	GC13M077895	13.2488	https://www.genecards.org/cgi-bin/carddisp.pl?gene=EDNRB
PLCG2	Phospholipase C Gamma 2	Protein Coding	P16885	65	GC16P114474	13.2475	https://www.genecards.org/cgi-bin/carddisp.pl?gene=PLCG2
SIX1	SIX Homeobox 1	Protein Coding	Q15475	55	GC14M060643	13.2302	https://www.genecards.org/cgi-bin/carddisp.pl?gene=SIX1
TCERG1	Transcription Elongation Regulator 1	Protein Coding	O14776	53	GC05P146447	13.2291	https://www.genecards.org/cgi-bin/carddisp.pl?gene=TCERG1
AKR1C2	Aldo-Keto Reductase Family 1 Member C2	Protein Coding	P52895	58	GC10M004987	13.219	https://www.genecards.org/cgi-bin/carddisp.pl?gene=AKR1C2
CHRNA5	Cholinergic Receptor Nicotinic Alpha 5 Subunit	Protein Coding	P30532	57	GC15P078565	13.2182	https://www.genecards.org/cgi-bin/carddisp.pl?gene=CHRNA5
LGR5	Leucine Rich Repeat Containing G Protein-Coupled Receptor 5	Protein Coding	O75473	56	GC12P071439	13.2014	https://www.genecards.org/cgi-bin/carddisp.pl?gene=LGR5
HEY1	Hes Related Family BHLH Transcription Factor With YRPW Motif 1	Protein Coding	Q9Y5J3	56	GC08M079764	13.2	https://www.genecards.org/cgi-bin/carddisp.pl?gene=HEY1
SGK2	Serum/Glucocorticoid Regulated Kinase 2	Protein Coding	Q9HBY8	54	GC20P043558	13.199	https://www.genecards.org/cgi-bin/carddisp.pl?gene=SGK2
EEF1A1	Eukaryotic Translation Elongation Factor 1 Alpha 1	Protein Coding	P68104	57	GC06M103850	13.1961	https://www.genecards.org/cgi-bin/carddisp.pl?gene=EEF1A1
MMP26	Matrix Metallopeptidase 26	Protein Coding	Q9NRE1	48	GC11P015928	13.1899	https://www.genecards.org/cgi-bin/carddisp.pl?gene=MMP26
PPP2CA	Protein Phosphatase 2 Catalytic Subunit Alpha	Protein Coding	P67775	64	GC05M134194	13.188	https://www.genecards.org/cgi-bin/carddisp.pl?gene=PPP2CA
FMR1	Fragile X Messenger Ribonucleoprotein 1	Protein Coding	Q06787	57	GC0XP148000	13.1816	https://www.genecards.org/cgi-bin/carddisp.pl?gene=FMR1
SLC29A1	Solute Carrier Family 29 Member 1 (Augustine Blood Group)	Protein Coding	Q99808	60	GC06P044219	13.1786	https://www.genecards.org/cgi-bin/carddisp.pl?gene=SLC29A1
RAB27B	RAB27B, Member RAS Oncogene Family	Protein Coding	O00194	50	GC18P054717	13.1749	https://www.genecards.org/cgi-bin/carddisp.pl?gene=RAB27B
ITGAE	Integrin Subunit Alpha E	Protein Coding	P38570	53	GC17M092249	13.1728	https://www.genecards.org/cgi-bin/carddisp.pl?gene=ITGAE
CAPN1	Calpain 1	Protein Coding	P07384	63	GC11P103313	13.1703	https://www.genecards.org/cgi-bin/carddisp.pl?gene=CAPN1
CGB7	Chorionic Gonadotropin Subunit Beta 7	Protein Coding	P0DN87	41	GC19M049054	13.1649	https://www.genecards.org/cgi-bin/carddisp.pl?gene=CGB7
MUC5B	Mucin 5B, Oligomeric Mucus/Gel-Forming	Protein Coding	Q9HC84	54	GC11P015762	13.1575	https://www.genecards.org/cgi-bin/carddisp.pl?gene=MUC5B
BTRC	Beta-Transducin Repeat Containing E3 Ubiquitin Protein Ligase	Protein Coding	Q9Y297	57	GC10P101354	13.1518	https://www.genecards.org/cgi-bin/carddisp.pl?gene=BTRC
LSP1	Lymphocyte Specific Protein 1	Protein Coding	P33241	53	GC11P015777	13.1448	https://www.genecards.org/cgi-bin/carddisp.pl?gene=LSP1
GUSB	Glucuronidase Beta	Protein Coding	P08236	62	GC07M065960	13.1439	https://www.genecards.org/cgi-bin/carddisp.pl?gene=GUSB
PIM2	Pim-2 Proto-Oncogene, Serine/Threonine Kinase	Protein Coding	Q9P1W9	57	GC0XM048913	13.1409	https://www.genecards.org/cgi-bin/carddisp.pl?gene=PIM2
BMPR2	Bone Morphogenetic Protein Receptor Type 2	Protein Coding	Q13873	64	GC02P202376	13.1388	https://www.genecards.org/cgi-bin/carddisp.pl?gene=BMPR2
IKBKE	Inhibitor Of Nuclear Factor Kappa B Kinase Subunit Epsilon	Protein Coding	Q14164	58	GC01P206470	13.1342	https://www.genecards.org/cgi-bin/carddisp.pl?gene=IKBKE
PTP4A3	Protein Tyrosine Phosphatase 4A3	Protein Coding	O75365	53	GC08P141391	13.1197	https://www.genecards.org/cgi-bin/carddisp.pl?gene=PTP4A3
CYP7B1	Cytochrome P450 Family 7 Subfamily B Member 1	Protein Coding	O75881	59	GC08M064587	13.1089	https://www.genecards.org/cgi-bin/carddisp.pl?gene=CYP7B1
PRSS21	Serine Protease 21	Protein Coding	Q9Y6M0	52	GC16P112312	13.1082	https://www.genecards.org/cgi-bin/carddisp.pl?gene=PRSS21
NRIP1	Nuclear Receptor Interacting Protein 1	Protein Coding	P48552	57	GC21M014961	13.1038	https://www.genecards.org/cgi-bin/carddisp.pl?gene=NRIP1
SLC45A3	Solute Carrier Family 45 Member 3	Protein Coding	Q96JT2	49	GC01M205626	13.0989	https://www.genecards.org/cgi-bin/carddisp.pl?gene=SLC45A3
GLB1	Galactosidase Beta 1	Protein Coding	P16278	62	GC03M032963	13.0845	https://www.genecards.org/cgi-bin/carddisp.pl?gene=GLB1
KDM5A	Lysine Demethylase 5A	Protein Coding	P29375	55	GC12M000280	13.082	https://www.genecards.org/cgi-bin/carddisp.pl?gene=KDM5A
F2	Coagulation Factor II, Thrombin	Protein Coding	P00734	63	GC11P048666	13.0812	https://www.genecards.org/cgi-bin/carddisp.pl?gene=F2
SLMAP	Sarcolemma Associated Protein	Protein Coding	Q14BN4	51	GC03P063439	13.0657	https://www.genecards.org/cgi-bin/carddisp.pl?gene=SLMAP
MAGEC2	MAGE Family Member C2	Protein Coding	Q9UBF1	46	GC0XM142202	13.0566	https://www.genecards.org/cgi-bin/carddisp.pl?gene=MAGEC2
CKB	Creatine Kinase B	Protein Coding	P12277	57	GC14M103519	13.0537	https://www.genecards.org/cgi-bin/carddisp.pl?gene=CKB
ALDH18A1	Aldehyde Dehydrogenase 18 Family Member A1	Protein Coding	P54886	59	GC10M095605	13.0512	https://www.genecards.org/cgi-bin/carddisp.pl?gene=ALDH18A1
DES	Desmin	Protein Coding	P17661	61	GC02P219418	13.0406	https://www.genecards.org/cgi-bin/carddisp.pl?gene=DES
ELOC	Elongin C	Protein Coding	Q15369	55	GC08M073939	13.0404	https://www.genecards.org/cgi-bin/carddisp.pl?gene=ELOC
AIMP2	Aminoacyl TRNA Synthetase Complex Interacting Multifunctional Protein 2	Protein Coding	Q13155	56	GC07P017454	13.0403	https://www.genecards.org/cgi-bin/carddisp.pl?gene=AIMP2
NAMPT	Nicotinamide Phosphoribosyltransferase	Protein Coding	P43490	60	GC07M106248	13.0232	https://www.genecards.org/cgi-bin/carddisp.pl?gene=NAMPT
SULF1	Sulfatase 1	Protein Coding	Q8IWU6	54	GC08P069466	13.0231	https://www.genecards.org/cgi-bin/carddisp.pl?gene=SULF1
WNT7A	Wnt Family Member 7A	Protein Coding	O00755	61	GC03M028069	13.0194	https://www.genecards.org/cgi-bin/carddisp.pl?gene=WNT7A
MAPK9	Mitogen-Activated Protein Kinase 9	Protein Coding	P45984	61	GC05M183099	13.0181	https://www.genecards.org/cgi-bin/carddisp.pl?gene=MAPK9
POR	Cytochrome P450 Oxidoreductase	Protein Coding	P16435	61	GC07P075899	13.0132	https://www.genecards.org/cgi-bin/carddisp.pl?gene=POR
PLK2	Polo Like Kinase 2	Protein Coding	Q9NYY3	57	GC05M058453	12.9967	https://www.genecards.org/cgi-bin/carddisp.pl?gene=PLK2
BCL3	BCL3 Transcription Coactivator	Protein Coding	P20749	54	GC19P044747	12.9904	https://www.genecards.org/cgi-bin/carddisp.pl?gene=BCL3
MTUS1	Microtubule Associated Scaffold Protein 1	Protein Coding	Q9ULD2	47	GC08M017643	12.9866	https://www.genecards.org/cgi-bin/carddisp.pl?gene=MTUS1
RBBP4	RB Binding Protein 4, Chromatin Remodeling Factor	Protein Coding	Q09028	56	GC01P032651	12.9832	https://www.genecards.org/cgi-bin/carddisp.pl?gene=RBBP4
S100B	S100 Calcium Binding Protein B	Protein Coding	P04271	57	GC21M054609	12.9822	https://www.genecards.org/cgi-bin/carddisp.pl?gene=S100B
SLC7A11	Solute Carrier Family 7 Member 11	Protein Coding	Q9UPY5	57	GC04M138164	12.964	https://www.genecards.org/cgi-bin/carddisp.pl?gene=SLC7A11
SLC2A3	Solute Carrier Family 2 Member 3	Protein Coding	P11169	61	GC12M007919	12.963	https://www.genecards.org/cgi-bin/carddisp.pl?gene=SLC2A3
WNT7B	Wnt Family Member 7B	Protein Coding	P56706	56	GC22M045920	12.9466	https://www.genecards.org/cgi-bin/carddisp.pl?gene=WNT7B
MBD2	Methyl-CpG Binding Domain Protein 2	Protein Coding	Q9UBB5	53	GC18M054151	12.9443	https://www.genecards.org/cgi-bin/carddisp.pl?gene=MBD2
SPAM1	Sperm Adhesion Molecule 1	Protein Coding	P38567	54	GC07P123925	12.9385	https://www.genecards.org/cgi-bin/carddisp.pl?gene=SPAM1
ASXL2	ASXL Transcriptional Regulator 2	Protein Coding	Q76L83	49	GC02M025733	12.9292	https://www.genecards.org/cgi-bin/carddisp.pl?gene=ASXL2
MAP2K3	Mitogen-Activated Protein Kinase Kinase 3	Protein Coding	P46734	62	GC17P143805	12.9269	https://www.genecards.org/cgi-bin/carddisp.pl?gene=MAP2K3
CAMTA1	Calmodulin Binding Transcription Activator 1	Protein Coding	Q9Y6Y1	52	GC01P067950	12.9024	https://www.genecards.org/cgi-bin/carddisp.pl?gene=CAMTA1
MBL2	Mannose Binding Lectin 2	Protein Coding	P11226	60	GC10M052760	12.9002	https://www.genecards.org/cgi-bin/carddisp.pl?gene=MBL2
ID4	Inhibitor Of DNA Binding 4	Protein Coding	P47928	52	GC06P019837	12.8901	https://www.genecards.org/cgi-bin/carddisp.pl?gene=ID4
MT-ATP8	Mitochondrially Encoded ATP Synthase Membrane Subunit 8	Protein Coding	P03928	42	GCMTP008368	12.8795	https://www.genecards.org/cgi-bin/carddisp.pl?gene=MT-ATP8
YTHDF1	YTH N6-Methyladenosine RNA Binding Protein F1	Protein Coding	Q9BYJ9	48	GC20M063195	12.8715	https://www.genecards.org/cgi-bin/carddisp.pl?gene=YTHDF1
CEBPD	CCAAT Enhancer Binding Protein Delta	Protein Coding	P49716	53	GC08M047761	12.8618	https://www.genecards.org/cgi-bin/carddisp.pl?gene=CEBPD
HK1	Hexokinase 1	Protein Coding	P19367	63	GC10P069269	12.8571	https://www.genecards.org/cgi-bin/carddisp.pl?gene=HK1
PLA2G6	Phospholipase A2 Group VI	Protein Coding	O60733	61	GC22M085492	12.8561	https://www.genecards.org/cgi-bin/carddisp.pl?gene=PLA2G6
RPL5	Ribosomal Protein L5	Protein Coding	P46777	60	GC01P092858	12.8539	https://www.genecards.org/cgi-bin/carddisp.pl?gene=RPL5
SPDEF	SAM Pointed Domain Containing ETS Transcription Factor	Protein Coding	O95238	50	GC06M103460	12.8506	https://www.genecards.org/cgi-bin/carddisp.pl?gene=SPDEF
RBPJ	Recombination Signal Binding Protein For Immunoglobulin Kappa J Region	Protein Coding	Q06330	59	GC04P026105	12.8502	https://www.genecards.org/cgi-bin/carddisp.pl?gene=RBPJ
MYL9	Myosin Light Chain 9	Protein Coding	P24844	56	GC20P036541	12.8343	https://www.genecards.org/cgi-bin/carddisp.pl?gene=MYL9
ADARB1	Adenosine Deaminase RNA Specific B1	Protein Coding	P78563	58	GC21P045073	12.8334	https://www.genecards.org/cgi-bin/carddisp.pl?gene=ADARB1
TAP1	Transporter 1, ATP Binding Cassette Subfamily B Member	Protein Coding	Q03518	61	GC06M103402	12.8316	https://www.genecards.org/cgi-bin/carddisp.pl?gene=TAP1
CXCL9	C-X-C Motif Chemokine Ligand 9	Protein Coding	Q07325	52	GC04M076001	12.8251	https://www.genecards.org/cgi-bin/carddisp.pl?gene=CXCL9
NAB2	NGFI-A Binding Protein 2	Protein Coding	Q15742	53	GC12P069937	12.8216	https://www.genecards.org/cgi-bin/carddisp.pl?gene=NAB2
MAP3K14	Mitogen-Activated Protein Kinase Kinase Kinase 14	Protein Coding	Q99558	57	GC17M045263	12.8165	https://www.genecards.org/cgi-bin/carddisp.pl?gene=MAP3K14
GATA4	GATA Binding Protein 4	Protein Coding	P43694	62	GC08P011676	12.8053	https://www.genecards.org/cgi-bin/carddisp.pl?gene=GATA4
MNX1	Motor Neuron And Pancreas Homeobox 1	Protein Coding	P50219	54	GC07M156994	12.7961	https://www.genecards.org/cgi-bin/carddisp.pl?gene=MNX1
DNAJB1	DnaJ Heat Shock Protein Family (Hsp40) Member B1	Protein Coding	P25685	57	GC19M104494	12.7781	https://www.genecards.org/cgi-bin/carddisp.pl?gene=DNAJB1
OLA1	Obg Like ATPase 1	Protein Coding	Q9NTK5	53	GC02M174072	12.7743	https://www.genecards.org/cgi-bin/carddisp.pl?gene=OLA1
PRDM2	PR/SET Domain 2	Protein Coding	Q13029	52	GC01P013700	12.7741	https://www.genecards.org/cgi-bin/carddisp.pl?gene=PRDM2
BNIP3	BCL2 Interacting Protein 3	Protein Coding	Q12983	53	GC10M131966	12.766	https://www.genecards.org/cgi-bin/carddisp.pl?gene=BNIP3
CDK5	Cyclin Dependent Kinase 5	Protein Coding	Q00535	66	GC07M151053	12.7649	https://www.genecards.org/cgi-bin/carddisp.pl?gene=CDK5
S1PR2	Sphingosine-1-Phosphate Receptor 2	Protein Coding	O95136	59	GC19M104333	12.7644	https://www.genecards.org/cgi-bin/carddisp.pl?gene=S1PR2
COPS5	COP9 Signalosome Subunit 5	Protein Coding	Q92905	54	GC08M067043	12.7566	https://www.genecards.org/cgi-bin/carddisp.pl?gene=COPS5
NPY	Neuropeptide Y	Protein Coding	P01303	57	GC07P024647	12.7535	https://www.genecards.org/cgi-bin/carddisp.pl?gene=NPY
FYN	FYN Proto-Oncogene, Src Family Tyrosine Kinase	Protein Coding	P06241	60	GC06M111660	12.7532	https://www.genecards.org/cgi-bin/carddisp.pl?gene=FYN
CEP55	Centrosomal Protein 55	Protein Coding	Q53EZ4	54	GC10P093496	12.7506	https://www.genecards.org/cgi-bin/carddisp.pl?gene=CEP55
NOP10	NOP10 Ribonucleoprotein	Protein Coding	Q9NPE3	53	GC15M046603	12.7495	https://www.genecards.org/cgi-bin/carddisp.pl?gene=NOP10
PRLR	Prolactin Receptor	Protein Coding	P16471	61	GC05M035048	12.7442	https://www.genecards.org/cgi-bin/carddisp.pl?gene=PRLR
DHRS3	Dehydrogenase/Reductase 3	Protein Coding	O75911	52	GC01M012567	12.7375	https://www.genecards.org/cgi-bin/carddisp.pl?gene=DHRS3
PTPA	Protein Phosphatase 2 Phosphatase Activator	Protein Coding	Q15257	58	GC09P149801	12.7319	https://www.genecards.org/cgi-bin/carddisp.pl?gene=PTPA
TNS4	Tensin 4	Protein Coding	Q8IZW8	50	GC17M040475	12.7307	https://www.genecards.org/cgi-bin/carddisp.pl?gene=TNS4
RPS19	Ribosomal Protein S19	Protein Coding	P39019	60	GC19P143029	12.7287	https://www.genecards.org/cgi-bin/carddisp.pl?gene=RPS19
YWHAB	Tyrosine 3-Monooxygenase/Tryptophan 5-Monooxygenase Activation Protein Beta	Protein Coding	P31946	60	GC20P044885	12.7214	https://www.genecards.org/cgi-bin/carddisp.pl?gene=YWHAB
LATS2	Large Tumor Suppressor Kinase 2	Protein Coding	Q9NRM7	58	GC13M020973	12.7207	https://www.genecards.org/cgi-bin/carddisp.pl?gene=LATS2
OSM	Oncostatin M	Protein Coding	P13725	56	GC22M030262	12.7186	https://www.genecards.org/cgi-bin/carddisp.pl?gene=OSM
CD58	CD58 Molecule	Protein Coding	P19256	54	GC01M116514	12.7108	https://www.genecards.org/cgi-bin/carddisp.pl?gene=CD58
PHF6	PHD Finger Protein 6	Protein Coding	Q8IWS0	52	GC0XP134373	12.7081	https://www.genecards.org/cgi-bin/carddisp.pl?gene=PHF6
FZD7	Frizzled Class Receptor 7	Protein Coding	O75084	56	GC02P204538	12.7075	https://www.genecards.org/cgi-bin/carddisp.pl?gene=FZD7
CSNK2A2	Casein Kinase 2 Alpha 2	Protein Coding	P19784	58	GC16M058157	12.701	https://www.genecards.org/cgi-bin/carddisp.pl?gene=CSNK2A2
VRK1	VRK Serine/Threonine Kinase 1	Protein Coding	Q99986	60	GC14P096797	12.6946	https://www.genecards.org/cgi-bin/carddisp.pl?gene=VRK1
EFNA1	Ephrin A1	Protein Coding	P20827	56	GC01P155127	12.6699	https://www.genecards.org/cgi-bin/carddisp.pl?gene=EFNA1
WNT3A	Wnt Family Member 3A	Protein Coding	P56704	60	GC01P232715	12.6575	https://www.genecards.org/cgi-bin/carddisp.pl?gene=WNT3A
RBM15	RNA Binding Motif Protein 15	Protein Coding	Q96T37	49	GC01P110338	12.6461	https://www.genecards.org/cgi-bin/carddisp.pl?gene=RBM15
PTK6	Protein Tyrosine Kinase 6	Protein Coding	Q13882	59	GC20M063528	12.6422	https://www.genecards.org/cgi-bin/carddisp.pl?gene=PTK6
CUL4B	Cullin 4B	Protein Coding	Q13620	56	GC0XM120524	12.6364	https://www.genecards.org/cgi-bin/carddisp.pl?gene=CUL4B
TNFRSF10C	TNF Receptor Superfamily Member 10c	Protein Coding	O14798	53	GC08P023102	12.632	https://www.genecards.org/cgi-bin/carddisp.pl?gene=TNFRSF10C
PDHA1	Pyruvate Dehydrogenase E1 Subunit Alpha 1	Protein Coding	P08559	60	GC0XP019343	12.6205	https://www.genecards.org/cgi-bin/carddisp.pl?gene=PDHA1
PTPN1	Protein Tyrosine Phosphatase Non-Receptor Type 1	Protein Coding	P18031	63	GC20P050510	12.6179	https://www.genecards.org/cgi-bin/carddisp.pl?gene=PTPN1
SALL4	Spalt Like Transcription Factor 4	Protein Coding	Q9UJQ4	56	GC20M051784	12.6103	https://www.genecards.org/cgi-bin/carddisp.pl?gene=SALL4
HLA-C	Major Histocompatibility Complex, Class I, C	Protein Coding	P10321	57	GC06M103302	12.6066	https://www.genecards.org/cgi-bin/carddisp.pl?gene=HLA-C
PAX3	Paired Box 3	Protein Coding	P23760	58	GC02M222199	12.6066	https://www.genecards.org/cgi-bin/carddisp.pl?gene=PAX3
PDGFA	Platelet Derived Growth Factor Subunit A	Protein Coding	P04085	57	GC07M000497	12.6027	https://www.genecards.org/cgi-bin/carddisp.pl?gene=PDGFA
TACR1	Tachykinin Receptor 1	Protein Coding	P25103	59	GC02M075798	12.599	https://www.genecards.org/cgi-bin/carddisp.pl?gene=TACR1
PSMB9	Proteasome 20S Subunit Beta 9	Protein Coding	P28065	59	GC06P173111	12.5955	https://www.genecards.org/cgi-bin/carddisp.pl?gene=PSMB9
LYVE1	Lymphatic Vessel Endothelial Hyaluronan Receptor 1	Protein Coding	Q9Y5Y7	54	GC11M014342	12.5933	https://www.genecards.org/cgi-bin/carddisp.pl?gene=LYVE1
GC	GC Vitamin D Binding Protein	Protein Coding	P02774	58	GC04M071741	12.5907	https://www.genecards.org/cgi-bin/carddisp.pl?gene=GC
CYP11B1	Cytochrome P450 Family 11 Subfamily B Member 1	Protein Coding	P15538	59	GC08M142872	12.5853	https://www.genecards.org/cgi-bin/carddisp.pl?gene=CYP11B1
TRAF7	TNF Receptor Associated Factor 7	Protein Coding	Q6Q0C0	53	GC16P112291	12.5851	https://www.genecards.org/cgi-bin/carddisp.pl?gene=TRAF7
TUBA1B	Tubulin Alpha 1b	Protein Coding	P68363	57	GC12M049127	12.5847	https://www.genecards.org/cgi-bin/carddisp.pl?gene=TUBA1B
GNB1	G Protein Subunit Beta 1	Protein Coding	P62873	59	GC01M001785	12.5798	https://www.genecards.org/cgi-bin/carddisp.pl?gene=GNB1
IL12RB1	Interleukin 12 Receptor Subunit Beta 1	Protein Coding	P42701	59	GC19M018058	12.5782	https://www.genecards.org/cgi-bin/carddisp.pl?gene=IL12RB1
WAS	WASP Actin Nucleation Promoting Factor	Protein Coding	P42768	61	GC0XP048676	12.5765	https://www.genecards.org/cgi-bin/carddisp.pl?gene=WAS
PTPN13	Protein Tyrosine Phosphatase Non-Receptor Type 13	Protein Coding	Q12923	56	GC04P086594	12.5757	https://www.genecards.org/cgi-bin/carddisp.pl?gene=PTPN13
AMH	Anti-Mullerian Hormone	Protein Coding	P03971	57	GC19P141874	12.5739	https://www.genecards.org/cgi-bin/carddisp.pl?gene=AMH
ZFP36	ZFP36 Ring Finger Protein	Protein Coding	P26651	49	GC19P039406	12.5697	https://www.genecards.org/cgi-bin/carddisp.pl?gene=ZFP36
FOXC2	Forkhead Box C2	Protein Coding	Q99958	57	GC16P114787	12.5695	https://www.genecards.org/cgi-bin/carddisp.pl?gene=FOXC2
ANPEP	Alanyl Aminopeptidase, Membrane	Protein Coding	P15144	62	GC15M089784	12.5687	https://www.genecards.org/cgi-bin/carddisp.pl?gene=ANPEP
NLRP3	NLR Family Pyrin Domain Containing 3	Protein Coding	Q96P20	62	GC01P247583	12.5678	https://www.genecards.org/cgi-bin/carddisp.pl?gene=NLRP3
LPAR1	Lysophosphatidic Acid Receptor 1	Protein Coding	Q92633	60	GC09M110873	12.5662	https://www.genecards.org/cgi-bin/carddisp.pl?gene=LPAR1
AHRR	Aryl Hydrocarbon Receptor Repressor	Protein Coding	A9YTQ3	49	GC05P000321	12.5594	https://www.genecards.org/cgi-bin/carddisp.pl?gene=AHRR
BGLAP	Bone Gamma-Carboxyglutamate Protein	Protein Coding	P02818	53	GC01P156242	12.5536	https://www.genecards.org/cgi-bin/carddisp.pl?gene=BGLAP
CACNA1G	Calcium Voltage-Gated Channel Subunit Alpha1 G	Protein Coding	O43497	62	GC17P144765	12.545	https://www.genecards.org/cgi-bin/carddisp.pl?gene=CACNA1G
SFRP5	Secreted Frizzled Related Protein 5	Protein Coding	Q5T4F7	48	GC10M097766	12.5445	https://www.genecards.org/cgi-bin/carddisp.pl?gene=SFRP5
AGT	Angiotensinogen	Protein Coding	P01019	63	GC01M230690	12.5268	https://www.genecards.org/cgi-bin/carddisp.pl?gene=AGT
AKR1B10	Aldo-Keto Reductase Family 1 Member B10	Protein Coding	O60218	55	GC07P134527	12.5237	https://www.genecards.org/cgi-bin/carddisp.pl?gene=AKR1B10
COX5A	Cytochrome C Oxidase Subunit 5A	Protein Coding	P20674	57	GC15M074919	12.5203	https://www.genecards.org/cgi-bin/carddisp.pl?gene=COX5A
BRD3	Bromodomain Containing 3	Protein Coding	Q15059	55	GC09M134030	12.5174	https://www.genecards.org/cgi-bin/carddisp.pl?gene=BRD3
TBL1XR1	TBL1X/Y Related 1	Protein Coding	Q9BZK7	59	GC03M177019	12.5139	https://www.genecards.org/cgi-bin/carddisp.pl?gene=TBL1XR1
LIMK1	LIM Domain Kinase 1	Protein Coding	P53667	62	GC07P074082	12.508	https://www.genecards.org/cgi-bin/carddisp.pl?gene=LIMK1
DRD2	Dopamine Receptor D2	Protein Coding	P14416	63	GC11M113409	12.5071	https://www.genecards.org/cgi-bin/carddisp.pl?gene=DRD2
CEACAM6	CEA Cell Adhesion Molecule 6	Protein Coding	P40199	53	GC19P041750	12.5047	https://www.genecards.org/cgi-bin/carddisp.pl?gene=CEACAM6
PRDX5	Peroxiredoxin 5	Protein Coding	P30044	57	GC11P103214	12.4945	https://www.genecards.org/cgi-bin/carddisp.pl?gene=PRDX5
AP5Z1	Adaptor Related Protein Complex 5 Subunit Zeta 1	Protein Coding	O43299	49	GC07P004775	12.4933	https://www.genecards.org/cgi-bin/carddisp.pl?gene=AP5Z1
TFF2	Trefoil Factor 2	Protein Coding	Q03403	53	GC21M042346	12.4932	https://www.genecards.org/cgi-bin/carddisp.pl?gene=TFF2
PDE5A	Phosphodiesterase 5A	Protein Coding	O76074	59	GC04M119494	12.4908	https://www.genecards.org/cgi-bin/carddisp.pl?gene=PDE5A
PRDM1	PR/SET Domain 1	Protein Coding	O75626	58	GC06P173844	12.4905	https://www.genecards.org/cgi-bin/carddisp.pl?gene=PRDM1
AVPR2	Arginine Vasopressin Receptor 2	Protein Coding	P30518	60	GC0XP153902	12.4867	https://www.genecards.org/cgi-bin/carddisp.pl?gene=AVPR2
NUTM1	NUT Midline Carcinoma Family Member 1	Protein Coding	Q86Y26	46	GC15P034343	12.4851	https://www.genecards.org/cgi-bin/carddisp.pl?gene=NUTM1
KRT13	Keratin 13	Protein Coding	P13646	56	GC17M041500	12.4841	https://www.genecards.org/cgi-bin/carddisp.pl?gene=KRT13
IRF8	Interferon Regulatory Factor 8	Protein Coding	Q02556	59	GC16P114728	12.4809	https://www.genecards.org/cgi-bin/carddisp.pl?gene=IRF8
WFDC2	WAP Four-Disulfide Core Domain 2	Protein Coding	Q14508	50	GC20P045469	12.4785	https://www.genecards.org/cgi-bin/carddisp.pl?gene=WFDC2
CDK9	Cyclin Dependent Kinase 9	Protein Coding	P50750	60	GC09P149740	12.4728	https://www.genecards.org/cgi-bin/carddisp.pl?gene=CDK9
SOX11	SRY-Box Transcription Factor 11	Protein Coding	P35716	53	GC02P005707	12.4691	https://www.genecards.org/cgi-bin/carddisp.pl?gene=SOX11
GLA	Galactosidase Alpha	Protein Coding	P06280	63	GC0XM101393	12.4647	https://www.genecards.org/cgi-bin/carddisp.pl?gene=GLA
INPP4B	Inositol Polyphosphate-4-Phosphatase Type II B	Protein Coding	O15327	52	GC04M142023	12.4576	https://www.genecards.org/cgi-bin/carddisp.pl?gene=INPP4B
TPI1	Triosephosphate Isomerase 1	Protein Coding	P60174	60	GC12P006867	12.4576	https://www.genecards.org/cgi-bin/carddisp.pl?gene=TPI1
TNFRSF10D	TNF Receptor Superfamily Member 10d	Protein Coding	Q9UBN6	53	GC08M023135	12.4562	https://www.genecards.org/cgi-bin/carddisp.pl?gene=TNFRSF10D
KNG1	Kininogen 1	Protein Coding	P01042	61	GC03P186717	12.4522	https://www.genecards.org/cgi-bin/carddisp.pl?gene=KNG1
TLNRD1	Talin Rod Domain Containing 1	Protein Coding	Q9H1K6	40	GC15P184882	12.4481	https://www.genecards.org/cgi-bin/carddisp.pl?gene=TLNRD1
MAP7	Microtubule Associated Protein 7	Protein Coding	Q14244	50	GC06M136342	12.4469	https://www.genecards.org/cgi-bin/carddisp.pl?gene=MAP7
NCOA4	Nuclear Receptor Coactivator 4	Protein Coding	Q13772	51	GC10M046005	12.4404	https://www.genecards.org/cgi-bin/carddisp.pl?gene=NCOA4
YWHAZ	Tyrosine 3-Monooxygenase/Tryptophan 5-Monooxygenase Activation Protein Zeta	Protein Coding	P63104	60	GC08M100968	12.4395	https://www.genecards.org/cgi-bin/carddisp.pl?gene=YWHAZ
FUBP1	Far Upstream Element Binding Protein 1	Protein Coding	Q96AE4	51	GC01M077944	12.4381	https://www.genecards.org/cgi-bin/carddisp.pl?gene=FUBP1
CHD7	Chromodomain Helicase DNA Binding Protein 7	Protein Coding	Q9P2D1	57	GC08P060678	12.4306	https://www.genecards.org/cgi-bin/carddisp.pl?gene=CHD7
WNT10B	Wnt Family Member 10B	Protein Coding	O00744	59	GC12M048965	12.428	https://www.genecards.org/cgi-bin/carddisp.pl?gene=WNT10B
AKR1C1	Aldo-Keto Reductase Family 1 Member C1	Protein Coding	Q04828	56	GC10P004963	12.4256	https://www.genecards.org/cgi-bin/carddisp.pl?gene=AKR1C1
CUL4A	Cullin 4A	Protein Coding	Q13619	56	GC13P113208	12.4246	https://www.genecards.org/cgi-bin/carddisp.pl?gene=CUL4A
GCC2	GRIP And Coiled-Coil Domain Containing 2	Protein Coding	Q8IWJ2	47	GC02P108432	12.4224	https://www.genecards.org/cgi-bin/carddisp.pl?gene=GCC2
KAT2B	Lysine Acetyltransferase 2B	Protein Coding	Q92831	61	GC03P025876	12.4199	https://www.genecards.org/cgi-bin/carddisp.pl?gene=KAT2B
ENPP2	Ectonucleotide Pyrophosphatase/Phosphodiesterase 2	Protein Coding	Q13822	58	GC08M119556	12.4177	https://www.genecards.org/cgi-bin/carddisp.pl?gene=ENPP2
HSD17B2	Hydroxysteroid 17-Beta Dehydrogenase 2	Protein Coding	P37059	54	GC16P114496	12.4169	https://www.genecards.org/cgi-bin/carddisp.pl?gene=HSD17B2
GHRL	Ghrelin And Obestatin Prepropeptide	Protein Coding	Q9UBU3	54	GC03M010285	12.4115	https://www.genecards.org/cgi-bin/carddisp.pl?gene=GHRL
REL	REL Proto-Oncogene, NF-KB Subunit	Protein Coding	Q04864	61	GC02P060881	12.4094	https://www.genecards.org/cgi-bin/carddisp.pl?gene=REL
KHDRBS1	KH RNA Binding Domain Containing, Signal Transduction Associated 1	Protein Coding	Q07666	54	GC01P032013	12.4072	https://www.genecards.org/cgi-bin/carddisp.pl?gene=KHDRBS1
GNE	Glucosamine (UDP-N-Acetyl)-2-Epimerase/N-Acetylmannosamine Kinase	Protein Coding	Q9Y223	55	GC09M036214	12.4059	https://www.genecards.org/cgi-bin/carddisp.pl?gene=GNE
TNFSF4	TNF Superfamily Member 4	Protein Coding	P23510	54	GC01M173183	12.3967	https://www.genecards.org/cgi-bin/carddisp.pl?gene=TNFSF4
FAT1	FAT Atypical Cadherin 1	Protein Coding	Q14517	52	GC04M186587	12.3953	https://www.genecards.org/cgi-bin/carddisp.pl?gene=FAT1
MCM4	Minichromosome Maintenance Complex Component 4	Protein Coding	P33991	60	GC08P047975	12.3747	https://www.genecards.org/cgi-bin/carddisp.pl?gene=MCM4
SIRT6	Sirtuin 6	Protein Coding	Q8N6T7	57	GC19M004174	12.3703	https://www.genecards.org/cgi-bin/carddisp.pl?gene=SIRT6
UBC	Ubiquitin C	Protein Coding	P0CG48	56	GC12M124911	12.3688	https://www.genecards.org/cgi-bin/carddisp.pl?gene=UBC
PHLPP2	PH Domain And Leucine Rich Repeat Protein Phosphatase 2	Protein Coding	Q6ZVD8	49	GC16M071637	12.3609	https://www.genecards.org/cgi-bin/carddisp.pl?gene=PHLPP2
BCOR	BCL6 Corepressor	Protein Coding	Q6W2J9	56	GC0XM040049	12.3589	https://www.genecards.org/cgi-bin/carddisp.pl?gene=BCOR
SLC9A9	Solute Carrier Family 9 Member A9	Protein Coding	Q8IVB4	51	GC03M143265	12.3473	https://www.genecards.org/cgi-bin/carddisp.pl?gene=SLC9A9
CARD11	Caspase Recruitment Domain Family Member 11	Protein Coding	Q9BXL7	59	GC07M002906	12.3453	https://www.genecards.org/cgi-bin/carddisp.pl?gene=CARD11
MMP15	Matrix Metallopeptidase 15	Protein Coding	P51511	57	GC16P058025	12.3449	https://www.genecards.org/cgi-bin/carddisp.pl?gene=MMP15
FAT4	FAT Atypical Cadherin 4	Protein Coding	Q6V0I7	51	GC04P125315	12.3444	https://www.genecards.org/cgi-bin/carddisp.pl?gene=FAT4
CCN6	Cellular Communication Network Factor 6	Protein Coding	O95389	52	GC06P174010	12.3437	https://www.genecards.org/cgi-bin/carddisp.pl?gene=CCN6
METTL13	Methyltransferase 13, EEF1A N-Terminus And K55	Protein Coding	Q8N6R0	47	GC01P171781	12.3347	https://www.genecards.org/cgi-bin/carddisp.pl?gene=METTL13
MN1	MN1 Proto-Oncogene, Transcriptional Regulator	Protein Coding	Q10571	53	GC22M027748	12.3256	https://www.genecards.org/cgi-bin/carddisp.pl?gene=MN1
ACTG1	Actin Gamma 1	Protein Coding	P63261	60	GC17M081509	12.3217	https://www.genecards.org/cgi-bin/carddisp.pl?gene=ACTG1
SOX18	SRY-Box Transcription Factor 18	Protein Coding	P35713	53	GC20M064047	12.308	https://www.genecards.org/cgi-bin/carddisp.pl?gene=SOX18
ABCB11	ATP Binding Cassette Subfamily B Member 11	Protein Coding	O95342	60	GC02M168922	12.3078	https://www.genecards.org/cgi-bin/carddisp.pl?gene=ABCB11
ARID4B	AT-Rich Interaction Domain 4B	Protein Coding	Q4LE39	49	GC01M235133	12.3001	https://www.genecards.org/cgi-bin/carddisp.pl?gene=ARID4B
EGLN1	Egl-9 Family Hypoxia Inducible Factor 1	Protein Coding	Q9GZT9	63	GC01M231363	12.2778	https://www.genecards.org/cgi-bin/carddisp.pl?gene=EGLN1
PTN	Pleiotrophin	Protein Coding	P21246	53	GC07M137227	12.2698	https://www.genecards.org/cgi-bin/carddisp.pl?gene=PTN
PARK7	Parkinsonism Associated Deglycase	Protein Coding	Q99497	60	GC01P068004	12.2673	https://www.genecards.org/cgi-bin/carddisp.pl?gene=PARK7
COL7A1	Collagen Type VII Alpha 1 Chain	Protein Coding	Q02388	57	GC03M048564	12.2579	https://www.genecards.org/cgi-bin/carddisp.pl?gene=COL7A1
EEF2	Eukaryotic Translation Elongation Factor 2	Protein Coding	P13639	61	GC19M003976	12.2522	https://www.genecards.org/cgi-bin/carddisp.pl?gene=EEF2
GPT	Glutamic--Pyruvic Transaminase	Protein Coding	P24298	55	GC08P144502	12.251	https://www.genecards.org/cgi-bin/carddisp.pl?gene=GPT
ATG7	Autophagy Related 7	Protein Coding	O95352	56	GC03P025586	12.2456	https://www.genecards.org/cgi-bin/carddisp.pl?gene=ATG7
ITPR1	Inositol 1,4,5-Trisphosphate Receptor Type 1	Protein Coding	Q14643	62	GC03P004495	12.2407	https://www.genecards.org/cgi-bin/carddisp.pl?gene=ITPR1
GALNT1	Polypeptide N-Acetylgalactosaminyltransferase 1	Protein Coding	Q10472	49	GC18P035581	12.2311	https://www.genecards.org/cgi-bin/carddisp.pl?gene=GALNT1
IL13RA2	Interleukin 13 Receptor Subunit Alpha 2	Protein Coding	Q14627	50	GC0XM115003	12.2245	https://www.genecards.org/cgi-bin/carddisp.pl?gene=IL13RA2
PSEN2	Presenilin 2	Protein Coding	P49810	63	GC01P226870	12.2239	https://www.genecards.org/cgi-bin/carddisp.pl?gene=PSEN2
TAF15	TATA-Box Binding Protein Associated Factor 15	Protein Coding	Q92804	55	GC17P144107	12.2188	https://www.genecards.org/cgi-bin/carddisp.pl?gene=TAF15
RPL15	Ribosomal Protein L15	Protein Coding	P61313	57	GC03P023916	12.2184	https://www.genecards.org/cgi-bin/carddisp.pl?gene=RPL15
MAP3K5	Mitogen-Activated Protein Kinase Kinase Kinase 5	Protein Coding	Q99683	61	GC06M136557	12.2135	https://www.genecards.org/cgi-bin/carddisp.pl?gene=MAP3K5
ANO1	Anoctamin 1	Protein Coding	Q5XXA6	58	GC11P103586	12.2092	https://www.genecards.org/cgi-bin/carddisp.pl?gene=ANO1
CBLB	Cbl Proto-Oncogene B	Protein Coding	Q13191	59	GC03M105655	12.2023	https://www.genecards.org/cgi-bin/carddisp.pl?gene=CBLB
TIGIT	T Cell Immunoreceptor With Ig And ITIM Domains	Protein Coding	Q495A1	53	GC03P114276	12.1943	https://www.genecards.org/cgi-bin/carddisp.pl?gene=TIGIT
PLEC	Plectin	Protein Coding	Q15149	56	GC08M147180	12.1778	https://www.genecards.org/cgi-bin/carddisp.pl?gene=PLEC
CYP4B1	Cytochrome P450 Family 4 Subfamily B Member 1	Protein Coding	P13584	53	GC01P046757	12.1685	https://www.genecards.org/cgi-bin/carddisp.pl?gene=CYP4B1
PKN1	Protein Kinase N1	Protein Coding	Q16512	61	GC19P014433	12.1664	https://www.genecards.org/cgi-bin/carddisp.pl?gene=PKN1
KRT1	Keratin 1	Protein Coding	P04264	61	GC12M052674	12.1659	https://www.genecards.org/cgi-bin/carddisp.pl?gene=KRT1
FOXF1	Forkhead Box F1	Protein Coding	Q12946	54	GC16P086510	12.1541	https://www.genecards.org/cgi-bin/carddisp.pl?gene=FOXF1
MRTFA	Myocardin Related Transcription Factor A	Protein Coding	Q969V6	53	GC22M084708	12.1521	https://www.genecards.org/cgi-bin/carddisp.pl?gene=MRTFA
ATIC	5-Aminoimidazole-4-Carboxamide Ribonucleotide Formyltransferase/IMP Cyclohydrolase	Protein Coding	P31939	59	GC02P215311	12.1506	https://www.genecards.org/cgi-bin/carddisp.pl?gene=ATIC
TEAD1	TEA Domain Transcription Factor 1	Protein Coding	P28347	60	GC11P012674	12.1488	https://www.genecards.org/cgi-bin/carddisp.pl?gene=TEAD1
KLF2	KLF Transcription Factor 2	Protein Coding	Q9Y5W3	53	GC19P142497	12.1447	https://www.genecards.org/cgi-bin/carddisp.pl?gene=KLF2
BNC2	Basonuclin Zinc Finger Protein 2	Protein Coding	Q6ZN30	49	GC09M016410	12.1408	https://www.genecards.org/cgi-bin/carddisp.pl?gene=BNC2
SDC2	Syndecan 2	Protein Coding	P34741	56	GC08P096499	12.1394	https://www.genecards.org/cgi-bin/carddisp.pl?gene=SDC2
LIN28B	Lin-28 Homolog B	Protein Coding	Q6ZN17	54	GC06P173832	12.1355	https://www.genecards.org/cgi-bin/carddisp.pl?gene=LIN28B
FZD8	Frizzled Class Receptor 8	Protein Coding	Q9H461	53	GC10M035638	12.1293	https://www.genecards.org/cgi-bin/carddisp.pl?gene=FZD8
MLXIPL	MLX Interacting Protein Like	Protein Coding	Q9NP71	55	GC07M073593	12.1254	https://www.genecards.org/cgi-bin/carddisp.pl?gene=MLXIPL
TRAF6	TNF Receptor Associated Factor 6	Protein Coding	Q9Y4K3	59	GC11M036467	12.1243	https://www.genecards.org/cgi-bin/carddisp.pl?gene=TRAF6
TSPO	Translocator Protein	Protein Coding	B1AH88	59	GC22P043151	12.121	https://www.genecards.org/cgi-bin/carddisp.pl?gene=TSPO
CX3CR1	C-X3-C Motif Chemokine Receptor 1	Protein Coding	P49238	57	GC03M039279	12.1161	https://www.genecards.org/cgi-bin/carddisp.pl?gene=CX3CR1
ACLY	ATP Citrate Lyase	Protein Coding	P53396	59	GC17M041866	12.1056	https://www.genecards.org/cgi-bin/carddisp.pl?gene=ACLY
LTBP1	Latent Transforming Growth Factor Beta Binding Protein 1	Protein Coding	Q14766	57	GC02P032946	12.1051	https://www.genecards.org/cgi-bin/carddisp.pl?gene=LTBP1
[truncated: 8,699 more rows]

## Sheet: OMIM-Gene-Map-Retrieval
Cytogenetic location	Genomic coordinates (From NCBI/GRCh38)	Gene/Locus	Gene/Locus name	Gene/Locus MIM number	Approved Symbol	Entrez Gene ID	Ensembl Gene ID	Comments	Phenotype	Phenotype MIM number	Inheritance	Pheno map key	Mouse Gene (from MGI)
1p33	1:46799046-46819413	CYP4B1	Cytochrome P450, subfamily IVB, polypeptide 1	124075	CYP4B1	1580	ENSG00000142973,ENST00000371923;;;ENST00000371923					Cyp4b1
1p31.3	1:64833229-65067746	JAK1, AIIDE	Janus kinase 1 (a protein-tyrosine kinase)	147795	JAK1	3716	ENSG00000162434,ENST00000342505;;;ENST00000342505	related gene on 9p24	Autoinflammation, immune dysregulation, and eosinophilia	618999	AD	3	Jak1
1p31.3	1:68474152-68497082	DEPDC1	DEP domain-containing 1	612002	DEPDC1	55635	ENSG00000024526,ENST00000456315;;;ENST00000456315					Depdc1a
1q24.3	1:171485530-171593511	PRRC2C, KIAA1096	Proline-rich coiled-coil protein 3C	617373	PRRC2C	23215	ENSG00000117523,ENST00000647382;;;ENST00000647382					Prrc2c
1q32.1	1:205434886-205456045	BLACAT1, LINC00912	Bladder cancer-associated transcript 1, noncoding	615480	BLACAT1	101669762	ENSG00000281406,ENST00000629624;;;ENST00000629624
1q43	1:241497603-241519755	FH, HLRCC, MCUL1, FMRD	Fumarate hydratase	136850	FH	2271	ENSG00000091483,ENST00000366560;;;ENST00000366560		Fumarase deficiency	606812	AR	3	Fh1
1q43	1:241497603-241519755	FH, HLRCC, MCUL1, FMRD	Fumarate hydratase	136850	FH	2271	ENSG00000091483,ENST00000366560;;;ENST00000366560		Leiomyomatosis and renal cell cancer	150800	AD	3	Fh1
2p21-p16.3	2:47403067-47709830	MSH2, COCA1, FCC1, LYNCH1, MMRCS2	mutS homolog 2	609309	MSH2	4436	ENSG00000095002,ENST00000233146;;;ENST00000233146		Lynch syndrome 1	120435	AD	3	Msh2
2p21-p16.3	2:47403067-47709830	MSH2, COCA1, FCC1, LYNCH1, MMRCS2	mutS homolog 2	609309	MSH2	4436	ENSG00000095002,ENST00000233146;;;ENST00000233146		Mismatch repair cancer syndrome 2	619096	AR	3	Msh2
2p21-p16.3	2:47403067-47709830	MSH2, COCA1, FCC1, LYNCH1, MMRCS2	mutS homolog 2	609309	MSH2	4436	ENSG00000095002,ENST00000233146;;;ENST00000233146		Muir-Torre syndrome	158320	AD	3	Msh2
2q22.1-q22.2	2:140231423-142131016	LRP1B	Low density lipoprotein receptor-related protein 1B	608766	LRP1B	53353	ENSG00000168702,ENST00000389484;;;ENST00000389484					Lrp1b
2q34	2:208236227-208255071	IDH1	Isocitrate dehydrogenase (NADP+) 1	147700	IDH1	3417	ENSG00000138413,ENST00000345146;;;ENST00000345146		{Glioma, susceptibility to, somatic}	137800		3	Idh1
2q34	2:208266056-208358746	PIKFYVE, PIP5K3	Phosphatidylinositol kinase, FYVE-finger containing	609414	PIKFYVE	200576	ENSG00000115020,ENST00000264380;;;ENST00000264380		Corneal fleck dystrophy	121850	AD	3	Pikfyve
2q34	2:211375717-212538802	ERBB4, HER4, ALS19	Avian erythroblastic leukemia viral (v-erb-b2) oncogene homolog 4	600543	ERBB4	2066	ENSG00000178568,ENST00000342788;;;ENST00000342788		Amyotrophic lateral sclerosis 19	615515	AD	3	Erbb4
2q35	2:214725646-214809683	BARD1	BRCA1-associated RING domain 1	601593	BARD1	580	ENSG00000138376,ENST00000260947;;;ENST00000260947		{Breast cancer, susceptibility to}	114480	AD, SMu	3	Bard1
3p25.3	3:9749952-9783108	OGG1	8-hydroxyguanine DNA glycosylase	601982	OGG1	4968	ENSG00000114026,ENST00000344629;;;ENST00000344629		Renal cell carcinoma, clear cell, somatic	144700		3	Ogg1
3p25.3	3:10141778-10153667	VHL	von Hippel-Lindau tumor suppressor	608537	VHL	7428	ENSG00000134086,ENST00000256474;;;ENST00000256474		Erythrocytosis, familial, 2	263400	AR	3	Vhl
3p25.3	3:10141778-10153667	VHL	von Hippel-Lindau tumor suppressor	608537	VHL	7428	ENSG00000134086,ENST00000256474;;;ENST00000256474		Hemangioblastoma, cerebellar, somatic			3	Vhl
3p25.3	3:10141778-10153667	VHL	von Hippel-Lindau tumor suppressor	608537	VHL	7428	ENSG00000134086,ENST00000256474;;;ENST00000256474		Pheochromocytoma	171300	AD	3	Vhl
3p25.3	3:10141778-10153667	VHL	von Hippel-Lindau tumor suppressor	608537	VHL	7428	ENSG00000134086,ENST00000256474;;;ENST00000256474		Renal cell carcinoma, somatic	144700		3	Vhl
3p25.3	3:10141778-10153667	VHL	von Hippel-Lindau tumor suppressor	608537	VHL	7428	ENSG00000134086,ENST00000256474;;;ENST00000256474		von Hippel-Lindau syndrome	193300	AD	3	Vhl
3p22.2	3:36993466-37050846	MLH1, COCA2, LYNCH2, MMRCS1	DNA mismatch repair protein MLH1	120436	MLH1	4292	ENSG00000076242,ENST00000231790;;;ENST00000231790		Lynch syndrome 2	609310		3	Mlh1
3p22.2	3:36993466-37050846	MLH1, COCA2, LYNCH2, MMRCS1	DNA mismatch repair protein MLH1	120436	MLH1	4292	ENSG00000076242,ENST00000231790;;;ENST00000231790		Mismatch repair cancer syndrome 1	276300	AR	3	Mlh1
3p22.2	3:36993466-37050846	MLH1, COCA2, LYNCH2, MMRCS1	DNA mismatch repair protein MLH1	120436	MLH1	4292	ENSG00000076242,ENST00000231790;;;ENST00000231790		Muir-Torre syndrome	158320	AD	3	Mlh1
3p21.1	3:52401008-52410008	BAP1, TPDS1, KURIS, UVM2	BRCA1 associated protein-1 (ubiquitin carboxy-terminal hydrolase)	603089	BAP1	8314	ENSG00000163930,ENST00000460680;;;ENST00000460680		{Uveal melanoma, susceptibility to, 2}	606661	AD	3	Bap1
3p21.1	3:52401008-52410008	BAP1, TPDS1, KURIS, UVM2	BRCA1 associated protein-1 (ubiquitin carboxy-terminal hydrolase)	603089	BAP1	8314	ENSG00000163930,ENST00000460680;;;ENST00000460680		Kury-Isidor syndrome	619762	AD	3	Bap1
3p21.1	3:52401008-52410008	BAP1, TPDS1, KURIS, UVM2	BRCA1 associated protein-1 (ubiquitin carboxy-terminal hydrolase)	603089	BAP1	8314	ENSG00000163930,ENST00000460680;;;ENST00000460680		Tumor predisposition syndrome 1	614327	AD	3	Bap1
3p21.1	3:52545367-52685913	PBRM1, PB1, BAF180, RCC	Polybromo 1	606083	PBRM1	55193	ENSG00000163939,ENST00000707071;;;ENST00000707071	mutation identified in 1 ccRCC family	?Renal cell carcinoma, clear cell	144700		3	Pbrm1
3q13.13	3:108549864-108589438	CIP2A, KIAA1524, p90	Cell proliferation-regulating inhibitor of protein phosphatase 2A	610643	CIP2A	57650	ENSG00000163507,ENST00000295746;;;ENST00000295746					Cip2a
3q28	3:189596746-189897276	TP63, TP73L, KET, EEC3, SHFM4, LMS, RHS, OFC8	Tumor protein p63 (tumor protein p73-like)	603273	TP63	8626	ENSG00000073282,ENST00000264731;;;ENST00000264731		ADULT syndrome	103285	AD	3	Trp63
3q28	3:189596746-189897276	TP63, TP73L, KET, EEC3, SHFM4, LMS, RHS, OFC8	Tumor protein p63 (tumor protein p73-like)	603273	TP63	8626	ENSG00000073282,ENST00000264731;;;ENST00000264731		Ectrodactyly, ectodermal dysplasia, and cleft lip/palate syndrome 3	604292	AD	3	Trp63
3q28	3:189596746-189897276	TP63, TP73L, KET, EEC3, SHFM4, LMS, RHS, OFC8	Tumor protein p63 (tumor protein p73-like)	603273	TP63	8626	ENSG00000073282,ENST00000264731;;;ENST00000264731		Hay-Wells syndrome	106260	AD	3	Trp63
3q28	3:189596746-189897276	TP63, TP73L, KET, EEC3, SHFM4, LMS, RHS, OFC8	Tumor protein p63 (tumor protein p73-like)	603273	TP63	8626	ENSG00000073282,ENST00000264731;;;ENST00000264731		Limb-mammary syndrome	603543	AD	3	Trp63
3q28	3:189596746-189897276	TP63, TP73L, KET, EEC3, SHFM4, LMS, RHS, OFC8	Tumor protein p63 (tumor protein p73-like)	603273	TP63	8626	ENSG00000073282,ENST00000264731;;;ENST00000264731		Orofacial cleft 8	618149		3	Trp63
3q28	3:189596746-189897276	TP63, TP73L, KET, EEC3, SHFM4, LMS, RHS, OFC8	Tumor protein p63 (tumor protein p73-like)	603273	TP63	8626	ENSG00000073282,ENST00000264731;;;ENST00000264731		Premature ovarian failure 21	620311	AD	3	Trp63
3q28	3:189596746-189897276	TP63, TP73L, KET, EEC3, SHFM4, LMS, RHS, OFC8	Tumor protein p63 (tumor protein p73-like)	603273	TP63	8626	ENSG00000073282,ENST00000264731;;;ENST00000264731		Rapp-Hodgkin syndrome	129400	AD	3	Trp63
3q28	3:189596746-189897276	TP63, TP73L, KET, EEC3, SHFM4, LMS, RHS, OFC8	Tumor protein p63 (tumor protein p73-like)	603273	TP63	8626	ENSG00000073282,ENST00000264731;;;ENST00000264731		Split-hand/foot malformation 4	605289	AD	3	Trp63
4p16.3	4:1721521-1745171	TACC3	Transforming, acidic, coiled-coil-containing protein 3	605303	TACC3	10460	ENSG00000013810,ENST00000313288;;;ENST00000313288					Tacc3
4p16.3	4:1793293-1808867	FGFR3, ACH	Fibroblast growth factor receptor-3	134934	FGFR3	2261	ENSG00000068078,ENST00000440486;;;ENST00000440486		Achondroplasia	100800	AD	3	Fgfr3
4p16.3	4:1793293-1808867	FGFR3, ACH	Fibroblast growth factor receptor-3	134934	FGFR3	2261	ENSG00000068078,ENST00000440486;;;ENST00000440486		Bladder cancer, somatic	109800		3	Fgfr3
4p16.3	4:1793293-1808867	FGFR3, ACH	Fibroblast growth factor receptor-3	134934	FGFR3	2261	ENSG00000068078,ENST00000440486;;;ENST00000440486		CATSHL syndrome	610474	AD, AR	3	Fgfr3
4p16.3	4:1793293-1808867	FGFR3, ACH	Fibroblast growth factor receptor-3	134934	FGFR3	2261	ENSG00000068078,ENST00000440486;;;ENST00000440486		Cervical cancer, somatic	603956		3	Fgfr3
4p16.3	4:1793293-1808867	FGFR3, ACH	Fibroblast growth factor receptor-3	134934	FGFR3	2261	ENSG00000068078,ENST00000440486;;;ENST00000440486		Colorectal cancer, somatic	114500		3	Fgfr3
4p16.3	4:1793293-1808867	FGFR3, ACH	Fibroblast growth factor receptor-3	134934	FGFR3	2261	ENSG00000068078,ENST00000440486;;;ENST00000440486		Crouzon syndrome with acanthosis nigricans	612247	AD	3	Fgfr3
4p16.3	4:1793293-1808867	FGFR3, ACH	Fibroblast growth factor receptor-3	134934	FGFR3	2261	ENSG00000068078,ENST00000440486;;;ENST00000440486		Hypochondroplasia	146000	AD	3	Fgfr3
4p16.3	4:1793293-1808867	FGFR3, ACH	Fibroblast growth factor receptor-3	134934	FGFR3	2261	ENSG00000068078,ENST00000440486;;;ENST00000440486		LADD syndrome 2	620192	AD	3	Fgfr3
4p16.3	4:1793293-1808867	FGFR3, ACH	Fibroblast growth factor receptor-3	134934	FGFR3	2261	ENSG00000068078,ENST00000440486;;;ENST00000440486		Muenke syndrome	602849	AD	3	Fgfr3
4p16.3	4:1793293-1808867	FGFR3, ACH	Fibroblast growth factor receptor-3	134934	FGFR3	2261	ENSG00000068078,ENST00000440486;;;ENST00000440486		Nevus, epidermal, somatic	162900		3	Fgfr3
4p16.3	4:1793293-1808867	FGFR3, ACH	Fibroblast growth factor receptor-3	134934	FGFR3	2261	ENSG00000068078,ENST00000440486;;;ENST00000440486		SADDAN	616482	AD	3	Fgfr3
4p16.3	4:1793293-1808867	FGFR3, ACH	Fibroblast growth factor receptor-3	134934	FGFR3	2261	ENSG00000068078,ENST00000440486;;;ENST00000440486		Spermatocytic seminoma, somatic	273300		3	Fgfr3
4p16.3	4:1793293-1808867	FGFR3, ACH	Fibroblast growth factor receptor-3	134934	FGFR3	2261	ENSG00000068078,ENST00000440486;;;ENST00000440486		Thanatophoric dysplasia, type I	187600	AD	3	Fgfr3
4p16.3	4:1793293-1808867	FGFR3, ACH	Fibroblast growth factor receptor-3	134934	FGFR3	2261	ENSG00000068078,ENST00000440486;;;ENST00000440486		Thanatophoric dysplasia, type II	187601	AD	3	Fgfr3
4p16.3	4:2793085-2841096	SH3BP2, CRPM	SH3-domain binding protein 2	602104	SH3BP2	6452	ENSG00000087266,ENST00000503393;;;ENST00000503393		Cherubism	118400	AD	3	Sh3bp2
4p16.1	4:6640685-6642729	MRFAP1, PAM14, PGR1`	MORF4 family- associated protein 1	616905	MRFAP1	93621	ENSG00000179010,ENST00000382581;;;ENST00000382581					Mrfap1
4p14	4:38868032-38868127	MIR574, MIR574-3p	Micro RNA 574	615469	MIR574	693159	ENSG00000207944,ENST00000385209					Mir574
4q25	4:112648485-112648557	MIR302B	Micro RNA 302B	614597	MIR302B	442894	ENSG00000284463,ENST00000362188					Mir302b
5p15.33	5:1253167-1295068	TERT, TCS1, EST2, DKCA2, DKCB4, PFBMFT1, CMM9	Telomerase reverse transcriptase	187270	TERT	7015	ENSG00000164362,ENST00000310581;;;ENST00000310581	deleted in cri du chat	{Leukemia, acute myeloid}	601626	AD, SMu	3	Tert
5p15.33	5:1253167-1295068	TERT, TCS1, EST2, DKCA2, DKCB4, PFBMFT1, CMM9	Telomerase reverse transcriptase	187270	TERT	7015	ENSG00000164362,ENST00000310581;;;ENST00000310581	deleted in cri du chat	{Melanoma, cutaneous malignant, 9}	615134	AD	3	Tert
5p15.33	5:1253167-1295068	TERT, TCS1, EST2, DKCA2, DKCB4, PFBMFT1, CMM9	Telomerase reverse transcriptase	187270	TERT	7015	ENSG00000164362,ENST00000310581;;;ENST00000310581	deleted in cri du chat	Dyskeratosis congenita, autosomal dominant 2	613989	AD, AR	3	Tert
5p15.33	5:1253167-1295068	TERT, TCS1, EST2, DKCA2, DKCB4, PFBMFT1, CMM9	Telomerase reverse transcriptase	187270	TERT	7015	ENSG00000164362,ENST00000310581;;;ENST00000310581	deleted in cri du chat	Dyskeratosis congenita, autosomal recessive 4	613989	AD, AR	3	Tert
5p15.33	5:1253167-1295068	TERT, TCS1, EST2, DKCA2, DKCB4, PFBMFT1, CMM9	Telomerase reverse transcriptase	187270	TERT	7015	ENSG00000164362,ENST00000310581;;;ENST00000310581	deleted in cri du chat	Pulmonary fibrosis and/or bone marrow failure syndrome, telomere-related, 1	614742	AD	3	Tert
5q13.3	5:77030404-77065234	AGGF1, VG5Q, HUS84971, FLJ10283	Angiogenic factor with G patch and FHA domains 1	608464	AGGF1	55109	ENSG00000164252,ENST00000312916;;;ENST00000312916					Aggf1
6q23.3	6:138215986-138218491	PBOV1, UROC28, UC28	Prostate and breast cancer overexpressed 1	605669	PBOV1	59351	ENSG00000254440,ENST00000527246;;;ENST00000527246
6q25.1-q25.2	6:151656672-152129619	ESR1, ESR, ESTRR	Estrogen receptor 1	133430	ESR1	2099	ENSG00000091831,ENST00000206249;;;ENST00000206249		{Migraine, susceptibility to}	157300	AD	3	Esr1
6q25.1-q25.2	6:151656672-152129619	ESR1, ESR, ESTRR	Estrogen receptor 1	133430	ESR1	2099	ENSG00000091831,ENST00000206249;;;ENST00000206249		{Myocardial infarction, susceptibility to}	608446		3	Esr1
6q25.1-q25.2	6:151656672-152129619	ESR1, ESR, ESTRR	Estrogen receptor 1	133430	ESR1	2099	ENSG00000091831,ENST00000206249;;;ENST00000206249		Breast cancer, somatic	114480		3	Esr1
6q25.1-q25.2	6:151656672-152129619	ESR1, ESR, ESTRR	Estrogen receptor 1	133430	ESR1	2099	ENSG00000091831,ENST00000206249;;;ENST00000206249		Estrogen resistance	615363	AR	3	Esr1
7p22.1	7:5970925-6009106	PMS2, PMSL2, HNPCC4, LYNCH4	PMS1 homolog 2, mismatch repair system component	600259	PMS2	5395	ENSG00000122512,ENST00000265849;;;ENST00000265849		Lynch syndrome 4	614337		3	Pms2
7p22.1	7:5970925-6009106	PMS2, PMSL2, HNPCC4, LYNCH4	PMS1 homolog 2, mismatch repair system component	600259	PMS2	5395	ENSG00000122512,ENST00000265849;;;ENST00000265849		Mismatch repair cancer syndrome 4	619101	AR	3	Pms2
7p21.1	7:16646181-16706517	BZW2, 5MP1	Basic leucine zipper domain- and W2 domain-containing protein 2	619275	BZW2	28969	ENSG00000136261,ENST00000258761;;;ENST00000258761					Bzw2
7q34	7:140713328-140924929	BRAF, NS7	B-Raf protooncogene, serine/threonine kinase	164757	BRAF	673	ENSG00000157764,ENST00000646891;;;ENST00000646891	pseudogene BRAF2 on Xq13 or 7q	Adenocarcinoma of lung, somatic	211980		3	Braf
7q34	7:140713328-140924929	BRAF, NS7	B-Raf protooncogene, serine/threonine kinase	164757	BRAF	673	ENSG00000157764,ENST00000646891;;;ENST00000646891	pseudogene BRAF2 on Xq13 or 7q	Cardiofaciocutaneous syndrome	115150	AD	3	Braf
7q34	7:140713328-140924929	BRAF, NS7	B-Raf protooncogene, serine/threonine kinase	164757	BRAF	673	ENSG00000157764,ENST00000646891;;;ENST00000646891	pseudogene BRAF2 on Xq13 or 7q	Colorectal cancer, somatic	114500		3	Braf
7q34	7:140713328-140924929	BRAF, NS7	B-Raf protooncogene, serine/threonine kinase	164757	BRAF	673	ENSG00000157764,ENST00000646891;;;ENST00000646891	pseudogene BRAF2 on Xq13 or 7q	LEOPARD syndrome 3	613707	AD	3	Braf
7q34	7:140713328-140924929	BRAF, NS7	B-Raf protooncogene, serine/threonine kinase	164757	BRAF	673	ENSG00000157764,ENST00000646891;;;ENST00000646891	pseudogene BRAF2 on Xq13 or 7q	Melanoma, malignant, somatic	155600		3	Braf
7q34	7:140713328-140924929	BRAF, NS7	B-Raf protooncogene, serine/threonine kinase	164757	BRAF	673	ENSG00000157764,ENST00000646891;;;ENST00000646891	pseudogene BRAF2 on Xq13 or 7q	Nonsmall cell lung cancer, somatic	211980		3	Braf
7q34	7:140713328-140924929	BRAF, NS7	B-Raf protooncogene, serine/threonine kinase	164757	BRAF	673	ENSG00000157764,ENST00000646891;;;ENST00000646891	pseudogene BRAF2 on Xq13 or 7q	Noonan syndrome 7	613706	AD	3	Braf
8p22	8:18170467-18223689	NAT1, AAC1	Arylamine N-acetyltransferase-1	108345	NAT1	9	ENSG00000171428,ENST00000307719;;;ENST00000307719					Nat1,Nat2,Nat3
8p22	8:18386301-18401218	NAT2, AAC2	Arylamine N-acetyltransferase-2	612182	NAT2	10	ENSG00000156006,ENST00000286479;;;ENST00000286479	acetylation polymorphism	[Acetylation, slow]	243400	AR	3	Nat1,Nat2,Nat3
8q24.13	8:124474880-124488618	RNF139, TRC8, RCA1	RING finger protein 139	603046	RNF139	11236	ENSG00000170881,ENST00000303545;;;ENST00000303545		Renal cell carcinoma	144700		3	Rnf139
8q24.13	8:124550784-124728473	MTSS1, MIM, KIAA0429	MTSS I-BAR domain containing 1 protein	608486	MTSS1	9788	ENSG00000170873,ENST00000518547;;;ENST00000518547					Mtss1
9p24.1	9:5450542-5470554	CD274, PDCD1LG1, B7H1	CD274 molecule	605402	CD274	29126	ENSG00000120217,ENST00000381577;;;ENST00000381577					Cd274
9p21.3	9:21967752-21995324	CDKN2A, MTS1, P16, MLM, CMM2	Cyclin-dependent kinase inhibitor 2A (p16, inhibits CDK4)	600160	CDKN2A	1029	ENSG00000147889,ENST00000304494;;;ENST00000304494		{Melanoma and neural system tumor syndrome}	155755	AD	3	Cdkn2a
9p21.3	9:21967752-21995324	CDKN2A, MTS1, P16, MLM, CMM2	Cyclin-dependent kinase inhibitor 2A (p16, inhibits CDK4)	600160	CDKN2A	1029	ENSG00000147889,ENST00000304494;;;ENST00000304494		{Melanoma-pancreatic cancer syndrome}	606719	AD	3	Cdkn2a
9p21.3	9:21967752-21995324	CDKN2A, MTS1, P16, MLM, CMM2	Cyclin-dependent kinase inhibitor 2A (p16, inhibits CDK4)	600160	CDKN2A	1029	ENSG00000147889,ENST00000304494;;;ENST00000304494		{Melanoma, cutaneous malignant, 2}	155601	AD	3	Cdkn2a
9p21.1	9:32455302-32526196	RIGI, DDX58, SGMRT2	RNA sensor RIG-I	609631	RIGI	23586	ENSG00000107201,ENST00000379883;;;ENST00000379883		Singleton-Merten syndrome 2	616298	AD	3	Rigi
9q21.32	9:83659968-83707958	UBQLN1, DA41	Ubiquilin 1 (Da41, rat, homolog of)	605046	UBQLN1	29979	ENSG00000135018,ENST00000376395;;;ENST00000376395					Ubqln1
9q21.33	9:87497228-87708634	DAPK1	Death-associated protein kinase-1	600831	DAPK1	1612	ENSG00000196730,ENST00000408954;;;ENST00000408954					Dapk1
9q33.1	9:119166629-119369435	BRINP1, DBC1, DBCCR1	Bone morphogenetic protein/retinoic acid-inducible neural-specific protein 1	602865	BRINP1	1620	ENSG00000078725,ENST00000265922;;;ENST00000265922					Brinp1
9q34.13	9:132891349-132945378	TSC1, LAM	Hamartin (tuberous sclerosis 1 gene)	605284	TSC1	7248	ENSG00000165699,ENST00000298552;;;ENST00000298552	linked to ABO, ABL	Focal cortical dysplasia, type II, somatic	607341		3	Tsc1
9q34.13	9:132891349-132945378	TSC1, LAM	Hamartin (tuberous sclerosis 1 gene)	605284	TSC1	7248	ENSG00000165699,ENST00000298552;;;ENST00000298552	linked to ABO, ABL	Lymphangioleiomyomatosis	606690		3	Tsc1
9q34.13	9:132891349-132945378	TSC1, LAM	Hamartin (tuberous sclerosis 1 gene)	605284	TSC1	7248	ENSG00000165699,ENST00000298552;;;ENST00000298552	linked to ABO, ABL	Tuberous sclerosis-1	191100	AD	3	Tsc1
10p11.21	10:35638247-35642296	FZD8	Frizzled class receptor 8	606146	FZD8	8325	ENSG00000177283,ENST00000374694;;;ENST00000374694					Fzd8
10q24.2	10:98383568-98415182	PYROXD2, C10orf33, YUEF	Pyridine nucleotide-disulphide oxidoreductase domain-containing protein 2	617889	PYROXD2	84795	ENSG00000119943,ENST00000370575;;;ENST00000370575					Pyroxd2
11p15.5	11:532242-535576	HRAS	Harvey rat sarcoma viral (v-Ha-ras) oncogene homolog	190020	HRAS	3265	ENSG00000174775,ENST00000311189;;;ENST00000311189	pseudogene HRASP on X	Bladder cancer, somatic	109800		3	Hras
11p15.5	11:532242-535576	HRAS	Harvey rat sarcoma viral (v-Ha-ras) oncogene homolog	190020	HRAS	3265	ENSG00000174775,ENST00000311189;;;ENST00000311189	pseudogene HRASP on X	Congenital myopathy with excess of muscle spindles	218040	AD	3	Hras
11p15.5	11:532242-535576	HRAS	Harvey rat sarcoma viral (v-Ha-ras) oncogene homolog	190020	HRAS	3265	ENSG00000174775,ENST00000311189;;;ENST00000311189	pseudogene HRASP on X	Costello syndrome	218040	AD	3	Hras
11p15.5	11:532242-535576	HRAS	Harvey rat sarcoma viral (v-Ha-ras) oncogene homolog	190020	HRAS	3265	ENSG00000174775,ENST00000311189;;;ENST00000311189	pseudogene HRASP on X	Nevus sebaceous or woolly hair nevus, somatic	162900		3	Hras
11p15.5	11:532242-535576	HRAS	Harvey rat sarcoma viral (v-Ha-ras) oncogene homolog	190020	HRAS	3265	ENSG00000174775,ENST00000311189;;;ENST00000311189	pseudogene HRASP on X	Schimmelpenning-Feuerstein-Mims syndrome, somatic mosaic	163200		3	Hras
11p15.5	11:532242-535576	HRAS	Harvey rat sarcoma viral (v-Ha-ras) oncogene homolog	190020	HRAS	3265	ENSG00000174775,ENST00000311189;;;ENST00000311189	pseudogene HRASP on X	Spitz nevus or nevus spilus, somatic	137550		3	Hras
11p15.5	11:532242-535576	HRAS	Harvey rat sarcoma viral (v-Ha-ras) oncogene homolog	190020	HRAS	3265	ENSG00000174775,ENST00000311189;;;ENST00000311189	pseudogene HRASP on X	Thyroid carcinoma, follicular, somatic	188470		3	Hras
11p15.5	11:1998202-2003509	ICR1, BWS, WT2, SRS1	H19-IGF2-imprinting control region	616186		105259599			Beckwith-Wiedemann syndrome	130650	AD	3
11p15.5	11:1998202-2003509	ICR1, BWS, WT2, SRS1	H19-IGF2-imprinting control region	616186		105259599			Silver-Russell syndrome 1	180860	AD	3
11p15.5	11:1998202-2003509	ICR1, BWS, WT2, SRS1	H19-IGF2-imprinting control region	616186		105259599			Wilms tumor 2	194071	AD, SMu	3
11p15.3	11:12979534-12989548	LINC00958, BLACAT2	Long intergenic noncoding RNA 958	618335	LINC00958	100506305	ENSG00000251381,ENST00000504230
11p13	11:31509767-31790324	ELP4, PAX6NEB, AN2	Elongation protein 4, S. cerevisiae, homolog of	606985	ELP4	26610	ENSG00000109911,ENST00000640961;;;ENST00000640961	mutation identified in 1 AN2 patient	?Aniridia 2	617141	AD	3	Elp4
11p13	11:35944062-36232136	LDLRAD3, LRAD3	Low density lipoprotein receptor class A domain-containing protein 3	617986	LDLRAD3	143458	ENSG00000179241,ENST00000315571;;;ENST00000315571					Ldlrad3
11q12.1	11:57325988-57335892	SSRP1, FACT	Structure-specific recognition protein 1	604328	SSRP1	6749	ENSG00000149136,ENST00000278412;;;ENST00000278412					Ssrp1
11q22.3	11:107502727-107565735	ALKBH8, ABH8, MRT71	AlkB homolog 8, tRNA methyltransferase	613306	ALKBH8	91801	ENSG00000137760,ENST00000428149;;;ENST00000428149		Intellectual developmental disorder, autosomal recessive 71	618504	AR	3	Alkbh8
12p12.1	12:25205246-25250929	KRAS, KRAS2, RASK2, NS, CFC2, RALD, OES	KRAS protooncogene, GTPase	190070	KRAS	3845	ENSG00000133703,ENST00000311936;;;ENST00000311936	pseudogene KRAS1P on 6p12-p11	Arteriovenous malformation of the brain, somatic	108010		3	Kras
12p12.1	12:25205246-25250929	KRAS, KRAS2, RASK2, NS, CFC2, RALD, OES	KRAS protooncogene, GTPase	190070	KRAS	3845	ENSG00000133703,ENST00000311936;;;ENST00000311936	pseudogene KRAS1P on 6p12-p11	Bladder cancer, somatic	109800		3	Kras
12p12.1	12:25205246-25250929	KRAS, KRAS2, RASK2, NS, CFC2, RALD, OES	KRAS protooncogene, GTPase	190070	KRAS	3845	ENSG00000133703,ENST00000311936;;;ENST00000311936	pseudogene KRAS1P on 6p12-p11	Breast cancer, somatic	114480		3	Kras
12p12.1	12:25205246-25250929	KRAS, KRAS2, RASK2, NS, CFC2, RALD, OES	KRAS protooncogene, GTPase	190070	KRAS	3845	ENSG00000133703,ENST00000311936;;;ENST00000311936	pseudogene KRAS1P on 6p12-p11	Cardiofaciocutaneous syndrome 2	615278	AD	3	Kras
12p12.1	12:25205246-25250929	KRAS, KRAS2, RASK2, NS, CFC2, RALD, OES	KRAS protooncogene, GTPase	190070	KRAS	3845	ENSG00000133703,ENST00000311936;;;ENST00000311936	pseudogene KRAS1P on 6p12-p11	Gastric cancer, somatic	613659		3	Kras
12p12.1	12:25205246-25250929	KRAS, KRAS2, RASK2, NS, CFC2, RALD, OES	KRAS protooncogene, GTPase	190070	KRAS	3845	ENSG00000133703,ENST00000311936;;;ENST00000311936	pseudogene KRAS1P on 6p12-p11	Leukemia, acute myeloid, somatic	601626		3	Kras
12p12.1	12:25205246-25250929	KRAS, KRAS2, RASK2, NS, CFC2, RALD, OES	KRAS protooncogene, GTPase	190070	KRAS	3845	ENSG00000133703,ENST00000311936;;;ENST00000311936	pseudogene KRAS1P on 6p12-p11	Lung cancer, somatic	211980		3	Kras
12p12.1	12:25205246-25250929	KRAS, KRAS2, RASK2, NS, CFC2, RALD, OES	KRAS protooncogene, GTPase	190070	KRAS	3845	ENSG00000133703,ENST00000311936;;;ENST00000311936	pseudogene KRAS1P on 6p12-p11	Noonan syndrome 3	609942	AD	3	Kras
12p12.1	12:25205246-25250929	KRAS, KRAS2, RASK2, NS, CFC2, RALD, OES	KRAS protooncogene, GTPase	190070	KRAS	3845	ENSG00000133703,ENST00000311936;;;ENST00000311936	pseudogene KRAS1P on 6p12-p11	Oculoectodermal syndrome, somatic	600268		3	Kras
12p12.1	12:25205246-25250929	KRAS, KRAS2, RASK2, NS, CFC2, RALD, OES	KRAS protooncogene, GTPase	190070	KRAS	3845	ENSG00000133703,ENST00000311936;;;ENST00000311936	pseudogene KRAS1P on 6p12-p11	Pancreatic carcinoma, somatic	260350		3	Kras
12p12.1	12:25205246-25250929	KRAS, KRAS2, RASK2, NS, CFC2, RALD, OES	KRAS protooncogene, GTPase	190070	KRAS	3845	ENSG00000133703,ENST00000311936;;;ENST00000311936	pseudogene KRAS1P on 6p12-p11	RAS-associated autoimmune leukoproliferative disorder	614470	AD	3	Kras
12p12.1	12:25205246-25250929	KRAS, KRAS2, RASK2, NS, CFC2, RALD, OES	KRAS protooncogene, GTPase	190070	KRAS	3845	ENSG00000133703,ENST00000311936;;;ENST00000311936	pseudogene KRAS1P on 6p12-p11	Schimmelpenning-Feuerstein-Mims syndrome, somatic mosaic	163200		3	Kras
12q13.2	12:56080108-56103505	ERBB3, LCCS2, FERLK, VSCN1	Transformation gene ERBB-3	190151	ERBB3	2065	ENSG00000065361,ENST00000267101;;;ENST00000267101	mutations identified in 1 LCCS2 family and 1 FERLK family	?Lethal congenital contractural syndrome 2	607598	AR	3	Erbb3
12q13.2	12:56080108-56103505	ERBB3, LCCS2, FERLK, VSCN1	Transformation gene ERBB-3	190151	ERBB3	2065	ENSG00000065361,ENST00000267101;;;ENST00000267101	mutations identified in 1 LCCS2 family and 1 FERLK family	{?Erythroleukemia, familial, susceptibility to}	133180	AD	3	Erbb3
12q13.2	12:56080108-56103505	ERBB3, LCCS2, FERLK, VSCN1	Transformation gene ERBB-3	190151	ERBB3	2065	ENSG00000065361,ENST00000267101;;;ENST00000267101	mutations identified in 1 LCCS2 family and 1 FERLK family	Visceral neuropathy, familial, 1, autosomal recessive	243180	AR	3	Erbb3
12q15	12:68746176-68781468	SLC35E3, BLOV1	Solute carrier family 35, member E3	620355	SLC35E3	55508	ENSG00000175782,ENST00000398004;;;ENST00000398004					Slc35e3
12q24.31	12:120978543-121002512	HNF1A, TCF1, MODY3, IDDM20	HNF1 homeobox B	142410	HNF1A	6927	ENSG00000135100,ENST00000257555;;;ENST00000257555		{Diabetes mellitus, insulin-dependent}	222100	AR	3	Hnf1a
12q24.31	12:120978543-121002512	HNF1A, TCF1, MODY3, IDDM20	HNF1 homeobox B	142410	HNF1A	6927	ENSG00000135100,ENST00000257555;;;ENST00000257555		{Diabetes mellitus, noninsulin-dependent, 2}	125853	AD	3	Hnf1a
12q24.31	12:120978543-121002512	HNF1A, TCF1, MODY3, IDDM20	HNF1 homeobox B	142410	HNF1A	6927	ENSG00000135100,ENST00000257555;;;ENST00000257555		Diabetes mellitus, insulin-dependent, 20	612520		3	Hnf1a
12q24.31	12:120978543-121002512	HNF1A, TCF1, MODY3, IDDM20	HNF1 homeobox B	142410	HNF1A	6927	ENSG00000135100,ENST00000257555;;;ENST00000257555		Hepatic adenoma, somatic	142330		3	Hnf1a
12q24.31	12:120978543-121002512	HNF1A, TCF1, MODY3, IDDM20	HNF1 homeobox B	142410	HNF1A	6927	ENSG00000135100,ENST00000257555;;;ENST00000257555		MODY, type III	600496	AD	3	Hnf1a
12q24.31	12:120978543-121002512	HNF1A, TCF1, MODY3, IDDM20	HNF1 homeobox B	142410	HNF1A	6927	ENSG00000135100,ENST00000257555;;;ENST00000257555		Renal cell carcinoma	144700		3	Hnf1a
13q14.2	13:48303751-48481890	RB1	Retinoblastoma-1	614041	RB1	5925	ENSG00000139687,ENST00000267163;;;ENST00000267163		Bladder cancer, somatic	109800		3	Rb1
13q14.2	13:48303751-48481890	RB1	Retinoblastoma-1	614041	RB1	5925	ENSG00000139687,ENST00000267163;;;ENST00000267163		Osteosarcoma, somatic	259500		3	Rb1
13q14.2	13:48303751-48481890	RB1	Retinoblastoma-1	614041	RB1	5925	ENSG00000139687,ENST00000267163;;;ENST00000267163		Retinoblastoma	180200	AD, SMu	3	Rb1
13q14.2	13:48303751-48481890	RB1	Retinoblastoma-1	614041	RB1	5925	ENSG00000139687,ENST00000267163;;;ENST00000267163		Retinoblastoma, trilateral	180200	AD, SMu	3	Rb1
13q14.2	13:48303751-48481890	RB1	Retinoblastoma-1	614041	RB1	5925	ENSG00000139687,ENST00000267163;;;ENST00000267163		Small cell cancer of the lung, somatic	182280		3	Rb1
14q12	14:26443090-26598033	NOVA1	NOVA alternative splicing regulator 1	602157	NOVA1	4857	ENSG00000139910,ENST00000539517;;;ENST00000539517					Nova1
14q12	14:30893804-31026379	STRN3, SG2NA	Striatin, calmodulin-binding protein 3	614766	STRN3	29966	ENSG00000196792,ENST00000357479;;;ENST00000357479					Strn3
14q24.2	14:71867335-72630029	RGS6	Regulator of G protein signaling 6	603894	RGS6	9628	ENSG00000182732,ENST00000553525;;;ENST00000553525					Rgs6
14q32.2	14:96279195-96363341	ATG2B	Autophagy related 2B	616226	ATG2B	55102	ENSG00000066739,ENST00000359933;;;ENST00000359933					Atg2b
15q22.31	15:66702236-66782849	SMAD6, MADH6, AOVD2	SMAD family member 6	602931	SMAD6	4091	ENSG00000137834,ENST00000288840;;;ENST00000288840		{Craniosynostosis 7, susceptibility to}	617439	AD	3	Smad6
15q22.31	15:66702236-66782849	SMAD6, MADH6, AOVD2	SMAD family member 6	602931	SMAD6	4091	ENSG00000137834,ENST00000288840;;;ENST00000288840		{Radioulnar synostosis, nonsyndromic}	179300	AD	3	Smad6
15q22.31	15:66702236-66782849	SMAD6, MADH6, AOVD2	SMAD family member 6	602931	SMAD6	4091	ENSG00000137834,ENST00000288840;;;ENST00000288840		Aortic valve disease 2	614823	AD	3	Smad6
15q24.2	15:75935393-76060240	NRG4, HRG4	Neuregulin 4	610894	NRG4	145957	ENSG00000169752,ENST00000394907;;;ENST00000394907					Nrg4
15q25.1	15:78872890-78898139	MORF4L1, MRG15	Mortality factor 4-like 1	607303	MORF4L1	10933	ENSG00000185787,ENST00000426013;;;ENST00000426013					Morf4l1
15q25.1	15:81000923-81005788	TLNRD1, MESDC1	Talin rod domain containing 1	615466	TLNRD1	59274	ENSG00000140406,ENST00000267984;;;ENST00000267984					Tlnrd1
16p13.3	16:2039820-2047834	NTHL1, OCTS3, FAP3	Endonuclease III, E. coli, homolog of	602656	NTHL1	4913	ENSG00000065057,ENST00000651570;;;ENST00000651570		Familial adenomatous polyposis 3	616415	AR	3	Nthl1
17p13.3	17:1-3400000	BCPR	Breast cancer-related regulator of TP53	113721					Breast cancer			1
17p13.1	17:7668421-7687490	TP53, P53, LFS1 , BCC7, BMFS5	Tumor protein p53	191170	TP53	7157	ENSG00000141510,ENST00000269305;;;ENST00000269305		{Adrenocortical carcinoma, pediatric}	202300	AD	3	Trp53
17p13.1	17:7668421-7687490	TP53, P53, LFS1 , BCC7, BMFS5	Tumor protein p53	191170	TP53	7157	ENSG00000141510,ENST00000269305;;;ENST00000269305		{Basal cell carcinoma 7}	614740	AD	3	Trp53
17p13.1	17:7668421-7687490	TP53, P53, LFS1 , BCC7, BMFS5	Tumor protein p53	191170	TP53	7157	ENSG00000141510,ENST00000269305;;;ENST00000269305		{Choroid plexus papilloma}	260500	AD	3	Trp53
17p13.1	17:7668421-7687490	TP53, P53, LFS1 , BCC7, BMFS5	Tumor protein p53	191170	TP53	7157	ENSG00000141510,ENST00000269305;;;ENST00000269305		{Colorectal cancer}	114500	AD, SMu	3	Trp53
17p13.1	17:7668421-7687490	TP53, P53, LFS1 , BCC7, BMFS5	Tumor protein p53	191170	TP53	7157	ENSG00000141510,ENST00000269305;;;ENST00000269305		{Glioma susceptibility 1}	137800	AD, SMu	3	Trp53
17p13.1	17:7668421-7687490	TP53, P53, LFS1 , BCC7, BMFS5	Tumor protein p53	191170	TP53	7157	ENSG00000141510,ENST00000269305;;;ENST00000269305		{Osteosarcoma}	259500	SMu	3	Trp53
17p13.1	17:7668421-7687490	TP53, P53, LFS1 , BCC7, BMFS5	Tumor protein p53	191170	TP53	7157	ENSG00000141510,ENST00000269305;;;ENST00000269305		Bone marrow failure syndrome 5	618165	AD	3	Trp53
17p13.1	17:7668421-7687490	TP53, P53, LFS1 , BCC7, BMFS5	Tumor protein p53	191170	TP53	7157	ENSG00000141510,ENST00000269305;;;ENST00000269305		Breast cancer, somatic	114480		3	Trp53
17p13.1	17:7668421-7687490	TP53, P53, LFS1 , BCC7, BMFS5	Tumor protein p53	191170	TP53	7157	ENSG00000141510,ENST00000269305;;;ENST00000269305		Hepatocellular carcinoma, somatic	114550		3	Trp53
17p13.1	17:7668421-7687490	TP53, P53, LFS1 , BCC7, BMFS5	Tumor protein p53	191170	TP53	7157	ENSG00000141510,ENST00000269305;;;ENST00000269305		Li-Fraumeni syndrome	151623	AD	3	Trp53
17p13.1	17:7668421-7687490	TP53, P53, LFS1 , BCC7, BMFS5	Tumor protein p53	191170	TP53	7157	ENSG00000141510,ENST00000269305;;;ENST00000269305		Nasopharyngeal carcinoma, somatic	607107		3	Trp53
17p13.1	17:7668421-7687490	TP53, P53, LFS1 , BCC7, BMFS5	Tumor protein p53	191170	TP53	7157	ENSG00000141510,ENST00000269305;;;ENST00000269305		Pancreatic cancer, somatic	260350		3	Trp53
17p11.2	17:17212212-17237330	FLCN, BHD	Folliculin	607273	FLCN	201163	ENSG00000154803,ENST00000285071;;;ENST00000285071		Birt-Hogg-Dube syndrome	135150	AD	3	Flcn
17p11.2	17:17212212-17237330	FLCN, BHD	Folliculin	607273	FLCN	201163	ENSG00000154803,ENST00000285071;;;ENST00000285071		Colorectal cancer, somatic	114500		3	Flcn
17p11.2	17:17212212-17237330	FLCN, BHD	Folliculin	607273	FLCN	201163	ENSG00000154803,ENST00000285071;;;ENST00000285071		Pneumothorax, primary spontaneous	173600	AD	3	Flcn
17p11.2	17:17212212-17237330	FLCN, BHD	Folliculin	607273	FLCN	201163	ENSG00000154803,ENST00000285071;;;ENST00000285071		Renal carcinoma, chromophobe, somatic	144700		3	Flcn
17q12	17:37686431-37745059	HNF1B, TCF2, HNF2, RCAD, T2D, ADTKD3	HNF1 homeobox B (transcription factor 2)	189907	HNF1B	6928	ENSG00000275410,ENST00000617811;;;ENST00000617811		{Renal cell carcinoma}	144700		3	Hnf1b
17q12	17:37686431-37745059	HNF1B, TCF2, HNF2, RCAD, T2D, ADTKD3	HNF1 homeobox B (transcription factor 2)	189907	HNF1B	6928	ENSG00000275410,ENST00000617811;;;ENST00000617811		Renal cysts and diabetes syndrome	137920	AD	3	Hnf1b
17q12	17:37686431-37745059	HNF1B, TCF2, HNF2, RCAD, T2D, ADTKD3	HNF1 homeobox B (transcription factor 2)	189907	HNF1B	6928	ENSG00000275410,ENST00000617811;;;ENST00000617811		Type 2 diabetes mellitus	125853	AD	3	Hnf1b
17q12	17:39728510-39730532	MIEN1, C17orf37, RDX12	Migration and invasion enhancer 1	611802	MIEN1	84299	ENSG00000141741,ENST00000394231;;;ENST00000394231					Mien1
17q21.31	17:43044295-43170327	BRCA1, PSCP, BROVCA1, PNCA4, FANCS	BRCA1 DNA repair-associated protein	113705	BRCA1	672	ENSG00000012048,ENST00000357654;;;ENST00000357654		{Breast-ovarian cancer, familial, 1}	604370	AD, Mu	3	Brca1
17q21.31	17:43044295-43170327	BRCA1, PSCP, BROVCA1, PNCA4, FANCS	BRCA1 DNA repair-associated protein	113705	BRCA1	672	ENSG00000012048,ENST00000357654;;;ENST00000357654		{Pancreatic cancer, susceptibility to, 4}	614320		3	Brca1
17q21.31	17:43044295-43170327	BRCA1, PSCP, BROVCA1, PNCA4, FANCS	BRCA1 DNA repair-associated protein	113705	BRCA1	672	ENSG00000012048,ENST00000357654;;;ENST00000357654		Fanconi anemia, complementation group S	617883	AR	3	Brca1
17q25.3	17:78214253-78225635	BIRC5, API4	Baculoviral IAP repeat-containing protein 5	603352	BIRC5	332	ENSG00000089685,ENST00000350051;;;ENST00000350051					Birc5
17q25.3	17:82078338-82098236	FASN	Fatty acid synthase	600212	FASN	2194	ENSG00000169710,ENST00000306749;;;ENST00000306749					Fasn
19p13.3	19:647526-663214	RNF126	RING finger protein 126	615177	RNF126	55658	ENSG00000070423,ENST00000292363;;;ENST00000292363					Rnf126
19p13.2	19:10133346-10194953	DNMT1, MCMT, HSN1E, ADCADN	DNA methyltransferase 1	126375	DNMT1	1786	ENSG00000130816,ENST00000359526;;;ENST00000359526		Cerebellar ataxia, deafness, and narcolepsy, autosomal dominant	604121	AD	3	Dnmt1
19p13.2	19:10133346-10194953	DNMT1, MCMT, HSN1E, ADCADN	DNA methyltransferase 1	126375	DNMT1	1786	ENSG00000130816,ENST00000359526;;;ENST00000359526		Neuropathy, hereditary sensory, type IE	614116	AD	3	Dnmt1
19p13.12	19:15828947-15836321	UCA1, LINC00178, CUDR	Urothelial cancer-associated gene 1	617500	UCA1	652995	ENSG00000214049,ENST00000644174
19q13.42	19:54173415-54189580	MBOAT7, BB1, LENG4, MRT57	Membrane bound O-acyltransferase domain containing 7	606048	MBOAT7	79143	ENSG00000125505,ENST00000245615;;;ENST00000245615		Intellectual developmental disorder, autosomal recessive 57	617188	AR	3	Mboat7
20p11.23	20:20389530-20712644	RALGAPA2, AS250, C20orf74	Ral GTPase-activating protein, catalytic subunit alpha-2	618836	RALGAPA2	57186	ENSG00000188559,ENST00000202677;;;ENST00000202677					Ralgapa2
20q11.22	20:34560542-34677092	PIGU, CDC91L1, GPIBD21, NEDBSS	Phosphatidylinositol glycan anchor biosynthesis class U protein	608528	PIGU	128869	ENSG00000101464,ENST00000217446;;;ENST00000217446		Neurodevelopmental disorder with brain anomalies, seizures, and scoliosis	618590	AR	3	Pigu
20q11.23	20:37517417-37527876	BLCAP, BC10	Bladder cancer-associated protein	613110	BLCAP	10904	ENSG00000166619,ENST00000373537;;;ENST00000373537					Blcap
22q13.2	22:42126499-42130810	CYP2D6, CPD6, P450DB1	Cytochrome P450, subfamily IID, polypeptide 6	124030	CYP2D6	1565	ENSG00000100197,ENST00000645361;;;ENST00000645361		{Codeine sensitivity}	608902	AR	3	Cyp2d10,Cyp2d11,Cyp2d12,Cyp2d22,Cyp2d26,Cyp2d34,Cyp2d40,Cyp2d9
22q13.2	22:42126499-42130810	CYP2D6, CPD6, P450DB1	Cytochrome P450, subfamily IID, polypeptide 6	124030	CYP2D6	1565	ENSG00000100197,ENST00000645361;;;ENST00000645361		{Debrisoquine sensitivity}	608902	AR	3	Cyp2d10,Cyp2d11,Cyp2d12,Cyp2d22,Cyp2d26,Cyp2d34,Cyp2d40,Cyp2d9
Xq25	X:123960560-124102656	STAG2, SA2, MKMS, HPE13	Stromal antigen 2	300826	STAG2	10735	ENSG00000101972,ENST00000371145;;;ENST00000371145		Holoprosencephaly 13, X-linked	301043	XLD, XLR	3	Stag2
Xq25	X:123960560-124102656	STAG2, SA2, MKMS, HPE13	Stromal antigen 2	300826	STAG2	10735	ENSG00000101972,ENST00000371145;;;ENST00000371145		Mullegama-Klein-Martinez syndrome	301022	XL	3	Stag2
Xq28	X:154617609-154619282	CTAG1B, CTAG1	Cancer/testis antigen 1B	300156	CTAG1B	1485	ENSG00000184033,ENST00000328435;;;ENST00000328435					Ctag2l1
Xq28	X:154651977-154653579	CTAG2, LAGE1, CAMEL	Cancer/testis antigen 2	300396	CTAG2	30848	ENSG00000126890,ENST00000369585;;;ENST00000369585

## Sheet: BCRTGs
	x
1	BRCA2
2	BRCA1
3	ATM
4	TP53
5	MSH6
6	PALB2
7	MSH2
8	MLH1
9	CHEK2
10	CDH1
11	APC
12	BRIP1
13	EGFR
14	PTEN
15	C11orf65
16	RB1
17	NF1
18	BARD1
19	CDKN2A
20	PMS2
21	AXIN2
22	PIK3CA
23	KRAS
24	ERBB2
25	POLD1
26	TSC1
27	FGFR3
28	DICER1
29	POLE
30	CTNNB1
31	BRAF
32	MET
33	HRAS
34	RAD50
35	TSC2
36	NBN
37	STK11
38	ALK
39	MUTYH
40	RET
41	RAD51D
42	PTCH1
43	MSH3
44	TERT
45	BAP1
46	BLM
47	AKT1
48	SMAD4
49	MRE11
50	RAD51C
51	SMARCA4
52	KIT
53	EPCAM
54	NRAS
55	PDGFRA
56	CDK4
57	ERBB3
58	ARID1A
59	CDKN1B
60	ERCC2
61	BMPR1A
62	SDHA
63	CCND1
64	CTNNA1
65	FLCN
66	FANCC
67	ESR1
68	AR
69	MEN1
70	FH
71	MYC
72	CDKN1A
73	TUG1
74	FGFR2
75	SDHB
76	ATR
77	VHL
78	LRRC56
79	MTOR
80	LZTR1
81	HOXB13
82	FGFR1
83	EP300
84	RUNX1
85	NTHL1
86	FBXW7
87	MAP2K1
88	MDM2
89	XRCC2
90	NF2
91	MLH3
92	NFE2L2
93	MAPK1
94	POT1
95	IDH1
96	SMARCB1
97	SRC
98	TGFBR2
99	SUFU
100	KDM6A
101	SDHD
102	STAT3
103	SDHC
104	CREBBP
105	RAD51
106	BRINP1
107	PRKAR1A
108	CDC73
109	CASP8
110	AOPEP
111	VEGFA
112	HIF1A
113	BCL2
114	ERCC5
115	ERBB4
116	MUC16
117	RECQL4
118	PIK3R1
119	CCNE1
120	BAX
121	GREM1
122	TP63
123	NOTCH1
124	CHEK1
125	PPARG
126	TMEM127
127	PMS1
128	FANCM
129	GSTM1
130	TGFB1
131	ERCC4
132	CD274
133	BUB1B
134	FANCD2
135	DHFR
136	WT1
137	GATA3
138	AURKA
139	CYP4B1
140	JAK1
141	DEPDC1
142	PRRC2C
143	BLACAT1
144	LRP1B
145	PIKFYVE
146	OGG1
147	PBRM1
148	CIP2A
149	TACC3
150	SH3BP2
151	MRFAP1
152	MIR574
153	MIR302B
154	AGGF1
155	PBOV1
156	BZW2
157	NAT1
158	NAT2
159	RNF139
160	MTSS1
161	RIGI
162	UBQLN1
163	DAPK1
164	FZD8
165	PYROXD2
166
167	LINC00958
168	ELP4
169	LDLRAD3
170	SSRP1
171	ALKBH8
172	SLC35E3
173	HNF1A
174	NOVA1
175	STRN3
176	RGS6
177	ATG2B
178	SMAD6
179	NRG4
180	MORF4L1
181	TLNRD1
182	HNF1B
183	MIEN1
184	BIRC5
185	FASN
186	RNF126
187	DNMT1
188	UCA1
189	MBOAT7
190	RALGAPA2
191	PIGU
192	BLCAP
193	CYP2D6
194	STAG2
195	CTAG1B
196	CTAG2
