# Supplementary material for: Identification of key genes potentially associated with bladder cancer development by common plasticizers: an integrated transcriptomics and network toxicology study
Source: Front Oncol. 2026 Jul 1;16:1784832. doi: 10.3389/fonc.2026.1784832 (PMC13369512; doi:10.3389/fonc.2026.1784832)
Supplement: Supplementary file 4 [file Table3.csv]

	ONTOLOGY	ID	Description	GeneRatio	BgRatio	pvalue	p.adjust	qvalue	geneID	Count
GO:1903131	BP	GO:1903131	mononuclear cell differentiation	5/7	474/18614	2.11116842115342e-07	0.000217028113694572	7.04463567900668e-05	PIK3R1/KIT/BCL2/TGFBR2/FASN	5
GO:0002573	BP	GO:0002573	myeloid leukocyte differentiation	4/7	227/18614	7.32602767063485e-07	0.000376557822270631	0.000122228987978487	PIK3R1/KIT/TGFBR2/FASN	4
GO:0030217	BP	GO:0030217	T cell differentiation	4/7	300/18614	2.22811666028284e-06	0.000763501308923585	0.000247829116249003	PIK3R1/KIT/BCL2/TGFBR2	4
GO:0030099	BP	GO:0030099	myeloid cell differentiation	4/7	421/18614	8.55501530861651e-06	0.00138509479809799	0.000449595587750422	PIK3R1/KIT/TGFBR2/FASN	4
GO:0030098	BP	GO:0030098	lymphocyte differentiation	4/7	422/18614	8.63574907597042e-06	0.00138509479809799	0.000449595587750422	PIK3R1/KIT/BCL2/TGFBR2	4
GO:0022612	BP	GO:0022612	gland morphogenesis	3/7	123/18614	9.66610878638391e-06	0.00138509479809799	0.000449595587750422	BCL2/TGFBR2/AR	3
GO:0048732	BP	GO:0048732	gland development	4/7	441/18614	1.02799181481231e-05	0.00138509479809799	0.000449595587750422	BCL2/TGFBR2/FASN/AR	4
GO:0048565	BP	GO:0048565	digestive tract development	3/7	134/18614	1.25013955614453e-05	0.00138509479809799	0.000449595587750422	KIT/BCL2/TGFBR2	3
GO:0030879	BP	GO:0030879	mammary gland development	3/7	136/18614	1.306968086948e-05	0.00138509479809799	0.000449595587750422	TGFBR2/FASN/AR	3
GO:0008584	BP	GO:0008584	male gonad development	3/7	144/18614	1.55135724166299e-05	0.00138509479809799	0.000449595587750422	KIT/BCL2/AR	3
GO:0046546	BP	GO:0046546	development of primary male sexual characteristics	3/7	145/18614	1.58387587685191e-05	0.00138509479809799	0.000449595587750422	KIT/BCL2/AR	3
GO:0055123	BP	GO:0055123	digestive system development	3/7	146/18614	1.61684217676808e-05	0.00138509479809799	0.000449595587750422	KIT/BCL2/TGFBR2	3
GO:0030183	BP	GO:0030183	B cell differentiation	3/7	153/18614	1.86038937535455e-05	0.00147113867528037	0.000477525046143638	PIK3R1/KIT/BCL2	3
GO:0048754	BP	GO:0048754	branching morphogenesis of an epithelial tube	3/7	157/18614	2.0098628138135e-05	0.00147581355185734	0.000479042490209684	BCL2/TGFBR2/AR	3
GO:0070665	BP	GO:0070665	positive regulation of leukocyte proliferation	3/7	166/18614	2.3747233472845e-05	0.00158140588624194	0.000513317290537266	KIT/BCL2/TGFBR2	3
GO:0046661	BP	GO:0046661	male sex differentiation	3/7	168/18614	2.46133211866449e-05	0.00158140588624194	0.000513317290537266	KIT/BCL2/AR	3
GO:0035265	BP	GO:0035265	organ growth	3/7	180/18614	3.02508194461676e-05	0.00161878911670292	0.000525451720248644	BCL2/TGFBR2/AR	3
GO:0002320	BP	GO:0002320	lymphoid progenitor cell differentiation	2/7	24/18614	3.3326571886533e-05	0.00161878911670292	0.000525451720248644	KIT/BCL2	2
GO:0035162	BP	GO:0035162	embryonic hemopoiesis	2/7	24/18614	3.3326571886533e-05	0.00161878911670292	0.000525451720248644	KIT/TGFBR2	2
GO:0007565	BP	GO:0007565	female pregnancy	3/7	187/18614	3.39019710744231e-05	0.00161878911670292	0.000525451720248644	BCL2/TGFBR2/AR	3
GO:0061138	BP	GO:0061138	morphogenesis of a branching epithelium	3/7	188/18614	3.44461462723978e-05	0.00161878911670292	0.000525451720248644	BCL2/TGFBR2/AR	3
GO:0010623	BP	GO:0010623	programmed cell death involved in cell development	2/7	25/18614	3.62180444398513e-05	0.00161878911670292	0.000525451720248644	KIT/BCL2	2
GO:0030318	BP	GO:0030318	melanocyte differentiation	2/7	25/18614	3.62180444398513e-05	0.00161878911670292	0.000525451720248644	KIT/BCL2	2
GO:0001763	BP	GO:0001763	morphogenesis of a branching structure	3/7	203/18614	4.3312675071972e-05	0.00185522624891613	0.000602198157798909	BCL2/TGFBR2/AR	3
GO:0044703	BP	GO:0044703	multi-organism reproductive process	3/7	207/18614	4.59072308623645e-05	0.00188770533306043	0.000612740723510296	BCL2/TGFBR2/AR	3
GO:0044706	BP	GO:0044706	multi-multicellular organism process	3/7	216/18614	5.21148278742056e-05	0.00206054011748782	0.000668842122919966	BCL2/TGFBR2/AR	3
GO:0097191	BP	GO:0097191	extrinsic apoptotic signaling pathway	3/7	227/18614	6.04222057012061e-05	0.0022475712488664	0.000729551593170846	PIK3R1/BCL2/AR	3
GO:0008406	BP	GO:0008406	gonad development	3/7	228/18614	6.12178939379953e-05	0.0022475712488664	0.000729551593170846	KIT/BCL2/AR	3
GO:0045137	BP	GO:0045137	development of primary sexual characteristics	3/7	233/18614	6.52998969953646e-05	0.00231476876245637	0.000751363606080965	KIT/BCL2/AR	3
GO:0050931	BP	GO:0050931	pigment cell differentiation	2/7	36/18614	7.59081142975129e-05	0.00260111804992811	0.000844311306396897	KIT/BCL2	2
GO:0070663	BP	GO:0070663	regulation of leukocyte proliferation	3/7	268/18614	9.89724436125582e-05	0.00328205393657128	0.00106534005518441	KIT/BCL2/TGFBR2	3
GO:0043551	BP	GO:0043551	regulation of phosphatidylinositol 3-kinase activity	2/7	42/18614	0.000103629589139132	0.00332910055109463	0.00108061117622056	PIK3R1/KIT	2
GO:0042113	BP	GO:0042113	B cell activation	3/7	276/18614	0.000107997567685834	0.00336428786609205	0.00109203282157606	PIK3R1/KIT/BCL2	3
GO:0007548	BP	GO:0007548	sex differentiation	3/7	283/18614	0.000116323921647844	0.0034978997365766	0.00113540263822935	KIT/BCL2/AR	3
GO:0060443	BP	GO:0060443	mammary gland morphogenesis	2/7	45/18614	0.000119091917101343	0.0034978997365766	0.00113540263822935	TGFBR2/AR	2
GO:0048066	BP	GO:0048066	developmental pigmentation	2/7	48/18614	0.000135619658355492	0.00387269468859572	0.00125705940639447	KIT/BCL2	2
GO:0048608	BP	GO:0048608	reproductive structure development	3/7	301/18614	0.000139641375354051	0.00387976578010713	0.00125935465113041	KIT/BCL2/AR	3
GO:0061458	BP	GO:0061458	reproductive system development	3/7	305/18614	0.00014520730498753	0.00388081051870216	0.00125969376861416	KIT/BCL2/AR	3
GO:0048009	BP	GO:0048009	insulin-like growth factor receptor signaling pathway	2/7	50/18614	0.00014722919283014	0.00388081051870216	0.00125969376861416	PIK3R1/AR	2
GO:0043550	BP	GO:0043550	regulation of lipid kinase activity	2/7	54/18614	0.000171864449643678	0.00431392114493738	0.00140027954428133	PIK3R1/KIT	2
GO:0009416	BP	GO:0009416	response to light stimulus	3/7	323/18614	0.000172053275235829	0.00431392114493738	0.00140027954428133	PIK3R1/KIT/BCL2	3
GO:0048638	BP	GO:0048638	regulation of developmental growth	3/7	328/18614	0.000180046631677398	0.0044068556515325	0.00143044567021893	BCL2/TGFBR2/AR	3
GO:0060562	BP	GO:0060562	epithelial tube morphogenesis	3/7	334/18614	0.000189954705913003	0.00447595962300836	0.00145287651084748	BCL2/TGFBR2/AR	3
GO:0001541	BP	GO:0001541	ovarian follicle development	2/7	57/18614	0.000191578038338879	0.00447595962300836	0.00145287651084748	KIT/BCL2	2
GO:0048545	BP	GO:0048545	response to steroid hormone	3/7	339/18614	0.000198478620865542	0.00453413382777283	0.00147175959799712	BCL2/TGFBR2/AR	3
GO:0070661	BP	GO:0070661	leukocyte proliferation	3/7	348/18614	0.000214444641066083	0.00479237154382464	0.00155558240773337	KIT/BCL2/TGFBR2	3
GO:0048645	BP	GO:0048645	animal organ formation	2/7	68/18614	0.000272904047785638	0.00596905023667311	0.00193752705818695	TGFBR2/AR	2
GO:0043627	BP	GO:0043627	response to estrogen	2/7	70/18614	0.000289212882042475	0.00619397589040968	0.00201053692121633	TGFBR2/AR	2
GO:0030032	BP	GO:0030032	lamellipodium assembly	2/7	73/18614	0.000314551825296467	0.00659916890621975	0.0021420607651768	PIK3R1/KIT	2
GO:0051149	BP	GO:0051149	positive regulation of muscle cell differentiation	2/7	82/18614	0.000396857599819469	0.00815939225228828	0.00264850229774256	KIT/BCL2	2
GO:0010720	BP	GO:0010720	positive regulation of cell development	3/7	432/18614	0.000405326580784087	0.00817011225580473	0.00265198196302488	KIT/BCL2/TGFBR2	3
GO:0008625	BP	GO:0008625	extrinsic apoptotic signaling pathway via death domain receptors	2/7	86/18614	0.000436457142964307	0.00862842198014053	0.00280074725343492	PIK3R1/BCL2	2
GO:0009314	BP	GO:0009314	response to radiation	3/7	452/18614	0.000462895459005671	0.00897842512939302	0.00291435671310423	PIK3R1/KIT/BCL2	3
GO:0072091	BP	GO:0072091	regulation of stem cell proliferation	2/7	91/18614	0.000488560776286939	0.00913164505496316	0.00296409121689875	CCNE1/TGFBR2	2
GO:0097581	BP	GO:0097581	lamellipodium organization	2/7	91/18614	0.000488560776286939	0.00913164505496316	0.00296409121689875	PIK3R1/KIT	2
GO:2001237	BP	GO:2001237	negative regulation of extrinsic apoptotic signaling pathway	2/7	99/18614	0.000577926542245287	0.0106090800969313	0.00344366003555932	BCL2/AR	2
GO:0008585	BP	GO:0008585	female gonad development	2/7	102/18614	0.000613336974070081	0.0107146733474434	0.00347793513325781	KIT/BCL2	2
GO:0008630	BP	GO:0008630	intrinsic apoptotic signaling pathway in response to DNA damage	2/7	103/18614	0.000625370039734053	0.0107146733474434	0.00347793513325781	PIK3R1/BCL2	2
GO:0150115	BP	GO:0150115	cell-substrate junction organization	2/7	103/18614	0.000625370039734053	0.0107146733474434	0.00347793513325781	PIK3R1/BCL2	2
GO:1903076	BP	GO:1903076	regulation of protein localization to plasma membrane	2/7	103/18614	0.000625370039734053	0.0107146733474434	0.00347793513325781	PIK3R1/AR	2
GO:0046545	BP	GO:0046545	development of primary female sexual characteristics	2/7	106/18614	0.000662157119406744	0.0111589757172153	0.00362215369891178	KIT/BCL2	2
GO:0018107	BP	GO:0018107	peptidyl-threonine phosphorylation	2/7	109/18614	0.000699974700449532	0.0114218093978114	0.00370746833822058	BCL2/TGFBR2	2
GO:0120034	BP	GO:0120034	positive regulation of plasma membrane bounded cell projection assembly	2/7	109/18614	0.000699974700449532	0.0114218093978114	0.00370746833822058	PIK3R1/KIT	2
GO:0043473	BP	GO:0043473	pigmentation	2/7	112/18614	0.000738821083696835	0.0118673136568804	0.00385207703177462	KIT/BCL2	2
GO:0018210	BP	GO:0018210	peptidyl-threonine modification	2/7	119/18614	0.000833454009819504	0.0129816776074917	0.0042137945951002	BCL2/TGFBR2	2
GO:0046632	BP	GO:0046632	alpha-beta T cell differentiation	2/7	119/18614	0.000833454009819504	0.0129816776074917	0.0042137945951002	BCL2/TGFBR2	2
GO:0072089	BP	GO:0072089	stem cell proliferation	2/7	121/18614	0.000861516079933738	0.0132184855249535	0.0042906613878868	CCNE1/TGFBR2	2
GO:0046660	BP	GO:0046660	female sex differentiation	2/7	122/18614	0.000875717483328441	0.0132387878362005	0.00429725142747857	KIT/BCL2	2
GO:0001952	BP	GO:0001952	regulation of cell-matrix adhesion	2/7	125/18614	0.000919002415182655	0.0136918040986633	0.00444429848379713	PIK3R1/BCL2	2
GO:1904375	BP	GO:1904375	regulation of protein localization to cell periphery	2/7	128/18614	0.000963307115068158	0.0141468530612867	0.00459200534551287	PIK3R1/AR	2
GO:0002244	BP	GO:0002244	hematopoietic progenitor cell differentiation	2/7	132/18614	0.001023963435646	0.0148258367865364	0.00481240043142745	KIT/BCL2	2
GO:1904019	BP	GO:1904019	epithelial cell apoptotic process	2/7	140/18614	0.00115068984658943	0.0164292939207491	0.00533287545860892	BCL2/TGFBR2	2
GO:0014065	BP	GO:0014065	phosphatidylinositol 3-kinase signaling	2/7	144/18614	0.0012167519562954	0.0169078305004535	0.00548820629596945	PIK3R1/KIT	2
GO:0035264	BP	GO:0035264	multicellular organism growth	2/7	145/18614	0.001233547945072	0.0169078305004535	0.00548820629596945	BCL2/AR	2
GO:0050671	BP	GO:0050671	positive regulation of lymphocyte proliferation	2/7	145/18614	0.001233547945072	0.0169078305004535	0.00548820629596945	BCL2/TGFBR2	2
GO:0032946	BP	GO:0032946	positive regulation of mononuclear cell proliferation	2/7	148/18614	0.00128460802375006	0.017376013794935	0.00564017650316853	BCL2/TGFBR2	2
GO:2000377	BP	GO:2000377	regulation of reactive oxygen species metabolic process	2/7	150/18614	0.00131920754852707	0.0176122774011147	0.00571686661494303	BCL2/TGFBR2	2
GO:0009411	BP	GO:0009411	response to UV	2/7	154/18614	0.00138974709681722	0.018316154045232	0.00594534183118836	PIK3R1/BCL2	2
GO:2001236	BP	GO:2001236	regulation of extrinsic apoptotic signaling pathway	2/7	156/18614	0.00142568612796112	0.0185519663233422	0.00602188544388642	BCL2/AR	2
GO:0051147	BP	GO:0051147	regulation of muscle cell differentiation	2/7	161/18614	0.00151748172982431	0.0194996402282424	0.00632949616255668	KIT/BCL2	2
GO:0048639	BP	GO:0048639	positive regulation of developmental growth	2/7	165/18614	0.00159291780900802	0.0202162902180277	0.00656211754977963	BCL2/TGFBR2	2
GO:0048015	BP	GO:0048015	phosphatidylinositol-mediated signaling	2/7	172/18614	0.00172919517740144	0.0216782029557157	0.00703664789776967	PIK3R1/KIT	2
GO:0046631	BP	GO:0046631	alpha-beta T cell activation	2/7	175/18614	0.00178925683356427	0.0218842801991078	0.00710353965094938	BCL2/TGFBR2	2
GO:1905475	BP	GO:1905475	regulation of protein localization to membrane	2/7	175/18614	0.00178925683356427	0.0218842801991078	0.00710353965094938	PIK3R1/AR	2
GO:0048017	BP	GO:0048017	inositol lipid-mediated signaling	2/7	176/18614	0.00180949787638537	0.0218842801991078	0.00710353965094938	PIK3R1/KIT	2
GO:0007219	BP	GO:0007219	Notch signaling pathway	2/7	179/18614	0.00187088161549694	0.0223635616364053	0.00725911226575924	KIT/TGFBR2	2
GO:0031099	BP	GO:0031099	regeneration	2/7	190/18614	0.002104409501805	0.0248658961822476	0.00807135888774575	BCL2/TGFBR2	2
GO:0120032	BP	GO:0120032	regulation of plasma membrane bounded cell projection assembly	2/7	195/18614	0.00221493477771093	0.025813173171554	0.00837884076938624	PIK3R1/KIT	2
GO:0002520	BP	GO:0002520	immune system development	2/7	197/18614	0.00225990815704266	0.025813173171554	0.00837884076938624	BCL2/TGFBR2	2
GO:0060491	BP	GO:0060491	regulation of cell projection assembly	2/7	197/18614	0.00225990815704266	0.025813173171554	0.00837884076938624	PIK3R1/KIT	2
GO:2000241	BP	GO:2000241	regulation of reproductive process	2/7	206/18614	0.00246766963225431	0.0278765316698619	0.00904859772613785	KIT/AR	2
GO:0002064	BP	GO:0002064	epithelial cell development	2/7	210/18614	0.00256282665881563	0.0286368022311138	0.0092953781561162	FASN/AR	2
GO:0009612	BP	GO:0009612	response to mechanical stimulus	2/7	215/18614	0.00268420388606916	0.0296705547836462	0.00963092961951242	KIT/TGFBR2	2
GO:0010810	BP	GO:0010810	regulation of cell-substrate adhesion	2/7	222/18614	0.00285865615032862	0.0312627502397641	0.0101477491562617	PIK3R1/BCL2	2
GO:2001234	BP	GO:2001234	negative regulation of apoptotic signaling pathway	2/7	233/18614	0.00314341344730267	0.0319382864414267	0.0103670251914113	BCL2/AR	2
GO:0060348	BP	GO:0060348	bone development	2/7	235/18614	0.00319657654177384	0.0319382864414267	0.0103670251914113	KIT/TGFBR2	2
GO:0072593	BP	GO:0072593	reactive oxygen species metabolic process	2/7	237/18614	0.00325016582499554	0.0319382864414267	0.0103670251914113	BCL2/TGFBR2	2
GO:0007160	BP	GO:0007160	cell-matrix adhesion	2/7	239/18614	0.0033041808143192	0.0319382864414267	0.0103670251914113	PIK3R1/BCL2	2
GO:0050670	BP	GO:0050670	regulation of lymphocyte proliferation	2/7	239/18614	0.0033041808143192	0.0319382864414267	0.0103670251914113	BCL2/TGFBR2	2
GO:0002274	BP	GO:0002274	myeloid leukocyte activation	2/7	240/18614	0.00333134779802888	0.0319382864414267	0.0103670251914113	KIT/TGFBR2	2
GO:0097529	BP	GO:0097529	myeloid leukocyte migration	2/7	241/18614	0.00335862102741549	0.0319382864414267	0.0103670251914113	PIK3R1/KIT	2
GO:0032944	BP	GO:0032944	regulation of mononuclear cell proliferation	2/7	243/18614	0.00341348598227423	0.0319382864414267	0.0103670251914113	BCL2/TGFBR2	2
GO:0048863	BP	GO:0048863	stem cell differentiation	2/7	247/18614	0.0035244881908331	0.0319382864414267	0.0103670251914113	KIT/BCL2	2
GO:0000082	BP	GO:0000082	G1/S transition of mitotic cell cycle	2/7	251/18614	0.00363718359029149	0.0319382864414267	0.0103670251914113	CCNE1/BCL2	2
GO:0045926	BP	GO:0045926	negative regulation of growth	2/7	252/18614	0.00366562155058229	0.0319382864414267	0.0103670251914113	BCL2/TGFBR2	2
GO:0048762	BP	GO:0048762	mesenchymal cell differentiation	2/7	255/18614	0.00375156833604218	0.0319382864414267	0.0103670251914113	BCL2/TGFBR2	2
GO:0001865	BP	GO:0001865	NK T cell differentiation	1/7	10/18614	0.00375515906213453	0.0319382864414267	0.0103670251914113	TGFBR2	1
GO:0003418	BP	GO:0003418	growth plate cartilage chondrocyte differentiation	1/7	10/18614	0.00375515906213453	0.0319382864414267	0.0103670251914113	TGFBR2	1
GO:0030223	BP	GO:0030223	neutrophil differentiation	1/7	10/18614	0.00375515906213453	0.0319382864414267	0.0103670251914113	FASN	1
GO:0060768	BP	GO:0060768	regulation of epithelial cell proliferation involved in prostate gland development	1/7	10/18614	0.00375515906213453	0.0319382864414267	0.0103670251914113	AR	1
GO:0062042	BP	GO:0062042	regulation of cardiac epithelial to mesenchymal transition	1/7	10/18614	0.00375515906213453	0.0319382864414267	0.0103670251914113	TGFBR2	1
GO:2000563	BP	GO:2000563	positive regulation of CD4-positive, alpha-beta T cell proliferation	1/7	10/18614	0.00375515906213453	0.0319382864414267	0.0103670251914113	TGFBR2	1
GO:0045927	BP	GO:0045927	positive regulation of growth	2/7	258/18614	0.00383846321896016	0.0319382864414267	0.0103670251914113	BCL2/TGFBR2	2
GO:0034976	BP	GO:0034976	response to endoplasmic reticulum stress	2/7	259/18614	0.00386763858857055	0.0319382864414267	0.0103670251914113	PIK3R1/BCL2	2
GO:0008611	BP	GO:0008611	ether lipid biosynthetic process	1/7	11/18614	0.00413000930329555	0.0319382864414267	0.0103670251914113	FASN	1
GO:0021548	BP	GO:0021548	pons development	1/7	11/18614	0.00413000930329555	0.0319382864414267	0.0103670251914113	BCL2	1
GO:0031272	BP	GO:0031272	regulation of pseudopodium assembly	1/7	11/18614	0.00413000930329555	0.0319382864414267	0.0103670251914113	KIT	1
GO:0031274	BP	GO:0031274	positive regulation of pseudopodium assembly	1/7	11/18614	0.00413000930329555	0.0319382864414267	0.0103670251914113	KIT	1
GO:0033148	BP	GO:0033148	positive regulation of intracellular estrogen receptor signaling pathway	1/7	11/18614	0.00413000930329555	0.0319382864414267	0.0103670251914113	AR	1
GO:0046504	BP	GO:0046504	glycerol ether biosynthetic process	1/7	11/18614	0.00413000930329555	0.0319382864414267	0.0103670251914113	FASN	1
GO:0048742	BP	GO:0048742	regulation of skeletal muscle fiber development	1/7	11/18614	0.00413000930329555	0.0319382864414267	0.0103670251914113	BCL2	1
GO:0060433	BP	GO:0060433	bronchus development	1/7	11/18614	0.00413000930329555	0.0319382864414267	0.0103670251914113	TGFBR2	1
GO:0060439	BP	GO:0060439	trachea morphogenesis	1/7	11/18614	0.00413000930329555	0.0319382864414267	0.0103670251914113	TGFBR2	1
GO:0060601	BP	GO:0060601	lateral sprouting from an epithelium	1/7	11/18614	0.00413000930329555	0.0319382864414267	0.0103670251914113	AR	1
GO:0060736	BP	GO:0060736	prostate gland growth	1/7	11/18614	0.00413000930329555	0.0319382864414267	0.0103670251914113	AR	1
GO:0060742	BP	GO:0060742	epithelial cell differentiation involved in prostate gland development	1/7	11/18614	0.00413000930329555	0.0319382864414267	0.0103670251914113	AR	1
GO:0060767	BP	GO:0060767	epithelial cell proliferation involved in prostate gland development	1/7	11/18614	0.00413000930329555	0.0319382864414267	0.0103670251914113	AR	1
GO:0090557	BP	GO:0090557	establishment of endothelial intestinal barrier	1/7	11/18614	0.00413000930329555	0.0319382864414267	0.0103670251914113	FASN	1
GO:0097384	BP	GO:0097384	cellular lipid biosynthetic process	1/7	11/18614	0.00413000930329555	0.0319382864414267	0.0103670251914113	FASN	1
GO:2000672	BP	GO:2000672	negative regulation of motor neuron apoptotic process	1/7	11/18614	0.00413000930329555	0.0319382864414267	0.0103670251914113	BCL2	1
GO:0051091	BP	GO:0051091	positive regulation of DNA-binding transcription factor activity	2/7	271/18614	0.00422592406797091	0.0319382864414267	0.0103670251914113	KIT/AR	2
GO:0002327	BP	GO:0002327	immature B cell differentiation	1/7	12/18614	0.00450473864452439	0.0319382864414267	0.0103670251914113	KIT	1
GO:0002551	BP	GO:0002551	mast cell chemotaxis	1/7	12/18614	0.00450473864452439	0.0319382864414267	0.0103670251914113	KIT	1
GO:0002645	BP	GO:0002645	positive regulation of tolerance induction	1/7	12/18614	0.00450473864452439	0.0319382864414267	0.0103670251914113	TGFBR2	1
GO:0002732	BP	GO:0002732	positive regulation of dendritic cell cytokine production	1/7	12/18614	0.00450473864452439	0.0319382864414267	0.0103670251914113	KIT	1
GO:0014831	BP	GO:0014831	gastro-intestinal system smooth muscle contraction	1/7	12/18614	0.00450473864452439	0.0319382864414267	0.0103670251914113	KIT	1
GO:0033145	BP	GO:0033145	positive regulation of intracellular steroid hormone receptor signaling pathway	1/7	12/18614	0.00450473864452439	0.0319382864414267	0.0103670251914113	AR	1
GO:0033327	BP	GO:0033327	Leydig cell differentiation	1/7	12/18614	0.00450473864452439	0.0319382864414267	0.0103670251914113	AR	1
GO:0035112	BP	GO:0035112	genitalia morphogenesis	1/7	12/18614	0.00450473864452439	0.0319382864414267	0.0103670251914113	AR	1
GO:0048103	BP	GO:0048103	somatic stem cell division	1/7	12/18614	0.00450473864452439	0.0319382864414267	0.0103670251914113	KIT	1
GO:0071394	BP	GO:0071394	cellular response to testosterone stimulus	1/7	12/18614	0.00450473864452439	0.0319382864414267	0.0103670251914113	AR	1
GO:0097048	BP	GO:0097048	dendritic cell apoptotic process	1/7	12/18614	0.00450473864452439	0.0319382864414267	0.0103670251914113	BCL2	1
GO:1901503	BP	GO:1901503	ether biosynthetic process	1/7	12/18614	0.00450473864452439	0.0319382864414267	0.0103670251914113	FASN	1
GO:2000668	BP	GO:2000668	regulation of dendritic cell apoptotic process	1/7	12/18614	0.00450473864452439	0.0319382864414267	0.0103670251914113	BCL2	1
GO:0044843	BP	GO:0044843	cell cycle G1/S phase transition	2/7	281/18614	0.00453598231561118	0.0319382864414267	0.0103670251914113	CCNE1/BCL2	2
GO:0045165	BP	GO:0045165	cell fate commitment	2/7	281/18614	0.00453598231561118	0.0319382864414267	0.0103670251914113	BCL2/AR	2
GO:0072659	BP	GO:0072659	protein localization to plasma membrane	2/7	285/18614	0.00466291512500148	0.0326086853639559	0.0105846336886894	PIK3R1/AR	2
GO:0002664	BP	GO:0002664	regulation of T cell tolerance induction	1/7	13/18614	0.00487934711831717	0.0328738138532037	0.0106706932126414	TGFBR2	1
GO:0043568	BP	GO:0043568	positive regulation of insulin-like growth factor receptor signaling pathway	1/7	13/18614	0.00487934711831717	0.0328738138532037	0.0106706932126414	AR	1
GO:0051481	BP	GO:0051481	negative regulation of cytosolic calcium ion concentration	1/7	13/18614	0.00487934711831717	0.0328738138532037	0.0106706932126414	BCL2	1
GO:1900103	BP	GO:1900103	positive regulation of endoplasmic reticulum unfolded protein response	1/7	13/18614	0.00487934711831717	0.0328738138532037	0.0106706932126414	PIK3R1	1
GO:1905065	BP	GO:1905065	positive regulation of vascular associated smooth muscle cell differentiation	1/7	13/18614	0.00487934711831717	0.0328738138532037	0.0106706932126414	KIT	1
GO:0001666	BP	GO:0001666	response to hypoxia	2/7	293/18614	0.00492174756425747	0.0328738138532037	0.0106706932126414	BCL2/TGFBR2	2
GO:0097193	BP	GO:0097193	intrinsic apoptotic signaling pathway	2/7	301/18614	0.00518717714667693	0.0328738138532037	0.0106706932126414	PIK3R1/BCL2	2
GO:0030238	BP	GO:0030238	male sex determination	1/7	14/18614	0.00525383475716268	0.0328738138532037	0.0106706932126414	AR	1
GO:0031269	BP	GO:0031269	pseudopodium assembly	1/7	14/18614	0.00525383475716268	0.0328738138532037	0.0106706932126414	KIT	1
GO:0048872	BP	GO:0048872	homeostasis of number of cells	2/7	304/18614	0.00528840788526172	0.0328738138532037	0.0106706932126414	KIT/BCL2	2
GO:0036293	BP	GO:0036293	response to decreased oxygen levels	2/7	306/18614	0.00535640729389516	0.0328738138532037	0.0106706932126414	BCL2/TGFBR2	2
GO:0046651	BP	GO:0046651	lymphocyte proliferation	2/7	306/18614	0.00535640729389516	0.0328738138532037	0.0106706932126414	BCL2/TGFBR2	2
GO:0018105	BP	GO:0018105	peptidyl-serine phosphorylation	2/7	309/18614	0.00545917360192444	0.0328738138532037	0.0106706932126414	BCL2/TGFBR2	2
GO:0032943	BP	GO:0032943	mononuclear cell proliferation	2/7	313/18614	0.00559762496941938	0.0328738138532037	0.0106706932126414	BCL2/TGFBR2	2
GO:0002517	BP	GO:0002517	T cell tolerance induction	1/7	15/18614	0.0056282015935446	0.0328738138532037	0.0106706932126414	TGFBR2	1
GO:0003214	BP	GO:0003214	cardiac left ventricle morphogenesis	1/7	15/18614	0.0056282015935446	0.0328738138532037	0.0106706932126414	TGFBR2	1
GO:0003413	BP	GO:0003413	chondrocyte differentiation involved in endochondral bone morphogenesis	1/7	15/18614	0.0056282015935446	0.0328738138532037	0.0106706932126414	TGFBR2	1
GO:0031268	BP	GO:0031268	pseudopodium organization	1/7	15/18614	0.0056282015935446	0.0328738138532037	0.0106706932126414	KIT	1
GO:0033689	BP	GO:0033689	negative regulation of osteoblast proliferation	1/7	15/18614	0.0056282015935446	0.0328738138532037	0.0106706932126414	BCL2	1
GO:0043374	BP	GO:0043374	CD8-positive, alpha-beta T cell differentiation	1/7	15/18614	0.0056282015935446	0.0328738138532037	0.0106706932126414	BCL2	1
GO:0048070	BP	GO:0048070	regulation of developmental pigmentation	1/7	15/18614	0.0056282015935446	0.0328738138532037	0.0106706932126414	BCL2	1
GO:0050910	BP	GO:0050910	detection of mechanical stimulus involved in sensory perception of sound	1/7	15/18614	0.0056282015935446	0.0328738138532037	0.0106706932126414	KIT	1
GO:0060572	BP	GO:0060572	morphogenesis of an epithelial bud	1/7	15/18614	0.0056282015935446	0.0328738138532037	0.0106706932126414	AR	1
GO:0072520	BP	GO:0072520	seminiferous tubule development	1/7	15/18614	0.0056282015935446	0.0328738138532037	0.0106706932126414	AR	1
GO:0097531	BP	GO:0097531	mast cell migration	1/7	15/18614	0.0056282015935446	0.0328738138532037	0.0106706932126414	KIT	1
GO:0120305	BP	GO:0120305	regulation of pigmentation	1/7	15/18614	0.0056282015935446	0.0328738138532037	0.0106706932126414	BCL2	1
GO:1902166	BP	GO:1902166	negative regulation of intrinsic apoptotic signaling pathway in response to DNA damage by p53 class mediator	1/7	15/18614	0.0056282015935446	0.0328738138532037	0.0106706932126414	BCL2	1
GO:1904251	BP	GO:1904251	regulation of bile acid metabolic process	1/7	15/18614	0.0056282015935446	0.0328738138532037	0.0106706932126414	KIT	1
GO:2000671	BP	GO:2000671	regulation of motor neuron apoptotic process	1/7	15/18614	0.0056282015935446	0.0328738138532037	0.0106706932126414	BCL2	1
GO:0007281	BP	GO:0007281	germ cell development	2/7	319/18614	0.00580835785137153	0.0335448981528648	0.0108885241802766	KIT/BCL2	2
GO:1902105	BP	GO:1902105	regulation of leukocyte differentiation	2/7	319/18614	0.00580835785137153	0.0335448981528648	0.0108885241802766	PIK3R1/TGFBR2	2
GO:0060485	BP	GO:0060485	mesenchyme development	2/7	320/18614	0.00584383575782055	0.0335612466985448	0.0108938308452168	BCL2/TGFBR2	2
GO:0031647	BP	GO:0031647	regulation of protein stability	2/7	322/18614	0.00591509597910211	0.0337817703695387	0.0109654118443004	PIK3R1/BCL2	2
GO:0002903	BP	GO:0002903	negative regulation of B cell apoptotic process	1/7	16/18614	0.00600244765993763	0.0339039351341532	0.0110050659814935	BCL2	1
GO:0090136	BP	GO:0090136	epithelial cell-cell adhesion	1/7	16/18614	0.00600244765993763	0.0339039351341532	0.0110050659814935	KIT	1
GO:0018209	BP	GO:0018209	peptidyl-serine modification	2/7	327/18614	0.00609501951177492	0.0340526090114381	0.0110533248583103	BCL2/TGFBR2	2
GO:0051251	BP	GO:0051251	positive regulation of lymphocyte activation	2/7	327/18614	0.00609501951177492	0.0340526090114381	0.0110533248583103	BCL2/TGFBR2	2
GO:0002768	BP	GO:0002768	immune response-regulating cell surface receptor signaling pathway	2/7	329/18614	0.00616769688641372	0.034272391347207	0.0111246652232896	KIT/BCL2	2
GO:0070482	BP	GO:0070482	response to oxygen levels	2/7	333/18614	0.00631426270929515	0.0346831589021025	0.0112579985377498	BCL2/TGFBR2	2
GO:0002730	BP	GO:0002730	regulation of dendritic cell cytokine production	1/7	17/18614	0.00637657298881067	0.0346831589021025	0.0112579985377498	KIT	1
GO:0003198	BP	GO:0003198	epithelial to mesenchymal transition involved in endocardial cushion formation	1/7	17/18614	0.00637657298881067	0.0346831589021025	0.0112579985377498	TGFBR2	1
GO:1902165	BP	GO:1902165	regulation of intrinsic apoptotic signaling pathway in response to DNA damage by p53 class mediator	1/7	17/18614	0.00637657298881067	0.0346831589021025	0.0112579985377498	BCL2	1
GO:0002371	BP	GO:0002371	dendritic cell cytokine production	1/7	18/18614	0.00675057761262488	0.0349396801432818	0.0113412641874056	KIT	1
GO:0010522	BP	GO:0010522	regulation of calcium ion transport into cytosol	1/7	18/18614	0.00675057761262488	0.0349396801432818	0.0113412641874056	BCL2	1
GO:0033033	BP	GO:0033033	negative regulation of myeloid cell apoptotic process	1/7	18/18614	0.00675057761262488	0.0349396801432818	0.0113412641874056	BCL2	1
GO:0035234	BP	GO:0035234	ectopic germ cell programmed cell death	1/7	18/18614	0.00675057761262488	0.0349396801432818	0.0113412641874056	KIT	1
GO:0045945	BP	GO:0045945	positive regulation of transcription by RNA polymerase III	1/7	18/18614	0.00675057761262488	0.0349396801432818	0.0113412641874056	AR	1
GO:0060044	BP	GO:0060044	negative regulation of cardiac muscle cell proliferation	1/7	18/18614	0.00675057761262488	0.0349396801432818	0.0113412641874056	TGFBR2	1
GO:0071391	BP	GO:0071391	cellular response to estrogen stimulus	1/7	18/18614	0.00675057761262488	0.0349396801432818	0.0113412641874056	AR	1
GO:0097067	BP	GO:0097067	cellular response to thyroid hormone stimulus	1/7	18/18614	0.00675057761262488	0.0349396801432818	0.0113412641874056	KIT	1
GO:2000811	BP	GO:2000811	negative regulation of anoikis	1/7	18/18614	0.00675057761262488	0.0349396801432818	0.0113412641874056	BCL2	1
GO:1990778	BP	GO:1990778	protein localization to cell periphery	2/7	345/18614	0.00676361512501273	0.0349396801432818	0.0113412641874056	PIK3R1/AR	2
GO:0031346	BP	GO:0031346	positive regulation of cell projection organization	2/7	353/18614	0.00707119189285075	0.0360785541262229	0.0117109375978012	PIK3R1/KIT	2
GO:0051152	BP	GO:0051152	positive regulation of smooth muscle cell differentiation	1/7	19/18614	0.00712446156383584	0.0360785541262229	0.0117109375978012	KIT	1
GO:0051900	BP	GO:0051900	regulation of mitochondrial depolarization	1/7	19/18614	0.00712446156383584	0.0360785541262229	0.0117109375978012	BCL2	1
GO:0060438	BP	GO:0060438	trachea development	1/7	19/18614	0.00712446156383584	0.0360785541262229	0.0117109375978012	TGFBR2	1
GO:0031589	BP	GO:0031589	cell-substrate adhesion	2/7	359/18614	0.00730605776601072	0.0361886158281073	0.0117466631348659	PIK3R1/BCL2	2
GO:0002643	BP	GO:0002643	regulation of tolerance induction	1/7	20/18614	0.00749822487488994	0.0361886158281073	0.0117466631348659	TGFBR2	1
GO:0003417	BP	GO:0003417	growth plate cartilage development	1/7	20/18614	0.00749822487488994	0.0361886158281073	0.0117466631348659	TGFBR2	1
GO:0006662	BP	GO:0006662	glycerol ether metabolic process	1/7	20/18614	0.00749822487488994	0.0361886158281073	0.0117466631348659	FASN	1
GO:0043011	BP	GO:0043011	myeloid dendritic cell differentiation	1/7	20/18614	0.00749822487488994	0.0361886158281073	0.0117466631348659	TGFBR2	1
GO:0043586	BP	GO:0043586	tongue development	1/7	20/18614	0.00749822487488994	0.0361886158281073	0.0117466631348659	KIT	1
GO:0046485	BP	GO:0046485	ether lipid metabolic process	1/7	20/18614	0.00749822487488994	0.0361886158281073	0.0117466631348659	FASN	1
GO:0048643	BP	GO:0048643	positive regulation of skeletal muscle tissue development	1/7	20/18614	0.00749822487488994	0.0361886158281073	0.0117466631348659	BCL2	1
GO:0060749	BP	GO:0060749	mammary gland alveolus development	1/7	20/18614	0.00749822487488994	0.0361886158281073	0.0117466631348659	AR	1
GO:0061377	BP	GO:0061377	mammary gland lobule development	1/7	20/18614	0.00749822487488994	0.0361886158281073	0.0117466631348659	AR	1
GO:0045860	BP	GO:0045860	positive regulation of protein kinase activity	2/7	366/18614	0.00758458139259175	0.0364343442597398	0.0118264254867269	KIT/TGFBR2	2
GO:0010038	BP	GO:0010038	response to metal ion	2/7	367/18614	0.00762476618799146	0.0364517111280133	0.0118320626946347	KIT/BCL2	2
GO:0071900	BP	GO:0071900	regulation of protein serine/threonine kinase activity	2/7	369/18614	0.00770543198032954	0.0364517111280133	0.0118320626946347	CCNE1/KIT	2
GO:0010631	BP	GO:0010631	epithelial cell migration	2/7	371/18614	0.00778649232318865	0.0364517111280133	0.0118320626946347	KIT/TGFBR2	2
GO:0002902	BP	GO:0002902	regulation of B cell apoptotic process	1/7	21/18614	0.00787186757822855	0.0364517111280133	0.0118320626946347	BCL2	1
GO:0010224	BP	GO:0010224	response to UV-B	1/7	21/18614	0.00787186757822855	0.0364517111280133	0.0118320626946347	BCL2	1
GO:0051882	BP	GO:0051882	mitochondrial depolarization	1/7	21/18614	0.00787186757822855	0.0364517111280133	0.0118320626946347	BCL2	1
GO:0097049	BP	GO:0097049	motor neuron apoptotic process	1/7	21/18614	0.00787186757822855	0.0364517111280133	0.0118320626946347	BCL2	1
GO:1903429	BP	GO:1903429	regulation of cell maturation	1/7	21/18614	0.00787186757822855	0.0364517111280133	0.0118320626946347	BCL2	1
GO:0090132	BP	GO:0090132	epithelium migration	2/7	374/18614	0.00790882161011511	0.0364586036555979	0.0118342999783172	KIT/TGFBR2	2
GO:0002696	BP	GO:0002696	positive regulation of leukocyte activation	2/7	377/18614	0.00803203604078978	0.0368533070350466	0.0119624189331454	BCL2/TGFBR2	2
GO:0090130	BP	GO:0090130	tissue migration	2/7	379/18614	0.00811466997317998	0.0368533070350466	0.0119624189331454	KIT/TGFBR2	2
GO:2001233	BP	GO:2001233	regulation of apoptotic signaling pathway	2/7	381/18614	0.00819769615136355	0.0368533070350466	0.0119624189331454	BCL2/AR	2
GO:0007530	BP	GO:0007530	sex determination	1/7	22/18614	0.00824538970628474	0.0368533070350466	0.0119624189331454	AR	1
GO:0035739	BP	GO:0035739	CD4-positive, alpha-beta T cell proliferation	1/7	22/18614	0.00824538970628474	0.0368533070350466	0.0119624189331454	TGFBR2	1
GO:0060444	BP	GO:0060444	branching involved in mammary gland duct morphogenesis	1/7	22/18614	0.00824538970628474	0.0368533070350466	0.0119624189331454	AR	1
GO:2000561	BP	GO:2000561	regulation of CD4-positive, alpha-beta T cell proliferation	1/7	22/18614	0.00824538970628474	0.0368533070350466	0.0119624189331454	TGFBR2	1
GO:0001654	BP	GO:0001654	eye development	2/7	385/18614	0.00836492340535328	0.0369754015700227	0.0120020502741114	BCL2/TGFBR2	2
GO:0150063	BP	GO:0150063	visual system development	2/7	389/18614	0.00853371412633607	0.0369754015700227	0.0120020502741114	BCL2/TGFBR2	2
GO:0002363	BP	GO:0002363	alpha-beta T cell lineage commitment	1/7	23/18614	0.00861879129148557	0.0369754015700227	0.0120020502741114	BCL2	1
GO:0035855	BP	GO:0035855	megakaryocyte development	1/7	23/18614	0.00861879129148557	0.0369754015700227	0.0120020502741114	KIT	1
GO:0048169	BP	GO:0048169	regulation of long-term neuronal synaptic plasticity	1/7	23/18614	0.00861879129148557	0.0369754015700227	0.0120020502741114	KIT	1
GO:0060396	BP	GO:0060396	growth hormone receptor signaling pathway	1/7	23/18614	0.00861879129148557	0.0369754015700227	0.0120020502741114	PIK3R1	1
GO:0071378	BP	GO:0071378	cellular response to growth hormone stimulus	1/7	23/18614	0.00861879129148557	0.0369754015700227	0.0120020502741114	PIK3R1	1
GO:1902254	BP	GO:1902254	negative regulation of intrinsic apoptotic signaling pathway by p53 class mediator	1/7	23/18614	0.00861879129148557	0.0369754015700227	0.0120020502741114	BCL2	1
GO:0050900	BP	GO:0050900	leukocyte migration	2/7	393/18614	0.00870406464283328	0.0369754015700227	0.0120020502741114	PIK3R1/KIT	2
GO:0050867	BP	GO:0050867	positive regulation of cell activation	2/7	394/18614	0.00874689556022574	0.0369754015700227	0.0120020502741114	BCL2/TGFBR2	2
GO:0048880	BP	GO:0048880	sensory system development	2/7	395/18614	0.00878982367841361	0.0369754015700227	0.0120020502741114	BCL2/TGFBR2	2
GO:0001701	BP	GO:0001701	in utero embryonic development	2/7	398/18614	0.00891919066562435	0.0369754015700227	0.0120020502741114	TGFBR2/AR	2
GO:0001759	BP	GO:0001759	organ induction	1/7	24/18614	0.00899207236625066	0.0369754015700227	0.0120020502741114	AR	1
GO:0002053	BP	GO:0002053	positive regulation of mesenchymal cell proliferation	1/7	24/18614	0.00899207236625066	0.0369754015700227	0.0120020502741114	TGFBR2	1
GO:0014821	BP	GO:0014821	phasic smooth muscle contraction	1/7	24/18614	0.00899207236625066	0.0369754015700227	0.0120020502741114	KIT	1
GO:0030539	BP	GO:0030539	male genitalia development	1/7	24/18614	0.00899207236625066	0.0369754015700227	0.0120020502741114	AR	1
GO:0043369	BP	GO:0043369	CD4-positive or CD8-positive, alpha-beta T cell lineage commitment	1/7	24/18614	0.00899207236625066	0.0369754015700227	0.0120020502741114	BCL2	1
GO:0060571	BP	GO:0060571	morphogenesis of an epithelial fold	1/7	24/18614	0.00899207236625066	0.0369754015700227	0.0120020502741114	AR	1
GO:0070233	BP	GO:0070233	negative regulation of T cell apoptotic process	1/7	24/18614	0.00899207236625066	0.0369754015700227	0.0120020502741114	BCL2	1
GO:1901863	BP	GO:1901863	positive regulation of muscle tissue development	1/7	24/18614	0.00899207236625066	0.0369754015700227	0.0120020502741114	BCL2	1
GO:0003148	BP	GO:0003148	outflow tract septum morphogenesis	1/7	25/18614	0.00936523296299296	0.0371716582469373	0.0120657543152561	TGFBR2	1
GO:0003181	BP	GO:0003181	atrioventricular valve morphogenesis	1/7	25/18614	0.00936523296299296	0.0371716582469373	0.0120657543152561	TGFBR2	1
GO:0006582	BP	GO:0006582	melanin metabolic process	1/7	25/18614	0.00936523296299296	0.0371716582469373	0.0120657543152561	BCL2	1
GO:0018904	BP	GO:0018904	ether metabolic process	1/7	25/18614	0.00936523296299296	0.0371716582469373	0.0120657543152561	FASN	1
GO:0042659	BP	GO:0042659	regulation of cell fate specification	1/7	25/18614	0.00936523296299296	0.0371716582469373	0.0120657543152561	AR	1
GO:0043567	BP	GO:0043567	regulation of insulin-like growth factor receptor signaling pathway	1/7	25/18614	0.00936523296299296	0.0371716582469373	0.0120657543152561	AR	1
GO:0046641	BP	GO:0046641	positive regulation of alpha-beta T cell proliferation	1/7	25/18614	0.00936523296299296	0.0371716582469373	0.0120657543152561	TGFBR2	1
GO:1905063	BP	GO:1905063	regulation of vascular associated smooth muscle cell differentiation	1/7	25/18614	0.00936523296299296	0.0371716582469373	0.0120657543152561	KIT	1
GO:2000209	BP	GO:2000209	regulation of anoikis	1/7	25/18614	0.00936523296299296	0.0371716582469373	0.0120657543152561	BCL2	1
GO:0042692	BP	GO:0042692	muscle cell differentiation	2/7	410/18614	0.0094453706814396	0.0373455425404612	0.012122196380633	KIT/BCL2	2
GO:1903706	BP	GO:1903706	regulation of hemopoiesis	2/7	415/18614	0.00966871022790901	0.0379202453080041	0.012308742333235	PIK3R1/TGFBR2	2
GO:0032469	BP	GO:0032469	endoplasmic reticulum calcium ion homeostasis	1/7	26/18614	0.00973827311411779	0.0379202453080041	0.012308742333235	BCL2	1
GO:0060740	BP	GO:0060740	prostate gland epithelium morphogenesis	1/7	26/18614	0.00973827311411779	0.0379202453080041	0.012308742333235	AR	1
GO:0062009	BP	GO:0062009	secondary palate development	1/7	26/18614	0.00973827311411779	0.0379202453080041	0.012308742333235	TGFBR2	1
GO:0003002	BP	GO:0003002	regionalization	2/7	422/18614	0.00998541613750977	0.0386291899317516	0.0125388625930424	TGFBR2/AR	2
GO:0001783	BP	GO:0001783	B cell apoptotic process	1/7	27/18614	0.0101111928520239	0.0386291899317516	0.0125388625930424	BCL2	1
GO:0048641	BP	GO:0048641	regulation of skeletal muscle tissue development	1/7	27/18614	0.0101111928520239	0.0386291899317516	0.0125388625930424	BCL2	1
GO:0060537	BP	GO:0060537	muscle tissue development	2/7	426/18614	0.0101684955201089	0.0386291899317516	0.0125388625930424	BCL2/TGFBR2	2
GO:0001503	BP	GO:0001503	ossification	2/7	429/18614	0.010306806737259	0.0386291899317516	0.0125388625930424	BCL2/FASN	2
GO:0033674	BP	GO:0033674	positive regulation of kinase activity	2/7	430/18614	0.0103531009706558	0.0386291899317516	0.0125388625930424	KIT/TGFBR2	2
GO:0003171	BP	GO:0003171	atrioventricular valve development	1/7	28/18614	0.0104839922091038	0.0386291899317516	0.0125388625930424	TGFBR2	1
GO:0003272	BP	GO:0003272	endocardial cushion formation	1/7	28/18614	0.0104839922091038	0.0386291899317516	0.0125388625930424	TGFBR2	1
GO:0032104	BP	GO:0032104	regulation of response to extracellular stimulus	1/7	28/18614	0.0104839922091038	0.0386291899317516	0.0125388625930424	BCL2	1
GO:0032107	BP	GO:0032107	regulation of response to nutrient levels	1/7	28/18614	0.0104839922091038	0.0386291899317516	0.0125388625930424	BCL2	1
GO:0036037	BP	GO:0036037	CD8-positive, alpha-beta T cell activation	1/7	28/18614	0.0104839922091038	0.0386291899317516	0.0125388625930424	BCL2	1
GO:0060402	BP	GO:0060402	calcium ion transport into cytosol	1/7	28/18614	0.0104839922091038	0.0386291899317516	0.0125388625930424	BCL2	1
GO:0060512	BP	GO:0060512	prostate gland morphogenesis	1/7	28/18614	0.0104839922091038	0.0386291899317516	0.0125388625930424	AR	1
GO:0070723	BP	GO:0070723	response to cholesterol	1/7	28/18614	0.0104839922091038	0.0386291899317516	0.0125388625930424	TGFBR2	1
GO:0150146	BP	GO:0150146	cell junction disassembly	1/7	28/18614	0.0104839922091038	0.0386291899317516	0.0125388625930424	PIK3R1	1
GO:0022412	BP	GO:0022412	cellular process involved in reproduction in multicellular organism	2/7	438/18614	0.0107268755962793	0.0389755393206927	0.0126512860584268	KIT/BCL2	2
GO:0009410	BP	GO:0009410	response to xenobiotic stimulus	2/7	440/18614	0.010821267393185	0.0389755393206927	0.0126512860584268	BCL2/TGFBR2	2
GO:0001773	BP	GO:0001773	myeloid dendritic cell activation	1/7	29/18614	0.0108566712177411	0.0389755393206927	0.0126512860584268	TGFBR2	1
GO:0003156	BP	GO:0003156	regulation of animal organ formation	1/7	29/18614	0.0108566712177411	0.0389755393206927	0.0126512860584268	AR	1
GO:0003416	BP	GO:0003416	endochondral bone growth	1/7	29/18614	0.0108566712177411	0.0389755393206927	0.0126512860584268	TGFBR2	1
GO:0010592	BP	GO:0010592	positive regulation of lamellipodium assembly	1/7	29/18614	0.0108566712177411	0.0389755393206927	0.0126512860584268	PIK3R1	1
GO:0007015	BP	GO:0007015	actin filament organization	2/7	442/18614	0.0109160375439322	0.0389755393206927	0.0126512860584268	PIK3R1/BCL2	2
GO:0002360	BP	GO:0002360	T cell lineage commitment	1/7	30/18614	0.0112292299103145	0.0389755393206927	0.0126512860584268	BCL2	1
GO:0002507	BP	GO:0002507	tolerance induction	1/7	30/18614	0.0112292299103145	0.0389755393206927	0.0126512860584268	TGFBR2	1
GO:0006359	BP	GO:0006359	regulation of transcription by RNA polymerase III	1/7	30/18614	0.0112292299103145	0.0389755393206927	0.0126512860584268	AR	1
GO:0055022	BP	GO:0055022	negative regulation of cardiac muscle tissue growth	1/7	30/18614	0.0112292299103145	0.0389755393206927	0.0126512860584268	TGFBR2	1
GO:0060603	BP	GO:0060603	mammary gland duct morphogenesis	1/7	30/18614	0.0112292299103145	0.0389755393206927	0.0126512860584268	AR	1
GO:0061117	BP	GO:0061117	negative regulation of heart growth	1/7	30/18614	0.0112292299103145	0.0389755393206927	0.0126512860584268	TGFBR2	1
GO:0097066	BP	GO:0097066	response to thyroid hormone	1/7	30/18614	0.0112292299103145	0.0389755393206927	0.0126512860584268	KIT	1
GO:1900101	BP	GO:1900101	regulation of endoplasmic reticulum unfolded protein response	1/7	30/18614	0.0112292299103145	0.0389755393206927	0.0126512860584268	PIK3R1	1
GO:1902230	BP	GO:1902230	negative regulation of intrinsic apoptotic signaling pathway in response to DNA damage	1/7	30/18614	0.0112292299103145	0.0389755393206927	0.0126512860584268	BCL2	1
GO:0002764	BP	GO:0002764	immune response-regulating signaling pathway	2/7	450/18614	0.0112988926770155	0.0389755393206927	0.0126512860584268	KIT/BCL2	2
GO:0048568	BP	GO:0048568	embryonic organ development	2/7	453/18614	0.0114440163251025	0.0389755393206927	0.0126512860584268	KIT/TGFBR2	2
GO:0010039	BP	GO:0010039	response to iron ion	1/7	31/18614	0.0116016683191945	0.0389755393206927	0.0126512860584268	BCL2	1
GO:0010464	BP	GO:0010464	regulation of mesenchymal cell proliferation	1/7	31/18614	0.0116016683191945	0.0389755393206927	0.0126512860584268	TGFBR2	1
GO:0017145	BP	GO:0017145	stem cell division	1/7	31/18614	0.0116016683191945	0.0389755393206927	0.0126512860584268	KIT	1
GO:0033688	BP	GO:0033688	regulation of osteoblast proliferation	1/7	31/18614	0.0116016683191945	0.0389755393206927	0.0126512860584268	BCL2	1
GO:0040018	BP	GO:0040018	positive regulation of multicellular organism growth	1/7	31/18614	0.0116016683191945	0.0389755393206927	0.0126512860584268	BCL2	1
GO:0045987	BP	GO:0045987	positive regulation of smooth muscle contraction	1/7	31/18614	0.0116016683191945	0.0389755393206927	0.0126512860584268	KIT	1
GO:0048873	BP	GO:0048873	homeostasis of number of cells within a tissue	1/7	31/18614	0.0116016683191945	0.0389755393206927	0.0126512860584268	BCL2	1
GO:0051491	BP	GO:0051491	positive regulation of filopodium assembly	1/7	31/18614	0.0116016683191945	0.0389755393206927	0.0126512860584268	PIK3R1	1
GO:0150117	BP	GO:0150117	positive regulation of cell-substrate junction organization	1/7	31/18614	0.0116016683191945	0.0389755393206927	0.0126512860584268	PIK3R1	1
GO:0003382	BP	GO:0003382	epithelial cell morphogenesis	1/7	32/18614	0.0119739864767454	0.0393267031887996	0.0127652722822542	AR	1
GO:0031069	BP	GO:0031069	hair follicle morphogenesis	1/7	32/18614	0.0119739864767454	0.0393267031887996	0.0127652722822542	BCL2	1
GO:0033032	BP	GO:0033032	regulation of myeloid cell apoptotic process	1/7	32/18614	0.0119739864767454	0.0393267031887996	0.0127652722822542	BCL2	1
GO:0043552	BP	GO:0043552	positive regulation of phosphatidylinositol 3-kinase activity	1/7	32/18614	0.0119739864767454	0.0393267031887996	0.0127652722822542	KIT	1
GO:0045671	BP	GO:0045671	negative regulation of osteoclast differentiation	1/7	32/18614	0.0119739864767454	0.0393267031887996	0.0127652722822542	PIK3R1	1
GO:0071353	BP	GO:0071353	cellular response to interleukin-4	1/7	32/18614	0.0119739864767454	0.0393267031887996	0.0127652722822542	FASN	1
GO:0098868	BP	GO:0098868	bone growth	1/7	32/18614	0.0119739864767454	0.0393267031887996	0.0127652722822542	TGFBR2	1
GO:0051090	BP	GO:0051090	regulation of DNA-binding transcription factor activity	2/7	465/18614	0.0120329429632815	0.0393944756887051	0.0127872709331553	KIT/AR	2
GO:0007389	BP	GO:0007389	pattern specification process	2/7	467/18614	0.0121324046124624	0.0394687086759853	0.0128113666294157	TGFBR2/AR	2
GO:0044772	BP	GO:0044772	mitotic cell cycle phase transition	2/7	467/18614	0.0121324046124624	0.0394687086759853	0.0128113666294157	CCNE1/BCL2	2
GO:0002063	BP	GO:0002063	chondrocyte development	1/7	33/18614	0.0123461844153234	0.0397864500907601	0.012914504074105	TGFBR2	1
GO:0036314	BP	GO:0036314	response to sterol	1/7	33/18614	0.0123461844153234	0.0397864500907601	0.012914504074105	TGFBR2	1
GO:0051497	BP	GO:0051497	negative regulation of stress fiber assembly	1/7	33/18614	0.0123461844153234	0.0397864500907601	0.012914504074105	PIK3R1	1
GO:0031667	BP	GO:0031667	response to nutrient levels	2/7	477/18614	0.0126352883697292	0.0398350709141692	0.0129302861763175	BCL2/TGFBR2	2
GO:0001782	BP	GO:0001782	B cell homeostasis	1/7	34/18614	0.0127182621672797	0.0398350709141692	0.0129302861763175	BCL2	1
GO:0060317	BP	GO:0060317	cardiac epithelial to mesenchymal transition	1/7	34/18614	0.0127182621672797	0.0398350709141692	0.0129302861763175	TGFBR2	1
GO:0060351	BP	GO:0060351	cartilage development involved in endochondral bone morphogenesis	1/7	34/18614	0.0127182621672797	0.0398350709141692	0.0129302861763175	TGFBR2	1
GO:0110110	BP	GO:0110110	positive regulation of animal organ morphogenesis	1/7	34/18614	0.0127182621672797	0.0398350709141692	0.0129302861763175	AR	1
GO:1901797	BP	GO:1901797	negative regulation of signal transduction by p53 class mediator	1/7	34/18614	0.0127182621672797	0.0398350709141692	0.0129302861763175	BCL2	1
GO:0031128	BP	GO:0031128	developmental induction	1/7	35/18614	0.0130902197649558	0.0398350709141692	0.0129302861763175	AR	1
GO:0033146	BP	GO:0033146	regulation of intracellular estrogen receptor signaling pathway	1/7	35/18614	0.0130902197649558	0.0398350709141692	0.0129302861763175	AR	1
GO:0043276	BP	GO:0043276	anoikis	1/7	35/18614	0.0130902197649558	0.0398350709141692	0.0129302861763175	BCL2	1
GO:0050974	BP	GO:0050974	detection of mechanical stimulus involved in sensory perception	1/7	35/18614	0.0130902197649558	0.0398350709141692	0.0129302861763175	KIT	1
GO:0060416	BP	GO:0060416	response to growth hormone	1/7	35/18614	0.0130902197649558	0.0398350709141692	0.0129302861763175	PIK3R1	1
GO:0061081	BP	GO:0061081	positive regulation of myeloid leukocyte cytokine production involved in immune response	1/7	35/18614	0.0130902197649558	0.0398350709141692	0.0129302861763175	KIT	1
GO:0070670	BP	GO:0070670	response to interleukin-4	1/7	35/18614	0.0130902197649558	0.0398350709141692	0.0129302861763175	FASN	1
GO:1901099	BP	GO:1901099	negative regulation of signal transduction in absence of ligand	1/7	35/18614	0.0130902197649558	0.0398350709141692	0.0129302861763175	BCL2	1
GO:1902253	BP	GO:1902253	regulation of intrinsic apoptotic signaling pathway by p53 class mediator	1/7	35/18614	0.0130902197649558	0.0398350709141692	0.0129302861763175	BCL2	1
GO:1905898	BP	GO:1905898	positive regulation of response to endoplasmic reticulum stress	1/7	35/18614	0.0130902197649558	0.0398350709141692	0.0129302861763175	PIK3R1	1
GO:2001240	BP	GO:2001240	negative regulation of extrinsic apoptotic signaling pathway in absence of ligand	1/7	35/18614	0.0130902197649558	0.0398350709141692	0.0129302861763175	BCL2	1
GO:0050673	BP	GO:0050673	epithelial cell proliferation	2/7	488/18614	0.0131991440408472	0.0398350709141692	0.0129302861763175	KIT/AR	2
GO:0001819	BP	GO:0001819	positive regulation of cytokine production	2/7	489/18614	0.0132509561905559	0.0398350709141692	0.0129302861763175	PIK3R1/KIT	2
GO:0001569	BP	GO:0001569	branching involved in blood vessel morphogenesis	1/7	36/18614	0.0134620572406893	0.0398350709141692	0.0129302861763175	TGFBR2	1
GO:0002068	BP	GO:0002068	glandular epithelial cell development	1/7	36/18614	0.0134620572406893	0.0398350709141692	0.0129302861763175	FASN	1
GO:0030224	BP	GO:0030224	monocyte differentiation	1/7	36/18614	0.0134620572406893	0.0398350709141692	0.0129302861763175	FASN	1
GO:0032232	BP	GO:0032232	negative regulation of actin filament bundle assembly	1/7	36/18614	0.0134620572406893	0.0398350709141692	0.0129302861763175	PIK3R1	1
GO:0033687	BP	GO:0033687	osteoblast proliferation	1/7	36/18614	0.0134620572406893	0.0398350709141692	0.0129302861763175	BCL2	1
GO:0048730	BP	GO:0048730	epidermis morphogenesis	1/7	36/18614	0.0134620572406893	0.0398350709141692	0.0129302861763175	BCL2	1
GO:0060218	BP	GO:0060218	hematopoietic stem cell differentiation	1/7	36/18614	0.0134620572406893	0.0398350709141692	0.0129302861763175	BCL2	1
GO:0090218	BP	GO:0090218	positive regulation of lipid kinase activity	1/7	36/18614	0.0134620572406893	0.0398350709141692	0.0129302861763175	KIT	1
GO:1905332	BP	GO:1905332	positive regulation of morphogenesis of an epithelium	1/7	36/18614	0.0134620572406893	0.0398350709141692	0.0129302861763175	AR	1
GO:0016049	BP	GO:0016049	cell growth	2/7	495/18614	0.013563756003087	0.0398350709141692	0.0129302861763175	BCL2/TGFBR2	2
GO:0043410	BP	GO:0043410	positive regulation of MAPK cascade	2/7	495/18614	0.013563756003087	0.0398350709141692	0.0129302861763175	KIT/AR	2
GO:0001667	BP	GO:0001667	ameboidal-type cell migration	2/7	496/18614	0.013616209940831	0.0398350709141692	0.0129302861763175	KIT/TGFBR2	2
GO:0006270	BP	GO:0006270	DNA replication initiation	1/7	37/18614	0.0138337746268078	0.0398350709141692	0.0129302861763175	CCNE1	1
GO:0010092	BP	GO:0010092	specification of animal organ identity	1/7	37/18614	0.0138337746268078	0.0398350709141692	0.0129302861763175	AR	1
GO:0035909	BP	GO:0035909	aorta morphogenesis	1/7	37/18614	0.0138337746268078	0.0398350709141692	0.0129302861763175	TGFBR2	1
GO:0046326	BP	GO:0046326	positive regulation of glucose import	1/7	37/18614	0.0138337746268078	0.0398350709141692	0.0129302861763175	PIK3R1	1
GO:0048536	BP	GO:0048536	spleen development	1/7	37/18614	0.0138337746268078	0.0398350709141692	0.0129302861763175	BCL2	1
GO:0048741	BP	GO:0048741	skeletal muscle fiber development	1/7	37/18614	0.0138337746268078	0.0398350709141692	0.0129302861763175	BCL2	1
GO:1902745	BP	GO:1902745	positive regulation of lamellipodium organization	1/7	37/18614	0.0138337746268078	0.0398350709141692	0.0129302861763175	PIK3R1	1
GO:0001662	BP	GO:0001662	behavioral fear response	1/7	38/18614	0.0142053719556346	0.0402289872462601	0.0130581496590871	BCL2	1
GO:0003180	BP	GO:0003180	aortic valve morphogenesis	1/7	38/18614	0.0142053719556346	0.0402289872462601	0.0130581496590871	TGFBR2	1
GO:0033028	BP	GO:0033028	myeloid cell apoptotic process	1/7	38/18614	0.0142053719556346	0.0402289872462601	0.0130581496590871	BCL2	1
GO:0043368	BP	GO:0043368	positive T cell selection	1/7	38/18614	0.0142053719556346	0.0402289872462601	0.0130581496590871	BCL2	1
GO:0070229	BP	GO:0070229	negative regulation of lymphocyte apoptotic process	1/7	38/18614	0.0142053719556346	0.0402289872462601	0.0130581496590871	BCL2	1
GO:1902229	BP	GO:1902229	regulation of intrinsic apoptotic signaling pathway in response to DNA damage	1/7	38/18614	0.0142053719556346	0.0402289872462601	0.0130581496590871	BCL2	1
GO:0002209	BP	GO:0002209	behavioral defense response	1/7	39/18614	0.0145768492594843	0.0405000028074321	0.0131461201003031	BCL2	1
GO:0030279	BP	GO:0030279	negative regulation of ossification	1/7	39/18614	0.0145768492594843	0.0405000028074321	0.0131461201003031	BCL2	1
GO:0030851	BP	GO:0030851	granulocyte differentiation	1/7	39/18614	0.0145768492594843	0.0405000028074321	0.0131461201003031	FASN	1
GO:0042307	BP	GO:0042307	positive regulation of protein import into nucleus	1/7	39/18614	0.0145768492594843	0.0405000028074321	0.0131461201003031	PIK3R1	1
GO:0043403	BP	GO:0043403	skeletal muscle tissue regeneration	1/7	39/18614	0.0145768492594843	0.0405000028074321	0.0131461201003031	TGFBR2	1
GO:0046621	BP	GO:0046621	negative regulation of organ growth	1/7	39/18614	0.0145768492594843	0.0405000028074321	0.0131461201003031	TGFBR2	1
GO:0070232	BP	GO:0070232	regulation of T cell apoptotic process	1/7	39/18614	0.0145768492594843	0.0405000028074321	0.0131461201003031	BCL2	1
GO:0001953	BP	GO:0001953	negative regulation of cell-matrix adhesion	1/7	40/18614	0.014948206570665	0.0410875838359454	0.0133368462789215	PIK3R1	1
GO:0010863	BP	GO:0010863	positive regulation of phospholipase C activity	1/7	40/18614	0.014948206570665	0.0410875838359454	0.0133368462789215	KIT	1
GO:0035886	BP	GO:0035886	vascular associated smooth muscle cell differentiation	1/7	40/18614	0.014948206570665	0.0410875838359454	0.0133368462789215	KIT	1
GO:0048753	BP	GO:0048753	pigment granule organization	1/7	40/18614	0.014948206570665	0.0410875838359454	0.0133368462789215	BCL2	1
GO:0003203	BP	GO:0003203	endocardial cushion morphogenesis	1/7	41/18614	0.0153194439214781	0.0417729133986193	0.0135593011953331	TGFBR2	1
GO:0014904	BP	GO:0014904	myotube cell development	1/7	41/18614	0.0153194439214781	0.0417729133986193	0.0135593011953331	BCL2	1
GO:0098751	BP	GO:0098751	bone cell development	1/7	41/18614	0.0153194439214781	0.0417729133986193	0.0135593011953331	KIT	1
GO:0010453	BP	GO:0010453	regulation of cell fate commitment	1/7	42/18614	0.0156905613442182	0.0424470975312008	0.0137781383548952	AR	1
GO:0010591	BP	GO:0010591	regulation of lamellipodium assembly	1/7	42/18614	0.0156905613442182	0.0424470975312008	0.0137781383548952	PIK3R1	1
GO:1900274	BP	GO:1900274	regulation of phospholipase C activity	1/7	42/18614	0.0156905613442182	0.0424470975312008	0.0137781383548952	KIT	1
GO:0003176	BP	GO:0003176	aortic valve development	1/7	43/18614	0.0160615588711723	0.0428864481027666	0.0139207495889587	TGFBR2	1
GO:0010463	BP	GO:0010463	mesenchymal cell proliferation	1/7	43/18614	0.0160615588711723	0.0428864481027666	0.0139207495889587	TGFBR2	1
GO:0033574	BP	GO:0033574	response to testosterone	1/7	43/18614	0.0160615588711723	0.0428864481027666	0.0139207495889587	AR	1
GO:0051150	BP	GO:0051150	regulation of smooth muscle cell differentiation	1/7	43/18614	0.0160615588711723	0.0428864481027666	0.0139207495889587	KIT	1
GO:0060412	BP	GO:0060412	ventricular septum morphogenesis	1/7	43/18614	0.0160615588711723	0.0428864481027666	0.0139207495889587	TGFBR2	1
GO:0010828	BP	GO:0010828	positive regulation of glucose transmembrane transport	1/7	44/18614	0.0164324365346208	0.0430932264224239	0.0139878689083641	PIK3R1	1
GO:0032924	BP	GO:0032924	activin receptor signaling pathway	1/7	44/18614	0.0164324365346208	0.0430932264224239	0.0139878689083641	TGFBR2	1
GO:0042596	BP	GO:0042596	fear response	1/7	44/18614	0.0164324365346208	0.0430932264224239	0.0139878689083641	BCL2	1
GO:0042771	BP	GO:0042771	intrinsic apoptotic signaling pathway in response to DNA damage by p53 class mediator	1/7	44/18614	0.0164324365346208	0.0430932264224239	0.0139878689083641	BCL2	1
GO:0043029	BP	GO:0043029	T cell homeostasis	1/7	44/18614	0.0164324365346208	0.0430932264224239	0.0139878689083641	BCL2	1
GO:0046640	BP	GO:0046640	regulation of alpha-beta T cell proliferation	1/7	44/18614	0.0164324365346208	0.0430932264224239	0.0139878689083641	TGFBR2	1
GO:2000516	BP	GO:2000516	positive regulation of CD4-positive, alpha-beta T cell activation	1/7	44/18614	0.0164324365346208	0.0430932264224239	0.0139878689083641	TGFBR2	1
GO:0008631	BP	GO:0008631	intrinsic apoptotic signaling pathway in response to oxidative stress	1/7	45/18614	0.0168031943668372	0.0435918511291122	0.0141497202620608	BCL2	1
GO:0030890	BP	GO:0030890	positive regulation of B cell proliferation	1/7	45/18614	0.0168031943668372	0.0435918511291122	0.0141497202620608	BCL2	1
GO:0048701	BP	GO:0048701	embryonic cranial skeleton morphogenesis	1/7	45/18614	0.0168031943668372	0.0435918511291122	0.0141497202620608	TGFBR2	1
GO:0097028	BP	GO:0097028	dendritic cell differentiation	1/7	45/18614	0.0168031943668372	0.0435918511291122	0.0141497202620608	TGFBR2	1
GO:0003254	BP	GO:0003254	regulation of membrane depolarization	1/7	46/18614	0.017173832400088	0.0435918511291122	0.0141497202620608	BCL2	1
GO:0010830	BP	GO:0010830	regulation of myotube differentiation	1/7	46/18614	0.017173832400088	0.0435918511291122	0.0141497202620608	BCL2	1
GO:0014911	BP	GO:0014911	positive regulation of smooth muscle cell migration	1/7	46/18614	0.017173832400088	0.0435918511291122	0.0141497202620608	BCL2	1
GO:0033120	BP	GO:0033120	positive regulation of RNA splicing	1/7	46/18614	0.017173832400088	0.0435918511291122	0.0141497202620608	PIK3R1	1
GO:0042551	BP	GO:0042551	neuron maturation	1/7	46/18614	0.017173832400088	0.0435918511291122	0.0141497202620608	BCL2	1
GO:0044788	BP	GO:0044788	modulation by host of viral process	1/7	46/18614	0.017173832400088	0.0435918511291122	0.0141497202620608	FASN	1
GO:0046427	BP	GO:0046427	positive regulation of receptor signaling pathway via JAK-STAT	1/7	46/18614	0.017173832400088	0.0435918511291122	0.0141497202620608	KIT	1
GO:1901861	BP	GO:1901861	regulation of muscle tissue development	1/7	46/18614	0.017173832400088	0.0435918511291122	0.0141497202620608	BCL2	1
GO:2001239	BP	GO:2001239	regulation of extrinsic apoptotic signaling pathway in absence of ligand	1/7	46/18614	0.017173832400088	0.0435918511291122	0.0141497202620608	BCL2	1
GO:0030521	BP	GO:0030521	androgen receptor signaling pathway	1/7	47/18614	0.0175443506666322	0.0440968031425376	0.0143136254312763	AR	1
GO:0046633	BP	GO:0046633	alpha-beta T cell proliferation	1/7	47/18614	0.0175443506666322	0.0440968031425376	0.0143136254312763	TGFBR2	1
GO:0048806	BP	GO:0048806	genitalia development	1/7	47/18614	0.0175443506666322	0.0440968031425376	0.0143136254312763	AR	1
GO:1905314	BP	GO:1905314	semi-lunar valve development	1/7	47/18614	0.0175443506666322	0.0440968031425376	0.0143136254312763	TGFBR2	1
GO:0008542	BP	GO:0008542	visual learning	1/7	48/18614	0.0179147491987233	0.0444839666093901	0.0144392969641375	KIT	1
GO:0030850	BP	GO:0030850	prostate gland development	1/7	48/18614	0.0179147491987233	0.0444839666093901	0.0144392969641375	AR	1
GO:0035094	BP	GO:0035094	response to nicotine	1/7	48/18614	0.0179147491987233	0.0444839666093901	0.0144392969641375	BCL2	1
GO:0045747	BP	GO:0045747	positive regulation of Notch signaling pathway	1/7	48/18614	0.0179147491987233	0.0444839666093901	0.0144392969641375	KIT	1
GO:0048538	BP	GO:0048538	thymus development	1/7	48/18614	0.0179147491987233	0.0444839666093901	0.0144392969641375	BCL2	1
GO:0008206	BP	GO:0008206	bile acid metabolic process	1/7	49/18614	0.0182850280286064	0.0448615962133828	0.014561873847678	KIT	1
GO:0042149	BP	GO:0042149	cellular response to glucose starvation	1/7	49/18614	0.0182850280286064	0.0448615962133828	0.014561873847678	BCL2	1
GO:0045933	BP	GO:0045933	positive regulation of muscle contraction	1/7	49/18614	0.0182850280286064	0.0448615962133828	0.014561873847678	KIT	1
GO:0060043	BP	GO:0060043	regulation of cardiac muscle cell proliferation	1/7	49/18614	0.0182850280286064	0.0448615962133828	0.014561873847678	TGFBR2	1
GO:0061028	BP	GO:0061028	establishment of endothelial barrier	1/7	49/18614	0.0182850280286064	0.0448615962133828	0.014561873847678	FASN	1
GO:0002066	BP	GO:0002066	columnar/cuboidal epithelial cell development	1/7	50/18614	0.0186551871885201	0.0452300293155629	0.0146814655877877	FASN	1
GO:0010862	BP	GO:0010862	positive regulation of pathway-restricted SMAD protein phosphorylation	1/7	50/18614	0.0186551871885201	0.0452300293155629	0.0146814655877877	TGFBR2	1
GO:0048546	BP	GO:0048546	digestive tract morphogenesis	1/7	50/18614	0.0186551871885201	0.0452300293155629	0.0146814655877877	BCL2	1
GO:1904894	BP	GO:1904894	positive regulation of receptor signaling pathway via STAT	1/7	50/18614	0.0186551871885201	0.0452300293155629	0.0146814655877877	KIT	1
GO:2000378	BP	GO:2000378	negative regulation of reactive oxygen species metabolic process	1/7	50/18614	0.0186551871885201	0.0452300293155629	0.0146814655877877	BCL2	1
GO:0045058	BP	GO:0045058	T cell selection	1/7	51/18614	0.0190252267106966	0.0455895875491751	0.0147981765851818	BCL2	1
GO:0051489	BP	GO:0051489	regulation of filopodium assembly	1/7	51/18614	0.0190252267106966	0.0455895875491751	0.0147981765851818	PIK3R1	1
GO:0060688	BP	GO:0060688	regulation of morphogenesis of a branching structure	1/7	51/18614	0.0190252267106966	0.0455895875491751	0.0147981765851818	AR	1
GO:0061082	BP	GO:0061082	myeloid leukocyte cytokine production	1/7	51/18614	0.0190252267106966	0.0455895875491751	0.0147981765851818	KIT	1
GO:1902895	BP	GO:1902895	positive regulation of miRNA transcription	1/7	51/18614	0.0190252267106966	0.0455895875491751	0.0147981765851818	AR	1
GO:0002762	BP	GO:0002762	negative regulation of myeloid leukocyte differentiation	1/7	52/18614	0.0193951466273599	0.0458349672021286	0.0148778257250407	PIK3R1	1
GO:0003197	BP	GO:0003197	endocardial cushion development	1/7	52/18614	0.0193951466273599	0.0458349672021286	0.0148778257250407	TGFBR2	1
GO:0031103	BP	GO:0031103	axon regeneration	1/7	52/18614	0.0193951466273599	0.0458349672021286	0.0148778257250407	BCL2	1
GO:0046638	BP	GO:0046638	positive regulation of alpha-beta T cell differentiation	1/7	52/18614	0.0193951466273599	0.0458349672021286	0.0148778257250407	TGFBR2	1
GO:0048599	BP	GO:0048599	oocyte development	1/7	52/18614	0.0193951466273599	0.0458349672021286	0.0148778257250407	BCL2	1
GO:0060425	BP	GO:0060425	lung morphogenesis	1/7	52/18614	0.0193951466273599	0.0458349672021286	0.0148778257250407	TGFBR2	1
GO:0007129	BP	GO:0007129	homologous chromosome pairing at meiosis	1/7	53/18614	0.0197649469707287	0.0462017798005758	0.0149968914568734	CCNE1	1
GO:0050982	BP	GO:0050982	detection of mechanical stimulus	1/7	53/18614	0.0197649469707287	0.0462017798005758	0.0149968914568734	KIT	1
GO:0051155	BP	GO:0051155	positive regulation of striated muscle cell differentiation	1/7	53/18614	0.0197649469707287	0.0462017798005758	0.0149968914568734	BCL2	1
GO:2000648	BP	GO:2000648	positive regulation of stem cell proliferation	1/7	53/18614	0.0197649469707287	0.0462017798005758	0.0149968914568734	CCNE1	1
GO:0006383	BP	GO:0006383	transcription by RNA polymerase III	1/7	54/18614	0.0201346277730136	0.0462017798005758	0.0149968914568734	AR	1
GO:0007632	BP	GO:0007632	visual behavior	1/7	54/18614	0.0201346277730136	0.0462017798005758	0.0149968914568734	KIT	1
GO:0030520	BP	GO:0030520	intracellular estrogen receptor signaling pathway	1/7	54/18614	0.0201346277730136	0.0462017798005758	0.0149968914568734	AR	1
GO:0038093	BP	GO:0038093	Fc receptor signaling pathway	1/7	54/18614	0.0201346277730136	0.0462017798005758	0.0149968914568734	KIT	1
GO:0043303	BP	GO:0043303	mast cell degranulation	1/7	54/18614	0.0201346277730136	0.0462017798005758	0.0149968914568734	KIT	1
GO:0046686	BP	GO:0046686	response to cadmium ion	1/7	54/18614	0.0201346277730136	0.0462017798005758	0.0149968914568734	KIT	1
GO:0051452	BP	GO:0051452	intracellular pH reduction	1/7	54/18614	0.0201346277730136	0.0462017798005758	0.0149968914568734	BCL2	1
GO:1902743	BP	GO:1902743	regulation of lamellipodium organization	1/7	54/18614	0.0201346277730136	0.0462017798005758	0.0149968914568734	PIK3R1	1
GO:1903170	BP	GO:1903170	negative regulation of calcium ion transmembrane transport	1/7	54/18614	0.0201346277730136	0.0462017798005758	0.0149968914568734	BCL2	1
GO:0010518	BP	GO:0010518	positive regulation of phospholipase activity	1/7	55/18614	0.0205041890664178	0.0469450030295713	0.0152381383989086	KIT	1
GO:0002279	BP	GO:0002279	mast cell activation involved in immune response	1/7	56/18614	0.0208736308831394	0.0472645210305448	0.0153418525155465	KIT	1
GO:0009994	BP	GO:0009994	oocyte differentiation	1/7	56/18614	0.0208736308831394	0.0472645210305448	0.0153418525155465	BCL2	1
GO:0010559	BP	GO:0010559	regulation of glycoprotein biosynthetic process	1/7	56/18614	0.0208736308831394	0.0472645210305448	0.0153418525155465	BCL2	1
GO:0070231	BP	GO:0070231	T cell apoptotic process	1/7	56/18614	0.0208736308831394	0.0472645210305448	0.0153418525155465	BCL2	1
GO:2000107	BP	GO:2000107	negative regulation of leukocyte apoptotic process	1/7	56/18614	0.0208736308831394	0.0472645210305448	0.0153418525155465	BCL2	1
GO:0002448	BP	GO:0002448	mast cell mediated immunity	1/7	57/18614	0.021242953255368	0.047473382492431	0.0154096480136193	KIT	1
GO:0002931	BP	GO:0002931	response to ischemia	1/7	57/18614	0.021242953255368	0.047473382492431	0.0154096480136193	BCL2	1
GO:0007566	BP	GO:0007566	embryo implantation	1/7	57/18614	0.021242953255368	0.047473382492431	0.0154096480136193	TGFBR2	1
GO:0010332	BP	GO:0010332	response to gamma radiation	1/7	57/18614	0.021242953255368	0.047473382492431	0.0154096480136193	BCL2	1
GO:0048168	BP	GO:0048168	regulation of neuronal synaptic plasticity	1/7	57/18614	0.021242953255368	0.047473382492431	0.0154096480136193	KIT	1
GO:0072132	BP	GO:0072132	mesenchyme morphogenesis	1/7	57/18614	0.021242953255368	0.047473382492431	0.0154096480136193	TGFBR2	1
GO:0001836	BP	GO:0001836	release of cytochrome c from mitochondria	1/7	58/18614	0.0216121562152867	0.0479855217911765	0.0155758861435623	BCL2	1
GO:0010718	BP	GO:0010718	positive regulation of epithelial to mesenchymal transition	1/7	58/18614	0.0216121562152867	0.0479855217911765	0.0155758861435623	TGFBR2	1
GO:0042306	BP	GO:0042306	regulation of protein import into nucleus	1/7	58/18614	0.0216121562152867	0.0479855217911765	0.0155758861435623	PIK3R1	1
GO:0031102	BP	GO:0031102	neuron projection regeneration	1/7	59/18614	0.0219812397950719	0.0484908036680986	0.0157398983849962	BCL2	1
GO:0046324	BP	GO:0046324	regulation of glucose import	1/7	59/18614	0.0219812397950719	0.0484908036680986	0.0157398983849962	PIK3R1	1
GO:0070228	BP	GO:0070228	regulation of lymphocyte apoptotic process	1/7	59/18614	0.0219812397950719	0.0484908036680986	0.0157398983849962	BCL2	1
GO:0001658	BP	GO:0001658	branching involved in ureteric bud morphogenesis	1/7	60/18614	0.0223502040268928	0.04857507344534	0.0157672519784689	BCL2	1
GO:0003179	BP	GO:0003179	heart valve morphogenesis	1/7	60/18614	0.0223502040268928	0.04857507344534	0.0157672519784689	TGFBR2	1
GO:0019748	BP	GO:0019748	secondary metabolic process	1/7	60/18614	0.0223502040268928	0.04857507344534	0.0157672519784689	BCL2	1
GO:0046824	BP	GO:0046824	positive regulation of nucleocytoplasmic transport	1/7	60/18614	0.0223502040268928	0.04857507344534	0.0157672519784689	PIK3R1	1
GO:0060350	BP	GO:0060350	endochondral bone morphogenesis	1/7	60/18614	0.0223502040268928	0.04857507344534	0.0157672519784689	TGFBR2	1
GO:1903078	BP	GO:1903078	positive regulation of protein localization to plasma membrane	1/7	60/18614	0.0223502040268928	0.04857507344534	0.0157672519784689	PIK3R1	1
GO:2000630	BP	GO:2000630	positive regulation of miRNA metabolic process	1/7	60/18614	0.0223502040268928	0.04857507344534	0.0157672519784689	AR	1
GO:0046854	BP	GO:0046854	phosphatidylinositol phosphate biosynthetic process	1/7	61/18614	0.0227190489429113	0.0490655090615816	0.0159264451899666	PIK3R1	1
GO:0060038	BP	GO:0060038	cardiac muscle cell proliferation	1/7	61/18614	0.0227190489429113	0.0490655090615816	0.0159264451899666	TGFBR2	1
GO:0060135	BP	GO:0060135	maternal process involved in female pregnancy	1/7	61/18614	0.0227190489429113	0.0490655090615816	0.0159264451899666	AR	1
GO:0006687	BP	GO:0006687	glycosphingolipid metabolic process	1/7	62/18614	0.0230877745752834	0.0494463172153987	0.0160500538165896	KIT	1
GO:0046902	BP	GO:0046902	regulation of mitochondrial membrane permeability	1/7	62/18614	0.0230877745752834	0.0494463172153987	0.0160500538165896	BCL2	1
GO:1903018	BP	GO:1903018	regulation of glycoprotein metabolic process	1/7	62/18614	0.0230877745752834	0.0494463172153987	0.0160500538165896	BCL2	1
GO:1904036	BP	GO:1904036	negative regulation of epithelial cell apoptotic process	1/7	62/18614	0.0230877745752834	0.0494463172153987	0.0160500538165896	BCL2	1
GO:0001885	BP	GO:0001885	endothelial cell development	1/7	63/18614	0.0234563809561577	0.0498205777333266	0.0161715371098347	FASN	1
GO:0035904	BP	GO:0035904	aorta development	1/7	63/18614	0.0234563809561577	0.0498205777333266	0.0161715371098347	TGFBR2	1
GO:0060393	BP	GO:0060393	regulation of pathway-restricted SMAD protein phosphorylation	1/7	63/18614	0.0234563809561577	0.0498205777333266	0.0161715371098347	TGFBR2	1
GO:0070059	BP	GO:0070059	intrinsic apoptotic signaling pathway in response to endoplasmic reticulum stress	1/7	63/18614	0.0234563809561577	0.0498205777333266	0.0161715371098347	BCL2	1
GO:0061695	CC	GO:0061695	transferase complex, transferring phosphorus-containing groups	3/7	306/19518	0.00012746726436824	0.00369655066667895	0.00174428888082854	CCNE1/PIK3R1/TGFBR2	3
GO:1902554	CC	GO:1902554	serine/threonine protein kinase complex	2/7	121/19518	0.000784333554129006	0.0104173464061545	0.00491562625335785	CCNE1/TGFBR2	2
GO:1902911	CC	GO:1902911	protein kinase complex	2/7	142/19518	0.00107765652477461	0.0104173464061545	0.00491562625335785	CCNE1/TGFBR2	2
GO:0097136	CC	GO:0097136	Bcl-2 family protein complex	1/7	10/19518	0.00358147491971372	0.0259656931679245	0.0122524141990206	BCL2	1
GO:0097038	CC	GO:0097038	perinuclear endoplasmic reticulum	1/7	19/19518	0.00679539639934401	0.0375404821784869	0.0177142021168904	PIK3R1	1
GO:0009897	CC	GO:0009897	external side of plasma membrane	2/7	426/19518	0.00928118369150157	0.0375404821784869	0.0177142021168904	KIT/TGFBR2	2
GO:0046930	CC	GO:0046930	pore complex	1/7	26/19518	0.00928896615980512	0.0375404821784869	0.0177142021168904	BCL2	1
GO:0005942	CC	GO:0005942	phosphatidylinositol 3-kinase complex	1/7	29/19518	0.0103559950837205	0.0375404821784869	0.0177142021168904	PIK3R1	1
GO:0019199	MF	GO:0019199	transmembrane receptor protein kinase activity	2/7	77/18369	0.00035930262408786	0.0171273995832821	0.00455901743293656	KIT/TGFBR2	2
GO:0042562	MF	GO:0042562	hormone binding	2/7	84/18369	0.000427524390586923	0.0171273995832821	0.00455901743293656	PIK3R1/AR	2
GO:0019955	MF	GO:0019955	cytokine binding	2/7	130/18369	0.00101977365463707	0.0171273995832821	0.00455901743293656	KIT/TGFBR2	2
GO:0019838	MF	GO:0019838	growth factor binding	2/7	132/18369	0.00105113364375237	0.0171273995832821	0.00455901743293656	KIT/TGFBR2	2
GO:0002020	MF	GO:0002020	protease binding	2/7	138/18369	0.001147990471497	0.0171273995832821	0.00455901743293656	KIT/BCL2	2
GO:0019903	MF	GO:0019903	protein phosphatase binding	2/7	140/18369	0.00118119997126084	0.0171273995832821	0.00455901743293656	PIK3R1/BCL2	2
GO:0019902	MF	GO:0019902	phosphatase binding	2/7	187/18369	0.00209324289916535	0.0260160188896266	0.00692501410250193	PIK3R1/BCL2	2
GO:0005024	MF	GO:0005024	transforming growth factor beta receptor activity	1/7	11/18369	0.00418500410843714	0.0281070878090343	0.00748162046943443	TGFBR2	1
GO:0034713	MF	GO:0034713	type I transforming growth factor beta receptor binding	1/7	11/18369	0.00418500410843714	0.0281070878090343	0.00748162046943443	TGFBR2	1
GO:0036312	MF	GO:0036312	phosphatidylinositol 3-kinase regulatory subunit binding	1/7	11/18369	0.00418500410843714	0.0281070878090343	0.00748162046943443	PIK3R1	1
GO:0070513	MF	GO:0070513	death domain binding	1/7	11/18369	0.00418500410843714	0.0281070878090343	0.00748162046943443	BCL2	1
GO:0005126	MF	GO:0005126	cytokine receptor binding	2/7	270/18369	0.00430538614537353	0.0281070878090343	0.00748162046943443	PIK3R1/TGFBR2	2
GO:0005165	MF	GO:0005165	neurotrophin receptor binding	1/7	12/18369	0.00456471349787202	0.0281070878090343	0.00748162046943443	PIK3R1	1
GO:0004312	MF	GO:0004312	fatty acid synthase activity	1/7	13/18369	0.00494429877899172	0.0281070878090343	0.00748162046943443	FASN	1
GO:0043560	MF	GO:0043560	insulin receptor substrate binding	1/7	13/18369	0.00494429877899172	0.0281070878090343	0.00748162046943443	PIK3R1	1
GO:0048185	MF	GO:0048185	activin binding	1/7	14/18369	0.00532375998560253	0.0281070878090343	0.00748162046943443	TGFBR2	1
GO:0005159	MF	GO:0005159	insulin-like growth factor receptor binding	1/7	16/18369	0.00608231031048401	0.0281070878090343	0.00748162046943443	PIK3R1	1
GO:0031435	MF	GO:0031435	mitogen-activated protein kinase kinase kinase binding	1/7	16/18369	0.00608231031048401	0.0281070878090343	0.00748162046943443	TGFBR2	1
GO:0004675	MF	GO:0004675	transmembrane receptor protein serine/threonine kinase activity	1/7	17/18369	0.00646139949632973	0.0281070878090343	0.00748162046943443	TGFBR2	1
GO:0005068	MF	GO:0005068	transmembrane receptor protein tyrosine kinase adaptor activity	1/7	17/18369	0.00646139949632973	0.0281070878090343	0.00748162046943443	PIK3R1	1
GO:0046982	MF	GO:0046982	protein heterodimerization activity	2/7	343/18369	0.00686168529695402	0.0284269819445238	0.00756677075353325	PIK3R1/BCL2	2
GO:0046935	MF	GO:0046935	1-phosphatidylinositol-3-kinase regulator activity	1/7	19/18369	0.0072192060837134	0.0285486786037757	0.00759916429864569	PIK3R1	1
GO:0005158	MF	GO:0005158	insulin receptor binding	1/7	22/18369	0.0083549870104459	0.0292230760303031	0.00777867722524703	PIK3R1	1
GO:0035014	MF	GO:0035014	phosphatidylinositol 3-kinase regulator activity	1/7	22/18369	0.0083549870104459	0.0292230760303031	0.00777867722524703	PIK3R1	1
GO:0005160	MF	GO:0005160	transforming growth factor beta receptor binding	1/7	23/18369	0.00873333306652735	0.0292230760303031	0.00777867722524703	TGFBR2	1
GO:0050431	MF	GO:0050431	transforming growth factor beta binding	1/7	23/18369	0.00873333306652735	0.0292230760303031	0.00777867722524703	TGFBR2	1
GO:0033218	MF	GO:0033218	amide binding	2/7	400/18369	0.00923891335254129	0.0297698319137442	0.0079242141815169	PIK3R1/FASN	2
GO:0001091	MF	GO:0001091	RNA polymerase II general transcription initiation factor binding	1/7	26/18369	0.0098676289485361	0.0298135191374111	0.00793584296458613	AR	1
GO:0016628	MF	GO:0016628	oxidoreductase activity, acting on the CH-CH group of donors, NAD or NADP as acceptor	1/7	28/18369	0.0106232079685028	0.0298135191374111	0.00793584296458613	FASN	1
GO:0043548	MF	GO:0043548	phosphatidylinositol 3-kinase binding	1/7	28/18369	0.0106232079685028	0.0298135191374111	0.00793584296458613	PIK3R1	1
GO:0051721	MF	GO:0051721	protein phosphatase 2A binding	1/7	28/18369	0.0106232079685028	0.0298135191374111	0.00793584296458613	BCL2	1
GO:0016417	MF	GO:0016417	S-acyltransferase activity	1/7	30/18369	0.0113782927152486	0.0309347333195821	0.00823429078077201	FASN	1
GO:0140297	MF	GO:0140297	DNA-binding transcription factor binding	2/7	478/18369	0.0130118273266785	0.034303908406698	0.00913110689591477	BCL2/AR	2
GO:0016790	MF	GO:0016790	thiolester hydrolase activity	1/7	40/18369	0.0151463117782115	0.0375125530016699	0.00998519257152738	FASN	1
GO:0016248	MF	GO:0016248	channel inhibitor activity	1/7	41/18369	0.0155224357248289	0.0375125530016699	0.00998519257152738	BCL2	1
GO:0042169	MF	GO:0042169	SH2 domain binding	1/7	41/18369	0.0155224357248289	0.0375125530016699	0.00998519257152738	KIT	1
GO:0001223	MF	GO:0001223	transcription coactivator binding	1/7	43/18369	0.0162743142588678	0.0382666308249054	0.0101859150411122	AR	1
GO:0004879	MF	GO:0004879	nuclear receptor activity	1/7	46/18369	0.0174012091657163	0.0385173562981647	0.0102526538240729	AR	1
GO:0098531	MF	GO:0098531	ligand-activated transcription factor activity	1/7	46/18369	0.0174012091657163	0.0385173562981647	0.0102526538240729	AR	1
GO:0001784	MF	GO:0001784	phosphotyrosine residue binding	1/7	47/18369	0.0177765948305006	0.0385173562981647	0.0102526538240729	PIK3R1	1
GO:0017046	MF	GO:0017046	peptide hormone binding	1/7	48/18369	0.0181518575658017	0.0385173562981647	0.0102526538240729	PIK3R1	1
GO:0016538	MF	GO:0016538	cyclin-dependent protein serine/threonine kinase regulator activity	1/7	50/18369	0.0189020143821423	0.0391541726487234	0.0104221633184745	CCNE1	1
GO:0030159	MF	GO:0030159	signaling receptor complex adaptor activity	1/7	52/18369	0.0196516798830412	0.0395975131190705	0.0105401728810593	PIK3R1	1
GO:0140296	MF	GO:0140296	general transcription initiation factor binding	1/7	53/18369	0.0200263284740126	0.0395975131190705	0.0105401728810593	AR	1
GO:0045309	MF	GO:0045309	protein phosphorylated amino acid binding	1/7	58/18369	0.0218977311743533	0.0407032058466281	0.0108344891545774	PIK3R1	1
GO:0004714	MF	GO:0004714	transmembrane receptor protein tyrosine kinase activity	1/7	60/18369	0.0226454340941661	0.0407032058466281	0.0108344891545774	KIT	1
GO:0016627	MF	GO:0016627	oxidoreductase activity, acting on the CH-CH group of donors	1/7	60/18369	0.0226454340941661	0.0407032058466281	0.0108344891545774	FASN	1
GO:0001098	MF	GO:0001098	basal transcription machinery binding	1/7	61/18369	0.023019101796462	0.0407032058466281	0.0108344891545774	AR	1
GO:0001099	MF	GO:0001099	basal RNA polymerase II transcription machinery binding	1/7	61/18369	0.023019101796462	0.0407032058466281	0.0108344891545774	AR	1
GO:0016836	MF	GO:0016836	hydro-lyase activity	1/7	62/18369	0.023392647038292	0.0407032058466281	0.0108344891545774	FASN	1
GO:0043539	MF	GO:0043539	protein serine/threonine kinase activator activity	1/7	72/18369	0.0271213714855365	0.0462658690047387	0.0123151738427617	PIK3R1	1
GO:0030971	MF	GO:0030971	receptor tyrosine kinase binding	1/7	76/18369	0.0286094407916303	0.0466918578301259	0.0124285646976742	PIK3R1	1
GO:0016835	MF	GO:0016835	carbon-oxygen lyase activity	1/7	77/18369	0.0289811531359402	0.0466918578301259	0.0124285646976742	FASN	1
GO:0046332	MF	GO:0046332	SMAD binding	1/7	77/18369	0.0289811531359402	0.0466918578301259	0.0124285646976742	TGFBR2	1
GO:0035591	MF	GO:0035591	signaling adaptor activity	1/7	83/18369	0.0312088679178605	0.0493321771082897	0.0131313720070463	PIK3R1	1
GO:0072341	MF	GO:0072341	modified amino acid binding	1/7	85/18369	0.0319504653459528	0.0493321771082897	0.0131313720070463	FASN	1
GO:0051117	MF	GO:0051117	ATPase binding	1/7	86/18369	0.0323210815537071	0.0493321771082897	0.0131313720070463	AR	1
GO:0008013	MF	GO:0008013	beta-catenin binding	1/7	88/18369	0.033061949122988	0.049592923684482	0.0132007782342239	AR	1
