# Supplementary material for: Identification of key genes potentially associated with bladder cancer development by common plasticizers: an integrated transcriptomics and network toxicology study
Source: Front Oncol. 2026 Jul 1;16:1784832. doi: 10.3389/fonc.2026.1784832 (PMC13369512; doi:10.3389/fonc.2026.1784832)
Supplement: Supplementary file 6 [file Table5.xlsx]

## Sheet: Supplementary Table 4
	category	subcategory	ID	Description	GeneRatio	BgRatio	pvalue	p.adjust	qvalue	geneID	Count
hsa04151	Environmental Information Processing	Signal transduction	hsa04151	PI3K-Akt signaling pathway	46119	362/8541	0.000100358224177061	0.00190680625936416	0.0010714938220408	898/5295/3815/596	4
hsa05226	Human Diseases	Cancer: specific types	hsa05226	Gastric cancer	46119	150/8541	3.0708241110363e-06	0.000189744339257594	0.000106623253559867	898/5295/596/7048	4
hsa05161	Human Diseases	Infectious disease: viral	hsa05161	Hepatitis B	46119	163/8541	4.27994750205099e-06	0.000189744339257594	0.000106623253559867	898/5295/596/7048	4
hsa05215	Human Diseases	Cancer: specific types	hsa05215	Prostate cancer	46119	98/8541	5.55656659439895e-07	7.3902335705506e-05	4.15280240212974e-05	898/5295/596/367	4
hsa05206	Human Diseases	Cancer: overview	hsa05206	MicroRNAs in cancer	46088	312/8541	0.00151459169535814	0.0114530005589744	0.00643579770231251	898/5295/596	3
hsa05166	Human Diseases	Infectious disease: viral	hsa05166	Human T-cell leukemia virus 1 infection	46088	224/8541	0.000576246029783631	0.00638672683010191	0.00358890071181033	898/5295/7048	3
hsa05207	Human Diseases	Cancer: overview	hsa05207	Chemical carcinogenesis - receptor activation	46088	215/8541	0.000510891380749633	0.00617714123997284	0.00347112804145684	5295/596/367	3
hsa05169	Human Diseases	Infectious disease: viral	hsa05169	Epstein-Barr virus infection	46088	204/8541	0.00043780194406325	0.00582276585604123	0.00327199347668324	898/5295/596	3
hsa04218	Cellular Processes	Cell growth and death	hsa04218	Cellular senescence	46088	157/8541	0.000202031586478716	0.00298557788907437	0.00167768919765952	898/5295/7048	3
hsa05162	Human Diseases	Infectious disease: viral	hsa05162	Measles	46088	139/8541	0.000140751516507666	0.00233999396193994	0.00131491548316372	898/5295/596	3
hsa04933	Human Diseases	Endocrine and metabolic disease	hsa04933	AGE-RAGE signaling pathway in diabetic complications	46088	101/8541	5.42803509252119e-05	0.00120321444550886	0.000676123669419306	5295/596/7048	3
hsa05210	Human Diseases	Cancer: specific types	hsa05210	Colorectal cancer	46088	87/8541	3.46954956015305e-05	0.00112748022971933	0.000633566254927362	5295/596/7048	3
hsa05222	Human Diseases	Cancer: specific types	hsa05222	Small cell lung cancer	46088	93/8541	4.23864748014784e-05	0.00112748022971933	0.000633566254927362	898/5295/596	3
hsa05131	Human Diseases	Infectious disease: bacterial	hsa05131	Shigellosis	46060	250/8541	0.0162607433481935	0.0432535773061948	0.024305532162563	5295/596	2
hsa04014	Environmental Information Processing	Signal transduction	hsa04014	Ras signaling pathway	46060	238/8541	0.0148040253102146	0.0401823544134396	0.0225797163700373	5295/3815	2
hsa05417	Human Diseases	Cardiovascular disease	hsa05417	Lipid and atherosclerosis	46060	216/8541	0.0122944494787152	0.0347906761844494	0.0195499644566356	5295/596	2
hsa04015	Environmental Information Processing	Signal transduction	hsa04015	Rap1 signaling pathway	46060	212/8541	0.0118609351074401	0.034605008656958	0.0194456320905739	5295/3815	2
hsa05170	Human Diseases	Infectious disease: viral	hsa05170	Human immunodeficiency virus 1 infection	46060	213/8541	0.0119686496106772	0.034605008656958	0.0194456320905739	5295/596	2
hsa04510	Cellular Processes	Cellular community - eukaryotes	hsa04510	Focal adhesion	46060	203/8541	0.0109115403284897	0.0336108816820738	0.0188870011826453	5295/596	2
hsa05203	Human Diseases	Cancer: overview	hsa05203	Viral carcinogenesis	46060	205/8541	0.011119389428656	0.0336108816820738	0.0188870011826453	898/5295	2
hsa05415	Human Diseases	Cardiovascular disease	hsa05415	Diabetic cardiomyopathy	46060	205/8541	0.011119389428656	0.0336108816820738	0.0188870011826453	5295/7048	2
hsa05168	Human Diseases	Infectious disease: viral	hsa05168	Herpes simplex virus 1 infection	46060	182/8541	0.00883843527293532	0.0286710217390341	0.0161111400353892	5295/596	2
hsa04630	Environmental Information Processing	Signal transduction	hsa04630	JAK-STAT signaling pathway	46060	168/8541	0.00756903995317246	0.0257514105228578	0.0144705195656739	5295/596	2
hsa04140	Cellular Processes	Transport and catabolism	hsa04140	Autophagy - animal	46060	169/8541	0.00765667803456072	0.0257514105228578	0.0144705195656739	5295/596	2
hsa05225	Human Diseases	Cancer: specific types	hsa05225	Hepatocellular carcinoma	46060	170/8541	0.00774478511965647	0.0257514105228578	0.0144705195656739	5295/7048	2
hsa05224	Human Diseases	Cancer: specific types	hsa05224	Breast cancer	46060	148/8541	0.00591569357926704	0.0215453722960133	0.0121070156946335	5295/3815	2
hsa04072	Environmental Information Processing	Signal transduction	hsa04072	Phospholipase D signaling pathway	46060	149/8541	0.00599382537558264	0.0215453722960133	0.0121070156946335	5295/3815	2
hsa04926	Organismal Systems	Endocrine system	hsa04926	Relaxin signaling pathway	46060	130/8541	0.00459227522990766	0.0210226322082103	0.0118132717592634	5295/7048	2
hsa04068	Environmental Information Processing	Signal transduction	hsa04068	FoxO signaling pathway	46060	133/8541	0.00480185666207106	0.0210226322082103	0.0118132717592634	5295/7048	2
hsa04210	Cellular Processes	Cell growth and death	hsa04210	Apoptosis	46060	136/8541	0.00501585545171495	0.0210226322082103	0.0118132717592634	5295/596	2
hsa04910	Organismal Systems	Endocrine system	hsa04910	Insulin signaling pathway	46060	138/8541	0.00516096722104342	0.0210226322082103	0.0118132717592634	5295/2194	2
hsa04114	Cellular Processes	Cell growth and death	hsa04114	Oocyte meiosis	46060	139/8541	0.00523425504154759	0.0210226322082103	0.0118132717592634	898/367	2
hsa04915	Organismal Systems	Endocrine system	hsa04915	Estrogen signaling pathway	46060	139/8541	0.00523425504154759	0.0210226322082103	0.0118132717592634	5295/596	2
hsa05418	Human Diseases	Cardiovascular disease	hsa05418	Fluid shear stress and atherosclerosis	46060	141/8541	0.00538229149696351	0.0210226322082103	0.0118132717592634	5295/596	2
hsa04380	Organismal Systems	Development and regeneration	hsa04380	Osteoclast differentiation	46060	143/8541	0.00553227163373956	0.0210226322082103	0.0118132717592634	5295/7048	2
hsa04725	Organismal Systems	Nervous system	hsa04725	Cholinergic synapse	46060	116/8541	0.00367312436058856	0.0199751896419749	0.0112246811601125	5295/596	2
hsa04722	Organismal Systems	Nervous system	hsa04722	Neurotrophin signaling pathway	46060	120/8541	0.00392578691466763	0.0199751896419749	0.0112246811601125	5295/596	2
hsa04071	Environmental Information Processing	Signal transduction	hsa04071	Sphingolipid signaling pathway	46060	122/8541	0.00405511368671671	0.0199751896419749	0.0112246811601125	5295/596	2
hsa04152	Environmental Information Processing	Signal transduction	hsa04152	AMPK signaling pathway	46060	122/8541	0.00405511368671671	0.0199751896419749	0.0112246811601125	5295/2194	2
hsa04066	Environmental Information Processing	Signal transduction	hsa04066	HIF-1 signaling pathway	46060	110/8541	0.00330918253099076	0.0191357076792074	0.0107529501007022	5295/596	2
hsa05142	Human Diseases	Infectious disease: parasitic	hsa05142	Chagas disease	46060	103/8541	0.00290757327752671	0.017577602086866	0.00987740204327255	5295/7048	2
hsa01522	Human Diseases	Drug resistance: antineoplastic	hsa01522	Endocrine resistance	46060	99/8541	0.00268927608641651	0.0170320818806379	0.00957085724990337	5295/596	2
hsa01521	Human Diseases	Drug resistance: antineoplastic	hsa01521	EGFR tyrosine kinase inhibitor resistance	46060	80/8541	0.00176491504626583	0.0117366850576678	0.00659520885709862	5295/596	2
hsa05221	Human Diseases	Cancer: specific types	hsa05221	Acute myeloid leukemia	46060	68/8541	0.00127829437963098	0.0114530005589744	0.00643579770231251	5295/3815	2
hsa05230	Human Diseases	Cancer: overview	hsa05230	Central carbon metabolism in cancer	46060	71/8541	0.0013928153088158	0.0114530005589744	0.00643579770231251	5295/3815	2
hsa01524	Human Diseases	Drug resistance: antineoplastic	hsa01524	Platinum drug resistance	46060	75/8541	0.00155292330107523	0.0114530005589744	0.00643579770231251	5295/596	2
hsa04115	Cellular Processes	Cell growth and death	hsa04115	p53 signaling pathway	46060	75/8541	0.00155292330107523	0.0114530005589744	0.00643579770231251	898/596	2
hsa05212	Human Diseases	Cancer: specific types	hsa05212	Pancreatic cancer	46060	77/8541	0.00163614293699635	0.0114530005589744	0.00643579770231251	5295/7048	2
hsa05220	Human Diseases	Cancer: specific types	hsa05220	Chronic myeloid leukemia	46060	77/8541	0.00163614293699635	0.0114530005589744	0.00643579770231251	5295/7048	2
hsa00061	Metabolism	Lipid metabolism	hsa00061	Fatty acid biosynthesis	46029	18/8541	0.0146645459235742	0.0401823544134396	0.0225797163700373	2194	1

## Sheet: stratified analyses
Gene	log2FoldChange	pvalue	padj	change	Comparison
CCNE1	3.12139698517672	0.000000000000292476288268898	0.0000000000127692127462738	UP	NMIBC_vs_Normal
KIT	-1.18989	0.0230904602155505	0.0471304403276086	DOWN	NMIBC_vs_Normal
BCL2	-2.17269	0.000000000000000205811116278149	0.0000000000000236856339507593	DOWN	NMIBC_vs_Normal
TGFBR2	-1.65595	0.00000000000555903276238302	0.000000000174363089453332	DOWN	NMIBC_vs_Normal
FASN	1.79144671626168	0.0000000000294316542891626	0.000000000730769452581125	UP	NMIBC_vs_Normal
CCNE1	2.19493489343164	0.0000000000000000796231520182149	0.00000000000000275489969323908	UP	MIBC_vs_Normal
KIT	-1.15634	0.00891030760721467	0.0191872399211841	DOWN	MIBC_vs_Normal
BCL2	-1.52818	0.000000000423779738980533	0.00000000484084781989404	DOWN	MIBC_vs_Normal
TGFBR2	-1.42858	0.0000000000930836729966454	0.00000000119496537291538	DOWN	MIBC_vs_Normal
FASN	1.38033195348585	0.0000000000589767541018505	0.000000000787394478369464	UP	MIBC_vs_Normal
CCNE1	-0.888678	0.000235619199361525	0.0124835590340982	NOT	MIBC_vs_NMIBC
KIT	0.901844202368308	0.0233666758248155	0.220456306876331	NOT	MIBC_vs_NMIBC
BCL2	0.664569905541253	0.00284094881019938	0.0629315707065529	NOT	MIBC_vs_NMIBC
TGFBR2	0.246733929317668	0.209414684398618	0.615306507823823	NOT	MIBC_vs_NMIBC
FASN	-0.38693	0.0432271442485633	0.305754216284702	NOT	MIBC_vs_NMIBC
