# Supplementary material for: Identification of key genes potentially associated with bladder cancer development by common plasticizers: an integrated transcriptomics and network toxicology study
Source: Front Oncol. 2026 Jul 1;16:1784832. doi: 10.3389/fonc.2026.1784832 (PMC13369512; doi:10.3389/fonc.2026.1784832)
Supplement: Supplementary file 7 [file Table6.csv]

	ID	Description	setSize	enrichmentScore	NES	pvalue	p.adjust	qvalue	rank	leading_edge	core_enrichment
REACTOME_DNA_STRAND_ELONGATION	REACTOME_DNA_STRAND_ELONGATION	REACTOME_DNA_STRAND_ELONGATION	32	-0.727552475647705	-3.71142198704975	1e-10	2.22769230769231e-08	1.79028340080972e-08	2707	tags=69%, list=14%, signal=59%	GINS4/MCM2/GINS3/MCM3/MCM8/PRIM2/LIG1/MCM6/MCM4/POLD1/MCM5/PCNA/MCM7/RFC4/GINS1/RFC2/FEN1/GINS2/CDC45/POLD2/POLA2/RPA3
KEGG_PROTEASOME	KEGG_PROTEASOME	KEGG_PROTEASOME	43	-0.707905230972819	-3.65334061766058	1e-10	2.22769230769231e-08	1.79028340080972e-08	1930	tags=58%, list=10%, signal=52%	PSMC5/PSMB8/POMP/PSMD3/PSMD8/PSMD14/PSMD11/PSMB9/PSMD2/PSMC2/PSMB1/PSMD13/PSME2/IFNG/PSMA5/PSMC3/PSMB5/PSMA1/PSMA7/PSMD4/PSMB4/PSMB2/PSMB6/PSMB3/PSMB7
KEGG_MEDICUS_REFERENCE_ORIGIN_UNWINDING_AND_ELONGATION	KEGG_MEDICUS_REFERENCE_ORIGIN_UNWINDING_AND_ELONGATION	KEGG_MEDICUS_REFERENCE_ORIGIN_UNWINDING_AND_ELONGATION	30	-0.743298880889121	-3.58548392624021	1e-10	2.22769230769231e-08	1.79028340080972e-08	2707	tags=77%, list=14%, signal=66%	GINS4/MCM2/GINS3/MCM3/PRIM2/WDHD1/POLE/MCM6/MCM4/MCM10/POLE2/POLE3/MCM5/PCNA/MCM7/RFC4/GINS1/POLE4/RFC2/GINS2/CDC45/POLA2/RPA3
REACTOME_ACTIVATION_OF_THE_PRE_REPLICATIVE_COMPLEX	REACTOME_ACTIVATION_OF_THE_PRE_REPLICATIVE_COMPLEX	REACTOME_ACTIVATION_OF_THE_PRE_REPLICATIVE_COMPLEX	33	-0.680960943084599	-3.55727822777563	1e-10	2.22769230769231e-08	1.79028340080972e-08	3260	tags=76%, list=17%, signal=63%	CDK2/MCM2/GMNN/ORC5/MCM3/MCM8/PRIM2/CDC7/POLE/MCM6/MCM4/MCM10/CDC6/POLE2/POLE3/MCM5/DBF4/ORC1/MCM7/ORC6/POLE4/CDC45/POLA2/CDT1/RPA3
KEGG_MEDICUS_VARIANT_SCRAPIE_CONFORMATION_PRPSC_TO_26S_PROTEASOME_MEDIATED_PROTEIN_DEGRADATION	KEGG_MEDICUS_VARIANT_SCRAPIE_CONFORMATION_PRPSC_TO_26S_PROTEASOME_MEDIATED_PROTEIN_DEGRADATION	KEGG_MEDICUS_VARIANT_SCRAPIE_CONFORMATION_PRPSC_TO_26S_PROTEASOME_MEDIATED_PROTEIN_DEGRADATION	35	-0.740137155761213	-3.4728212906785	1e-10	2.22769230769231e-08	1.79028340080972e-08	1704	tags=57%, list=9%, signal=52%	PSMD3/PSMD8/PSMD14/PSMD11/PSMD2/PSMC2/PSMB1/PSMD13/PSMA5/PSMC3/PSMB5/PSMA1/PSMA7/PSMD4/PSMB4/ADRM1/PSMB2/PSMB6/PSMB3/PSMB7
KEGG_MEDICUS_VARIANT_MUTATION_CAUSED_ABERRANT_HTT_TO_26S_PROTEASOME_MEDIATED_PROTEIN_DEGRADATION	KEGG_MEDICUS_VARIANT_MUTATION_CAUSED_ABERRANT_HTT_TO_26S_PROTEASOME_MEDIATED_PROTEIN_DEGRADATION	KEGG_MEDICUS_VARIANT_MUTATION_CAUSED_ABERRANT_HTT_TO_26S_PROTEASOME_MEDIATED_PROTEIN_DEGRADATION	35	-0.729504502124141	-3.42293147547356	1e-10	2.22769230769231e-08	1.79028340080972e-08	1704	tags=57%, list=9%, signal=52%	PSMD3/PSMD8/PSMD14/PSMD11/PSMD2/PSMC2/PSMB1/PSMD13/PSMA5/PSMC3/PSMB5/PSMA1/PSMA7/PSMD4/PSMB4/ADRM1/PSMB2/PSMB6/PSMB3/PSMB7
KEGG_MEDICUS_VARIANT_MUTATION_CAUSED_ABERRANT_SOD1_TO_26S_PROTEASOME_MEDIATED_PROTEIN_DEGRADATION	KEGG_MEDICUS_VARIANT_MUTATION_CAUSED_ABERRANT_SOD1_TO_26S_PROTEASOME_MEDIATED_PROTEIN_DEGRADATION	KEGG_MEDICUS_VARIANT_MUTATION_CAUSED_ABERRANT_SOD1_TO_26S_PROTEASOME_MEDIATED_PROTEIN_DEGRADATION	40	-0.650106818675949	-3.35093630661162	1e-10	2.22769230769231e-08	1.79028340080972e-08	1704	tags=50%, list=9%, signal=46%	PSMD3/PSMD8/PSMD14/PSMD11/PSMD2/PSMC2/PSMB1/PSMD13/PSMA5/PSMC3/PSMB5/PSMA1/PSMA7/PSMD4/PSMB4/ADRM1/PSMB2/PSMB6/PSMB3/PSMB7
KEGG_MEDICUS_VARIANT_MUTATION_INACTIVATED_VCP_TO_26S_PROTEASOME_MEDIATED_PROTEIN_DEGRADATION	KEGG_MEDICUS_VARIANT_MUTATION_INACTIVATED_VCP_TO_26S_PROTEASOME_MEDIATED_PROTEIN_DEGRADATION	KEGG_MEDICUS_VARIANT_MUTATION_INACTIVATED_VCP_TO_26S_PROTEASOME_MEDIATED_PROTEIN_DEGRADATION	39	-0.661172371424976	-3.33342332361744	1e-10	2.22769230769231e-08	1.79028340080972e-08	1704	tags=51%, list=9%, signal=47%	PSMD3/PSMD8/PSMD14/PSMD11/PSMD2/PSMC2/PSMB1/PSMD13/PSMA5/PSMC3/PSMB5/PSMA1/PSMA7/PSMD4/PSMB4/ADRM1/PSMB2/PSMB6/PSMB3/PSMB7
KEGG_MEDICUS_VARIANT_MUTATION_INACTIVATED_UBQLN2_TO_26S_PROTEASOME_MEDIATED_PROTEIN_DEGRADATION	KEGG_MEDICUS_VARIANT_MUTATION_INACTIVATED_UBQLN2_TO_26S_PROTEASOME_MEDIATED_PROTEIN_DEGRADATION	KEGG_MEDICUS_VARIANT_MUTATION_INACTIVATED_UBQLN2_TO_26S_PROTEASOME_MEDIATED_PROTEIN_DEGRADATION	39	-0.649996001923777	-3.27707558076127	1e-10	2.22769230769231e-08	1.79028340080972e-08	1704	tags=51%, list=9%, signal=47%	PSMD3/PSMD8/PSMD14/PSMD11/PSMD2/PSMC2/PSMB1/PSMD13/PSMA5/PSMC3/PSMB5/PSMA1/PSMA7/PSMD4/PSMB4/ADRM1/PSMB2/PSMB6/PSMB3/PSMB7
KEGG_MEDICUS_VARIANT_MUTATION_CAUSED_ABERRANT_SNCA_TO_26S_PROTEASOME_MEDIATED_PROTEIN_DEGRADATION	KEGG_MEDICUS_VARIANT_MUTATION_CAUSED_ABERRANT_SNCA_TO_26S_PROTEASOME_MEDIATED_PROTEIN_DEGRADATION	KEGG_MEDICUS_VARIANT_MUTATION_CAUSED_ABERRANT_SNCA_TO_26S_PROTEASOME_MEDIATED_PROTEIN_DEGRADATION	35	-0.688421464255395	-3.23016443562729	1e-10	2.22769230769231e-08	1.79028340080972e-08	1704	tags=57%, list=9%, signal=52%	PSMD3/PSMD8/PSMD14/PSMD11/PSMD2/PSMC2/PSMB1/PSMD13/PSMA5/PSMC3/PSMB5/PSMA1/PSMA7/PSMD4/PSMB4/ADRM1/PSMB2/PSMB6/PSMB3/PSMB7
KEGG_MEDICUS_VARIANT_MUTATION_CAUSED_ABERRANT_ABETA_TO_26S_PROTEASOME_MEDIATED_PROTEIN_DEGRADATION	KEGG_MEDICUS_VARIANT_MUTATION_CAUSED_ABERRANT_ABETA_TO_26S_PROTEASOME_MEDIATED_PROTEIN_DEGRADATION	KEGG_MEDICUS_VARIANT_MUTATION_CAUSED_ABERRANT_ABETA_TO_26S_PROTEASOME_MEDIATED_PROTEIN_DEGRADATION	35	-0.688393042597323	-3.23003107745374	1e-10	2.22769230769231e-08	1.79028340080972e-08	1704	tags=57%, list=9%, signal=52%	PSMD3/PSMD8/PSMD14/PSMD11/PSMD2/PSMC2/PSMB1/PSMD13/PSMA5/PSMC3/PSMB5/PSMA1/PSMA7/PSMD4/PSMB4/ADRM1/PSMB2/PSMB6/PSMB3/PSMB7
KEGG_MEDICUS_REFERENCE_26S_PROTEASOME_MEDIATED_PROTEIN_DEGRADATION	KEGG_MEDICUS_REFERENCE_26S_PROTEASOME_MEDIATED_PROTEIN_DEGRADATION	KEGG_MEDICUS_REFERENCE_26S_PROTEASOME_MEDIATED_PROTEIN_DEGRADATION	38	-0.663812203127318	-3.18219444593991	1e-10	2.22769230769231e-08	1.79028340080972e-08	1704	tags=53%, list=9%, signal=48%	PSMD3/PSMD8/PSMD14/PSMD11/PSMD2/PSMC2/PSMB1/PSMD13/PSMA5/PSMC3/PSMB5/PSMA1/PSMA7/PSMD4/PSMB4/ADRM1/PSMB2/PSMB6/PSMB3/PSMB7
KEGG_DNA_REPLICATION	KEGG_DNA_REPLICATION	KEGG_DNA_REPLICATION	36	-0.658019102110447	-3.0716690123721	1e-10	2.22769230769231e-08	1.79028340080972e-08	2121	tags=56%, list=11%, signal=49%	PRIM2/LIG1/POLE/MCM6/MCM4/POLE2/POLE3/POLD1/MCM5/PCNA/SSBP1/MCM7/RFC4/POLE4/RFC2/FEN1/RNASEH2A/POLD2/POLA2/RPA3
KEGG_MEDICUS_REFERENCE_PRE_IC_FORMATION	KEGG_MEDICUS_REFERENCE_PRE_IC_FORMATION	KEGG_MEDICUS_REFERENCE_PRE_IC_FORMATION	27	-0.715382573013353	-3.33137618769124	1.71148058092801e-09	3.54031983026252e-07	2.84517561235476e-07	2707	tags=85%, list=14%, signal=73%	GINS4/MCM2/GINS3/ORC5/MCM3/MTBP/POLE/MCM6/MCM4/CDC6/TICRR/POLE2/POLE3/MCM5/ORC1/MCM7/ORC6/GINS1/POLE4/GINS2/CDC45/RECQL4/CDT1
KEGG_MEDICUS_REFERENCE_DNA_REPLICATION_LICENSING	KEGG_MEDICUS_REFERENCE_DNA_REPLICATION_LICENSING	KEGG_MEDICUS_REFERENCE_DNA_REPLICATION_LICENSING	24	-0.670591515678525	-3.17613172586341	1.74427076413915e-07	3.36760542196465e-05	2.70637379614853e-05	3260	tags=83%, list=17%, signal=69%	CDK2/MCM2/CCNE2/ORC5/MCM3/MTBP/CDC7/MCM6/MCM4/CDC6/TICRR/MCM5/DBF4/ORC1/MCM7/ORC6/CCNA2/CCNE1/CDC45/CDT1
BIOCARTA_PROTEASOME_PATHWAY	BIOCARTA_PROTEASOME_PATHWAY	BIOCARTA_PROTEASOME_PATHWAY	19	-0.7312946783232	-3.17014858463905	2.02956566001729e-07	3.67351384463129e-05	2.95221689098567e-05	901	tags=63%, list=5%, signal=60%	UBE2A/PSMB1/PSMA5/PSMB5/RPN1/PSMA1/PSMA7/PSMB4/PSMB2/PSMB6/PSMB3/PSMB7
REACTOME_LAGGING_STRAND_SYNTHESIS	REACTOME_LAGGING_STRAND_SYNTHESIS	REACTOME_LAGGING_STRAND_SYNTHESIS	20	-0.712230824796338	-3.10799236491385	2.17142447190429e-07	3.6990854533146e-05	2.97276749682995e-05	2121	tags=50%, list=11%, signal=45%	PRIM2/LIG1/POLD1/PCNA/RFC4/RFC2/FEN1/POLD2/POLA2/RPA3
REACTOME_MUSCLE_CONTRACTION	REACTOME_MUSCLE_CONTRACTION	REACTOME_MUSCLE_CONTRACTION	200	0.464875441240462	1.52530618669192	2.30876091311613e-07	3.71453978021351e-05	2.98518735608174e-05	6444	tags=54%, list=34%, signal=36%	CACNB2/PDE5A/CACNA1C/SCN11A/ATP1B2/SORBS1/ATP1A2/KCNA5/KCNQ1/CACNA1H/SCN7A/SLC8A3/NPR2/KCNH2/FGF13/KCND3/AHCYL1/SCN3A/CACNA1G/MYH11/SCN4B/FXYD6/SCN5A/GUCY1A2/RYR2/TBX5/ABCC9/LMOD1/KCNIP4/SCN4A/HIPK1/DMD/ITPR1/ACTA2/RYR3/KCNE3/CES1/TMOD1/KCND1/CASQ2/ATP2B3/MYLK/ITGA1/ALDH2/WWTR1/KCNIP1/SLC8A1/TTN/KCNJ2/KAT2B/ATP2A3/FXYD2/MYL3/KCNK2/KCNK3/PLN/ACTG2/AKAP9/CACNA2D2/KCNIP2/ACTN2/KCNE4/NPR1/DMPK/DES/CA…
REACTOME_PCNA_DEPENDENT_LONG_PATCH_BASE_EXCISION_REPAIR	REACTOME_PCNA_DEPENDENT_LONG_PATCH_BASE_EXCISION_REPAIR	REACTOME_PCNA_DEPENDENT_LONG_PATCH_BASE_EXCISION_REPAIR	21	-0.687620211792406	-3.06729585189049	3.86370235213255e-07	5.88909579567151e-05	4.73276781194741e-05	2112	tags=57%, list=11%, signal=51%	LIG1/POLE/POLE2/POLE3/POLD1/PCNA/RFC4/POLE4/RFC2/FEN1/POLD2/RPA3
KEGG_MEDICUS_REFERENCE_HOMOLOGOUS_RECOMBINATION	KEGG_MEDICUS_REFERENCE_HOMOLOGOUS_RECOMBINATION	KEGG_MEDICUS_REFERENCE_HOMOLOGOUS_RECOMBINATION	32	-0.538495324183409	-2.74699551302955	4.64830534261323e-07	6.4102344153371e-05	5.15158050752774e-05	924	tags=44%, list=5%, signal=42%	XRCC3/POLE/POLE2/POLE3/POLD1/RAD54L/PCNA/XRCC2/RFC4/POLE4/RFC2/RAD51/POLD2/RPA3
REACTOME_CARDIAC_CONDUCTION	REACTOME_CARDIAC_CONDUCTION	REACTOME_CARDIAC_CONDUCTION	130	0.505016177614459	1.61889921246962	4.470041558264e-07	6.4102344153371e-05	5.15158050752774e-05	7242	tags=64%, list=38%, signal=40%	CACNB2/CACNA1C/SCN11A/ATP1B2/ATP1A2/KCNA5/KCNQ1/SCN7A/SLC8A3/NPR2/KCNH2/FGF13/KCND3/AHCYL1/SCN3A/SCN4B/FXYD6/SCN5A/RYR2/TBX5/ABCC9/KCNIP4/SCN4A/HIPK1/ITPR1/RYR3/KCNE3/CES1/KCND1/CASQ2/ATP2B3/WWTR1/KCNIP1/SLC8A1/KCNJ2/KAT2B/ATP2A3/FXYD2/KCNK2/KCNK3/PLN/AKAP9/CACNA2D2/KCNIP2/KCNE4/NPR1/DMPK/CAMK2D/SCN3B/NOS1/CORIN/ATP2B4/ATP2B2/FGF14/CASQ1/KCNJ11/SCN9A/ATP2B1/SCN2A/SCN1B/SCN2B/ATP1B1/CLIC2/KCNK17/K…
WP_DEVELOPMENT_OF_URETERIC_COLLECTION_SYSTEM	WP_DEVELOPMENT_OF_URETERIC_COLLECTION_SYSTEM	WP_DEVELOPMENT_OF_URETERIC_COLLECTION_SYSTEM	59	0.58748451852651	1.78451874657347	5.35354353702747e-07	7.04721003783253e-05	5.66348553127643e-05	5319	tags=66%, list=28%, signal=48%	GFRA1/SPRY1/RARB/FAT4/ITGA8/BMPR1A/BMP4/PBX1/BMP5/ROBO2/GPC3/BMPR2/ILK/SLIT2/RET/BMPER/BMP7/GLI1/FREM1/SHH/GRIP1/GDNF/VANGL2/SMAD1/ROBO1/SMO/SALL1/RARA/GLI2/GDF11/EYA1/CRIM1/FRAS1/GLI3/FGFR2/BMP2/CTNNB1/ITGB1/HOXA11
REACTOME_UNWINDING_OF_DNA	REACTOME_UNWINDING_OF_DNA	REACTOME_UNWINDING_OF_DNA	12	-0.831765443712763	-2.92810091712914	5.64858345223174e-07	7.1123033381144e-05	5.71579771756722e-05	3232	tags=100%, list=17%, signal=83%	MCM2/GINS3/MCM3/MCM8/MCM6/MCM4/MCM5/MCM7/GINS1/GINS2/CDC45
KEGG_PATHWAYS_IN_CANCER	KEGG_PATHWAYS_IN_CANCER	KEGG_PATHWAYS_IN_CANCER	322	0.424979162451582	1.42133469818984	6.17287015350234e-07	7.44859665189283e-05	5.98605960938319e-05	4946	tags=39%, list=26%, signal=30%	KIT/PIK3R1/RARB/FGF9/TRAF5/TGFBR2/STAT5B/BCL2/AR/BMP4/ARNT2/MITF/LAMA2/PIK3R3/FGF13/MECOM/PDGFRA/FGF10/AXIN2/HHIP/FGF2/EP300/SUFU/PLCG2/FZD7/ZBTB16/PTEN/CREBBP/CBLB/APC/RUNX1T1/RET/JAK1/PIAS1/IGF1/NCOA4/LAMC3/FZD4/FOXO1/SOS2/TRAF6/WNT2B/PTCH1/ABL1/PTCH2/FGFR1/MAPK10/MSH3/GLI1/SOS1/HGF/LEF1/SHH/EGLN2/SMAD4/ARNT/CTNNA3/KITLG/COL4A4/FZD3/RXRG/TCF7L2/PRKCA/LAMC1/MMP2/CASP9/FOS/CTNNA2/FZD1/NFKB1/SMAD2…
KEGG_MEDICUS_REFERENCE_LONG_PATCH_BER	KEGG_MEDICUS_REFERENCE_LONG_PATCH_BER	KEGG_MEDICUS_REFERENCE_LONG_PATCH_BER	17	-0.742206322397535	-3.06020105518377	6.70776454742317e-07	7.47141774205289e-05	6.0043997628958e-05	2112	tags=65%, list=11%, signal=58%	LIG1/POLE/POLE2/POLE3/POLD1/PCNA/RFC4/POLE4/RFC2/FEN1/POLD2
REACTOME_CHROMATIN_MODIFYING_ENZYMES	REACTOME_CHROMATIN_MODIFYING_ENZYMES	REACTOME_CHROMATIN_MODIFYING_ENZYMES	197	0.458794600488982	1.50425863671518	6.51343704192057e-07	7.47141774205289e-05	6.0043997628958e-05	4994	tags=45%, list=26%, signal=33%	EPC1/ARID4A/KAT6B/SETDB2/ARID2/ARID5B/BRD1/SETD1B/MECOM/ARID4B/ARID1B/PHF21A/EP300/SMARCD3/SMARCC2/KDM3B/CREBBP/KMT2A/TBL1X/KANSL1/NCOA1/KAT7/ASH1L/CHD3/PBRM1/MORF4L1/NCOA2/KMT2C/ATF2/SAP30L/KAT5/KANSL3/KMT2D/USP22/KAT6A/KDM6B/SETD2/SUDS3/NCOR1/BRWD1/CLOCK/BRD8/KAT2B/NFKB1/REST/SMARCE1/NSD1/EP400/ING3/ELP3/PHF20/TAF10/PHF8/ATXN7/TADA2B/PADI3/ARID1A/TAF9/KDM7A/RBBP4/ELP2/SUPT20H/JADE1/ASH2L/KDM5B/…
WP_CILIOPATHIES	WP_CILIOPATHIES	WP_CILIOPATHIES	166	0.470718925052153	1.53366153972074	7.53513909465884e-07	8.08213437708593e-05	6.49520176931411e-05	7202	tags=63%, list=38%, signal=39%	PKD2/LCA5/NEK1/ZNF423/TUB/BBS4/BBS2/CEP120/DYNC2H1/BBIP1/EVC/ATXN10/TTC21B/TTBK2/SUFU/NEK9/KIAA0586/EVC2/DNAL1/PKD1/BBS9/TCTN3/TAPT1/IFT140/CEP290/WDPCP/IFT172/AHI1/WDR35/DNAI2/IFT81/ADCY6/SDCCAG8/KIZ/CC2D2A/RAB23/WDR19/GALNT11/BBS10/SMO/IFT57/CLUAP1/DDX59/TMEM67/SPATA7/ARL6/PIBF1/TMEM231/GLI2/CCDC65/EFHC1/OCRL/RSPH4A/POC1B/NPHP1/TTC8/MAK/CCDC40/TRAF3IP1/RSPH3/GLI3/FLCN/ARL3/NME7/BBS5/NME9/KIF7/N…
WP_DNA_MISMATCH_REPAIR	WP_DNA_MISMATCH_REPAIR	WP_DNA_MISMATCH_REPAIR	23	-0.639617160125549	-2.92366159810896	8.84515353596295e-07	9.14841594291025e-05	7.35211822105793e-05	2112	tags=52%, list=11%, signal=46%	LIG1/POLE/POLE2/POLE3/POLD1/EXO1/PCNA/RFC4/POLE4/RFC2/POLD2/RPA3
WP_OSTEOBLAST_DIFFERENTIATION_AND_RELATED_DISEASES	WP_OSTEOBLAST_DIFFERENTIATION_AND_RELATED_DISEASES	WP_OSTEOBLAST_DIFFERENTIATION_AND_RELATED_DISEASES	118	0.497517893883015	1.58533693409764	2.012081170476e-06	0.000200930588610293	0.000161477730233119	6039	tags=53%, list=32%, signal=36%	PRKD1/PIK3R1/SMAD9/FGF9/NOTCH4/MAPK4/BMPR1A/BMP4/PIK3R3/BMPR2/FGF10/FGF2/HEY2/LRP6/FZD7/DLL4/SMAD5/PIK3C2A/FZD4/WNT2B/PTCH1/FGFR1/MAPK10/SMAD4/FZD3/PRKCA/SMAD1/FZD1/FGF18/SMO/PRKCE/GLI2/WNT9B/FGF7/PRKCB/MAPK8/FZD8/RBPJ/PIK3C2B/PIK3CA/PRKCH/PIK3C3/GLI3/FGFR2/WNT9A/PIK3CG/FZD10/WNT5A/FGF6/MAPK9/BMP2/CTNNB1/FGF1/PRKCD/LRP5/DLL1/PIK3R4/MAPK1/HEY1/NOTCH2/MAPK6/NOTCH1
WP_ECTODERM_DIFFERENTIATION	WP_ECTODERM_DIFFERENTIATION	WP_ECTODERM_DIFFERENTIATION	134	0.486866358781566	1.56466493644394	2.25283747106364e-06	0.00021747391054001	0.000174772759597253	4359	tags=43%, list=23%, signal=34%	PTPRB/LDB2/ABCC4/CLDN11/BMPR1A/BMP4/EDA2R/ARHGEF9/SORCS1/BCOR/SPRY2/CDH6/CDON/EDA/TSC22D1/ZBTB16/NUMA1/TBL1X/NLGN1/SCHIP1/BOC/FZD4/DMD/AHI1/MECP2/RIT1/ASTN1/SHH/SMAD4/BCAS3/CTNND2/SNCA/PRKAG2/SDCBP/RAB8B/NR2F2/FYN/CTNNA2/RGMA/ANKS1B/ZFHX4/TTC14/PHF8/ELOVL2/PTPN13/PAN2/FZD8/GATA6/GREB1/SOCS2/CAP2/PODXL/PI4KA/TRIM33/GLI3/NFATC1/FGFR2/ZNF219
KEGG_TGF_BETA_SIGNALING_PATHWAY	KEGG_TGF_BETA_SIGNALING_PATHWAY	KEGG_TGF_BETA_SIGNALING_PATHWAY	85	0.53196393960675	1.66225583184782	2.45920042233834e-06	0.00022973691687393	0.000184627916257727	4864	tags=52%, list=25%, signal=39%	ID4/SMAD9/TGFBR2/BMPR1A/BMP4/BMP5/THBS4/BMPR2/RBL2/EP300/ZFYVE16/ID2/CREBBP/SMAD6/INHBB/SMAD5/SKP1/ACVR2A/BMP7/ACVR1/GDF6/SMAD4/DCN/SMAD7/SP1/AMHR2/ROCK2/ROCK1/ZFYVE9/ACVRL1/SMAD1/SMAD2/LTBP1/BMP6/CHRD/LEFTY2/PPP2CB/PITX2/TGFB3/ID3/NODAL/GDF7/BMP2/THBS1
REACTOME_PROCESSIVE_SYNTHESIS_ON_THE_LAGGING_STRAND	REACTOME_PROCESSIVE_SYNTHESIS_ON_THE_LAGGING_STRAND	REACTOME_PROCESSIVE_SYNTHESIS_ON_THE_LAGGING_STRAND	15	-0.763947321611093	-3.0147565643482	2.58375465207755e-06	0.000233829796013018	0.000187917155781035	2121	tags=53%, list=11%, signal=47%	PRIM2/LIG1/POLD1/PCNA/FEN1/POLD2/POLA2/RPA3
WP_HIPPO_SIGNALING_REGULATION	WP_HIPPO_SIGNALING_REGULATION	WP_HIPPO_SIGNALING_REGULATION	98	0.511458711659116	1.61207254467956	3.21586659270006e-06	0.000282216656135133	0.000226803222853583	5386	tags=54%, list=28%, signal=39%	KIT/PLCB4/KDR/INSR/NTRK2/CDH5/PDGFRA/CDH6/PRKAR1A/TEK/PRKAB1/GNAL/FLT1/NGFR/PLCB1/PRKAA2/PRKAR2B/PRKACB/FGFR1/FLT4/LEF1/TCF7L2/LATS1/CDH20/PRKAG2/PRKCA/WWTR1/PRKAG3/CDH17/SMAD2/PRKCE/CDH13/CDH11/CDH22/PRKCB/TEAD1/PRKD3/PRKCH/FLT3/TCF7/FGFR2/PDGFRB/PRKAA1/PRKAG1/CTNNB1/LATS2/TEAD2/PRKAB2/CDH19/PRKCD/SMAD3/YAP1/PRKAR2A
KEGG_MEDICUS_REFERENCE_CENPE_INTERACTION_WITH_NDC80_COMPLEX	KEGG_MEDICUS_REFERENCE_CENPE_INTERACTION_WITH_NDC80_COMPLEX	KEGG_MEDICUS_REFERENCE_CENPE_INTERACTION_WITH_NDC80_COMPLEX	12	-0.793940419942572	-2.79494380218873	5.3267861295328e-06	0.00045371684209197	0.000364629230105171	1098	tags=83%, list=6%, signal=79%	CENPE/KNSTRN/PPP1CA/NUF2/SPAG5/NDC80/SPC25/AURKA/SPC24/AURKB
PID_PLK1_PATHWAY	PID_PLK1_PATHWAY	PID_PLK1_PATHWAY	44	-0.4193643069571	-2.28517711904358	5.58264821366531e-06	0.000461924263622135	0.000371225118809444	2105	tags=55%, list=11%, signal=49%	FBXO5/BUB1B/INCENP/ECT2/KIF20A/CENPE/ODF2/ERCC6L/CENPU/PRC1/BUB1/CLSPN/CDC25C/TUBG1/CDK1/NUDC/CDC25B/CCNB1/PLK1/NDC80/AURKA/TPX2/SPC24/CDC20
PID_FOXM1_PATHWAY	PID_FOXM1_PATHWAY	PID_FOXM1_PATHWAY	39	-0.440946149908364	-2.2231119207174	5.91343432445913e-06	0.000475702938989824	0.000382298341853191	883	tags=38%, list=5%, signal=37%	FOXM1/TGFA/CDK1/NEK2/CDC25B/CCNA2/CCNB1/CDKN2A/CCNE1/CCNB2/CKS1B/PLK1/BIRC5/CENPA/AURKB
REACTOME_RESOLUTION_OF_AP_SITES_VIA_THE_MULTIPLE_NUCLEOTIDE_PATCH_REPLACEMENT_PATHWAY	REACTOME_RESOLUTION_OF_AP_SITES_VIA_THE_MULTIPLE_NUCLEOTIDE_PATCH_REPLACEMENT_PATHWAY	REACTOME_RESOLUTION_OF_AP_SITES_VIA_THE_MULTIPLE_NUCLEOTIDE_PATCH_REPLACEMENT_PATHWAY	24	-0.576429981668626	-2.73015317031578	7.83063583802034e-06	0.000612905983429917	0.000492561474761393	924	tags=54%, list=5%, signal=52%	PARP2/LIG1/POLE/POLE2/POLE3/POLD1/PCNA/RFC4/POLE4/RFC2/FEN1/POLD2/RPA3
REACTOME_NEGATIVE_REGULATION_OF_THE_PI3K_AKT_NETWORK	REACTOME_NEGATIVE_REGULATION_OF_THE_PI3K_AKT_NETWORK	REACTOME_NEGATIVE_REGULATION_OF_THE_PI3K_AKT_NETWORK	118	0.485560938169763	1.547236186879	8.26694543544129e-06	0.000630028262658894	0.000506321782763454	4946	tags=47%, list=26%, signal=35%	KIT/PIK3R1/NRG2/FGF9/INSR/NTRK2/PIK3R3/IL33/PDGFRA/FGF10/NTRK3/NTF3/KL/FGF2/PTEN/PIP5K1B/TRAF6/FRS2/FGFR1/HGF/IRAK4/KITLG/PPP2R5A/PIP5K1C/PIP4K2B/IRS1/FYN/PTPN11/FGF18/NRG3/FGF20/FGF7/GAB2/NRG4/BDNF/AKT3/FGF16/IRS2/PPP2CB/PIK3CA/FLT3/CD28/IL1RL1/GAB1/PPP2R5C/PPP2R5E/THEM4/FGFR2/BTC/PDGFRB/PIP4K2A/FGF6/ESR1/ERBB4/PHLPP2/FGF1
REACTOME_G1_S_SPECIFIC_TRANSCRIPTION	REACTOME_G1_S_SPECIFIC_TRANSCRIPTION	REACTOME_G1_S_SPECIFIC_TRANSCRIPTION	29	-0.50382961372126	-2.37673834006346	9.61826886440246e-06	0.000687045309392995	0.000552143493409389	1186	tags=45%, list=6%, signal=42%	TYMS/RBL1/CDC6/PCNA/ORC1/CDK1/CDC25A/CCNE1/RRM2/CDC45/CDT1/E2F1/TK1
REACTOME_HEME_SIGNALING	REACTOME_HEME_SIGNALING	REACTOME_HEME_SIGNALING	48	0.588249346669083	1.75731824007119	9.43499632403705e-06	0.000687045309392995	0.000552143493409389	3736	tags=52%, list=20%, signal=42%	PPARGC1A/SIRT1/MEF2C/CRTC3/CHD9/EP300/SMARCD3/CREBBP/TBL1X/NCOA1/NFE2L2/TLR4/CRTC1/NCOA2/MEF2D/PPARA/ATF2/APOB/RORA/CREB1/NCOR1/CLOCK/HBB/RAI1/TGS1
WP_PATHWAYS_AFFECTED_IN_ADENOID_CYSTIC_CARCINOMA	WP_PATHWAYS_AFFECTED_IN_ADENOID_CYSTIC_CARCINOMA	WP_PATHWAYS_AFFECTED_IN_ADENOID_CYSTIC_CARCINOMA	62	0.545723050805346	1.66909043254409	9.96405490141775e-06	0.000687045309392995	0.000552143493409389	4332	tags=53%, list=23%, signal=41%	ARID5B/ATM/BCOR/MAGI2/BRD1/ARID4B/JMJD1C/EP300/ATRX/MAML3/PTEN/CREBBP/KANSL1/MAGI1/FOXO3/MORF4L1/KMT2C/MGA/KAT6A/KDM6B/SETD2/NCOR1/SMARCE1/NSD1/ARID1A/FOXP2/FGF16/SRCAP/PIK3CA/CNTN6/NFIB/SMARCA2/FBXW7
WP_FOCAL_ADHESION_PI3KAKTMTORSIGNALING	WP_FOCAL_ADHESION_PI3KAKTMTORSIGNALING	WP_FOCAL_ADHESION_PI3KAKTMTORSIGNALING	301	0.413331897640179	1.37984934934004	9.9341925990159e-06	0.000687045309392995	0.000552143493409389	6475	tags=45%, list=34%, signal=30%	KIT/PDGFD/PIK3R1/ITGA8/PPARGC1A/FGF9/GHR/KDR/CHRM2/INSR/LAMA2/FGF13/THBS4/EIF4B/PDGFRA/FGF10/TEK/FGF2/LPAR1/VWF/TNR/PTEN/ITGA10/GNG7/FLT1/PPP2R2B/NGFR/ITGA9/STRADA/JAK1/IGF1/RELN/LAMC3/PRKAA2/PIK3C2A/FOXO1/FOXO3/PIK3IP1/SLC2A4/FGFR1/FLT4/ATF2/SOS1/HGF/GNG11/NOS3/KITLG/ITGA7/COL4A4/TSC2/PPP2R5A/TNXB/CREB1/PDPK1/LAMC1/CASP9/IRS1/FGF18/CAB39L/PFKFB3/ANGPT2/LAMB1/CDKN1B/PDGFC/IRS4/IFNAR1/FGF20/FGF7/F…
KEGG_MEDICUS_REFERENCE_DNA_REPLICATION_TERMINATION	KEGG_MEDICUS_REFERENCE_DNA_REPLICATION_TERMINATION	KEGG_MEDICUS_REFERENCE_DNA_REPLICATION_TERMINATION	18	-0.665649155685541	-2.69737789393093	1.13315220174019e-05	0.000763164831683626	0.000613316895482879	3232	tags=78%, list=17%, signal=65%	GINS4/MCM2/GINS3/NPLOC4/MCM3/MCM6/MCM4/LRR1/MCM5/PIF1/MCM7/GINS1/GINS2/CDC45
WP_PHOSPHODIESTERASES_IN_NEURONAL_FUNCTION	WP_PHOSPHODIESTERASES_IN_NEURONAL_FUNCTION	WP_PHOSPHODIESTERASES_IN_NEURONAL_FUNCTION	52	0.572530550847354	1.7177975929182	1.16831447682465e-05	0.000768963346564587	0.000617976868004617	4014	tags=56%, list=21%, signal=44%	PDE7B/PDE5A/PDE4D/ADCY5/PDE1A/PDE1C/PDE3A/ADCY2/PDE2A/GUCY1A2/PRKG1/ADCY4/PDE8A/PDE3B/ADCY6/PDE1B/GRIN2A/DRD2/CREB1/CHRNA7/PDE6B/PDE11A/PDE10A/PDE12/DRD1/PDE8B/PPP1R1B/PDE4B/NOS1
REACTOME_CIRCADIAN_CLOCK	REACTOME_CIRCADIAN_CLOCK	REACTOME_CIRCADIAN_CLOCK	67	0.540954640815707	1.66331197021395	1.20543849514238e-05	0.000775766640429405	0.000623444330470127	6215	tags=61%, list=32%, signal=41%	PPARGC1A/KLF15/SIRT1/MEF2C/CRTC3/CRY2/CHD9/EP300/SMARCD3/CREBBP/TBL1X/CPT1A/NCOA1/SKP1/CRTC1/NCOA2/MEF2D/PPARA/ATF2/PER2/RORA/CREB1/CRY1/NCOR1/CLOCK/UBB/RBM4/RAI1/TGS1/FBXL3/BTRC/MED1/PPP1CC/F7/BHLHE41/USP46/CREM/PER1/CSNK1D/NPAS2/HIF1A
WP_PLEURAL_MESOTHELIOMA	WP_PLEURAL_MESOTHELIOMA	WP_PLEURAL_MESOTHELIOMA	433	0.393191499129924	1.32548669612106	1.29908232832224e-05	0.000817857048439396	0.000657270258105374	5133	tags=39%, list=27%, signal=29%	KIT/PLCB4/PDGFD/PPARGC1A/FGF9/KDR/ADAMTS1/BCL2/INSR/NTRK2/ATM/LAMA2/MDM4/FGF13/EIF4B/CDH5/PDGFRA/FGF10/CDH6/DEPTOR/PHC1/NTF3/TEK/FGF2/RASSF6/RASSF2/PRKAB1/LRP6/FZD7/PTEN/FLT1/APC/NGFR/JAK1/IGF1/ROR1/MAP2K6/LAMC3/SFRP5/PRKAA2/FOXO1/WNT2B/CCND2/ACTA2/MEF2D/KMT2C/FGFR1/FLT4/ATF2/MAPK10/SOS1/RPS6KA5/HGF/MOB1B/LEF1/SOX17/PAK3/CTNNA3/KITLG/COL4A4/FZD3/MAP3K5/TCF7L2/VGLL4/LATS1/TSC2/RYK/RASSF3/SP1/CDH20…
WP_G_PROTEIN_SIGNALING	WP_G_PROTEIN_SIGNALING	WP_G_PROTEIN_SIGNALING	91	0.50560833377291	1.58761559651097	1.35465752402808e-05	0.000834699614805389	0.000670805775056236	3958	tags=45%, list=21%, signal=36%	PDE7B/PRKD1/PDE4D/ADCY5/PDE1A/AKAP6/PDE1C/AKAP13/GNAZ/ADCY2/PRKAR1A/GNA14/GNAL/AKAP7/GNG7/PRKAR2B/PRKACB/ITPR1/AKAP11/ADCY4/PDE8A/GNG11/ADCY6/PDE1B/PRKCA/GNA13/AKAP1/PRKCE/AKAP9/AKAP8/AKAP12/AKAP10/PRKCB/KCNJ3/PDE8B/PRKD3/PPP3CC/GNB5/GNAO1/PDE4B/PRKCH
KEGG_MEDICUS_REFERENCE_DEPHOSPHORYLATION_OF_KINETOCHORE	KEGG_MEDICUS_REFERENCE_DEPHOSPHORYLATION_OF_KINETOCHORE	KEGG_MEDICUS_REFERENCE_DEPHOSPHORYLATION_OF_KINETOCHORE	12	-0.773813752926618	-2.72409100036384	1.40576068807844e-05	0.000848142281807326	0.000681608965206454	680	tags=83%, list=4%, signal=80%	SKA2/PPP1CA/TTK/NUF2/SKA1/SKA3/NDC80/SPC25/SPC24/AURKB
REACTOME_POLYMERASE_SWITCHING	REACTOME_POLYMERASE_SWITCHING	REACTOME_POLYMERASE_SWITCHING	14	-0.71832816704154	-2.69165753674356	1.56452410887729e-05	0.00091628643561233	0.000736372967846344	734	tags=50%, list=4%, signal=48%	PRIM2/POLD1/PCNA/RFC4/RFC2/POLD2/POLA2
KEGG_MEDICUS_REFERENCE_BMP_SIGNALING_PATHWAY	KEGG_MEDICUS_REFERENCE_BMP_SIGNALING_PATHWAY	KEGG_MEDICUS_REFERENCE_BMP_SIGNALING_PATHWAY	20	0.714282568233602	1.9314899922488	1.58198624933068e-05	0.00091628643561233	0.000736372967846344	3105	tags=65%, list=16%, signal=55%	SMAD9/BMPR1A/BMP4/BMP5/BMPR2/SMAD5/ACVR2A/BMP7/ACVR1/GDF6/SMAD4/SMAD1/BMP6
REACTOME_NEURONAL_SYSTEM	REACTOME_NEURONAL_SYSTEM	REACTOME_NEURONAL_SYSTEM	406	0.396150829646396	1.33306477949509	1.66155375631966e-05	0.00094350189770622	0.000758244655360734	7264	tags=50%, list=38%, signal=32%	DLG2/RPS6KA2/CACNB2/NBEA/ADCY5/SLC18A2/TSPAN7/ABCC8/NCALD/CACNB4/LRRC4B/KCNA5/NLGN3/ARHGEF9/NRXN1/SYT9/KCNQ1/KCNB1/KCNN3/KCNH2/KCND3/KCNAB1/LRRC7/NLGN4X/ADCY2/NTRK3/PRKAR1A/CHRNA3/SLC1A2/PTPRS/PRKAB1/PTPRD/GNAL/SYT2/GNG7/IL1RAPL1/ABCC9/GRIK5/PPFIA2/NPTN/DLG4/SLC1A7/SLITRK4/PLCB1/NLGN1/KCNA6/RASGRF2/NRXN3/KCNN2/SLC5A7/PRKAA2/GRIK3/PRKAR2B/SLC6A1/PRKACB/LRRTM1/GRIK2/ADCY4/CAMK1/KCNH1/APBA1/GNG11/KC…
WP_INSULIN_SIGNALING	WP_INSULIN_SIGNALING	WP_INSULIN_SIGNALING	160	0.453890471309158	1.47461546962768	1.88495099548103e-05	0.00104977270825251	0.000843649119637362	7065	tags=58%, list=37%, signal=37%	PIK3R1/RPS6KA2/MAP3K12/MAPK4/SORBS1/INSR/GRB10/PIK3R3/RHOJ/STXBP4/RAB4A/SHC2/PTEN/CBLB/SNAP23/MAP2K6/RHOQ/PRKAA2/PIK3C2A/FOXO1/SOS2/FOXO3/SLC2A4/MAPK10/SOS1/RPS6KA5/MAP3K5/TSC2/KIF5B/MAP4K5/PRKCA/PFKM/MAP2K5/PDPK1/MAP4K3/IRS1/FOS/SRF/PTPN11/MAP3K2/TBC1D4/IRS4/KIF3A/SNAP25/MAP3K3/PRKCB/STXBP3/MAP3K8/INPP4A/VAMP2/MAPK8/LIPE/IRS2/ENPP1/PIK3CA/PRKCH/IKBKB/PIK3C3/GAB1/MAP3K4/PIK3CG/PRKAA1/GYG1/MAPK9/E…
KEGG_CALCIUM_SIGNALING_PATHWAY	KEGG_CALCIUM_SIGNALING_PATHWAY	KEGG_CALCIUM_SIGNALING_PATHWAY	177	0.449948509924532	1.46958522469599	2.16419821716528e-05	0.00118255057300201	0.000950355959911109	7063	tags=58%, list=37%, signal=37%	PLCB4/CACNA1C/EDNRB/CHRM2/PDE1A/PDE1C/PHKB/CACNA1H/SLC8A3/AGTR1/HTR2B/CYSLTR1/PDGFRA/ADCY2/CACNA1G/PLCD4/ITPKB/GNA14/PLCG2/GNAL/TACR1/RYR2/PLCB1/ADRB3/LHCGR/PRKACB/ITPR1/PHKG1/RYR3/ADCY4/SLC25A4/CACNA1D/PTGFR/NOS3/AVPR1A/PDE1B/ATP2B3/MYLK/GRIN2A/ADRA1D/PRKCA/CHRNA7/PTGER3/SLC8A1/ADRA1A/BST1/TACR2/CAMK4/ATP2A3/PPP3CB/DRD1/PLN/GRM1/PRKCB/EDNRA/PPP3CC/PLCE1/CAMK2D/P2RX1/NOS1/ATP2B4/ATP2B2/ADCY9/PDGF…
KEGG_MEDICUS_REFERENCE_ORGANIZATION_OF_THE_OUTER_KINETOCHORE	KEGG_MEDICUS_REFERENCE_ORGANIZATION_OF_THE_OUTER_KINETOCHORE	KEGG_MEDICUS_REFERENCE_ORGANIZATION_OF_THE_OUTER_KINETOCHORE	16	-0.669706515983403	-2.71510826300988	2.46070376959005e-05	0.00131966631791348	0.00106054893461279	2097	tags=81%, list=11%, signal=72%	PMF1/INCENP/CENPT/ZWINT/DSN1/NUF2/CENPW/CDCA8/NDC80/SPC25/SPC24/BIRC5/AURKB
PID_ATR_PATHWAY	PID_ATR_PATHWAY	PID_ATR_PATHWAY	38	-0.42227430449844	-2.02430588065032	2.77397020287922e-05	0.00145134514196821	0.0011663725315832	1538	tags=37%, list=8%, signal=34%	TIPIN/ATRIP/YWHAZ/CDC6/CLSPN/CHEK1/CDC25C/MCM7/RFC4/CCNA2/RFC2/RAD51/CDC25A/PLK1
KEGG_VASCULAR_SMOOTH_MUSCLE_CONTRACTION	KEGG_VASCULAR_SMOOTH_MUSCLE_CONTRACTION	KEGG_VASCULAR_SMOOTH_MUSCLE_CONTRACTION	112	0.473981451260147	1.50460028260522	2.80646850656836e-05	0.00145134514196821	0.0011663725315832	7124	tags=61%, list=37%, signal=38%	PLCB4/CACNA1C/ADCY5/PPP1R12B/AGTR1/NPR2/PPP1R12A/ADCY2/MYH11/CALCRL/ARHGEF12/PLA2G4A/GUCY1A2/PLA2G2A/PLCB1/PRKG1/PRKACB/ITPR1/ACTA2/ADCY4/CACNA1D/ADCY6/AVPR1A/RAMP2/MYLK/ROCK2/ADRA1D/ROCK1/PRKCA/ADRA1A/GNA13/KCNMB1/PLA2G12A/PRKCE/ACTG2/BRAF/PRKCB/PPP1R14A/EDNRA/NPR1/KCNMA1/PRKCH/ARHGEF11/PLA2G5/PLA2G6/ADCY9/PPP1CC/CYP4A22/PRKCD/MYL9/CYP4A11/RAF1/CALD1/PLA2G1B/PLA2G10/MAPK1/JMJD7-PLA2G4B/KCNMB2/RA…
KEGG_MEDICUS_REFERENCE_TRAIP_DEPENDENT_REPLISOME_DISASSEMBLY	KEGG_MEDICUS_REFERENCE_TRAIP_DEPENDENT_REPLISOME_DISASSEMBLY	KEGG_MEDICUS_REFERENCE_TRAIP_DEPENDENT_REPLISOME_DISASSEMBLY	15	-0.696470743177379	-2.74847451581141	2.86907993150221e-05	0.00145769394414568	0.00117147474211475	3232	tags=87%, list=17%, signal=72%	GINS4/MCM2/GINS3/NPLOC4/MCM3/MCM6/MCM4/MCM5/MCM7/GINS1/GINS2/TRAIP/CDC45
KEGG_MEDICUS_REFERENCE_ORGANIZATION_OF_THE_INNER_KINETOCHORE	KEGG_MEDICUS_REFERENCE_ORGANIZATION_OF_THE_INNER_KINETOCHORE	KEGG_MEDICUS_REFERENCE_ORGANIZATION_OF_THE_INNER_KINETOCHORE	15	-0.691961035614281	-2.73067790851332	3.21835090251165e-05	0.00160695589890927	0.00129142901006411	2737	tags=93%, list=14%, signal=80%	CENPQ/CENPP/ITGB3BP/CENPT/CENPL/CENPH/CENPK/CENPN/CENPI/CENPU/CENPO/CENPM/CENPW/CENPA
BIOCARTA_SM_PATHWAY	BIOCARTA_SM_PATHWAY	BIOCARTA_SM_PATHWAY	14	-0.692759348329302	-2.59584825799027	3.60354334805905e-05	0.0017687900908439	0.0014214869478249	1711	tags=64%, list=9%, signal=59%	SNRPA1/SNRPB2/SNRPF/SNRPD2/SNRPD1/SNRPG/SNRPA/SNRPC/SNRPB
REACTOME_EXTRACELLULAR_MATRIX_ORGANIZATION	REACTOME_EXTRACELLULAR_MATRIX_ORGANIZATION	REACTOME_EXTRACELLULAR_MATRIX_ORGANIZATION	298	0.40891489131418	1.36388984309129	3.73239313749213e-05	0.00180150175436287	0.00144777565385879	7016	tags=47%, list=37%, signal=30%	ADAMTS8/ITGA8/JAM3/COL21A1/KDR/ADAMTS1/SCUBE3/BMP4/A2M/ADAMTS9/NRXN1/LAMA2/COLGALT2/CAPN6/COL25A1/JAM2/COL19A1/ADAMTS18/ADAMTS5/COL9A1/FGF2/COL14A1/ELN/ICAM2/LTBP4/VWF/PTPRS/TNR/MMP16/ITGA10/EMILIN3/DDR2/CMA1/SDC2/ITGA9/NCAM1/HSPG2/SH3PXD2A/LAMC3/MFAP4/CTSG/DMD/FBLN5/MMP24/BMP7/TLL1/PECAM1/LOXL1/ITGA7/COL4A4/PHYKPL/DCN/NID1/COL24A1/TNXB/APP/ITGA1/PRKCA/LAMC1/MMP2/LOXL4/ADAMTS3/DST/LTBP1/LTBP3/LAM…
WP_GENES_RELATED_TO_PRIMARY_CILIUM_DEVELOPMENT_BASED_ON_CRISPR	WP_GENES_RELATED_TO_PRIMARY_CILIUM_DEVELOPMENT_BASED_ON_CRISPR	WP_GENES_RELATED_TO_PRIMARY_CILIUM_DEVELOPMENT_BASED_ON_CRISPR	89	0.498053932019649	1.56141871386255	3.84464347842464e-05	0.00182526024811766	0.00146686915112974	6971	tags=65%, list=36%, signal=42%	TXNDC15/BBS4/BBS2/CEP120/DYNC2H1/EVC/TTC21B/TTBK2/TUBE1/EVC2/BBS9/TCTN3/IFT140/WDPCP/IFT172/WDR35/IFT81/TRAPPC11/CEP162/CC2D2A/RAB23/WDR19/BBS10/IFT88/RABL2A/IFT57/MIB1/CLUAP1/TMEM67/ARL6/PIBF1/KIF3A/TMEM231/EFCAB7/TTC23/TTC8/CEP295/TRAF3IP1/FUZ/ARL3/BBS5/ARMC9/CEP104/C2CD3/DYNC2LI1/IFT46/TCTN1/BBS12/LZTFL1/CEP97/CEP192/ARL13B/CEP44/IFT80/RPGRIP1L/IFT27/KIAA0753/IFT74
WP_BARDETBIEDL_SYNDROME	WP_BARDETBIEDL_SYNDROME	WP_BARDETBIEDL_SYNDROME	80	0.518170758526278	1.60831503385689	3.96085077147902e-05	0.00185010061841988	0.00148683209774874	6971	tags=74%, list=36%, signal=47%	PKD2/LCA5/NEK1/BBS4/BBS2/DYNC2H1/BBIP1/EVC/TTC21B/SUFU/EVC2/PKD1/BBS9/EFHC2/IFT140/CEP290/WDPCP/SCAPER/IFT172/WDR35/PTCH1/IFT81/SDCCAG8/RAB23/WDR19/BBS10/SMO/IFT57/CLUAP1/TMEM67/ARL6/GLI2/EFHC1/OCRL/TTC8/MAK/TRAF3IP1/GLI3/FUZ/FLCN/ARL3/BBS5/KIF7/NPHP3/USP9X/CEP104/DYNC2LI1/PKD1L1/BBS12/LZTFL1/GPR161/CEP41/ARL13B/IFT80/DCDC2/IFT27/RP2/CEP164/IFT74
REACTOME_DIFFERENTIATION_OF_KERATINOCYTES_IN_INTERFOLLICULAR_EPIDERMIS_IN_MAMMALIAN_SKIN	REACTOME_DIFFERENTIATION_OF_KERATINOCYTES_IN_INTERFOLLICULAR_EPIDERMIS_IN_MAMMALIAN_SKIN	REACTOME_DIFFERENTIATION_OF_KERATINOCYTES_IN_INTERFOLLICULAR_EPIDERMIS_IN_MAMMALIAN_SKIN	39	-0.409285545157529	-2.06348910089387	4.06254413639749e-05	0.00186748060619161	0.00150079951304509	1420	tags=33%, list=7%, signal=31%	KLK7/KRT78/CALML5/KRT10/SPRR2A/KLK5/CASP14/PRSS3/GJB3/KRTDAP/DMKN/SBSN/KRT14
WP_SUDDEN_INFANT_DEATH_SYNDROME_SIDS_SUSCEPTIBILITY_PATHWAYS	WP_SUDDEN_INFANT_DEATH_SYNDROME_SIDS_SUSCEPTIBILITY_PATHWAYS	WP_SUDDEN_INFANT_DEATH_SYNDROME_SIDS_SUSCEPTIBILITY_PATHWAYS	155	0.452126109366143	1.46608052366723	4.4058959677255e-05	0.00199366792539579	0.00160220986589491	6236	tags=49%, list=33%, signal=33%	SSTR1/PPARGC1A/CHRM2/AR/NTRK2/PBX1/KCNQ1/MEF2C/KCNH2/VIPR2/ADCYAP1/PRKAR1A/SCN4B/EP300/SCN5A/TACR1/RYR2/CREBBP/TSPYL1/RET/ADCYAP1R1/GJA1/CPT1A/PRKAR2B/PRKACB/MECP2/SLC25A4/HADHB/ACADM/PLP1/AQP4/TPH1/SP1/CDCA7L/KCNJ8/GPD1L/RORA/CREB1/TPPP/CHRNA7/PPARGC1B/CHRNB4/TAC1/NFKB1/REST/SNAP25/MAP2/BDNF/SPTBN1/VAMP2/PKNOX1/GCK/SCN3B/CHRNB2/CTCF/C4B/SST/IL6R/CTNNB1/FMO3/MAOA/EGR1/TF/SP3/PRKAR2A/THRB/MBD1/C4A…
REACTOME_CYCLIN_A_B1_B2_ASSOCIATED_EVENTS_DURING_G2_M_TRANSITION	REACTOME_CYCLIN_A_B1_B2_ASSOCIATED_EVENTS_DURING_G2_M_TRANSITION	REACTOME_CYCLIN_A_B1_B2_ASSOCIATED_EVENTS_DURING_G2_M_TRANSITION	25	-0.542112844410294	-2.5442952533772	4.67501890468034e-05	0.0020829007304545	0.00167392174870417	1358	tags=44%, list=7%, signal=41%	PPP2R3B/FOXM1/CDC25C/CDK1/CDC25B/CCNA2/CCNB1/CDC25A/CCNB2/PLK1/PKMYT1
KEGG_MEDICUS_REFERENCE_RTK_PLCG_ITPR_SIGNALING_PATHWAY	KEGG_MEDICUS_REFERENCE_RTK_PLCG_ITPR_SIGNALING_PATHWAY	KEGG_MEDICUS_REFERENCE_RTK_PLCG_ITPR_SIGNALING_PATHWAY	54	0.543012475455695	1.63346241343815	6.19129158301735e-05	0.00271666370066943	0.00218324492664296	5231	tags=50%, list=27%, signal=36%	PDGFD/FGF9/KDR/NTRK2/PDGFRA/FGF10/NTRK3/FGF2/PLCG2/FLT1/RET/ITPR1/FGFR1/FLT4/HGF/GDNF/FGF18/PDGFC/FGF20/FGF7/FGF16/FGFR2/PDGFRB/FGF6/ERBB4/FGF1/PLCG1
WP_ANGIOPOIETINLIKE_PROTEIN_8_REGULATORY_PATHWAY	WP_ANGIOPOIETINLIKE_PROTEIN_8_REGULATORY_PATHWAY	WP_ANGIOPOIETINLIKE_PROTEIN_8_REGULATORY_PATHWAY	130	0.468752623703858	1.50265137434187	6.93762578782546e-05	0.00299871108679739	0.00240991211577095	6541	tags=55%, list=34%, signal=37%	PIK3R1/RPS6KA2/SESN3/MAP3K12/MAPK4/INSR/PIK3R3/SLCO1C1/EXOC7/SHC2/PRKAB1/CBLB/MAP2K6/RHOQ/PRKAA2/PIK3C2A/FOXO1/SOS2/THRA/FOXO3/SLC2A4/MAPK10/SOS1/RPS6KA5/PCK1/SLC16A2/CYP7A1/MAP3K5/TSC2/MAP4K5/PRKAG2/MAP2K5/PDPK1/MAP4K3/IRS1/PRKAG3/CYP3A4/MAP3K2/LPL/IRS4/MAP3K3/MAP3K8/MAPK8/IRS2/SREBF2/PIK3CA/PIK3C3/MAP3K4/PIK3CG/PRKAA1/PRKAG1/MAPK9/PRKAB2/RPS6KA3/MAP3K7/MAP2K4/PIK3R4/RAF1/AKT1/THRB/CBL/MAPK1/MAP…
WP_MARKERS_OF_KIDNEY_CELL_LINEAGE	WP_MARKERS_OF_KIDNEY_CELL_LINEAGE	WP_MARKERS_OF_KIDNEY_CELL_LINEAGE	59	0.534916381356535	1.62483994093013	7.09294540312906e-05	0.00300648229188884	0.00241615743943233	4943	tags=53%, list=26%, signal=39%	KIT/TCF21/RARB/FAT4/KDR/BMP4/PBX1/AXIN2/SMAD5/ACTA2/BMP7/PECAM1/EGLN2/DCN/GDNF/SFRP1/RSPO1/SMAD1/OSR1/SALL1/RARA/FGF7/DES/EYA1/AP2B1/PDGFRB/WNT5A/EGLN1/NTN1/CTNNB1/EMX2
REACTOME_PI3K_AKT_SIGNALING_IN_CANCER	REACTOME_PI3K_AKT_SIGNALING_IN_CANCER	REACTOME_PI3K_AKT_SIGNALING_IN_CANCER	110	0.479638375266686	1.52191861301461	7.1632347424147e-05	0.00300648229188884	0.00241615743943233	4946	tags=46%, list=26%, signal=35%	KIT/PIK3R1/NRG2/FGF9/NTRK2/PIK3R3/PDGFRA/FGF10/NTRK3/NTF3/KL/FGF2/PTEN/NR4A1/FOXO1/FOXO3/FRS2/FGFR1/HGF/KITLG/TSC2/CREB1/PDPK1/CASP9/IRS1/FYN/PTPN11/FGF18/NRG3/CDKN1B/FGF20/FGF7/GAB2/NRG4/BDNF/AKT3/MDM2/FGF16/FOXO4/IRS2/PIK3CA/FLT3/CD28/GAB1/FGFR2/BTC/PDGFRB/FGF6/ESR1/ERBB4/FGF1
KEGG_MEDICUS_REFERENCE_ASSEMBLY_AND_TRAFFICKING_OF_TELOMERASE	KEGG_MEDICUS_REFERENCE_ASSEMBLY_AND_TRAFFICKING_OF_TELOMERASE	KEGG_MEDICUS_REFERENCE_ASSEMBLY_AND_TRAFFICKING_OF_TELOMERASE	18	-0.612944617250407	-2.48380584073971	7.70732797069954e-05	0.00318863168616369	0.00256254167567168	2254	tags=67%, list=12%, signal=59%	CCT6A/CCT5/CCT3/CCT4/CCT7/NOP10/DKC1/RUVBL1/TERT/GAR1/WRAP53/RUVBL2
KEGG_MEDICUS_REFERENCE_MICROTUBULE_DEPOLYMERIZATION	KEGG_MEDICUS_REFERENCE_MICROTUBULE_DEPOLYMERIZATION	KEGG_MEDICUS_REFERENCE_MICROTUBULE_DEPOLYMERIZATION	22	-0.534764119870723	-2.40643050682789	9.00064498284742e-05	0.00367124899582058	0.0029503967467866	1090	tags=36%, list=6%, signal=34%	TUBB/TUBA1C/TUBB2A/KIF18B/TUBB4B/AURKA/KIF2C/AURKB
REACTOME_LAMININ_INTERACTIONS	REACTOME_LAMININ_INTERACTIONS	REACTOME_LAMININ_INTERACTIONS	30	0.625075649977761	1.77666205968013	9.50595117996915e-05	0.00368067530992865	0.0029579721976782	5073	tags=67%, list=26%, signal=49%	LAMA2/HSPG2/LAMC3/ITGA7/COL4A4/NID1/ITGA1/LAMC1/LAMB1/NID2/COL4A3/LAMB2/COL4A5/COL4A1/ITGAV/COL4A6/COL4A2/LAMA4/COL18A1/ITGB1
REACTOME_SIGNALING_BY_BMP	REACTOME_SIGNALING_BY_BMP	REACTOME_SIGNALING_BY_BMP	31	0.621237298025726	1.77039182665899	9.50595117996915e-05	0.00368067530992865	0.0029579721976782	2475	tags=52%, list=13%, signal=45%	SMAD9/BMPR1A/BMPR2/TGFBR3/ZFYVE16/SMAD6/GREM2/SMAD5/ACVR2A/CHRDL1/SMAD4/SMAD7/SKI/AMHR2/ACVRL1/SMAD1
REACTOME_CONSTITUTIVE_SIGNALING_BY_ABERRANT_PI3K_IN_CANCER	REACTOME_CONSTITUTIVE_SIGNALING_BY_ABERRANT_PI3K_IN_CANCER	REACTOME_CONSTITUTIVE_SIGNALING_BY_ABERRANT_PI3K_IN_CANCER	83	0.503456702018073	1.56982458591051	9.30652563073903e-05	0.00368067530992865	0.0029579721976782	4946	tags=47%, list=26%, signal=35%	KIT/PIK3R1/NRG2/FGF9/NTRK2/PIK3R3/PDGFRA/FGF10/NTRK3/NTF3/KL/FGF2/FRS2/FGFR1/HGF/KITLG/IRS1/FYN/PTPN11/FGF18/NRG3/FGF20/FGF7/GAB2/NRG4/BDNF/FGF16/IRS2/PIK3CA/FLT3/CD28/GAB1/FGFR2/BTC/PDGFRB/FGF6/ESR1/ERBB4/FGF1
WP_EMBRYONIC_STEM_CELL_PLURIPOTENCY_PATHWAYS	WP_EMBRYONIC_STEM_CELL_PLURIPOTENCY_PATHWAYS	WP_EMBRYONIC_STEM_CELL_PLURIPOTENCY_PATHWAYS	116	0.471163243617759	1.50024067572889	9.53213564380694e-05	0.00368067530992865	0.0029579721976782	6004	tags=50%, list=31%, signal=35%	SMAD9/FGF9/MAPK4/BMPR1A/BMP4/FGF13/BMPR2/PDGFRA/FGF10/FGF2/LRP6/FZD7/PTEN/SMAD6/APC/JAK1/IL6ST/MAP2K6/SMAD5/FZD4/WNT2B/FGFR1/ACVR1/SOS1/LIFR/SMAD4/FZD3/SMAD7/MAP2K5/SMAD1/FOS/PTPN11/FZD1/FGF18/FGF20/WNT9B/BRAF/FGF7/AKT3/MDM2/FZD8/FGF16/GAB1/STAT3/FGFR2/FGF14/PDGFRB/WNT5A/FGF6/CTNNB1/FGF1/LRP5/RAF1/AKT1/MAPK1/JUN/MAPK6/AKT2
WP_HEDGEHOG_SIGNALING_WP4249	WP_HEDGEHOG_SIGNALING_WP4249	WP_HEDGEHOG_SIGNALING_WP4249	41	0.57627105778036	1.70009768966772	9.85620934908441e-05	0.00375573450986164	0.00301829347241352	4660	tags=61%, list=24%, signal=46%	BCL2/FBXL17/CDON/SPOP/EVC/HHIP/SUFU/EVC2/BOC/CUL3/CCND2/PRKACB/PTCH1/PTCH2/GLI1/SHH/CSNK1G3/DHH/SMO/KIF3A/GLI2/CSNK1A1/GLI3/SPOPL/KIF7
KEGG_MEDICUS_REFERENCE_ANTIGEN_PROCESSING_AND_PRESENTATION_BY_MHC_CLASS_I_MOLECULES	KEGG_MEDICUS_REFERENCE_ANTIGEN_PROCESSING_AND_PRESENTATION_BY_MHC_CLASS_I_MOLECULES	KEGG_MEDICUS_REFERENCE_ANTIGEN_PROCESSING_AND_PRESENTATION_BY_MHC_CLASS_I_MOLECULES	12	-0.719432422742109	-2.53264998295731	0.000103553235349358	0.00379607809584484	0.00305071556772061	3839	tags=83%, list=20%, signal=67%	PDIA3/HLA-G/HLA-F/HLA-A/HLA-B/CALR/HLA-C/TAP1/TAP2/TAPBP
PID_BMP_PATHWAY	PID_BMP_PATHWAY	PID_BMP_PATHWAY	41	0.575250757460235	1.69708763008969	0.000103119828522802	0.00379607809584484	0.00305071556772061	6219	tags=71%, list=32%, signal=48%	SMAD9/BMPR1A/BMP4/RGMB/BMPR2/ZFYVE16/SMAD6/SMAD5/CHRDL1/CTDSP2/BMP7/SMAD4/PPM1A/SMAD7/SKI/SOSTDC1/SMAD1/TAB1/RGMA/BMP6/CHRD/TAB2/BMP2/MAP3K7/CTDSP1/BAMBI/MAPK1/SMURF2/XIAP
WP_THERMOGENESIS	WP_THERMOGENESIS	WP_THERMOGENESIS	108	0.469651002345221	1.48789713064394	0.000100961609401092	0.00379607809584484	0.00305071556772061	5051	tags=44%, list=26%, signal=33%	RPS6KA2/CNR1/PPARGC1A/ADCY5/ADCY2/ARID1B/PRKAB1/SMARCD3/SMARCC2/KDM3B/ZNF516/PLIN1/CPT1A/PRKG1/PRKAA2/SOS2/ADRB3/PRKACB/FRS2/ADCY4/FGFR1/ATF2/SOS1/ADCY6/MAP3K5/TSC2/SLC25A20/PRKAG2/CREB1/PRKAG3/SMARCE1/ARID1A/CREB3L1/NPR1/LIPE/CPT1C/ACSL6/ACSL1/SMARCA2/PRDM16/SMARCC1/ADCY9/CPT2/PRKAA1/ACSL4/PRKAG1/PRKAB2/RPS6KA3
REACTOME_RORA_ACTIVATES_GENE_EXPRESSION	REACTOME_RORA_ACTIVATES_GENE_EXPRESSION	REACTOME_RORA_ACTIVATES_GENE_EXPRESSION	18	0.680465127662747	1.80233848051474	0.000112565393704225	0.00407486725209296	0.00327476428263214	2184	tags=56%, list=11%, signal=49%	CHD9/EP300/SMARCD3/CREBBP/TBL1X/CPT1A/NCOA1/NCOA2/PPARA/RORA
REACTOME_DISEASES_OF_PROGRAMMED_CELL_DEATH	REACTOME_DISEASES_OF_PROGRAMMED_CELL_DEATH	REACTOME_DISEASES_OF_PROGRAMMED_CELL_DEATH	44	-0.356889878429875	-1.94474486902297	0.000114458249312532	0.0040922356791246	0.00328872240714761	2985	tags=45%, list=16%, signal=38%	LMNB1/FADD/CAPNS1/FASLG/C1QBP/DNMT1/PRIM2/CDK5R1/YWHAE/DNMT3B/PRDX1/TRADD/CDK5/CDC25C/CDC25B/EZH2/CDC25A/CDKN2A/POLA2/TRAF2
KEGG_MEDICUS_REFERENCE_HEDGEHOG_SIGNALING_PATHWAY	KEGG_MEDICUS_REFERENCE_HEDGEHOG_SIGNALING_PATHWAY	KEGG_MEDICUS_REFERENCE_HEDGEHOG_SIGNALING_PATHWAY	14	0.725400294745568	1.83671757860831	0.000123638324952707	0.00436654376906147	0.00350916991618018	4660	tags=93%, list=24%, signal=70%	EVC/HHIP/SUFU/EVC2/PTCH1/PTCH2/GLI1/SHH/DHH/SMO/GLI2/GLI3/KIF7
REACTOME_METALLOTHIONEINS_BIND_METALS	REACTOME_METALLOTHIONEINS_BIND_METALS	REACTOME_METALLOTHIONEINS_BIND_METALS	11	-0.734873814712732	-2.45623926955279	0.000129758592497231	0.00449678827535906	0.00361384082466519	2258	tags=64%, list=12%, signal=56%	MT1E/MT1B/MT1F/MT1X/MT2A/MT1G/MT1H
REACTOME_ABORTIVE_ELONGATION_OF_HIV_1_TRANSCRIPT_IN_THE_ABSENCE_OF_TAT	REACTOME_ABORTIVE_ELONGATION_OF_HIV_1_TRANSCRIPT_IN_THE_ABSENCE_OF_TAT	REACTOME_ABORTIVE_ELONGATION_OF_HIV_1_TRANSCRIPT_IN_THE_ABSENCE_OF_TAT	23	-0.512910550514058	-2.34449131963334	0.000130431704119531	0.00449678827535906	0.00361384082466519	804	tags=39%, list=4%, signal=38%	POLR2K/POLR2L/POLR2G/POLR2F/POLR2H/POLR2J/POLR2I/NELFE/NELFB
REACTOME_TERMINATION_OF_TRANSLESION_DNA_SYNTHESIS	REACTOME_TERMINATION_OF_TRANSLESION_DNA_SYNTHESIS	REACTOME_TERMINATION_OF_TRANSLESION_DNA_SYNTHESIS	31	-0.437097727173222	-2.09346139611032	0.000132237607520887	0.00450541307506456	0.00362077213905487	924	tags=42%, list=5%, signal=40%	POLE/UBE2L6/POLE2/POLE3/POLD1/USP43/PCNA/RFC4/POLE4/RFC2/POLD2/ISG15/RPA3
REACTOME_REGULATION_OF_HOMOTYPIC_CELL_CELL_ADHESION	REACTOME_REGULATION_OF_HOMOTYPIC_CELL_CELL_ADHESION	REACTOME_REGULATION_OF_HOMOTYPIC_CELL_CELL_ADHESION	31	0.61522820233491	1.75326720466601	0.000142425645923624	0.00479610082086995	0.00385438314733333	5049	tags=61%, list=26%, signal=45%	FOXF1/TNRC6B/TNRC6C/AGO4/AGO3/PRDM8/SOX10/BHLHE22/ADAM33/SP1/TNRC6A/ZEB2/HEYL/CDH11/AMOT/CTNNA1/AGO1/CTNNB1/CDH19
KEGG_MEDICUS_REFERENCE_MISMATCH_REPAIR	KEGG_MEDICUS_REFERENCE_MISMATCH_REPAIR	KEGG_MEDICUS_REFERENCE_MISMATCH_REPAIR	26	-0.481685041613073	-2.23927532622798	0.000144170044497074	0.00479903964210949	0.00385674492901428	924	tags=46%, list=5%, signal=44%	LIG1/POLE/POLE2/POLE3/POLD1/EXO1/PCNA/RFC4/POLE4/RFC2/POLD2/RPA3
REACTOME_TELOMERE_C_STRAND_LAGGING_STRAND_SYNTHESIS	REACTOME_TELOMERE_C_STRAND_LAGGING_STRAND_SYNTHESIS	REACTOME_TELOMERE_C_STRAND_LAGGING_STRAND_SYNTHESIS	33	-0.411730217980626	-2.1508413294679	0.000151935193592325	0.00500004909822016	0.00401828604106018	1109	tags=33%, list=6%, signal=31%	DSCC1/ACD/POLD1/PCNA/RFC4/CHTF18/RFC2/FEN1/POLD2/POLA2/RPA3
WP_PHOSPHOINOSITIDES_METABOLISM	WP_PHOSPHOINOSITIDES_METABOLISM	WP_PHOSPHOINOSITIDES_METABOLISM	47	0.554618213020734	1.65634707180095	0.000160806666964902	0.00523254053404894	0.00420512762459371	6291	tags=74%, list=33%, signal=50%	PLCB4/MTMR10/MTMR9/PLCD4/PIKFYVE/PLCG2/PTEN/SBF2/PLCB1/PIP5K1B/PIK3C2A/MTMR6/PIP5K1C/PIP4K2B/SACM1L/OCRL/PLCE1/INPP5D/PIK3C2B/PIK3CA/MTMR8/PIK3C3/MTM1/MTMR7/PIK3CG/PIP4K2A/PLCH1/PLCG1/PIK3R4/MTMR2/MTMR3/MTMR4/SBF1/PLCD1/PIP5K1A
KEGG_FATTY_ACID_METABOLISM	KEGG_FATTY_ACID_METABOLISM	KEGG_FATTY_ACID_METABOLISM	42	0.573100468256415	1.69634268400571	0.000163580783013373	0.00526366608451921	0.00423014165195986	5709	tags=60%, list=30%, signal=42%	ACADSB/ADH1B/ADH1C/ADH1A/CPT1A/ALDH7A1/ADH5/HADHB/ACADM/ALDH9A1/ALDH2/ADH6/ACADL/CPT1C/ACSL6/ACSL1/ALDH3A2/CPT2/ACSL4/ADH4/CYP4A22/ALDH1B1/CYP4A11/HADH/HADHA
KEGG_HOMOLOGOUS_RECOMBINATION	KEGG_HOMOLOGOUS_RECOMBINATION	KEGG_HOMOLOGOUS_RECOMBINATION	26	-0.476519421668738	-2.21526120021883	0.000171553104434124	0.00544958203839636	0.00437955288124977	734	tags=31%, list=4%, signal=30%	POLD1/RAD54L/SSBP1/XRCC2/EME1/RAD51/POLD2/RPA3
REACTOME_REGULATION_OF_CDH11_GENE_TRANSCRIPTION	REACTOME_REGULATION_OF_CDH11_GENE_TRANSCRIPTION	REACTOME_REGULATION_OF_CDH11_GENE_TRANSCRIPTION	10	0.794310916126648	1.87679962849561	0.000173122081330271	0.00544958203839636	0.00437955288124977	2928	tags=70%, list=15%, signal=59%	FOXF1/PRDM8/BHLHE22/SP1/ZEB2/HEYL/CDH11
WP_PI3KAKT_SIGNALING	WP_PI3KAKT_SIGNALING	WP_PI3KAKT_SIGNALING	336	0.391079512075533	1.30992261185328	0.000184782410846014	0.005754084535592	0.00462426610504286	6475	tags=43%, list=34%, signal=29%	KIT/PDGFD/PIK3R1/ITGA8/FGF9/GHR/KDR/CHRM2/BCL2/INSR/NTRK2/LAMA2/PIK3R3/FGF13/THBS4/EIF4B/PDGFRA/FGF10/RBL2/COL9A1/NTF3/TEK/FGF2/LPAR1/VWF/TNR/PTEN/ITGA10/GNG7/FLT1/PPP2R2B/NGFR/ITGA9/JAK1/IGF1/RELN/LAMC3/PRKAA2/SOS2/TLR4/CCND2/FOXO3/FGFR1/FLT4/ATF2/SOS1/HGF/GNG11/PCK1/NOS3/KITLG/ITGA7/COL4A4/TSC2/PPP2R5A/TNXB/ITGA1/CREB1/PRKCA/PDPK1/LAMC1/CASP9/IRS1/NFKB1/FGF18/ANGPT2/LAMB1/CDKN1B/PDGFC/IFNAR1/FG…
WP_GENES_TARGETED_BY_MIRNAS_IN_ADIPOCYTES	WP_GENES_TARGETED_BY_MIRNAS_IN_ADIPOCYTES	WP_GENES_TARGETED_BY_MIRNAS_IN_ADIPOCYTES	13	0.759296368873936	1.8980168661749	0.000190562476304695	0.00587094607849358	0.00471818180413976	3540	tags=77%, list=18%, signal=63%	KCNQ1/HAND2/GJA1/IGF1/ERG/PTBP2/KCNJ2/SRF/HDAC4/HCN4
WP_TGFBETA_RECEPTOR_SIGNALING_IN_SKELETAL_DYSPLASIAS	WP_TGFBETA_RECEPTOR_SIGNALING_IN_SKELETAL_DYSPLASIAS	WP_TGFBETA_RECEPTOR_SIGNALING_IN_SKELETAL_DYSPLASIAS	58	0.524440902812607	1.59377608277377	0.000208287146669998	0.00634946922901384	0.00510274660706223	5863	tags=59%, list=31%, signal=41%	SMAD9/TGFBR2/BMP4/ZNF423/TGFBR3/EP300/CREBBP/SMAD6/JAK1/SMAD5/LEF1/SMAD4/SMAD7/ADAMTSL2/SKI/ZFYVE9/SMAD1/FOS/ADAMTS10/ZEB2/NFKB1/SMAD2/LTBP1/LTBP3/LEFTY2/STAT3/MAPK9/THBS1/CTNNB1/SMAD3/BAMBI/FBN1/JUN/SKIL
BIOCARTA_NO1_PATHWAY	BIOCARTA_NO1_PATHWAY	BIOCARTA_NO1_PATHWAY	28	0.614568091289819	1.73581827900037	0.000213128726837666	0.00642938325960292	0.00516696946313683	1923	tags=39%, list=10%, signal=35%	KDR/PDE3A/PRKAR1A/PDE2A/RYR2/FLT1/PRKAR2B/PRKACB/FLT4/PDE3B/NOS3
REACTOME_RHO_GTPASE_CYCLE	REACTOME_RHO_GTPASE_CYCLE	REACTOME_RHO_GTPASE_CYCLE	439	0.376592953573447	1.26964000742672	0.000223325539389907	0.00666753362962031	0.00535835884526407	7395	tags=50%, list=39%, signal=31%	ARHGAP6/PREX2/PIK3R1/FGD5/PDE5A/FAM13B/ARHGEF6/ARHGAP20/CDC42BPA/ARHGEF9/MTR/AKAP13/RHOBTB1/PIK3R3/DOCK1/RHOJ/ARHGEF25/ABI2/KIDINS220/PLEKHG1/STMN2/GOLGA8R/RALGAPA1/CYFIP2/ARHGEF12/PEAK1/STARD13/FILIP1/CHN2/STAM2/SPATA13/SNAP23/DLC1/GJA1/SWAP70/NISCH/ADD3/MSI2/MCF2L/SH3PXD2A/RASGRF2/RHOQ/MYO9A/CUL3/SOS2/CDC42SE2/ARHGAP5/TOR1AIP1/WDR6/ARHGAP1/FRS2/SYDE2/KCTD3/ELMO2/SOS1/RBBP6/DNMBP/FERMT2/PCDH7/CK…
REACTOME_GAP_FILLING_DNA_REPAIR_SYNTHESIS_AND_LIGATION_IN_GG_NER	REACTOME_GAP_FILLING_DNA_REPAIR_SYNTHESIS_AND_LIGATION_IN_GG_NER	REACTOME_GAP_FILLING_DNA_REPAIR_SYNTHESIS_AND_LIGATION_IN_GG_NER	25	-0.492235146096434	-2.31020452415388	0.000226333634683526	0.00668838985758665	0.00537511993861736	924	tags=44%, list=5%, signal=42%	LIG1/POLE/POLE2/POLE3/POLD1/PCNA/RFC4/POLE4/RFC2/POLD2/RPA3
KEGG_MEDICUS_REFERENCE_KINETOCHORE_FIBER_ORGANIZATION	KEGG_MEDICUS_REFERENCE_KINETOCHORE_FIBER_ORGANIZATION	KEGG_MEDICUS_REFERENCE_KINETOCHORE_FIBER_ORGANIZATION	22	-0.501170857013201	-2.25526132856707	0.000232461042360256	0.00680007251187172	0.00546487362741654	1407	tags=36%, list=7%, signal=34%	CLTB/CLTA/TUBB/TUBA1C/TUBB2A/TUBB4B/AURKA/TACC3
KEGG_MEDICUS_REFERENCE_REGULATION_OF_GF_RTK_RAS_ERK_SIGNALING_UBIQUITINATION_OF_RTK_BY_CBL	KEGG_MEDICUS_REFERENCE_REGULATION_OF_GF_RTK_RAS_ERK_SIGNALING_UBIQUITINATION_OF_RTK_BY_CBL	KEGG_MEDICUS_REFERENCE_REGULATION_OF_GF_RTK_RAS_ERK_SIGNALING_UBIQUITINATION_OF_RTK_BY_CBL	25	0.630275998557164	1.75368081791974	0.000235539266039853	0.00682121714451414	0.00548186649699068	1611	tags=40%, list=8%, signal=37%	KIT/KDR/INSR/NTRK2/PDGFRA/TEK/FLT1/NGFR/FGFR1/FLT4
REACTOME_SIGNALING_BY_TGFBR3	REACTOME_SIGNALING_BY_TGFBR3	REACTOME_SIGNALING_BY_TGFBR3	46	0.545657651311373	1.62926319187896	0.000240683593193012	0.00690118500878181	0.0055461326164643	2205	tags=35%, list=12%, signal=31%	TGFBR2/TCF12/TCF4/TNRC6B/TNRC6C/TGFBR3/FGF2/EP300/AGO4/APH1B/MMP16/AGO3/ACVR2A/SMAD4/SP1/TNRC6A
KEGG_FOCAL_ADHESION	KEGG_FOCAL_ADHESION	KEGG_FOCAL_ADHESION	196	0.416393906750396	1.36489837368863	0.000248354604182293	0.00705132287952864	0.00566679081369505	6846	tags=49%, list=36%, signal=32%	PDGFD/PIK3R1/ITGA8/KDR/BCL2/LAMA2/PIK3R3/DOCK1/THBS4/PPP1R12A/PDGFRA/ILK/VWF/SHC2/TNR/PTEN/ITGA10/FLT1/ITGA9/IGF1/RELN/LAMC3/SOS2/ARHGAP5/CCND2/FLT4/RAP1B/MAPK10/SOS1/HGF/PARVA/PAK3/ITGA7/COL4A4/MYLK/ROCK2/TNXB/PIP5K1C/ITGA1/TLN2/ROCK1/PRKCA/PDPK1/LAMC1/FYN/LAMB1/PDGFC/BRAF/PRKCB/ACTN2/PTK2/AKT3/LAMB2/LAMB4/MAPK8/VCL/PIK3CA/TLN1/ITGB3/FLNC/COL4A1/ITGAV/PIK3CG/COL4A6/COL4A2/TNN/PDGFRB/CHAD/PPP1CC/…
WP_HAIR_FOLLICLE_DEVELOPMENT_ORGANOGENESIS_STAGE_2_OF_3	WP_HAIR_FOLLICLE_DEVELOPMENT_ORGANOGENESIS_STAGE_2_OF_3	WP_HAIR_FOLLICLE_DEVELOPMENT_ORGANOGENESIS_STAGE_2_OF_3	32	0.590921009425908	1.69163092744574	0.000253417898864909	0.00712522558361919	0.00572618267133688	5080	tags=59%, list=27%, signal=44%	BMP4/PDGFRA/EDA/NCAM1/CCND2/PTCH1/GLI1/LEF1/SHH/FZD1/NFKB1/SMO/GLI2/FGFR2/WNT5A/CTNNB1/FGF1/ITGB1/LRP5
KEGG_TYPE_II_DIABETES_MELLITUS	KEGG_TYPE_II_DIABETES_MELLITUS	KEGG_TYPE_II_DIABETES_MELLITUS	47	0.547191342195975	1.63416699286659	0.000268189500651877	0.00739692184655081	0.00594453118738145	6453	tags=62%, list=34%, signal=41%	PIK3R1/CACNA1C/ABCC8/INSR/PIK3R3/CACNA1G/SLC2A4/MAPK10/CACNA1D/IRS1/SOCS4/PRKCE/IRS4/MAPK8/GCK/IRS2/SOCS2/PIK3CA/IKBKB/KCNJ11/PIK3CG/MAPK9/PRKCD/CACNA1B/MAPK1/HK1/PIK3R2/ADIPOQ/MTOR
KEGG_MEDICUS_REFERENCE_GF_RTK_RAS_PI3K_SIGNALING_PATHWAY	KEGG_MEDICUS_REFERENCE_GF_RTK_RAS_PI3K_SIGNALING_PATHWAY	KEGG_MEDICUS_REFERENCE_GF_RTK_RAS_PI3K_SIGNALING_PATHWAY	88	0.472243367010081	1.47907543286564	0.00026658197117744	0.00739692184655081	0.00594453118738145	5133	tags=44%, list=27%, signal=33%	KIT/PDGFD/PIK3R1/FGF9/KDR/INSR/NTRK2/PIK3R3/PDGFRA/FGF10/NTF3/TEK/FGF2/FLT1/NGFR/IGF1/SOS2/FGFR1/FLT4/SOS1/HGF/KITLG/FGF18/ANGPT2/PDGFC/FGF20/FGF7/ANGPT4/BDNF/AKT3/FGF16/PIK3CA/FLT3/FGFR2/PDGFRB/FGF6/ERBB4/FGF1/ANGPT1
REACTOME_ADIPOGENESIS	REACTOME_ADIPOGENESIS	REACTOME_ADIPOGENESIS	109	0.463434999029602	1.4695436025987	0.000275695666483964	0.00753221368054303	0.00605325837731922	4595	tags=41%, list=24%, signal=32%	PPARGC1A/ZNF423/CHD9/EP300/SMARCD3/EBF1/CREBBP/TBL1X/MED13L/PLIN1/NCOA1/CHD3/FAM120B/SLC2A4/NCOA2/PPARA/MED23/BMP7/EBF2/PCK1/SMAD4/NCOR1/PPARGC1B/SMAD1/NR2F2/MED12/NFKB1/LPL/THRAP3/RBBP4/MED17/CDK19/COX7A1/MED28/NCOA3/FABP4/TGS1/SREBF2/ZNF638/MED7/GATAD2B/PRDM16/MED1/NCOR2/MED13
REACTOME_DEPOSITION_OF_NEW_CENPA_CONTAINING_NUCLEOSOMES_AT_THE_CENTROMERE	REACTOME_DEPOSITION_OF_NEW_CENPA_CONTAINING_NUCLEOSOMES_AT_THE_CENTROMERE	REACTOME_DEPOSITION_OF_NEW_CENPA_CONTAINING_NUCLEOSOMES_AT_THE_CENTROMERE	25	-0.485361221800449	-2.27794317277901	0.000292647152891602	0.00792061826891664	0.00636539945935398	2777	tags=72%, list=15%, signal=62%	MIS18A/CENPQ/CENPP/ITGB3BP/CENPT/CENPL/CENPH/CENPK/CENPN/CENPI/CENPU/OIP5/RUVBL1/CENPO/CENPM/HJURP/CENPW/CENPA
WP_BASE_EXCISION_REPAIR	WP_BASE_EXCISION_REPAIR	WP_BASE_EXCISION_REPAIR	31	-0.417529845236612	-1.99974183892373	0.00029723428354602	0.00797028226990067	0.0064053118998075	2112	tags=48%, list=11%, signal=43%	SMUG1/PARP2/LIG1/NTHL1/PNKP/POLE/POLE2/APEX2/POLE3/POLD1/PCNA/POLE4/FEN1/NEIL3/POLD2
REACTOME_RECOGNITION_OF_DNA_DAMAGE_BY_PCNA_CONTAINING_REPLICATION_COMPLEX	REACTOME_RECOGNITION_OF_DNA_DAMAGE_BY_PCNA_CONTAINING_REPLICATION_COMPLEX	REACTOME_RECOGNITION_OF_DNA_DAMAGE_BY_PCNA_CONTAINING_REPLICATION_COMPLEX	30	-0.421310303428924	-2.03229328032465	0.000303524898122297	0.00806429454093736	0.00648086479718395	1950	tags=40%, list=10%, signal=36%	RAD18/POLE/DTL/POLE2/POLE3/POLD1/PCNA/RFC4/POLE4/RFC2/POLD2/RPA3
REACTOME_ADHERENS_JUNCTIONS_INTERACTIONS	REACTOME_ADHERENS_JUNCTIONS_INTERACTIONS	REACTOME_ADHERENS_JUNCTIONS_INTERACTIONS	52	0.529525305949113	1.58876638915148	0.000346471439634686	0.00912164808347319	0.00733060624911283	3203	tags=42%, list=17%, signal=35%	CADM1/FOXF1/TNRC6B/TNRC6C/CDH5/CDH6/AGO4/AGO3/PRDM8/SOX10/BHLHE22/ADAM33/SP1/TNRC6A/CDH17/ZEB2/CDH13/HEYL/CDH11/CADM3/AMOT/CTNNA1
KEGG_WNT_SIGNALING_PATHWAY	KEGG_WNT_SIGNALING_PATHWAY	KEGG_WNT_SIGNALING_PATHWAY	150	0.427110774751222	1.38366580594978	0.000357719170213556	0.00933292537782394	0.00750039910234397	5881	tags=47%, list=31%, signal=33%	PLCB4/NKD1/DAAM2/NFATC4/AXIN2/EP300/LRP6/FZD7/FBXW11/CREBBP/TBL1X/APC/NFAT5/PLCB1/SFRP5/FZD4/SKP1/WNT2B/CCND2/PRKACB/PRICKLE2/MAPK10/LEF1/SMAD4/SOX17/NFATC3/FZD3/TCF7L2/PPP2R5A/ROCK2/SFRP1/ROCK1/PRKCA/VANGL2/FZD1/SMAD2/PPP3CB/CXXC4/WNT9B/PRKCB/PPP3CC/DAAM1/MAPK8/FZD8/CAMK2D/CSNK1A1/PPP2CB/FRAT1/CHD8/BTRC/TCF7/PPP2R5C/PPP2R5E/NFATC1/WNT9A/FZD10/WIF1/WNT5A/DKK4/MAPK9/CTNNB1/MAP3K7/CHP1/LRP5/SMAD3/N…
REACTOME_PI_METABOLISM	REACTOME_PI_METABOLISM	REACTOME_PI_METABOLISM	83	0.484899641059495	1.51196195260312	0.000362276041084901	0.00936742334805244	0.00752812337254432	7417	tags=66%, list=39%, signal=41%	PIK3R1/BMX/MTMR10/PIK3R3/RAB4A/MTMR9/PLEKHA3/PIKFYVE/PTEN/SBF2/FIG4/PIP5K1B/PIK3C2A/INPP5F/SYNJ1/ENPP6/MTMR6/PIP5K1C/PIP4K2B/PNPLA7/SACM1L/GDE1/PLEKHA2/PTPN13/PLEKHA5/INPP4A/OCRL/INPP5D/PIK3C2B/PIK3CA/PI4KA/RUFY1/MTMR8/PIK3C3/MTM1/MTMR7/PIK3CG/PLEKHA6/PIP4K2A/GDPD1/PIK3R4/MTMR2/MTMR3/MTMR4/SBF1/PIK3R2/PIP5K1A/RAB5A/SYNJ2/INPPL1/PLEKHA1/INPP5J/MTMR12/PIK3CB/PLEKHA4
KEGG_HYPERTROPHIC_CARDIOMYOPATHY_HCM	KEGG_HYPERTROPHIC_CARDIOMYOPATHY_HCM	KEGG_HYPERTROPHIC_CARDIOMYOPATHY_HCM	83	0.484254334497468	1.50994982702716	0.000380503531856513	0.00975166573678285	0.00783691950568003	6794	tags=55%, list=35%, signal=36%	CACNB2/ITGA8/CACNA1C/CACNB4/LAMA2/PRKAB1/RYR2/ITGA10/ITGA9/IGF1/PRKAA2/DMD/CACNA1D/SGCA/ITGA7/ITGA1/PRKAG2/CACNA2D3/SLC8A1/TTN/PRKAG3/SGCD/SGCG/MYL3/CACNA2D2/CACNA2D1/DES/ITGB3/TGFB3/ITGAV/ACTC1/SGCB/PRKAA1/PRKAG1/ACE/PRKAB2/ITGB1/TPM4/ATP2A2/TPM2/TPM1/TGFB2/CACNA1S/ITGA4/CACNA1F/ITGB7
REACTOME_BASE_EXCISION_REPAIR	REACTOME_BASE_EXCISION_REPAIR	REACTOME_BASE_EXCISION_REPAIR	44	-0.335937738358294	-1.83057360958989	0.000399459978211357	0.0101476850605271	0.00815518016459197	2112	tags=36%, list=11%, signal=32%	LIG1/NTHL1/PNKP/POLE/ACD/POLE2/POLE3/POLD1/PCNA/RFC4/POLE4/RFC2/FEN1/NEIL3/POLD2/RPA3
KEGG_BASAL_CELL_CARCINOMA	KEGG_BASAL_CELL_CARCINOMA	KEGG_BASAL_CELL_CARCINOMA	55	0.524521077913167	1.58074569305444	0.000406536956467915	0.0102376610950529	0.00822748934325456	4871	tags=51%, list=25%, signal=38%	BMP4/AXIN2/HHIP/SUFU/FZD7/APC/FZD4/WNT2B/PTCH1/PTCH2/GLI1/LEF1/SHH/FZD3/TCF7L2/FZD1/SMO/GLI2/WNT9B/FZD8/STK36/TCF7/GLI3/WNT9A/FZD10/WNT5A/BMP2/CTNNB1
REACTOME_COOPERATION_OF_PREFOLDIN_AND_TRIC_CCT_IN_ACTIN_AND_TUBULIN_FOLDING	REACTOME_COOPERATION_OF_PREFOLDIN_AND_TRIC_CCT_IN_ACTIN_AND_TUBULIN_FOLDING	REACTOME_COOPERATION_OF_PREFOLDIN_AND_TRIC_CCT_IN_ACTIN_AND_TUBULIN_FOLDING	31	-0.410060778523755	-1.963969054358	0.000414075856261376	0.0103376179287323	0.00830781958433668	2878	tags=42%, list=15%, signal=36%	TUBA4A/TUBA3E/CCT6A/CCT5/CCT3/CCT4/PFDN4/CCT7/TUBA1C/TUBB2A/TUBB4B/PFDN2/PFDN6
KEGG_MISMATCH_REPAIR	KEGG_MISMATCH_REPAIR	KEGG_MISMATCH_REPAIR	23	-0.484003156273934	-2.21235690594022	0.000430608299889548	0.0105686619438326	0.00849349794919081	734	tags=35%, list=4%, signal=33%	POLD1/EXO1/PCNA/SSBP1/RFC4/RFC2/POLD2/RPA3
WP_RAS_SIGNALING	WP_RAS_SIGNALING	WP_RAS_SIGNALING	180	0.422272284663327	1.37971321402293	0.000430629181413067	0.0105686619438326	0.00849349794919081	6689	tags=48%, list=35%, signal=32%	KIT/PIK3R1/KDR/SYNGAP1/INSR/NTRK2/PIK3R3/PDGFRA/RGL1/RASA4B/TEK/SHC2/PLA2G4A/PLCG2/RAB5B/RASA4/GNG7/FLT1/NGFR/PLA2G2A/SHOC2/RASGRF2/SOS2/PRKACB/ABL1/FGFR1/FLT4/RAP1B/MAPK10/SOS1/GNG11/PAK3/RAPGEF5/GRIN2A/PRKCA/NF1/RASGRP3/PTPN11/NFKB1/PLA2G12A/RASSF5/ETS1/RASA3/PRKCB/GAB2/AKT3/GNB5/PLCE1/MAPK8/FOXO4/GNG2/PIK3CA/FLT3/IKBKB/GAB1/FGFR2/MRAS/REL/PLA2G5/RASGRP2/PLA2G6/PLA1A/PDGFRB/ETS2/RASA1/MAPK9/RAS…
REACTOME_CHK1_CHK2_CDS1_MEDIATED_INACTIVATION_OF_CYCLIN_B_CDK1_COMPLEX	REACTOME_CHK1_CHK2_CDS1_MEDIATED_INACTIVATION_OF_CYCLIN_B_CDK1_COMPLEX	REACTOME_CHK1_CHK2_CDS1_MEDIATED_INACTIVATION_OF_CYCLIN_B_CDK1_COMPLEX	13	-0.624344503185656	-2.29011500326674	0.000437369537321753	0.0106438838662504	0.0085539499957399	1783	tags=77%, list=9%, signal=70%	YWHAH/YWHAQ/CHEK2/YWHAE/YWHAZ/CHEK1/CDC25C/CDK1/CCNB1/SFN
PID_AURORA_A_PATHWAY	PID_AURORA_A_PATHWAY	PID_AURORA_A_PATHWAY	31	-0.409058707639553	-1.95916967750969	0.000445684108101424	0.010755843142181	0.00864392599133551	792	tags=29%, list=4%, signal=28%	DLGAP5/CDC25B/AURKA/TPX2/TACC3/BIRC5/AURKAIP1/CENPA/AURKB
PID_ALK2_PATHWAY	PID_ALK2_PATHWAY	PID_ALK2_PATHWAY	11	0.75990882579517	1.83940737293906	0.000471268921446439	0.0112375430816897	0.00903104381855773	2475	tags=73%, list=13%, signal=63%	SMAD9/BMPR2/SMAD5/BMP7/ACVR1/SMAD4/AMHR2/SMAD1
REACTOME_TGFBR3_EXPRESSION	REACTOME_TGFBR3_EXPRESSION	REACTOME_TGFBR3_EXPRESSION	25	0.615716999256427	1.71317183794865	0.000473404784518698	0.0112375430816897	0.00903104381855773	3104	tags=48%, list=16%, signal=40%	TCF12/TCF4/TNRC6B/TNRC6C/TGFBR3/EP300/AGO4/AGO3/SMAD4/SP1/TNRC6A/RARA
KEGG_MEDICUS_REFERENCE_OKAZAKI_FRAGMENT_MATURATION	KEGG_MEDICUS_REFERENCE_OKAZAKI_FRAGMENT_MATURATION	KEGG_MEDICUS_REFERENCE_OKAZAKI_FRAGMENT_MATURATION	11	-0.687046233460901	-2.29638055519052	0.000506797431128139	0.0118361722624765	0.00951213175063086	734	tags=55%, list=4%, signal=52%	LIG1/POLD1/PCNA/FEN1/RNASEH2A/POLD2
REACTOME_CONDENSATION_OF_PROMETAPHASE_CHROMOSOMES	REACTOME_CONDENSATION_OF_PROMETAPHASE_CHROMOSOMES	REACTOME_CONDENSATION_OF_PROMETAPHASE_CHROMOSOMES	11	-0.686322856299771	-2.29396274228946	0.000506797431128139	0.0118361722624765	0.00951213175063086	711	tags=73%, list=4%, signal=70%	SMC2/NCAPD2/NCAPH/CDK1/NCAPG/CCNB1/CCNB2/CSNK2B
REACTOME_FORMATION_OF_THE_EARLY_ELONGATION_COMPLEX	REACTOME_FORMATION_OF_THE_EARLY_ELONGATION_COMPLEX	REACTOME_FORMATION_OF_THE_EARLY_ELONGATION_COMPLEX	33	-0.380433747546431	-1.9873514053946	0.000529102303427017	0.0122582421657971	0.00985132794001797	804	tags=24%, list=4%, signal=23%	POLR2L/POLR2G/POLR2F/POLR2H/POLR2J/POLR2I/NELFE/NELFB
PID_HEDGEHOG_GLI_PATHWAY	PID_HEDGEHOG_GLI_PATHWAY	PID_HEDGEHOG_GLI_PATHWAY	47	0.536110363644342	1.60107405443472	0.000566669507084057	0.0128208975977768	0.0103035055934445	7331	tags=68%, list=38%, signal=42%	GNAZ/SIN3A/SPOP/SUFU/FBXW11/CREBBP/PIAS1/IFT172/PTCH1/GLI1/SHH/RAB23/CSNK1G3/IFT88/SMO/KIF3A/GLI2/RBBP4/GNAO1/CSNK1A1/GNG2/STK36/GLI3/PRKCD/SIN3B/AKT1/CSNK1D/CSNK1G1/GSK3B/GNAI1/GNAI2/SAP18
KEGG_MEDICUS_REFERENCE_GF_RTK_PI3K_SIGNALING_PATHWAY	KEGG_MEDICUS_REFERENCE_GF_RTK_PI3K_SIGNALING_PATHWAY	KEGG_MEDICUS_REFERENCE_GF_RTK_PI3K_SIGNALING_PATHWAY	82	0.484682023870967	1.5093126926614	0.000563272886661975	0.0128208975977768	0.0103035055934445	5133	tags=45%, list=27%, signal=33%	KIT/PDGFD/PIK3R1/FGF9/KDR/INSR/NTRK2/PIK3R3/PDGFRA/FGF10/NTF3/TEK/FGF2/FLT1/NGFR/IGF1/FGFR1/FLT4/HGF/KITLG/FGF18/ANGPT2/PDGFC/FGF20/FGF7/ANGPT4/BDNF/AKT3/FGF16/PIK3CA/FLT3/FGFR2/PDGFRB/FGF6/ERBB4/FGF1/ANGPT1
WP_CLOCKCONTROLLED_AUTOPHAGY_IN_BONE_METABOLISM	WP_CLOCKCONTROLLED_AUTOPHAGY_IN_BONE_METABOLISM	WP_CLOCKCONTROLLED_AUTOPHAGY_IN_BONE_METABOLISM	79	0.479514804008593	1.48621068869944	0.000563836159548637	0.0128208975977768	0.0103035055934445	7374	tags=62%, list=39%, signal=38%	SMAD9/BCL2/BMP4/FYCO1/BMP5/BMPR2/SQSTM1/IGF1/SMAD5/PRKAA2/TRAF6/RORB/AMBRA1/SMAD4/BECN1/CRY1/SMAD1/CLOCK/MAP1LC3B/BMP6/CHRD/PLEKHM1/RB1CC1/PIK3C3/NFATC1/WNT5A/BMP2/NR1D2/CTF1/LRP5/SERPINF1/BHLHE41/AKT1/PER1/ATG12/NOTCH1/MAP1LC3A/CTSK/NPAS2/BMP3/MTOR/SP7/ATG16L1/ULK1/CALCA/HMGB1/SEMA3A/ATG4C/TNFSF11
REACTOME_PHASE_0_RAPID_DEPOLARISATION	REACTOME_PHASE_0_RAPID_DEPOLARISATION	REACTOME_PHASE_0_RAPID_DEPOLARISATION	32	0.576169112547237	1.64940063845551	0.000574756533688722	0.0129030614074616	0.010369536482952	4979	tags=53%, list=26%, signal=39%	CACNB2/CACNA1C/SCN11A/SCN7A/FGF13/SCN3A/SCN4B/SCN5A/SCN4A/CACNA2D2/CAMK2D/SCN3B/FGF14/SCN9A/SCN2A/SCN1B/SCN2B
REACTOME_FOXO_MEDIATED_TRANSCRIPTION_OF_OXIDATIVE_STRESS_METABOLIC_AND_NEURONAL_GENES	REACTOME_FOXO_MEDIATED_TRANSCRIPTION_OF_OXIDATIVE_STRESS_METABOLIC_AND_NEURONAL_GENES	REACTOME_FOXO_MEDIATED_TRANSCRIPTION_OF_OXIDATIVE_STRESS_METABOLIC_AND_NEURONAL_GENES	29	0.593904616970538	1.68306187413374	0.000581729976467187	0.0129126663217253	0.0103772554657366	5234	tags=59%, list=27%, signal=43%	PPARGC1A/SIN3A/ABCA6/CAT/FOXO1/FOXO3/PCK1/SMAD4/SMAD2/TRIM63/FOXO4/GCK/PLXNA4/FBXO32/ATXN3/SMAD3/NPY
WP_PRION_DISEASE_PATHWAY	WP_PRION_DISEASE_PATHWAY	WP_PRION_DISEASE_PATHWAY	32	0.57551552335672	1.64752960718249	0.000584101964138816	0.0129126663217253	0.0103772554657366	4270	tags=47%, list=22%, signal=36%	BCL2/MEF2C/EP300/EBF1/NCAM1/FGFR1/CHD2/CREB1/FYN/NFKB1/PTK2/RFX5/CTCF/BCL11A/STAT3
REACTOME_ION_HOMEOSTASIS	REACTOME_ION_HOMEOSTASIS	REACTOME_ION_HOMEOSTASIS	54	0.511248977491619	1.537913080064	0.000594909225961679	0.0130519478665532	0.0104891889840612	8417	tags=78%, list=44%, signal=44%	ATP1B2/ATP1A2/SLC8A3/AHCYL1/FXYD6/RYR2/ABCC9/ITPR1/RYR3/CASQ2/ATP2B3/SLC8A1/ATP2A3/FXYD2/PLN/DMPK/CAMK2D/NOS1/ATP2B4/ATP2B2/CASQ1/KCNJ11/ATP2B1/ATP1B1/CLIC2/FKBP1B/ATP1A4/CAMK2A/ATP2A2/CAMK2G/SLC8A2/FXYD1/ITPR2/TRPC1/STIM1/CALM1/ASPH/ATP1A1/ORAI2/FXYD4/PRKACA/FXYD7
PID_VEGFR1_2_PATHWAY	PID_VEGFR1_2_PATHWAY	PID_VEGFR1_2_PATHWAY	69	0.492480246017673	1.51305904516	0.000628639931301774	0.0136882800078943	0.0110005768746199	5697	tags=55%, list=30%, signal=39%	PIK3R1/KDR/GRB10/CDH5/PRKAB1/FBXW11/FLT1/MAP2K6/PRKAA2/NOS3/ROCK1/PRKCA/PDPK1/FYN/PTPN11/AKAP1/CTNNA1/BRAF/PRKCB/PTK2/VCL/PIK3CA/ITGB3/FES/ITGAV/GAB1/MYOF/PRKAA1/PRKAG1/CTNNB1/PRKCD/PLCG1/IQGAP1/RAF1/AKT1/CBL/CAMKK2/MAPK1
REACTOME_POLO_LIKE_KINASE_MEDIATED_EVENTS	REACTOME_POLO_LIKE_KINASE_MEDIATED_EVENTS	REACTOME_POLO_LIKE_KINASE_MEDIATED_EVENTS	16	-0.545957085049341	-2.21340625705214	0.000646541821354456	0.0139730232436008	0.0112294105814195	883	tags=56%, list=5%, signal=54%	CENPF/FOXM1/CDC25C/CCNB1/CDC25A/CCNB2/PLK1/MYBL2/PKMYT1
KEGG_MAPK_SIGNALING_PATHWAY	KEGG_MAPK_SIGNALING_PATHWAY	KEGG_MAPK_SIGNALING_PATHWAY	266	0.394431558210134	1.31006907530926	0.000654860097235212	0.0140479617895791	0.0112896348926866	7142	tags=49%, list=37%, signal=31%	RPS6KA2/CACNB2/MAP3K12/CACNA1C/FGF9/TGFBR2/CACNB4/NTRK2/CACNA1H/MEF2C/NFATC4/FGF13/MECOM/PDGFRA/FGF10/CACNA1G/NTF3/RAPGEF2/FGF2/PLA2G4A/PLA2G2A/RASGRF2/MAP2K6/NR4A1/SOS2/TRAF6/PRKACB/FGFR1/RAP1B/HSPA2/ELK4/ATF2/MAPK10/CACNA1D/SOS1/RPS6KA5/PPM1A/MAP3K5/TAOK1/PRKCA/MAP2K5/CACNA2D3/PTPN5/NF1/RASGRP3/MAP4K3/MAPK8IP1/FOS/TAB1/SRF/NFKB1/FGF18/PLA2G12A/MAP3K2/MAPT/PPP3CB/HSPA1L/MAP3K3/FGF20/BRAF/FGF7/PR…
WP_IMATINIB_AND_CHRONIC_MYELOID_LEUKEMIA	WP_IMATINIB_AND_CHRONIC_MYELOID_LEUKEMIA	WP_IMATINIB_AND_CHRONIC_MYELOID_LEUKEMIA	20	0.650225195646929	1.75827258560414	0.000661660620748118	0.0140894791006364	0.0113230002513474	3292	tags=50%, list=17%, signal=41%	KIT/PDGFRA/ABCB1/FLT1/FOXO3/ABL1/ABCG2/SPRED2/CDKN1B/GAB2
WP_HEDGEHOG_SIGNALING_WP47	WP_HEDGEHOG_SIGNALING_WP47	WP_HEDGEHOG_SIGNALING_WP47	14	0.682542557171256	1.72820154883507	0.000687356178835424	0.0143756476850055	0.0115529794386257	4660	tags=86%, list=24%, signal=65%	SIN3A/SUFU/PTCH1/PTCH2/GLI1/SHH/DHH/SMO/GLI2/STK36/GLI3/KIF7
REACTOME_SYNTHESIS_OF_PIPS_AT_THE_PLASMA_MEMBRANE	REACTOME_SYNTHESIS_OF_PIPS_AT_THE_PLASMA_MEMBRANE	REACTOME_SYNTHESIS_OF_PIPS_AT_THE_PLASMA_MEMBRANE	53	0.528472382692325	1.58866532861661	0.000705587969191833	0.0143756476850055	0.0115529794386257	7417	tags=74%, list=39%, signal=45%	PIK3R1/BMX/PIK3R3/RAB4A/MTMR9/PLEKHA3/PTEN/SBF2/PIP5K1B/PIK3C2A/SYNJ1/MTMR6/PIP5K1C/PIP4K2B/PLEKHA2/PTPN13/PLEKHA5/INPP4A/OCRL/INPP5D/PIK3C2B/PIK3CA/RUFY1/MTMR8/MTM1/PIK3CG/PLEKHA6/PIP4K2A/MTMR2/MTMR3/PIK3R2/PIP5K1A/RAB5A/SYNJ2/INPPL1/PLEKHA1/INPP5J/PIK3CB/PLEKHA4
WP_TGFBETA_RECEPTOR_SIGNALING	WP_TGFBETA_RECEPTOR_SIGNALING	WP_TGFBETA_RECEPTOR_SIGNALING	54	0.5083468935261	1.5291831792006	0.000714811210856626	0.0143756476850055	0.0115529794386257	5863	tags=56%, list=31%, signal=39%	SMAD9/TGFBR2/BMP4/ZNF423/TGFBR3/EP300/CREBBP/SMAD6/JAK1/SMAD5/LEF1/SMAD4/SMAD7/SKI/ZFYVE9/SMAD1/FOS/ZEB2/NFKB1/SMAD2/LTBP1/LEFTY2/STAT3/MAPK9/THBS1/CTNNB1/SMAD3/BAMBI/JUN/SKIL
WP_ENDOCHONDRAL_OSSIFICATION	WP_ENDOCHONDRAL_OSSIFICATION	WP_ENDOCHONDRAL_OSSIFICATION	63	0.49660585146039	1.52324970857351	0.000711233577168655	0.0143756476850055	0.0115529794386257	4567	tags=44%, list=24%, signal=34%	SOX5/GHR/FRZB/ADAMTS1/STAT5B/BMPR1A/MEF2C/ADAMTS5/FGF2/DDR2/IGF1/PTH1R/THRA/PTCH1/FGFR1/BMP7/SOX6/FGF18/IFT88/HDAC4/BMP6/KIF3A/ALPL/MGP/ENPP1/GLI3/TIMP3/CDKN1C
WP_ENDOCHONDRAL_OSSIFICATION_WITH_SKELETAL_DYSPLASIAS	WP_ENDOCHONDRAL_OSSIFICATION_WITH_SKELETAL_DYSPLASIAS	WP_ENDOCHONDRAL_OSSIFICATION_WITH_SKELETAL_DYSPLASIAS	63	0.49660585146039	1.52324970857351	0.000711233577168655	0.0143756476850055	0.0115529794386257	4567	tags=44%, list=24%, signal=34%	SOX5/GHR/FRZB/ADAMTS1/STAT5B/BMPR1A/MEF2C/ADAMTS5/FGF2/DDR2/IGF1/PTH1R/THRA/PTCH1/FGFR1/BMP7/SOX6/FGF18/IFT88/HDAC4/BMP6/KIF3A/ALPL/MGP/ENPP1/GLI3/TIMP3/CDKN1C
KEGG_PHOSPHATIDYLINOSITOL_SIGNALING_SYSTEM	KEGG_PHOSPHATIDYLINOSITOL_SIGNALING_SYSTEM	KEGG_PHOSPHATIDYLINOSITOL_SIGNALING_SYSTEM	76	0.476974657178238	1.47516745484106	0.000701354441376682	0.0143756476850055	0.0115529794386257	4789	tags=49%, list=25%, signal=37%	PLCB4/PIK3R1/PIK3R3/PLCD4/ITPKB/INPP5A/PIKFYVE/PLCG2/PTEN/PLCB1/PIP5K1B/DGKI/PIK3C2A/DGKB/ITPR1/INPP5B/SYNJ1/DGKH/PIP5K1C/PRKCA/DGKD/PIP4K2B/PRKCB/INPP4A/DGKE/OCRL/PLCE1/INPP5D/PIK3C2B/PIK3CA/PI4KA/DGKG/PIK3C3/PIK3CG/PIP4K2A/IMPA1/CDS2
KEGG_MEDICUS_REFERENCE_GF_RTK_RAS_ERK_SIGNALING_PATHWAY	KEGG_MEDICUS_REFERENCE_GF_RTK_RAS_ERK_SIGNALING_PATHWAY	KEGG_MEDICUS_REFERENCE_GF_RTK_RAS_ERK_SIGNALING_PATHWAY	91	0.465648980840647	1.46214279928006	0.000700653787589093	0.0143756476850055	0.0115529794386257	5133	tags=42%, list=27%, signal=31%	KIT/PDGFD/FGF9/KDR/INSR/NTRK2/PDGFRA/FGF10/NTF3/TEK/FGF2/FLT1/NGFR/RET/IGF1/SOS2/FGFR1/FLT4/SOS1/HGF/KITLG/GDNF/FGF18/ANGPT2/PDGFC/FGF20/BRAF/FGF7/ANGPT4/BDNF/FGF16/FLT3/FGFR2/PDGFRB/FGF6/ERBB4/FGF1/ANGPT1
WP_BRAINDERIVED_NEUROTROPHIC_FACTOR_BDNF_SIGNALING	WP_BRAINDERIVED_NEUROTROPHIC_FACTOR_BDNF_SIGNALING	WP_BRAINDERIVED_NEUROTROPHIC_FACTOR_BDNF_SIGNALING	143	0.432692168103941	1.39700468343671	0.000691495045822583	0.0143756476850055	0.0115529794386257	6726	tags=58%, list=35%, signal=38%	PIK3R1/ACACB/CNR1/STAT5B/NTRK2/MEF2C/NFATC4/KIDINS220/NTRK3/NTF3/SHC2/MEF2A/APC/NGFR/NCAM1/SQSTM1/KCNN2/PRKAA2/TRAF6/FOXO3/FRS2/CRTC1/CAMK1/MAPK10/RPS6KA5/GRIP1/TSC2/EEF2/CREB1/MAP2K5/PDPK1/DOK5/NSF/IRS1/DPYSL2/FYN/FOS/CAMK4/PTPN11/NFKB1/MAP3K2/MAPT/BDNF/MAPK8/ALPL/IRS2/RAB3A/IKBKB/STAT3/SH2B1/GRIA3/PRKAA1/MAPK9/EGR2/BMP2/CTNNB1/EGR1/RPS6KA3/PRKCD/SORT1/CDKL5/GRIA2/PLCG1/VAV3/KCNA3/RAF1/AKT1/SHC4…
REACTOME_PI_3K_CASCADE_FGFR2	REACTOME_PI_3K_CASCADE_FGFR2	REACTOME_PI_3K_CASCADE_FGFR2	23	0.622242163415328	1.71599444365037	0.000746780894347449	0.0149150170346911	0.0119864432479289	4946	tags=65%, list=26%, signal=48%	PIK3R1/FGF9/FGF10/FGF2/FRS2/PTPN11/FGF18/FGF20/FGF7/FGF16/PIK3CA/GAB1/FGFR2/FGF6/FGF1
WP_NEOVASCULARIZATION_PROCESSES	WP_NEOVASCULARIZATION_PROCESSES	WP_NEOVASCULARIZATION_PROCESSES	37	0.556553926994274	1.62730242512904	0.000753219726068296	0.0149405775800944	0.0120069849627758	6393	tags=68%, list=33%, signal=45%	KIT/SMAD9/KDR/NOTCH4/DLL4/SMAD5/FLT4/KITLG/ACVRL1/SMAD1/NFKB1/CXCL12/SMAD2/CXCR4/MAPK8/TGFB3/REL/MAPK9/SMAD3/ANGPT1/AKT1/MAPK1/NOTCH1/HIF1A/TGFB2
WP_HIPPOMERLIN_SIGNALING_DYSREGULATION	WP_HIPPOMERLIN_SIGNALING_DYSREGULATION	WP_HIPPOMERLIN_SIGNALING_DYSREGULATION	116	0.446178954749998	1.42068768232097	0.000764765024259939	0.0149645912855188	0.0120262835607306	5386	tags=42%, list=28%, signal=31%	KIT/PLCB4/ITGA8/KDR/INSR/NTRK2/PPP1R12A/CDH5/PDGFRA/CDH6/PRKAR1A/TEK/ITGA10/FLT1/NGFR/ITGA9/PRKAR2B/PRKACB/FGFR1/FLT4/PAK3/ITGA7/VGLL4/LATS1/CDH20/ITGA1/WWTR1/CDH17/CDH13/CDH11/AMOT/CDH22/CTNNA1/PPP1R14A/TEAD1/PTK2/FLT3/ITGB3/ITGAV/FGFR2/PDGFRB/PPP1CC/CTNNB1/LATS2/TEAD2/CDH19/ITGB1/YAP1/PRKAR2A
REACTOME_INTRACELLULAR_SIGNALING_BY_SECOND_MESSENGERS	REACTOME_INTRACELLULAR_SIGNALING_BY_SECOND_MESSENGERS	REACTOME_INTRACELLULAR_SIGNALING_BY_SECOND_MESSENGERS	311	0.385151533833451	1.28682921753581	0.000764765024259939	0.0149645912855188	0.0120262835607306	6561	tags=45%, list=34%, signal=30%	KIT/PREX2/PIK3R1/NBEA/NRG2/FGF9/ADCY5/PDE1A/PDE1C/INSR/NTRK2/TNKS/PIK3R3/TNRC6B/TNRC6C/MECOM/AHCYL1/IL33/PDGFRA/FGF10/ADCY2/NTRK3/SCMH1/PRKAR1A/PHC1/NTF3/KL/FGF2/AGO4/RRAGB/PTEN/TNKS2/AGO3/PHC3/PIP5K1B/CHD3/NR4A1/FOXO1/TRAF6/PRKAR2B/RNF146/PRKACB/ITPR1/FOXO3/FRS2/ADCY4/FGFR1/OTUD3/ATF2/HGF/IRAK4/KITLG/ADCY6/TSC2/PDE1B/PPP2R5A/TNRC6A/PIP5K1C/CREB1/PRKCA/PDPK1/PIP4K2B/CASP9/BMI1/IRS1/FYN/CAMK4/PTPN…
WP_FOCAL_ADHESION	WP_FOCAL_ADHESION	WP_FOCAL_ADHESION	196	0.405890634380367	1.3304696773416	0.000819717564893581	0.0159322286438376	0.01280392466252	6846	tags=47%, list=36%, signal=31%	PDGFD/PIK3R1/ITGA8/KDR/PPP1R12B/BCL2/LAMA2/PIK3R3/DOCK1/THBS4/PPP1R12A/PDGFRA/ILK/VWF/SHC2/TNR/PTEN/ITGA10/FLT1/ITGA9/IGF1/RELN/LAMC3/ARHGAP5/CCND2/RAP1B/MAPK10/SOS1/HGF/PARVA/PAK3/ITGA7/COL4A4/MYLK/ROCK2/TNXB/PIP5K1C/ITGA1/TLN2/ROCK1/PRKCA/PDPK1/LAMC1/FYN/FGR/LAMB1/PDGFC/BRAF/PRKCB/PTK2/AKT3/LAMB2/MAPK8/VCL/PIK3CA/TLN1/ITGB3/FLNC/COL4A1/ITGAV/COL4A6/COL4A2/TNN/PDGFRB/CHAD/PPP1CC/MAPK9/THBS1/CTNN…
REACTOME_DAG_AND_IP3_SIGNALING	REACTOME_DAG_AND_IP3_SIGNALING	REACTOME_DAG_AND_IP3_SIGNALING	40	0.547640095760352	1.61191416457315	0.000865867642868343	0.0167170179583115	0.0134346200588204	5625	tags=62%, list=29%, signal=44%	NBEA/ADCY5/PDE1A/PDE1C/AHCYL1/ADCY2/PRKAR1A/PRKAR2B/PRKACB/ITPR1/ADCY4/ADCY6/PDE1B/CREB1/PRKCA/CAMK4/PRKCE/CAMK2D/ADCY9/PRKCD/PLCG1/CAMKK1/PRKAR2A/CAMKK2/CAMK2A
KEGG_DILATED_CARDIOMYOPATHY	KEGG_DILATED_CARDIOMYOPATHY	KEGG_DILATED_CARDIOMYOPATHY	90	0.461963024818455	1.44962296849586	0.000874670144021558	0.0167751307091817	0.0134813223313466	6794	tags=52%, list=35%, signal=34%	CACNB2/ITGA8/CACNA1C/ADCY5/CACNB4/LAMA2/ADCY2/RYR2/ITGA10/ITGA9/IGF1/DMD/PRKACB/ADCY4/CACNA1D/SGCA/ITGA7/ADCY6/ITGA1/CACNA2D3/SLC8A1/TTN/SGCD/SGCG/MYL3/PLN/CACNA2D2/CACNA2D1/DES/ITGB3/TGFB3/ITGAV/ACTC1/ADCY9/SGCB/ITGB1/TPM4/ATP2A2/ADRB1/TPM2/TPM1/TGFB2/CACNA1S/ITGA4/ADCY1/CACNA1F/ITGB7
REACTOME_SIGNALING_BY_TGFB_FAMILY_MEMBERS	REACTOME_SIGNALING_BY_TGFB_FAMILY_MEMBERS	REACTOME_SIGNALING_BY_TGFB_FAMILY_MEMBERS	158	0.419095963012069	1.35987149718532	0.000911305214720605	0.0173627625120452	0.0139535722281666	6260	tags=45%, list=33%, signal=30%	SMAD9/ITGA8/TGFBR2/TCF12/BMPR1A/TCF4/TNRC6B/TNRC6C/BMPR2/TGFBR3/FGF2/EP300/LTBP4/AGO4/APH1B/ZFYVE16/MMP16/SMAD6/INHBB/AGO3/GREM2/SMAD5/RNF111/ACVR2A/CHRDL1/SMAD4/PPM1A/SMAD7/SP1/SKI/CCNT1/AMHR2/TNRC6A/WWTR1/ZFYVE9/NCOR1/ACVRL1/SMAD1/SMAD2/LTBP1/LTBP3/TFDP2/RARA/UBB/ACVR1B/FSTL1/ITGB3/CCNT2/TGFB3/TRIM33/ITGAV/AGO1/NCOR2/USP9X/PPP1CC/PARP1/BMP2/PARD3/ITGB1/SMAD3/CCNK/BAMBI/CBL/FBN1/MAPK1/SKIL/MTMR4…
WP_7Q1123_DISTAL_COPY_NUMBER_VARIATION	WP_7Q1123_DISTAL_COPY_NUMBER_VARIATION	WP_7Q1123_DISTAL_COPY_NUMBER_VARIATION	21	-0.471461167901482	-2.10306628547481	0.00095362184291617	0.0180502539678773	0.0145060742668569	2220	tags=33%, list=12%, signal=30%	HSPB1/MDH2/POR/SSC4D/STYXL1/ZP3/SFN
BIOCARTA_ALK_PATHWAY	BIOCARTA_ALK_PATHWAY	BIOCARTA_ALK_PATHWAY	37	0.549781506594838	1.60750061329113	0.000975206407186017	0.0183389464624072	0.0147380817928112	5069	tags=57%, list=26%, signal=42%	TGFBR2/BMPR1A/BMP4/BMP5/MEF2C/BMPR2/TGFBR3/SMAD6/APC/SMAD5/ATF2/BMP7/ACVR1/SMAD4/SMAD1/FZD1/CHRD/TGFB3/BMP2/CTNNB1/MAP3K7
WP_PURINE_METABOLISM	WP_PURINE_METABOLISM	WP_PURINE_METABOLISM	12	-0.634379971174116	-2.23323605163472	0.000988043108733814	0.0183421336082893	0.0147406431404215	1830	tags=58%, list=10%, signal=53%	DGUOK/XDH/HPRT1/APRT/ADA/IMPDH1/ITPA
REACTOME_HATS_ACETYLATE_HISTONES	REACTOME_HATS_ACETYLATE_HISTONES	REACTOME_HATS_ACETYLATE_HISTONES	77	0.478736110087064	1.48117642482035	0.000985830961339563	0.0183421336082893	0.0147406431404215	4994	tags=48%, list=26%, signal=36%	EPC1/KAT6B/BRD1/EP300/CREBBP/KANSL1/NCOA1/KAT7/MORF4L1/NCOA2/ATF2/KAT5/KANSL3/USP22/KAT6A/CLOCK/BRD8/KAT2B/EP400/ING3/ELP3/PHF20/TAF10/ATXN7/TADA2B/TAF9/ELP2/SUPT20H/JADE1/ING4/BRPF3/MEAF6/MSL2/MBIP/KANSL2/MSL1/TRRAP
BIOCARTA_MHC_PATHWAY	BIOCARTA_MHC_PATHWAY	BIOCARTA_MHC_PATHWAY	12	-0.630779651718782	-2.22056168678966	0.00107395884019081	0.019810094275112	0.0159203687272	1968	tags=58%, list=10%, signal=52%	HLA-A/TAP1/PSMB8/PSMB9/PSMB5/TAP2/PSMB6
REACTOME_CA_DEPENDENT_EVENTS	REACTOME_CA_DEPENDENT_EVENTS	REACTOME_CA_DEPENDENT_EVENTS	36	0.550036914542384	1.6028811985491	0.00108885063487936	0.0199576673329786	0.0160389657143122	5697	tags=64%, list=30%, signal=45%	NBEA/ADCY5/PDE1A/PDE1C/ADCY2/PRKAR1A/PLA2G4A/PRKAR2B/PRKACB/ADCY4/ADCY6/PDE1B/CREB1/PRKCA/CAMK4/CAMK2D/ADCY9/PRKCD/CAMKK1/PRKAR2A/CAMKK2/CAMK2A/MAPK1
REACTOME_MYOGENESIS	REACTOME_MYOGENESIS	REACTOME_MYOGENESIS	29	0.577608434373455	1.63688024354973	0.00111308465654744	0.0202735419205118	0.0162928181107341	3203	tags=45%, list=17%, signal=37%	TCF12/TCF4/MEF2C/CDON/BNIP2/MEF2A/MAP2K6/BOC/ABL1/MEF2D/NEO1/CTNNA2/CTNNA1
WP_EXERCISEINDUCED_CIRCADIAN_REGULATION	WP_EXERCISEINDUCED_CIRCADIAN_REGULATION	WP_EXERCISEINDUCED_CIRCADIAN_REGULATION	44	0.528727318089249	1.57222491815105	0.00112493910409461	0.0203613977841124	0.0163634234154814	6171	tags=59%, list=32%, signal=40%	GFRA1/RBPMS/CRY2/DAZAP2/NCOA4/KLF9/PER2/PURA/HERPUD1/GSTM3/CRY1/ZFR/CLOCK/EIF4G2/ETV6/BTG1/PPP1R3C/QKI/PPP2CB/CLDN5/TAB2/TOB1/NR1D2/NCKAP1/PER1/PIGF
REACTOME_RAC1_GTPASE_CYCLE	REACTOME_RAC1_GTPASE_CYCLE	REACTOME_RAC1_GTPASE_CYCLE	180	0.414065358241787	1.35289827673823	0.00113210881573487	0.0203638952196781	0.0163654304778672	7233	tags=51%, list=38%, signal=32%	PREX2/PIK3R1/FGD5/FAM13B/ARHGEF6/ARHGAP20/CDC42BPA/PIK3R3/DOCK1/ARHGEF25/ABI2/PLEKHG1/CYFIP2/CHN2/SPATA13/SNAP23/DLC1/SWAP70/NISCH/MCF2L/RASGRF2/SOS2/ARHGAP5/ARHGAP1/SYDE2/SOS1/FERMT2/ARHGEF15/ARHGAP44/IQGAP2/PAK3/SRGAP3/LEMD3/ARHGAP26/MCAM/GIT2/ARHGAP42/GNA13/ARHGAP12/DOCK11/OPHN1/ARHGAP24/DOCK7/TIAM2/WASL/FAM13A/FARP2/PIK3CA/ARAP3/MPP7/KTN1/ARHGEF11/DOCK8/ARHGAP31/FARP1/MCF2/WASF3/ABR/ARHGAP35/…
WP_ANDROGEN_RECEPTOR_SIGNALING	WP_ANDROGEN_RECEPTOR_SIGNALING	WP_ANDROGEN_RECEPTOR_SIGNALING	86	0.462544696443251	1.44577293002442	0.00115051668685812	0.0205672612663031	0.0165288654622696	4508	tags=43%, list=24%, signal=33%	PIK3R1/AR/EFCAB6/SIRT1/RNF14/SIN3A/EP300/PTEN/CREBBP/PIAS1/NCOA1/KAT7/NCOA4/FOXO1/NCOA2/ZMIZ1/KAT5/UBE3A/SMAD4/SP1/PATZ1/ROCK2/CREB1/ROCK1/NCOR1/RHOB/KAT2B/SMARCE1/NR2C2/RB1/PTK2/NCOA3/MDM2/PIAS2/STAT3/ZNF318/NCOR2
REACTOME_TRANSCRIPTIONAL_ACTIVATION_OF_MITOCHONDRIAL_BIOGENESIS	REACTOME_TRANSCRIPTIONAL_ACTIVATION_OF_MITOCHONDRIAL_BIOGENESIS	REACTOME_TRANSCRIPTIONAL_ACTIVATION_OF_MITOCHONDRIAL_BIOGENESIS	53	0.520730199506081	1.5653911928271	0.00115861891704726	0.0205850330292568	0.0165431477274232	2686	tags=36%, list=14%, signal=31%	PPARGC1A/MEF2C/CRTC3/CHD9/SMARCD3/CREBBP/TBL1X/NCOA1/CRTC1/NCOA2/MEF2D/PPARA/ATF2/GLUD2/CREB1/NCOR1/PPARGC1B/CAMK4/GABPA
REACTOME_INTERACTION_BETWEEN_L1_AND_ANKYRINS	REACTOME_INTERACTION_BETWEEN_L1_AND_ANKYRINS	REACTOME_INTERACTION_BETWEEN_L1_AND_ANKYRINS	31	0.576146553354436	1.64189296466582	0.00123157762970827	0.0217478586319217	0.0174776517284017	4979	tags=55%, list=26%, signal=41%	SCN11A/SCN7A/SCN3A/SCN4B/SCN5A/NFASC/SCN4A/SPTBN4/KCNQ3/ANK2/ANK3/SPTBN1/SCN3B/SCN9A/SCN2A/SCN1B/SCN2B
REACTOME_INSULIN_RECEPTOR_SIGNALLING_CASCADE	REACTOME_INSULIN_RECEPTOR_SIGNALLING_CASCADE	REACTOME_INSULIN_RECEPTOR_SIGNALLING_CASCADE	54	0.499122901768094	1.50143603798451	0.00125130652643077	0.0219623254578395	0.0176500078464972	4946	tags=54%, list=26%, signal=40%	PIK3R1/FGF9/INSR/GRB10/FGF10/KL/FGF2/FRS2/FGFR1/SOS1/PDE3B/PDPK1/IRS1/PTPN11/FGF18/FGF20/TLR9/FGF7/GAB2/FGF16/IRS2/PIK3CA/FLT3/PIK3C3/GAB1/THEM4/FGFR2/FGF6/FGF1
BIOCARTA_PTEN_PATHWAY	BIOCARTA_PTEN_PATHWAY	BIOCARTA_PTEN_PATHWAY	18	0.627226436890755	1.66132590377893	0.00125986020575585	0.0219792479269214	0.0176636075772111	5697	tags=67%, list=30%, signal=47%	PIK3R1/ILK/PTEN/FOXO3/PDK2/SOS1/PDPK1/CDKN1B/PIK3CA/ITGB1/AKT1/MAPK1
REACTOME_ECM_PROTEOGLYCANS	REACTOME_ECM_PROTEOGLYCANS	REACTOME_ECM_PROTEOGLYCANS	76	0.467425068976983	1.44563288416813	0.00129907763944963	0.0225277176278211	0.0181043848775489	5073	tags=45%, list=26%, signal=33%	ITGA8/LAMA2/COL9A1/PTPRS/TNR/ITGA9/NCAM1/HSPG2/ITGA7/COL4A4/DCN/TNXB/APP/LAMC1/LAMB1/COL4A3/LAMB2/COL6A5/VCAN/ITGB3/FMOD/TGFB3/COL4A5/LUM/COL4A1/ITGAV/MUSK/COL4A6/COL4A2/TNN/LAMA4/COL6A3/COL9A2/ITGB1
KEGG_MEDICUS_REFERENCE_CGAS_STING_SIGNALING_PATHWAY	KEGG_MEDICUS_REFERENCE_CGAS_STING_SIGNALING_PATHWAY	KEGG_MEDICUS_REFERENCE_CGAS_STING_SIGNALING_PATHWAY	16	-0.510144262335457	-2.0682147611483	0.00131739250181433	0.0227093374122279	0.0182503434931797	2211	tags=81%, list=12%, signal=72%	IFNA16/IFNA2/IFNA1/IFNA6/IFNA7/IFNA10/IFNA4/IFNA5/IFNA17/IFNA14/IFNA13/IFNB1/IRF3
WP_DIFFERENTIATION_OF_WHITE_AND_BROWN_ADIPOCYTE	WP_DIFFERENTIATION_OF_WHITE_AND_BROWN_ADIPOCYTE	WP_DIFFERENTIATION_OF_WHITE_AND_BROWN_ADIPOCYTE	25	0.595188441759655	1.65605315092255	0.0013659818982454	0.0232654176296903	0.0186972369799525	2562	tags=40%, list=13%, signal=35%	SMAD9/PPARGC1A/EBF3/BMP4/ZNF423/SMAD5/BMP7/PPARGC1B/SMAD1/HSPB7
WP_FACTORS_AND_PATHWAYS_AFFECTING_INSULINLIKE_GROWTH_FACTOR_IGF1AKT_SIGNALING	WP_FACTORS_AND_PATHWAYS_AFFECTING_INSULINLIKE_GROWTH_FACTOR_IGF1AKT_SIGNALING	WP_FACTORS_AND_PATHWAYS_AFFECTING_INSULINLIKE_GROWTH_FACTOR_IGF1AKT_SIGNALING	36	0.545917606283322	1.59087698285937	0.00138664946428854	0.0232654176296903	0.0186972369799525	6846	tags=67%, list=36%, signal=43%	PPARGC1A/IGFBP5/ILK/DEPTOR/PRKAB1/PTEN/MSTN/IGF1/IRS1/NFKB1/SMAD2/TRIM63/WASL/FBXO32/PIK3CG/ITGB1/SMAD3/AKT1/MAP1LC3A/RPTOR/RICTOR/MTOR/IGF1R/GSK3B
WP_ENERGY_METABOLISM	WP_ENERGY_METABOLISM	WP_ENERGY_METABOLISM	47	0.520579705110332	1.55469230897086	0.00136116244334793	0.0232654176296903	0.0186972369799525	5046	tags=53%, list=26%, signal=39%	PPARGC1A/SIRT1/MEF2C/EP300/PRKAB1/MEF2A/NCOA1/PRKAA2/FOXO1/FOXO3/MEF2D/PPARA/ATF2/PRKAG2/CREB1/PPARGC1B/PRKAG3/CAMK4/GABPA/PPP3CB/PPP3CC/MED1/PRKAA1/PRKAG1/PRKAB2
BIOCARTA_PPARA_PATHWAY	BIOCARTA_PPARA_PATHWAY	BIOCARTA_PPARA_PATHWAY	52	0.51129907869681	1.53408115138443	0.00138106938596142	0.0232654176296903	0.0186972369799525	6352	tags=54%, list=33%, signal=36%	PIK3R1/PPARGC1A/STAT5B/PRKAR1A/EP300/HSD17B4/CREBBP/NCOA1/PRKAR2B/PRKACB/PPARA/SP1/PRKCA/NCOR1/LPL/PRKCB/RB1/PIK3CA/PTGS2/PIK3CG/MED1/NCOR2/DUSP1/PRKAR2A/MAPK1/JUN/NOS2/CITED2
REACTOME_CDC42_GTPASE_CYCLE	REACTOME_CDC42_GTPASE_CYCLE	REACTOME_CDC42_GTPASE_CYCLE	153	0.419297602632613	1.35929673324379	0.00138981949238136	0.0232654176296903	0.0186972369799525	7171	tags=51%, list=37%, signal=32%	PREX2/PIK3R1/FAM13B/ARHGEF6/ARHGAP20/CDC42BPA/ARHGEF9/ARHGEF25/PLEKHG1/GOLGA8R/ARHGEF12/STARD13/SPATA13/SNAP23/DLC1/MCF2L/SH3PXD2A/RASGRF2/CDC42SE2/ARHGAP5/ARHGAP1/KCTD3/DNMBP/ARHGEF15/ARHGAP44/ITSN1/IQGAP2/PAK3/SRGAP3/STARD8/ARHGAP26/CDC42BPB/GIT2/ARHGAP42/GNA13/DOCK11/OPHN1/ARHGAP24/ARHGEF26/DOCK7/WASL/DAAM1/FNBP1/ARAP3/KTN1/ARHGEF11/DOCK8/ARHGAP31/FNBP1L/FARP1/CPNE8/MCF2/ABR/ARHGAP35/DOCK10/LB…
KEGG_MEDICUS_REFERENCE_BRANCHING_MICROTUBULE_NUCLEATION	KEGG_MEDICUS_REFERENCE_BRANCHING_MICROTUBULE_NUCLEATION	KEGG_MEDICUS_REFERENCE_BRANCHING_MICROTUBULE_NUCLEATION	32	-0.361977780614379	-1.84653662624083	0.00143131931427022	0.023421168944191	0.0188224064174201	1090	tags=25%, list=6%, signal=24%	TUBB/HAUS8/TUBA1C/TUBB2A/MZT2A/TUBB4B/TPX2/MZT2B
REACTOME_ACTIVATION_OF_SMO	REACTOME_ACTIVATION_OF_SMO	REACTOME_ACTIVATION_OF_SMO	17	0.650157355627965	1.70519557771175	0.00142413946491187	0.023421168944191	0.0188224064174201	3829	tags=65%, list=20%, signal=52%	CDON/EVC/EVC2/BOC/PTCH1/SHH/DHH/SMO/KIF3A/EFCAB7/CSNK1A1
REACTOME_NITRIC_OXIDE_STIMULATES_GUANYLATE_CYCLASE	REACTOME_NITRIC_OXIDE_STIMULATES_GUANYLATE_CYCLASE	REACTOME_NITRIC_OXIDE_STIMULATES_GUANYLATE_CYCLASE	19	0.634775189876809	1.69948706717839	0.0014314733781498	0.023421168944191	0.0188224064174201	4014	tags=68%, list=21%, signal=54%	PDE5A/PDE1A/PDE2A/GUCY1A2/PRKG1/ITPR1/NOS3/PDE1B/PDE11A/KCNMB1/PDE10A/KCNMA1/NOS1
REACTOME_NETRIN_1_SIGNALING	REACTOME_NETRIN_1_SIGNALING	REACTOME_NETRIN_1_SIGNALING	43	0.523201080845433	1.55210467672942	0.00142243759603415	0.023421168944191	0.0188224064174201	3557	tags=47%, list=19%, signal=38%	SLIT3/DSCAML1/DOCK1/RGMB/TRPC6/UNC5C/ABLIM1/SLIT2/TRPC4/NEO1/TRPC3/FYN/PTPN11/ROBO1/RGMA/UNC5B/DCC/SLIT1/PTK2/WASL
PID_HEDGEHOG_2PATHWAY	PID_HEDGEHOG_2PATHWAY	PID_HEDGEHOG_2PATHWAY	21	0.617368930133453	1.6773392096232	0.00144316318659102	0.0234797785863348	0.0188695080162788	3891	tags=57%, list=20%, signal=46%	PIK3R1/HHAT/CDON/HHIP/BOC/PTCH1/PTCH2/SHH/DHH/SMO/GLI2/PIK3CA
REACTOME_IRS_MEDIATED_SIGNALLING	REACTOME_IRS_MEDIATED_SIGNALLING	REACTOME_IRS_MEDIATED_SIGNALLING	48	0.50674553735456	1.5138362344307	0.0014722760955979	0.0238196177254276	0.0191426195081856	5300	tags=58%, list=28%, signal=42%	PIK3R1/FGF9/FGF10/KL/FGF2/FRS2/FGFR1/SOS1/PDE3B/PDPK1/IRS1/PTPN11/FGF18/FGF20/TLR9/FGF7/GAB2/FGF16/IRS2/PIK3CA/FLT3/PIK3C3/GAB1/THEM4/FGFR2/FGF6/FGF1/PIK3R4
REACTOME_RUNX1_REGULATES_GENES_INVOLVED_IN_MEGAKARYOCYTE_DIFFERENTIATION_AND_PLATELET_FUNCTION	REACTOME_RUNX1_REGULATES_GENES_INVOLVED_IN_MEGAKARYOCYTE_DIFFERENTIATION_AND_PLATELET_FUNCTION	REACTOME_RUNX1_REGULATES_GENES_INVOLVED_IN_MEGAKARYOCYTE_DIFFERENTIATION_AND_PLATELET_FUNCTION	36	0.544309953721436	1.58619206808889	0.00151693680361021	0.0242709888577634	0.0195053636102482	5642	tags=64%, list=29%, signal=45%	TNRC6B/TNRC6C/SETD1B/SIN3A/EP300/AGO4/KMT2A/AGO3/KMT2C/KMT2D/TNRC6A/GATA1/GP1BA/KAT2B/ASH2L/NR4A3/PRMT6/AGO1/THBS1/RBBP5/SIN3B/MYL9/RUNX1
REACTOME_SIGNALING_BY_TYPE_1_INSULIN_LIKE_GROWTH_FACTOR_1_RECEPTOR_IGF1R	REACTOME_SIGNALING_BY_TYPE_1_INSULIN_LIKE_GROWTH_FACTOR_1_RECEPTOR_IGF1R	REACTOME_SIGNALING_BY_TYPE_1_INSULIN_LIKE_GROWTH_FACTOR_1_RECEPTOR_IGF1R	54	0.493059057147718	1.48319509009469	0.00151083243015504	0.0242709888577634	0.0195053636102482	4946	tags=56%, list=26%, signal=41%	PIK3R1/FGF9/FGF10/KL/FGF2/IGF1/FRS2/FGFR1/SOS1/PDE3B/PDPK1/IRS1/PTPN11/FGF18/IRS4/FGF20/TLR9/FGF7/GAB2/FGF16/IRS2/PIK3CA/FLT3/PIK3C3/GAB1/THEM4/FGFR2/FGF6/CILP/FGF1
REACTOME_PI_3K_CASCADE_FGFR1	REACTOME_PI_3K_CASCADE_FGFR1	REACTOME_PI_3K_CASCADE_FGFR1	21	0.614516035119165	1.66958813496615	0.00161519350341018	0.0248808531163611	0.0199954806049267	4946	tags=62%, list=26%, signal=46%	PIK3R1/FGF9/FGF10/KL/FGF2/FRS2/FGFR1/PTPN11/FGF20/PIK3CA/GAB1/FGF6/FGF1
REACTOME_RUNX1_INTERACTS_WITH_CO_FACTORS_WHOSE_PRECISE_EFFECT_ON_RUNX1_TARGETS_IS_NOT_KNOWN	REACTOME_RUNX1_INTERACTS_WITH_CO_FACTORS_WHOSE_PRECISE_EFFECT_ON_RUNX1_TARGETS_IS_NOT_KNOWN	REACTOME_RUNX1_INTERACTS_WITH_CO_FACTORS_WHOSE_PRECISE_EFFECT_ON_RUNX1_TARGETS_IS_NOT_KNOWN	37	0.541349769303669	1.58284714149537	0.00158817833643162	0.0248808531163611	0.0199954806049267	3277	tags=46%, list=17%, signal=38%	ARID2/AUTS2/SCMH1/ARID1B/PHC1/EP300/SMARCD3/SMARCC2/PHC3/PBRM1/RYBP/BMI1/YAF2/SMARCE1/PCGF5/ARID1A/CBX6
REACTOME_O_GLYCOSYLATION_OF_TSR_DOMAIN_CONTAINING_PROTEINS	REACTOME_O_GLYCOSYLATION_OF_TSR_DOMAIN_CONTAINING_PROTEINS	REACTOME_O_GLYCOSYLATION_OF_TSR_DOMAIN_CONTAINING_PROTEINS	37	0.540247168262629	1.57962325740974	0.00160675331113883	0.0248808531163611	0.0199954806049267	3095	tags=46%, list=16%, signal=39%	ADAMTS8/ADAMTS1/ADAMTSL3/ADAMTS9/SPON1/ADAMTS18/ADAMTS5/THSD7A/THSD7B/SBSPON/CFP/ADAMTSL1/ADAMTSL2/ADAMTS19/ADAMTS3/ADAMTS10/THSD4
KEGG_ARRHYTHMOGENIC_RIGHT_VENTRICULAR_CARDIOMYOPATHY_ARVC	KEGG_ARRHYTHMOGENIC_RIGHT_VENTRICULAR_CARDIOMYOPATHY_ARVC	KEGG_ARRHYTHMOGENIC_RIGHT_VENTRICULAR_CARDIOMYOPATHY_ARVC	74	0.47749557341433	1.47353219922945	0.00159389928464972	0.0248808531163611	0.0199954806049267	4176	tags=41%, list=22%, signal=32%	CACNB2/ITGA8/CACNA1C/CACNB4/LAMA2/RYR2/ITGA10/ITGA9/GJA1/DMD/CACNA1D/LEF1/SGCA/CTNNA3/ITGA7/TCF7L2/ITGA1/CACNA2D3/SLC8A1/CTNNA2/SGCD/SGCG/CTNNA1/CACNA2D2/CACNA2D1/ACTN2/DES/ITGB3/TCF7/ITGAV
WP_ARRHYTHMOGENIC_RIGHT_VENTRICULAR_CARDIOMYOPATHY	WP_ARRHYTHMOGENIC_RIGHT_VENTRICULAR_CARDIOMYOPATHY	WP_ARRHYTHMOGENIC_RIGHT_VENTRICULAR_CARDIOMYOPATHY	74	0.47749557341433	1.47353219922945	0.00159389928464972	0.0248808531163611	0.0199954806049267	4176	tags=41%, list=22%, signal=32%	CACNB2/ITGA8/CACNA1C/CACNB4/LAMA2/RYR2/ITGA10/ITGA9/GJA1/DMD/CACNA1D/LEF1/SGCA/CTNNA3/ITGA7/TCF7L2/ITGA1/CACNA2D3/SLC8A1/CTNNA2/SGCD/SGCG/CTNNA1/CACNA2D2/CACNA2D1/ACTN2/DES/ITGB3/TCF7/ITGAV
REACTOME_PLATELET_HOMEOSTASIS	REACTOME_PLATELET_HOMEOSTASIS	REACTOME_PLATELET_HOMEOSTASIS	83	0.46680911098	1.45555400574869	0.00157389901072944	0.0248808531163611	0.0199954806049267	6224	tags=55%, list=33%, signal=38%	PDE5A/PDE1A/SLC8A3/TRPC6/PDE2A/PLA2G4A/GUCY1A2/GNG7/PRKG1/ITPR1/PECAM1/GNG11/TRPC3/NOS3/PDE1B/PPP2R5A/ATP2B3/APOB/SLC8A1/PDE11A/PTPN11/KCNMB1/PDE10A/FGR/ATP2A3/GNB5/GNG2/KCNMA1/PPP2CB/P2RX1/NOS1/ATP2B4/ATP2B2/PPP2R5C/PPP2R5E/P2RX2/ATP2B1/PAFAH2/P2RX3/ATP2A2/PPP2R5B/P2RX6/NOS2/KCNMB2/P2RX7/GNG12
REACTOME_CELL_JUNCTION_ORGANIZATION	REACTOME_CELL_JUNCTION_ORGANIZATION	REACTOME_CELL_JUNCTION_ORGANIZATION	108	0.438761435758927	1.39003617163166	0.00161071494698483	0.0248808531163611	0.0199954806049267	5073	tags=39%, list=26%, signal=29%	SDK2/ARHGEF6/CLDN11/CADM1/FOXF1/TNRC6B/TNRC6C/CDH5/ILK/CDH6/AGO4/AGO3/PRDM8/SOX10/BHLHE22/ADAM33/FERMT2/PARVA/SP1/TNRC6A/SDK1/CDH17/DST/ZEB2/LIMS2/CDH13/HEYL/CDH11/CADM3/AMOT/CTNNA1/CLDN20/LIMS1/CLDN5/CADM2/FLNC/AGO1/CLDN19/CTNNB1/PARD3/CDH19/ITGB1
REACTOME_TRANSMISSION_ACROSS_CHEMICAL_SYNAPSES	REACTOME_TRANSMISSION_ACROSS_CHEMICAL_SYNAPSES	REACTOME_TRANSMISSION_ACROSS_CHEMICAL_SYNAPSES	265	0.38293836980268	1.27148755236717	0.00164753089240322	0.0252447061608451	0.0202878908554916	7305	tags=49%, list=38%, signal=31%	DLG2/RPS6KA2/CACNB2/NBEA/ADCY5/SLC18A2/TSPAN7/NCALD/CACNB4/ARHGEF9/LRRC7/ADCY2/PRKAR1A/CHRNA3/SLC1A2/PRKAB1/GNAL/GNG7/GRIK5/PPFIA2/NPTN/DLG4/SLC1A7/PLCB1/RASGRF2/SLC5A7/PRKAA2/GRIK3/PRKAR2B/SLC6A1/PRKACB/GRIK2/ADCY4/CAMK1/APBA1/GNG11/GLRB/ADCY6/BCHE/GRIP1/ABAT/GABRA2/SLC1A1/GRIN2A/PRKAG2/GLUL/ALDH2/CREB1/PRKCA/PDPK1/CHRNA7/CACNA2D3/CHRNB4/NSF/PRKAG3/KCNJ2/CAMK4/MAPT/GLS2/SNAP25/LIN7A/GABRB2/PRKCB…
REACTOME_NCAM1_INTERACTIONS	REACTOME_NCAM1_INTERACTIONS	REACTOME_NCAM1_INTERACTIONS	42	0.533214741046972	1.57828334660221	0.0016810532330918	0.0256227903317571	0.0205917379410857	5016	tags=50%, list=26%, signal=37%	GFRA1/CACNB2/CACNA1C/CACNB4/CACNA1H/CACNA1G/COL9A1/GFRA2/NCAM1/CNTN2/CACNA1D/COL4A4/GDNF/COL4A3/COL6A5/COL4A5/COL4A1/COL4A2/CACNA1I/COL6A3/COL9A2
REACTOME_TRANSCRIPTIONAL_REGULATION_OF_WHITE_ADIPOCYTE_DIFFERENTIATION	REACTOME_TRANSCRIPTIONAL_REGULATION_OF_WHITE_ADIPOCYTE_DIFFERENTIATION	REACTOME_TRANSCRIPTIONAL_REGULATION_OF_WHITE_ADIPOCYTE_DIFFERENTIATION	83	0.465458267446814	1.45134195060747	0.00170275482641135	0.0258176857449595	0.0207483655067263	5044	tags=43%, list=26%, signal=32%	PPARGC1A/CHD9/EP300/SMARCD3/EBF1/CREBBP/TBL1X/MED13L/PLIN1/NCOA1/FAM120B/SLC2A4/NCOA2/PPARA/MED23/PCK1/NCOR1/NR2F2/MED12/NFKB1/LPL/THRAP3/MED17/CDK19/MED28/NCOA3/FABP4/TGS1/SREBF2/ZNF638/MED7/MED1/NCOR2/MED13/EGR2/MED29
REACTOME_TRNA_MODIFICATION_IN_THE_NUCLEUS_AND_CYTOSOL	REACTOME_TRNA_MODIFICATION_IN_THE_NUCLEUS_AND_CYTOSOL	REACTOME_TRNA_MODIFICATION_IN_THE_NUCLEUS_AND_CYTOSOL	40	-0.339712121810658	-1.75102560082334	0.00178200811858583	0.0268786224553363	0.0216009865690421	1085	tags=32%, list=6%, signal=31%	METTL1/TRMT112/PUS7/QTRT1/TRMT61A/WDR4/PUS1/CTU2/TRMT1/URM1/LAGE3/FTSJ1/CTU1
REACTOME_FOXO_MEDIATED_TRANSCRIPTION_OF_CELL_CYCLE_GENES	REACTOME_FOXO_MEDIATED_TRANSCRIPTION_OF_CELL_CYCLE_GENES	REACTOME_FOXO_MEDIATED_TRANSCRIPTION_OF_CELL_CYCLE_GENES	17	0.64384906555796	1.68865055482279	0.00185040668418271	0.0277656878621406	0.0223138760770547	5333	tags=71%, list=28%, signal=51%	RBL2/MSTN/FOXO1/FOXO3/SMAD4/SMAD2/CDKN1B/BTG1/FOXO4/CCNG2/SMAD3/GADD45A
KEGG_PROPANOATE_METABOLISM	KEGG_PROPANOATE_METABOLISM	KEGG_PROPANOATE_METABOLISM	31	0.568216130308843	1.61929297560128	0.00187085953912241	0.0277846626938385	0.0223291251875825	5709	tags=58%, list=30%, signal=41%	ACACB/PCCA/ALDH6A1/HIBCH/MLYCD/ACSS3/SUCLG2/ALDH7A1/ACADM/ALDH9A1/ABAT/ALDH2/ACSS1/ACACA/ALDH3A2/SUCLA2/ALDH1B1/HADHA
WP_CLEAR_CELL_RENAL_CELL_CARCINOMA_PATHWAYS	WP_CLEAR_CELL_RENAL_CELL_CARCINOMA_PATHWAYS	WP_CLEAR_CELL_RENAL_CELL_CARCINOMA_PATHWAYS	85	0.457066616413517	1.42822020838098	0.00186842672700572	0.0277846626938385	0.0223291251875825	2861	tags=28%, list=15%, signal=24%	ACACB/KDR/GRB10/ZEB1/PDGFRA/DEPTOR/ENPP3/EP300/PTEN/CREBBP/FLT1/SQSTM1/CEP290/PBRM1/CAMK1/ARNT/TSC2/RAPGEF5/SETD2/PFKM/SSPN/ALDOB/KCNJ2/CDH13
REACTOME_CARDIOGENESIS	REACTOME_CARDIOGENESIS	REACTOME_CARDIOGENESIS	26	0.593662149568393	1.65892313413472	0.00189352632952962	0.0279778176036622	0.0224843539988722	4871	tags=65%, list=25%, signal=49%	MEF2C/MYOCD/HEY2/LDB1/TBX5/HAND2/KAT5/LEF1/SMAD4/TBX20/SMAD1/SRF/HAND1/FOXO4/GATA6/ISL1/CTNNB1
REACTOME_SIGNALING_BY_FGFR1_IN_DISEASE	REACTOME_SIGNALING_BY_FGFR1_IN_DISEASE	REACTOME_SIGNALING_BY_FGFR1_IN_DISEASE	37	0.536663094203541	1.56914381934397	0.00192271119258983	0.0282648305265998	0.0227150117382641	5459	tags=59%, list=29%, signal=43%	PIK3R1/FGF9/STAT5B/FGF2/FRS2/FGFR1/SOS1/ZMYM2/LRRFIP1/FGF20/GAB2/CUX1/ERLIN2/PIK3CA/GAB1/STAT3/FGFR1OP2/FGF6/FGF1/PLCG1/CPSF6/MYO18A
WP_HEMATOPOIETIC_STEM_CELL_GENE_REGULATION_BY_GABP_ALPHABETA_COMPLEX	WP_HEMATOPOIETIC_STEM_CELL_GENE_REGULATION_BY_GABP_ALPHABETA_COMPLEX	WP_HEMATOPOIETIC_STEM_CELL_GENE_REGULATION_BY_GABP_ALPHABETA_COMPLEX	20	0.620447379284444	1.67775045493337	0.00194215488445766	0.0283243349189484	0.0227628324025134	3960	tags=60%, list=21%, signal=48%	BCL2/ATM/EP300/PTEN/CREBBP/FOXO3/SMAD4/ZFX/GABPA/ETV6/TERF2/FLT3
REACTOME_TRANSCRIPTIONAL_REGULATION_BY_NPAS4	REACTOME_TRANSCRIPTIONAL_REGULATION_BY_NPAS4	REACTOME_TRANSCRIPTIONAL_REGULATION_BY_NPAS4	33	0.553373220483302	1.58649924656319	0.00194824259759869	0.0283243349189484	0.0227628324025134	3862	tags=52%, list=20%, signal=41%	ARNT2/TNRC6B/TNRC6C/AGO4/GEM/CREBBP/AGO3/RET/ARNT/TNRC6A/NPAS4/FOS/SRF/REST/BDNF/MDM2/RBFOX3
PID_ANGIOPOIETIN_RECEPTOR_PATHWAY	PID_ANGIOPOIETIN_RECEPTOR_PATHWAY	PID_ANGIOPOIETIN_RECEPTOR_PATHWAY	49	0.518939763985904	1.55232557828745	0.00195610047782793	0.0283243349189484	0.0227628324025134	5697	tags=55%, list=30%, signal=39%	PIK3R1/BMX/STAT5B/AGTR1/TEK/FGF2/FOXO1/ELF1/ELF2/NOS3/MMP2/FYN/PTPN11/NFKB1/ANGPT2/ETS1/ANGPT4/PTK2/MAPK8/PIK3CA/FES/RASA1/ITGB1/ANGPT1/PLG/AKT1/MAPK1
KEGG_MEDICUS_VARIANT_MLL_AF4_FUSION_TO_TRANSCRIPTIONAL_ACTIVATION	KEGG_MEDICUS_VARIANT_MLL_AF4_FUSION_TO_TRANSCRIPTIONAL_ACTIVATION	KEGG_MEDICUS_VARIANT_MLL_AF4_FUSION_TO_TRANSCRIPTIONAL_ACTIVATION	26	0.592504585824507	1.65568845044238	0.00202596959938804	0.0287279520591102	0.0230871990413974	4725	tags=62%, list=25%, signal=46%	MEF2C/PROM1/JMJD1C/KMT2A/AFF1/CCNT1/MLLT3/SMAD1/LMO2/KLF3/CDKN1B/MLLT1/FLT3/CCNT2/HOXA10/KDM6A
WP_NUCLEAR_RECEPTORS	WP_NUCLEAR_RECEPTORS	WP_NUCLEAR_RECEPTORS	38	0.542939374150098	1.59276102311729	0.00200141239212273	0.0287279520591102	0.0230871990413974	3240	tags=45%, list=17%, signal=37%	RARB/AR/NR5A2/NR2F1/PGR/ROR1/NR4A1/THRA/PPARA/RXRG/RORA/ESRRB/NR4A2/NR2F2/NR0B1/RARA/NR2C2
WP_DRAVET_SYNDROME	WP_DRAVET_SYNDROME	WP_DRAVET_SYNDROME	28	0.563905164310391	1.59272325671572	0.00204917023512379	0.0287279520591102	0.0230871990413974	6453	tags=64%, list=34%, signal=43%	PCDH19/FGF13/SCN3A/SCN4B/CHD2/KCNA2/PRKCA/NFKB1/PIK3CA/SCN3B/SCN2A/SCN1B/SCN2B/AKT1/CAMK2A/STXBP1/RICTOR/MTOR
WP_MICRORNAS_IN_CARDIOMYOCYTE_HYPERTROPHY	WP_MICRORNAS_IN_CARDIOMYOCYTE_HYPERTROPHY	WP_MICRORNAS_IN_CARDIOMYOCYTE_HYPERTROPHY	83	0.462933368703955	1.44346908267745	0.00205341370035767	0.0287279520591102	0.0230871990413974	8382	tags=71%, list=44%, signal=40%	PIK3R1/MAPK4/NFATC4/PIK3R3/FGF2/LRP6/PLA2G2A/IL6ST/IGF1/MAP2K6/PRKG1/MYLK/ROCK2/ROCK1/MAP2K5/PDPK1/TAB1/FZD1/NFKB1/HDAC4/PPP3CB/PRKCB/MAPK8/AGT/CAMK2D/PIK3CA/IKBKB/STAT3/FGFR2/PIK3CG/WNT5A/RCAN1/CTNNB1/CTF1/LRP5/MAP2K4/RAF1/HDAC7/AKT1/MAPK1/AKT2/MYEF2/CHUK/PIK3R2/MTOR/IGF1R/LIF/GSK3B/MAP3K14/HDAC9/PIK3CB/CALM1/GATA4/MAPK7/HDAC5/EDN1/MAPK14/NRG1/MYLK3
WP_GLIOBLASTOMA_SIGNALING	WP_GLIOBLASTOMA_SIGNALING	WP_GLIOBLASTOMA_SIGNALING	82	0.462504203880011	1.44025037229604	0.00205341370035767	0.0287279520591102	0.0230871990413974	5697	tags=50%, list=30%, signal=35%	PIK3R1/ATM/MDM4/SPRY2/PDGFRA/EP300/PLCG2/PTEN/MAP2K6/PIK3C2A/FOXO1/CCND2/FOXO3/FGFR1/TSC2/PRKCA/MAP2K5/PDPK1/NF1/IRS1/CDKN1B/BRAF/PRKCB/RB1/AKT3/MDM2/FOXO4/PIK3C2B/PIK3CA/PRKCH/GAB1/FGFR2/PIK3CG/PDGFRB/PRKCD/MAP2K4/PLCG1/RAF1/AKT1/CBL/MAPK1
WP_MESODERMAL_COMMITMENT_PATHWAY	WP_MESODERMAL_COMMITMENT_PATHWAY	WP_MESODERMAL_COMMITMENT_PATHWAY	143	0.418270660962404	1.35044291388302	0.00205341370035767	0.0287279520591102	0.0230871990413974	5408	tags=45%, list=28%, signal=33%	MEIS1/RARB/BMPR1A/BMP4/PBX1/ARID5B/TCF4/BMPR2/AXIN2/PRKAR1A/SMAD6/ATP8B2/PIAS1/SCHIP1/FZD4/ACVR2A/NFE2L2/SESN1/CRTC1/FGFR1/ELK4/BMP7/ACVR1/LEF1/SMAD4/SOX17/LATS1/MBTD1/SETD2/CUL4B/SMAD1/SRF/TOX/SMAD2/ZFHX4/CCDC6/C9orf72/HAND1/CHRD/LEFTY2/FOXA1/TEAD1/FZD8/GATA6/SLC2A12/DIP2A/PITX2/ACACA/TBX3/DDAH1/MACF1/AHDC1/NODAL/TRERF1/KDM6A/UBR5/GDF3/TEAD2/PLCH1/SMAD3/TOX3/VAV3/DLL1/YAP1/AEBP2
REACTOME_PHOSPHOLIPID_METABOLISM	REACTOME_PHOSPHOLIPID_METABOLISM	REACTOME_PHOSPHOLIPID_METABOLISM	199	0.39822146769894	1.30647668992436	0.00205341370035767	0.0287279520591102	0.0230871990413974	7502	tags=54%, list=39%, signal=33%	PIK3R1/BMX/MTMR10/PIK3R3/CPNE6/RAB4A/MTMR9/PLEKHA3/PCYT1B/PLA2G4A/PIKFYVE/DDHD1/PTEN/SBF2/PLA2G2A/FIG4/PIP5K1B/PIK3C2A/INPP5F/LIPI/CHPT1/HADHB/LPIN1/BCHE/SYNJ1/ENPP6/GPD1L/MTMR6/PIP5K1C/PIP4K2B/PNPLA7/SACM1L/PLA2G12A/DDHD2/GDE1/PLEKHA2/GPCPD1/PTPN13/PLEKHA5/INPP4A/OCRL/OSBPL5/INPP5D/PIK3C2B/PIK3CA/PLD4/LPCAT2/PI4KA/RUFY1/OSBPL8/ETNPPL/MTMR8/PIK3C3/GPD1/MTM1/MTMR7/PIK3CG/PLEKHA6/PLA2G5/PLA2G6/PLA1…
REACTOME_RET_SIGNALING	REACTOME_RET_SIGNALING	REACTOME_RET_SIGNALING	40	0.531355137176784	1.56398130572377	0.00211363794401278	0.029428343682024	0.0236500682905478	4218	tags=48%, list=22%, signal=37%	GFRA1/PIK3R1/DOK6/GRB10/PIK3R3/GFRA2/RET/PRKACB/FRS2/GFRA3/SOS1/GDNF/PRKCA/DOK5/PTPN11/GAB2/IRS2/PIK3CA/GAB1
KEGG_HEDGEHOG_SIGNALING_PATHWAY	KEGG_HEDGEHOG_SIGNALING_PATHWAY	KEGG_HEDGEHOG_SIGNALING_PATHWAY	56	0.490300715114408	1.48111464993617	0.00214454786726994	0.029715840304372	0.0238811147546403	4850	tags=46%, list=25%, signal=35%	BMP4/BMP5/HHIP/SUFU/FBXW11/WNT2B/PRKACB/PTCH1/PTCH2/BMP7/GLI1/SHH/RAB23/CSNK1G3/DHH/SMO/BMP6/GLI2/WNT9B/CSNK1A1/STK36/BTRC/GLI3/WNT9A/WNT5A/BMP2
WP_MAPK_SIGNALING	WP_MAPK_SIGNALING	WP_MAPK_SIGNALING	244	0.385068474378993	1.27367934647993	0.002201403611725	0.0303584040931219	0.0243975107043808	5815	tags=41%, list=30%, signal=29%	CACNB2/MAP3K12/CACNA1C/FGF9/TGFBR2/CACNB4/NTRK2/CACNA1H/MEF2C/FGF13/FGF10/CACNA1G/NTF3/RAPGEF2/FGF2/PLA2G4A/RASGRF2/MAP2K6/NR4A1/SOS2/TRAF6/PRKACB/FGFR1/RAP1B/HSPA2/ELK4/ATF2/MAPK10/CACNA1D/SOS1/RPS6KA5/LRRK2/NFATC3/PPM1A/MAP3K5/TAOK1/PRKCA/MAP2K5/CACNA2D3/PTPN5/NF1/RASGRP3/MAP4K3/MAPK8IP1/FOS/TAB1/SRF/NFKB1/FGF18/MAP3K2/MAPT/PPP3CB/HSPA1L/FGF20/BRAF/FGF7/CACNA2D2/CACNA2D1/BDNF/AKT3/PPP3CC/MAP3K8…
REACTOME_G_PROTEIN_MEDIATED_EVENTS	REACTOME_G_PROTEIN_MEDIATED_EVENTS	REACTOME_G_PROTEIN_MEDIATED_EVENTS	53	0.511653589001563	1.53810557321454	0.00225416451636347	0.0309386750681925	0.024863845076975	2660	tags=40%, list=14%, signal=34%	PLCB4/NBEA/ADCY5/PDE1A/PDE1C/AHCYL1/ADCY2/PRKAR1A/GNA14/PLA2G4A/GNAL/PLCB1/PRKAR2B/PRKACB/ITPR1/ADCY4/ADCY6/PDE1B/CREB1/PRKCA/CAMK4
KEGG_MEDICUS_REFERENCE_BMP_HAMP_SIGNALING_PATHWAY	KEGG_MEDICUS_REFERENCE_BMP_HAMP_SIGNALING_PATHWAY	KEGG_MEDICUS_REFERENCE_BMP_HAMP_SIGNALING_PATHWAY	11	0.711636574348774	1.72256133535559	0.00231215642494215	0.0314366432236266	0.025264036844809	3105	tags=73%, list=16%, signal=61%	SMAD9/BMPR1A/BMPR2/SMAD5/ACVR1/SMAD4/SMAD1/BMP6
BIOCARTA_LEPTIN_PATHWAY	BIOCARTA_LEPTIN_PATHWAY	BIOCARTA_LEPTIN_PATHWAY	11	0.711095135082645	1.72125074736884	0.00231215642494215	0.0314366432236266	0.025264036844809	5046	tags=91%, list=26%, signal=67%	LEPR/PRKAB1/CPT1A/PRKAA2/PRKAG2/PRKAG3/ACACA/PRKAA1/PRKAG1/PRKAB2
REACTOME_RHOB_GTPASE_CYCLE	REACTOME_RHOB_GTPASE_CYCLE	REACTOME_RHOB_GTPASE_CYCLE	68	0.469829457640677	1.44407373381712	0.00235409724928968	0.0318573160464622	0.025602110271419	4940	tags=47%, list=26%, signal=35%	PIK3R1/AKAP13/ARHGEF25/ARHGEF12/STARD13/SNAP23/DLC1/MCF2L/MYO9A/ARHGAP5/ARHGAP1/PCDH7/STARD8/ARHGEF3/ARHGEF17/ROCK2/ARHGAP26/MCAM/ROCK1/RHOB/OPHN1/ARHGEF10L/ARHGEF2/SLK/ARHGEF28/DAAM1/ARHGEF11/ACTC1/MCF2/TJP2/ABR/ARHGAP35
REACTOME_FORMATION_OF_THE_BETA_CATENIN_TCF_TRANSACTIVATING_COMPLEX	REACTOME_FORMATION_OF_THE_BETA_CATENIN_TCF_TRANSACTIVATING_COMPLEX	REACTOME_FORMATION_OF_THE_BETA_CATENIN_TCF_TRANSACTIVATING_COMPLEX	31	0.558606748450389	1.59190831734667	0.00239973791024529	0.0323239115724203	0.0259770894470127	4994	tags=55%, list=26%, signal=41%	TCF4/AXIN2/EP300/CREBBP/KAT5/LEF1/TLE4/TCF7L2/KMT2D/TLE2/CDC73/BCL9/ASH2L/TCF7/CTNNB1/RBBP5/TRRAP
WP_CALCIUM_REGULATION_IN_CARDIAC_CELLS	WP_CALCIUM_REGULATION_IN_CARDIAC_CELLS	WP_CALCIUM_REGULATION_IN_CARDIAC_CELLS	151	0.407714803531841	1.32096119233663	0.00242338890629385	0.0324913623732731	0.0261116611686925	6515	tags=50%, list=34%, signal=33%	PRKD1/RGS5/CACNA1C/ADCY5/CHRM2/ATP1B2/SLC8A3/KCNB1/GNAZ/ADCY2/PRKAR1A/RYR2/GNG7/GJA1/PKIG/ADRB3/PRKAR2B/RGS6/PRKACB/ITPR1/RYR3/ADCY4/CAMK1/CACNA1D/GNG11/ADCY6/CASQ2/ATP2B3/ADRA1D/PRKCA/PKIA/SLC8A1/ADRA1A/CAMK4/ATP2A3/PRKCE/FXYD2/PLN/PRKCB/KCNJ3/RGS11/GJA4/GNB5/GNAO1/CAMK2D/GRK5/RGS7/GNG2/PRKCH/RGS2/GJC2/ATP2B2/RGS3/CASQ1/STIM2/ADCY9/RGS9/ATP2B1/GJB1/ANXA6/PRKCD/ATP1B1/PRKAR2A/ATP1A4/CAMK2A/ATP2A2…
WP_CORTICOTROPINRELEASING_HORMONE_SIGNALING	WP_CORTICOTROPINRELEASING_HORMONE_SIGNALING	WP_CORTICOTROPINRELEASING_HORMONE_SIGNALING	90	0.447326797523063	1.40369502595573	0.00246038649701664	0.032835388457881	0.0263881374965015	7264	tags=59%, list=38%, signal=37%	BCL2/TCF4/CACNA1H/GNAZ/PLCG2/GJA1/PRKAA2/NR4A1/CRHBP/TLR4/CRHR2/NCOA2/RAP1B/ERN1/NOS3/MAP3K5/SP1/CREB1/PRKCA/NR4A2/CASP9/FOS/NFKB1/FOSL2/FOSB/BRAF/PRKCB/PTK2/GNB5/MAPK8/GNAO1/ACACA/CYP21A2/IL2/MAPK9/PARP1/CTNNB1/PRKCD/RAPGEF3/PLCG1/RAF1/AKT1/CAMK2A/MAPK1/HSD3B2/STAR/CASP3/GSK3B/PRKCQ/JUND/GNAQ/GNAI1/GNAI2
WP_PHOSPHATIDYL_INOSITOL_PHOSPHATE_PATHWAY	WP_PHOSPHATIDYL_INOSITOL_PHOSPHATE_PATHWAY	WP_PHOSPHATIDYL_INOSITOL_PHOSPHATE_PATHWAY	44	0.515429286580221	1.53268185732263	0.00259732664945611	0.0345039356735087	0.0277290643261587	6291	tags=66%, list=33%, signal=44%	PLCB4/PLCD4/PIKFYVE/PLCG2/PTEN/PLCB1/FIG4/PIP5K1B/PIK3C2A/MTMR6/PIP5K1C/PIP4K2B/SACM1L/INPP4A/OCRL/PLCE1/INPP5D/PIK3C2B/PIK3CA/PI4KA/MTMR8/MTM1/PIK3CG/PIP4K2A/PLCG1/MTMR2/IPMK/PLCD1/PIP5K1A
WP_HEART_DEVELOPMENT	WP_HEART_DEVELOPMENT	WP_HEART_DEVELOPMENT	44	0.514946908865531	1.53124745770482	0.00263469761579225	0.0348405675586044	0.0279995983105824	6039	tags=61%, list=32%, signal=42%	BMPR1A/BMP4/MEF2C/NFATC4/BMPR2/FGF10/HEY2/TBX5/HAND2/SHH/SMAD4/NFATC3/TBX20/SMAD1/SRF/PTPN11/HAND1/GATA6/PITX2/NFATC1/ISL1/BMP2/CTNNB1/NFATC2/MAPK1/HEY1/NOTCH1
REACTOME_REGULATION_OF_MITF_M_DEPENDENT_GENES_INVOLVED_IN_APOPTOSIS	REACTOME_REGULATION_OF_MITF_M_DEPENDENT_GENES_INVOLVED_IN_APOPTOSIS	REACTOME_REGULATION_OF_MITF_M_DEPENDENT_GENES_INVOLVED_IN_APOPTOSIS	18	0.612949432373137	1.62351060130051	0.00264813788221861	0.0348591241222959	0.0280145112803127	2205	tags=44%, list=12%, signal=39%	BCL2/MITF/TNRC6B/TNRC6C/SIN3A/AGO4/AGO3/TNRC6A
BIOCARTA_CELLCYCLE_PATHWAY	BIOCARTA_CELLCYCLE_PATHWAY	BIOCARTA_CELLCYCLE_PATHWAY	23	-0.423031388707643	-1.93365766752798	0.0026709859283128	0.0350007929791578	0.028128363360322	1733	tags=39%, list=9%, signal=36%	CDKN2B/RBL1/CDKN2D/CDK1/CCNB1/CDC25A/CDKN2A/CCNE1/E2F1
REACTOME_CELL_CELL_JUNCTION_ORGANIZATION	REACTOME_CELL_CELL_JUNCTION_ORGANIZATION	REACTOME_CELL_CELL_JUNCTION_ORGANIZATION	81	0.452129503805932	1.40700057511953	0.00271936990167501	0.0354743028614902	0.0285088992536911	5049	tags=41%, list=26%, signal=30%	SDK2/CLDN11/CADM1/FOXF1/TNRC6B/TNRC6C/CDH5/CDH6/AGO4/AGO3/PRDM8/SOX10/BHLHE22/ADAM33/SP1/TNRC6A/SDK1/CDH17/ZEB2/CDH13/HEYL/CDH11/CADM3/AMOT/CTNNA1/CLDN20/CLDN5/CADM2/AGO1/CLDN19/CTNNB1/PARD3/CDH19
REACTOME_NOTCH4_INTRACELLULAR_DOMAIN_REGULATES_TRANSCRIPTION	REACTOME_NOTCH4_INTRACELLULAR_DOMAIN_REGULATES_TRANSCRIPTION	REACTOME_NOTCH4_INTRACELLULAR_DOMAIN_REGULATES_TRANSCRIPTION	20	0.610598175431143	1.65111724348413	0.00274976113571867	0.0355504832546485	0.0285701215745958	6039	tags=75%, list=32%, signal=51%	NOTCH4/HEY2/EP300/MAML3/CREBBP/ACTA2/FLT4/MAML1/KAT2B/MAML2/RBPJ/SMAD3/HEY1/NOTCH2/NOTCH1
WP_AUTOPHAGY	WP_AUTOPHAGY	WP_AUTOPHAGY	30	0.566443232008049	1.6100102432515	0.00273985165161986	0.0355504832546485	0.0285701215745958	6806	tags=73%, list=36%, signal=47%	DEPTOR/PRKAB1/PRKAA2/AMBRA1/UVRAG/PRKAG2/BECN1/PRKAG3/MAP1LC3B/ATG14/RB1CC1/PIK3C3/PRKAA1/PRKAG1/PRKAB2/PIK3R4/ATG12/RPTOR/MTOR/ATG9A/ATG16L1/ULK1
KEGG_MEDICUS_REFERENCE_SPINDLE_ASSEMBLY_CHECKPOINT_SIGNALING	KEGG_MEDICUS_REFERENCE_SPINDLE_ASSEMBLY_CHECKPOINT_SIGNALING	KEGG_MEDICUS_REFERENCE_SPINDLE_ASSEMBLY_CHECKPOINT_SIGNALING	21	-0.437386658050005	-1.95106871337001	0.00277840231521921	0.0357390220626273	0.0287216406587922	1367	tags=38%, list=7%, signal=35%	BUB1B/ANAPC2/ESPL1/ANAPC11/MAD2L1/MAD2L2/PTTG1/CDC20
WP_ANGIOGENESIS	WP_ANGIOGENESIS	WP_ANGIOGENESIS	24	0.586990499317982	1.62302318957584	0.0027890258930089	0.0357390220626273	0.0287216406587922	6215	tags=79%, list=32%, signal=54%	KDR/PDGFRA/TEK/FGF2/CREBBP/FLT1/ARNT/NOS3/SMAD1/PTK2/PIK3CA/FGFR2/TIMP3/ANGPT1/PLCG1/AKT1/MAPK1/TIMP2/HIF1A
PID_FAK_PATHWAY	PID_FAK_PATHWAY	PID_FAK_PATHWAY	59	0.482414107852244	1.46536120004156	0.00281020964880859	0.0358518376341396	0.0288123048157468	5910	tags=58%, list=31%, signal=40%	PIK3R1/BMX/DOCK1/RAP1B/SOS1/ROCK2/ARHGAP26/GIT2/FYN/ETS1/BRAF/PTK2/WASL/ARHGEF28/MAPK8/VCL/PIK3CA/TLN1/ARHGEF11/ITGAV/ELMO1/RASA1/MAPK9/ARHGAP35/ITGB1/MAP2K4/PLCG1/RAF1/PTPN21/MAPK1/MAPK8IP3/RAP1A/JUN/ARHGEF7
REACTOME_DISEASES_OF_SIGNAL_TRANSDUCTION_BY_GROWTH_FACTOR_RECEPTORS_AND_SECOND_MESSENGERS	REACTOME_DISEASES_OF_SIGNAL_TRANSDUCTION_BY_GROWTH_FACTOR_RECEPTORS_AND_SECOND_MESSENGERS	REACTOME_DISEASES_OF_SIGNAL_TRANSDUCTION_BY_GROWTH_FACTOR_RECEPTORS_AND_SECOND_MESSENGERS	456	0.355673292721672	1.19943926656254	0.00283036291304865	0.0359505745446881	0.0288916546664385	6039	tags=40%, list=32%, signal=28%	KIT/PIK3R1/NRG2/FGF9/KDR/TGFBR2/STAT5B/NTRK2/HHAT/TNKS/PIK3R3/TNRC6C/PDGFRA/FGF10/NTRK3/PRKAR1A/NTF3/KL/FGF2/HEY2/EP300/VWF/AGO4/MAML3/LRP6/APH1B/PTEN/TNKS2/CREBBP/SEL1L/GCC2/TBL1X/APC/AGO3/TRIP11/SHOC2/SQSTM1/DLL4/FZD4/NR4A1/FOXO1/FAM114A2/SKP1/FOXO3/FRS2/MECP2/FAM131B/FGFR1/RAP1B/CLCN6/SOS1/HGF/SHH/SMAD4/GOLGB1/ZMYM2/KITLG/HIP1/TCF7L2/TSC2/KANK1/PPP2R5A/WDR48/BIRC6/KIF5B/CREB1/PDPK1/ZFYVE9/NCOR…
REACTOME_G0_AND_EARLY_G1	REACTOME_G0_AND_EARLY_G1	REACTOME_G0_AND_EARLY_G1	27	-0.398619146660824	-1.85627995877792	0.00285123836235615	0.0360575820846437	0.0289776512028014	1186	tags=33%, list=6%, signal=31%	RBL1/CDC6/PCNA/CDK1/CCNA2/CDC25A/CCNE1/MYBL2/E2F1
PID_RHOA_REG_PATHWAY	PID_RHOA_REG_PATHWAY	PID_RHOA_REG_PATHWAY	46	0.504242597462432	1.50560319615893	0.0029218720072097	0.0367901797081708	0.029566402782337	5267	tags=50%, list=28%, signal=36%	ARHGAP6/AKAP13/ARHGEF25/ARHGEF12/DLC1/MCF2L/ARHGAP5/ARHGEF15/ARHGEF3/ARHGEF17/OPHN1/ARHGEF10L/CDKN1B/ARHGEF2/OBSCN/ARHGEF28/ARAP3/ARHGEF11/FARP1/MCF2/ABR/ARHGAP35/VAV3
BIOCARTA_RANMS_PATHWAY	BIOCARTA_RANMS_PATHWAY	BIOCARTA_RANMS_PATHWAY	10	-0.633220159406813	-2.03678958916637	0.00296058888236117	0.0370185076691018	0.029749898392114	2468	tags=80%, list=13%, signal=70%	RAN/RANGAP1/KIF15/RCC1/KPNA2/AURKA/RANBP1/TPX2
BIOCARTA_EFP_PATHWAY	BIOCARTA_EFP_PATHWAY	BIOCARTA_EFP_PATHWAY	16	-0.472648657810669	-1.91620097116403	0.00297201112811106	0.0370185076691018	0.029749898392114	1117	tags=31%, list=6%, signal=29%	CDK5/CDK1/CCNB1/CCNB2/SFN
WP_ADIPOGENESIS	WP_ADIPOGENESIS	WP_ADIPOGENESIS	130	0.427450328229505	1.37025115315992	0.00297835369022815	0.0370185076691018	0.029749898392114	4925	tags=42%, list=26%, signal=32%	PPARGC1A/FRZB/STAT5B/KLF15/BMP4/NR2F1/MEF2C/RBL2/EBF1/MEF2A/STAT6/IL6ST/IGF1/PLIN1/NCOA1/FOXO1/SLC2A4/NCOA2/MEF2D/PPARA/NDN/LIFR/PCK1/LPIN1/RXRG/SP1/PTGIS/RORA/CREB1/WWTR1/NCOR1/DLK1/IRS1/FZD1/LPL/IRS4/MBNL1/RARA/RB1/AGT/LIPE/IRS2/ID3/STAT3/NCOR2/CELF1/BSCL2/PRLR/EGR2/CFD/BMP2/CTNNB1/EPAS1/LPIN2/GDF10
REACTOME_ETHANOL_OXIDATION	REACTOME_ETHANOL_OXIDATION	REACTOME_ETHANOL_OXIDATION	12	0.681910636681772	1.67153151946764	0.00299130689184251	0.0370206186272475	0.0297515948621853	5173	tags=83%, list=27%, signal=61%	ADH1B/ADH1C/ADH1A/ADH5/ALDH2/ACSS1/ADH6/ALDH1A1/ADH4/ALDH1B1
REACTOME_NCAM_SIGNALING_FOR_NEURITE_OUT_GROWTH	REACTOME_NCAM_SIGNALING_FOR_NEURITE_OUT_GROWTH	REACTOME_NCAM_SIGNALING_FOR_NEURITE_OUT_GROWTH	63	0.473380001342718	1.45200856367142	0.0030213881394176	0.0372337874542697	0.0299229078443553	5016	tags=46%, list=26%, signal=34%	GFRA1/CACNB2/CACNA1C/CACNB4/CACNA1H/CACNA1G/COL9A1/GFRA2/NCAM1/CNTN2/SPTBN4/FGFR1/CACNA1D/SOS1/RPS6KA5/COL4A4/GDNF/CREB1/FYN/COL4A3/PTK2/SPTBN1/COL6A5/COL4A5/COL4A1/COL4A2/CACNA1I/COL6A3/COL9A2
KEGG_MEDICUS_REFERENCE_BMP_SIGNALING_PATHWAY_BMP_ANTAGONIST	KEGG_MEDICUS_REFERENCE_BMP_SIGNALING_PATHWAY_BMP_ANTAGONIST	KEGG_MEDICUS_REFERENCE_BMP_SIGNALING_PATHWAY_BMP_ANTAGONIST	15	0.658598588893453	1.68743047671641	0.00303664874165241	0.0372632828636669	0.029946611809962	4850	tags=60%, list=25%, signal=45%	BMP4/BMP5/GREM2/BMP7/GDF6/BMP6/CHRD/GDF7/BMP2
SA_REG_CASCADE_OF_CYCLIN_EXPR	SA_REG_CASCADE_OF_CYCLIN_EXPR	SA_REG_CASCADE_OF_CYCLIN_EXPR	13	-0.540196243598224	-1.98145657703462	0.00308913374386784	0.0377473895453217	0.0303356638138654	1130	tags=69%, list=6%, signal=65%	E2F4/CDK2/CCNE2/PRB1/E2F2/CCNA2/CDKN2A/CCNE1/E2F1
WP_MITOCHONDRIAL_FATTY_ACID_OXIDATION_DISORDERS	WP_MITOCHONDRIAL_FATTY_ACID_OXIDATION_DISORDERS	WP_MITOCHONDRIAL_FATTY_ACID_OXIDATION_DISORDERS	19	0.609518242204601	1.63186650385163	0.00310879253797537	0.0378279965965406	0.0304004436154955	5709	tags=63%, list=30%, signal=44%	CPT1A/HADHB/SCP2/ACADM/SLC25A20/ACADL/ACSL1/SLC22A5/CPT2/ACSL4/HADH/HADHA
REACTOME_FOXO_MEDIATED_TRANSCRIPTION	REACTOME_FOXO_MEDIATED_TRANSCRIPTION	REACTOME_FOXO_MEDIATED_TRANSCRIPTION	65	0.470802607091797	1.44488151315533	0.00313574239153802	0.0379962760079252	0.030535681249463	5491	tags=49%, list=29%, signal=35%	PPARGC1A/SIRT1/RBL2/SIN3A/ABCA6/EP300/CREBBP/TXNIP/MSTN/CAT/FOXO1/FOXO3/PCK1/SMAD4/NFYB/KAT2B/SMAD2/BCL6/CDKN1B/BTG1/TRIM63/AKT3/FOXO4/GCK/PLXNA4/FBXO32/CCNG2/ATXN3/SMAD3/NPY/GADD45A/AKT1
WP_BONE_MORPHOGENIC_PROTEIN_SIGNALING_AND_REGULATION	WP_BONE_MORPHOGENIC_PROTEIN_SIGNALING_AND_REGULATION	WP_BONE_MORPHOGENIC_PROTEIN_SIGNALING_AND_REGULATION	12	0.680448388142694	1.66794718687201	0.00323549158513719	0.0385816056934663	0.03100608105127	4850	tags=67%, list=25%, signal=50%	BMPR1A/TOB2/BMPR2/SMAD6/SMAD4/SMAD1/TOB1/BMP2
REACTOME_INOSITOL_PHOSPHATE_METABOLISM	REACTOME_INOSITOL_PHOSPHATE_METABOLISM	REACTOME_INOSITOL_PHOSPHATE_METABOLISM	48	0.493587250856802	1.47452756880868	0.00321963856245252	0.0385816056934663	0.03100608105127	7725	tags=73%, list=40%, signal=44%	PLCB4/NUDT10/MTMR9/PLCD4/ITPKB/INPP5A/PLCG2/PTEN/PPIP5K2/PLCB1/NUDT4/INPP5B/SYNJ1/NUDT11/INPP4A/OCRL/PLCE1/INPP5D/PLD4/MTMR7/IMPA1/PLCH1/PLCG1/IP6K1/PPIP5K1/IPMK/PLCD1/IP6K2/PLCD3/INPPL1/INPP5J/MINPP1/PLCH2/CALM1/INPP1
PID_BETA_CATENIN_NUC_PATHWAY	PID_BETA_CATENIN_NUC_PATHWAY	PID_BETA_CATENIN_NUC_PATHWAY	76	0.453435021284007	1.40236504438301	0.00320354036964026	0.0385816056934663	0.03100608105127	4994	tags=41%, list=26%, signal=30%	AR/MITF/TCF4/AXIN2/CACNA1G/EP300/ID2/TBL1X/APC/KCNIP4/SKP1/CCND2/HBP1/NCOA2/LEF1/TLE4/TCF7L2/ZCCHC12/MMP2/TLE2/MED12/CAMK4/BCL9/VCAN/TNIK/PITX2/CHD8/TCF7/DKK4/CTNNB1/TRRAP
WP_ADHD_AND_AUTISM_ASD_PATHWAYS	WP_ADHD_AND_AUTISM_ASD_PATHWAYS	WP_ADHD_AND_AUTISM_ASD_PATHWAYS	361	0.366259144261716	1.22945125925807	0.00323733777054983	0.0385816056934663	0.03100608105127	6997	tags=46%, list=37%, signal=30%	KIT/DLG2/PIK3R1/CNTN4/CACNA1C/CNR1/SCN11A/KCNA5/INSR/NLGN3/NRXN1/SCN7A/AGTR1/MTR/HTR2B/HDC/PIK3R3/SCN3A/PDGFRA/NLGN4X/PRKAR1A/DEPTOR/SORBS2/HNMT/SCN4B/CNTN3/PLCG2/SCN5A/PTEN/ALDH1L1/CNTNAP1/DLG4/NCAM1/MAT2B/NLGN1/LMBRD1/KCNA6/SCN4A/NRXN3/CUBN/PRKAA2/CNTN2/PRKAR2B/SLC6A1/PRKACB/SESN1/MECP2/CNTN1/ABL1/SLC25A12/NOS3/GATM/ALDH9A1/GRIP1/TSC2/KCNA2/TPH1/ABAT/GABRA2/GRIN2A/ABCD4/PCBD2/DRD2/ADRA1D/APP/GR…
BIOCARTA_MCM_PATHWAY	BIOCARTA_MCM_PATHWAY	BIOCARTA_MCM_PATHWAY	18	-0.474772102252833	-1.92389603792556	0.00327536655310317	0.0387258919003706	0.0311220365628524	1581	tags=72%, list=8%, signal=66%	CDK2/MCM2/ORC5/MCM3/MCM6/MCM4/CDC6/MCM5/ORC1/MCM7/ORC6/CCNE1/CDT1
BIOCARTA_CARM1_PATHWAY	BIOCARTA_CARM1_PATHWAY	BIOCARTA_CARM1_PATHWAY	12	0.680128932027171	1.66716412097238	0.00327618905925097	0.0387258919003706	0.0311220365628524	3104	tags=58%, list=16%, signal=49%	PRKAR1A/EP300/CREBBP/PRKAR2B/PRKACB/CREB1/RARA
WP_15Q133_COPY_NUMBER_VARIATION_SYNDROME	WP_15Q133_COPY_NUMBER_VARIATION_SYNDROME	WP_15Q133_COPY_NUMBER_VARIATION_SYNDROME	20	0.604265509525444	1.63399309491172	0.00336508318621016	0.039614963037661	0.0318365379747996	5676	tags=70%, list=30%, signal=49%	MTMR10/GOLGA8R/CREBBP/OTUD7A/GOLGA8H/FAN1/CHRNA7/FYN/KAT2B/KLF13/GPR75/CHRFAM7A/GRM6/GOLGA8O
REACTOME_VOLTAGE_GATED_POTASSIUM_CHANNELS	REACTOME_VOLTAGE_GATED_POTASSIUM_CHANNELS	REACTOME_VOLTAGE_GATED_POTASSIUM_CHANNELS	43	0.506317033333081	1.50201722457107	0.00345686061335695	0.0405306410375778	0.0325724219737149	5369	tags=49%, list=28%, signal=35%	KCNA5/KCNQ1/KCNB1/KCNH2/KCND3/KCNAB1/KCNA6/KCNH1/KCND1/KCNQ4/KCNA2/KCNQ3/KCNB2/KCNS2/KCNC1/KCNA1/KCNH4/KCNQ5/KCNA3/KCNH8/KCNF1
REACTOME_SUMOYLATION_OF_TRANSCRIPTION_COFACTORS	REACTOME_SUMOYLATION_OF_TRANSCRIPTION_COFACTORS	REACTOME_SUMOYLATION_OF_TRANSCRIPTION_COFACTORS	43	0.506153155457403	1.50153107187268	0.00360634505203595	0.0419549615522329	0.0337170761820249	1548	tags=28%, list=8%, signal=26%	PPARGC1A/DDX17/DDX5/SCMH1/SIN3A/PHC1/EP300/CREBBP/PIAS1/PHC3/NCOA1/NCOA2
WP_WNT_SIGNALING_WP428	WP_WNT_SIGNALING_WP428	WP_WNT_SIGNALING_WP428	113	0.425212809737949	1.35149863174918	0.00360731540970511	0.0419549615522329	0.0337170761820249	6277	tags=48%, list=33%, signal=32%	PLCB4/NKD1/DAAM2/NFATC4/LRP6/FZD7/APC/PLCB1/ROR1/SFRP5/GPC4/WNT2B/CCND2/PRICKLE2/LEF1/SOX17/NFATC3/FZD3/TCF7L2/RYK/ROCK2/SFRP1/PRKCA/VANGL2/FZD1/PPP3CB/CXXC4/PRKCB/PPP3CC/DAAM1/MAPK8/FZD8/CAMK2D/CSNK1A1/FRAT1/CHD8/TCF7/NFATC1/FZD10/WIF1/WNT5A/DKK4/MAPK9/CTNNB1/MAP3K7/LRP5/SERPINF1/NFATC2/CAMK2A/CSNK2A2/JUN/ROR2/CAMK2G/PRICKLE1
REACTOME_PHOSPHORYLATION_OF_THE_APC_C	REACTOME_PHOSPHORYLATION_OF_THE_APC_C	REACTOME_PHOSPHORYLATION_OF_THE_APC_C	20	-0.433860559339524	-1.89325603290208	0.00363709308419247	0.0420765082253022	0.0338147570827796	544	tags=35%, list=3%, signal=34%	ANAPC2/ANAPC11/CDK1/CCNB1/PLK1/UBE2C/UBE2S
REACTOME_FGFR1_MUTANT_RECEPTOR_ACTIVATION	REACTOME_FGFR1_MUTANT_RECEPTOR_ACTIVATION	REACTOME_FGFR1_MUTANT_RECEPTOR_ACTIVATION	30	0.56078914693302	1.59393955095152	0.00364682443527309	0.0420765082253022	0.0338147570827796	5459	tags=60%, list=29%, signal=43%	PIK3R1/FGF9/STAT5B/FGF2/FGFR1/ZMYM2/LRRFIP1/FGF20/GAB2/CUX1/ERLIN2/PIK3CA/STAT3/FGFR1OP2/FGF6/FGF1/CPSF6/MYO18A
REACTOME_MISMATCH_REPAIR	REACTOME_MISMATCH_REPAIR	REACTOME_MISMATCH_REPAIR	15	-0.497460399848461	-1.9631222775723	0.00366904861095131	0.0421649395925198	0.0338858248906155	734	tags=40%, list=4%, signal=38%	LIG1/POLD1/EXO1/PCNA/POLD2/RPA3
WP_DISRUPTION_OF_POSTSYNAPTIC_SIGNALING_BY_CNV	WP_DISRUPTION_OF_POSTSYNAPTIC_SIGNALING_BY_CNV	WP_DISRUPTION_OF_POSTSYNAPTIC_SIGNALING_BY_CNV	33	0.539979016623143	1.54809859119014	0.00368837867733893	0.0422195440694607	0.0339297077411957	6166	tags=64%, list=32%, signal=43%	DLG2/SYNGAP1/NLGN3/NRXN1/NLGN4X/RYR2/NLGN1/NRXN3/GRIN2A/GRM1/NRXN2/TJP1/SHANK1/CAMK2D/DLGAP1/CAMK2A/MAPK1/RPH3A/ARC/CYFIP1/CAMK2G
WP_AGERAGE_PATHWAY	WP_AGERAGE_PATHWAY	WP_AGERAGE_PATHWAY	66	0.470091288035615	1.44440251514458	0.0038450314262421	0.0438394134267603	0.035231514643271	6215	tags=50%, list=32%, signal=34%	STAT5B/INSR/PLA2G4A/INHBB/TIRAP/FOXO1/ATF2/IRAK4/NOS3/SP1/ROCK1/PRKCA/MMP2/CASP9/IRS1/NFKB1/SMAD2/PRKCB/MAPK8/FOXO4/ALPL/IKBKB/STAT3/MAPK9/PRKCD/SMAD3/RAF1/AKT1/MAPK1/JUN/NOS2/CHUK/HIF1A
REACTOME_INTERLEUKIN_7_SIGNALING	REACTOME_INTERLEUKIN_7_SIGNALING	REACTOME_INTERLEUKIN_7_SIGNALING	23	0.58326294436847	1.60849911910485	0.00392776263520838	0.0446070611433861	0.0358484342061743	4270	tags=48%, list=22%, signal=37%	PIK3R1/STAT5B/PIK3R3/JAK1/TSLP/HGF/BRWD1/IRS1/IRS2/SOCS2/STAT3
KEGG_BASE_EXCISION_REPAIR	KEGG_BASE_EXCISION_REPAIR	KEGG_BASE_EXCISION_REPAIR	33	-0.330174595654259	-1.72480215262449	0.00395217243493525	0.0447089506702051	0.0359303176547773	924	tags=36%, list=5%, signal=35%	LIG1/NTHL1/POLE/POLE2/APEX2/POLE3/POLD1/PCNA/POLE4/FEN1/NEIL3/POLD2
REACTOME_RESPONSE_TO_METAL_IONS	REACTOME_RESPONSE_TO_METAL_IONS	REACTOME_RESPONSE_TO_METAL_IONS	14	-0.525745807183397	-1.97002947851087	0.00404453103877365	0.044851628727339	0.0360449807778957	2258	tags=50%, list=12%, signal=44%	MT1E/MT1B/MT1F/MT1X/MT2A/MT1G/MT1H
KEGG_MEDICUS_REFERENCE_KINETOCHORE_MICROTUBULE_ATTACHMENT	KEGG_MEDICUS_REFERENCE_KINETOCHORE_MICROTUBULE_ATTACHMENT	KEGG_MEDICUS_REFERENCE_KINETOCHORE_MICROTUBULE_ATTACHMENT	19	-0.443101788796348	-1.92083786501036	0.00409044571230776	0.044851628727339	0.0360449807778957	3249	tags=53%, list=17%, signal=44%	TUBA3C/TUBA4A/TUBA3E/BUB1B/CENPF/CENPE/TUBB/TUBA1C/TUBB2A/TUBB4B
REACTOME_TELOMERE_EXTENSION_BY_TELOMERASE	REACTOME_TELOMERE_EXTENSION_BY_TELOMERASE	REACTOME_TELOMERE_EXTENSION_BY_TELOMERASE	23	-0.412678066147187	-1.88633309046864	0.00410417182760526	0.044851628727339	0.0360449807778957	1010	tags=43%, list=5%, signal=41%	ACD/NOP10/DKC1/RUVBL1/TERT/GAR1/PIF1/CCNA2/WRAP53/RUVBL2
WP_GPCRS_CLASS_B_SECRETINLIKE	WP_GPCRS_CLASS_B_SECRETINLIKE	WP_GPCRS_CLASS_B_SECRETINLIKE	15	0.648166801033514	1.6607026381538	0.00402900522145509	0.044851628727339	0.0360449807778957	2328	tags=47%, list=12%, signal=41%	VIPR2/CALCRL/GLP2R/ADCYAP1R1/PTH1R/CRHR2/SCTR
BIOCARTA_SHH_PATHWAY	BIOCARTA_SHH_PATHWAY	BIOCARTA_SHH_PATHWAY	16	0.638029900852752	1.64910035716141	0.00408253070496632	0.044851628727339	0.0360449807778957	5567	tags=81%, list=29%, signal=58%	PRKAR1A/SUFU/DYRK1A/PRKAR2B/PRKACB/PTCH1/GLI1/SHH/SMO/GLI2/GLI3/PRKAR2A/DYRK1B
REACTOME_PKA_MEDIATED_PHOSPHORYLATION_OF_CREB	REACTOME_PKA_MEDIATED_PHOSPHORYLATION_OF_CREB	REACTOME_PKA_MEDIATED_PHOSPHORYLATION_OF_CREB	20	0.599140533608431	1.6201346583007	0.00398078539144691	0.044851628727339	0.0360449807778957	2302	tags=45%, list=12%, signal=40%	NBEA/ADCY5/ADCY2/PRKAR1A/PRKAR2B/PRKACB/ADCY4/ADCY6/CREB1
REACTOME_HOMOLOGOUS_DNA_PAIRING_AND_STRAND_EXCHANGE	REACTOME_HOMOLOGOUS_DNA_PAIRING_AND_STRAND_EXCHANGE	REACTOME_HOMOLOGOUS_DNA_PAIRING_AND_STRAND_EXCHANGE	41	-0.304393764434009	-1.55911460515512	0.0040093653306302	0.044851628727339	0.0360449807778957	2127	tags=32%, list=11%, signal=28%	RMI1/BRIP1/XRCC3/RAD51AP1/ATRIP/CHEK1/EXO1/XRCC2/RFC4/RMI2/RFC2/RAD51/RPA3
WP_PERTURBATIONS_TO_HOSTCELL_AUTOPHAGY_INDUCED_BY_SARSCOV2_PROTEINS	WP_PERTURBATIONS_TO_HOSTCELL_AUTOPHAGY_INDUCED_BY_SARSCOV2_PROTEINS	WP_PERTURBATIONS_TO_HOSTCELL_AUTOPHAGY_INDUCED_BY_SARSCOV2_PROTEINS	44	0.505765646661113	1.50394603270936	0.0040936427603308	0.044851628727339	0.0360449807778957	6806	tags=57%, list=36%, signal=37%	EIF4B/ATG2B/DEPTOR/NBR1/VPS39/SQSTM1/PRKAA2/PPP1R9A/APOB/VPS41/VPS11/MAP1LC3B/RB1CC1/TMEM59/TAX1BP1/GABARAPL2/CALCOCO2/AKT1/ATG12/RPTOR/LARP1/MTOR/ATG9A/ATG16L1/ULK1
REACTOME_PHASE_I_FUNCTIONALIZATION_OF_COMPOUNDS	REACTOME_PHASE_I_FUNCTIONALIZATION_OF_COMPOUNDS	REACTOME_PHASE_I_FUNCTIONALIZATION_OF_COMPOUNDS	101	0.440371234075098	1.39086054763147	0.00405274722825956	0.044851628727339	0.0360449807778957	8125	tags=63%, list=42%, signal=37%	CYP2U1/ARNT2/AOC3/ADH1B/CYP2A6/ADH1C/ADH1A/NCOA1/ADH5/NCOA2/CES1/ARNT/CYP7A1/CYP39A1/CYP3A5/PTGIS/ALDH2/CYP7B1/CYP2E1/MAOB/ACSS1/CYB5R3/CYP3A4/CYP4B1/CYP4V2/EPHX1/CYP46A1/ADH6/ALDH1A1/CYP21A2/CYP1B1/CYP2C8/CYP27A1/CYP2A7/CYP26C1/ADH4/CYP4A22/FMO3/MAOA/CYP3A7/ALDH1B1/CYP4A11/CMBL/CYP19A1/CYP4F3/AOC1/ALDH3A1/CYP4F8/PTGS1/CYP4F12/AHR/CYP26A1/CYP51A1/CYB5B/CES2/CYP4F2/CYP2D6/CYP2R1/NR1H4/CYP3A43/CYP2…
KEGG_MEDICUS_REFERENCE_MICROTUBULE_DEPOLYMERIZATION_AT_THE_MINUS_ENDS	KEGG_MEDICUS_REFERENCE_MICROTUBULE_DEPOLYMERIZATION_AT_THE_MINUS_ENDS	KEGG_MEDICUS_REFERENCE_MICROTUBULE_DEPOLYMERIZATION_AT_THE_MINUS_ENDS	19	-0.442133438439036	-1.91664008454558	0.00414322492939691	0.0451081932162911	0.0362511686541217	1090	tags=32%, list=6%, signal=30%	TUBB/TUBA1C/TUBB2A/PSRC1/PLK1/TUBB4B
KEGG_MEDICUS_VARIANT_MUTATION_ACTIVATED_SMO_TO_HEDGEHOG_SIGNALING_PATHWAY	KEGG_MEDICUS_VARIANT_MUTATION_ACTIVATED_SMO_TO_HEDGEHOG_SIGNALING_PATHWAY	KEGG_MEDICUS_VARIANT_MUTATION_ACTIVATED_SMO_TO_HEDGEHOG_SIGNALING_PATHWAY	29	0.549837925746408	1.55818160582251	0.00419414680501945	0.0453218251766281	0.0364228538330636	4850	tags=52%, list=25%, signal=39%	BMP4/HHIP/SUFU/WNT2B/PTCH1/PTCH2/GLI1/SMO/GLI2/WNT9B/GLI3/WNT9A/WNT5A/KIF7/BMP2
KEGG_MEDICUS_VARIANT_MUTATION_INACTIVATED_PTCH1_TO_HEDGEHOG_SIGNALING_PATHWAY	KEGG_MEDICUS_VARIANT_MUTATION_INACTIVATED_PTCH1_TO_HEDGEHOG_SIGNALING_PATHWAY	KEGG_MEDICUS_VARIANT_MUTATION_INACTIVATED_PTCH1_TO_HEDGEHOG_SIGNALING_PATHWAY	29	0.549837925746408	1.55818160582251	0.00419414680501945	0.0453218251766281	0.0364228538330636	4850	tags=52%, list=25%, signal=39%	BMP4/HHIP/SUFU/WNT2B/PTCH1/PTCH2/GLI1/SMO/GLI2/WNT9B/GLI3/WNT9A/WNT5A/KIF7/BMP2
KEGG_MEDICUS_PATHOGEN_ESCHERICHIA_EAE_TIR_TCCP_TO_ACTIN_SIGNALING_PATHWAY	KEGG_MEDICUS_PATHOGEN_ESCHERICHIA_EAE_TIR_TCCP_TO_ACTIN_SIGNALING_PATHWAY	KEGG_MEDICUS_PATHOGEN_ESCHERICHIA_EAE_TIR_TCCP_TO_ACTIN_SIGNALING_PATHWAY	14	-0.521899966268031	-1.95561867414607	0.00422698772180388	0.0455069012726544	0.0365715901111657	2928	tags=64%, list=15%, signal=54%	ACTB/ACTG1/BAIAP2/BAIAP2L1/ARPC3/ARPC1B/ARPC4/ARPC1A/ARPC5L
REACTOME_MOLECULES_ASSOCIATED_WITH_ELASTIC_FIBRES	REACTOME_MOLECULES_ASSOCIATED_WITH_ELASTIC_FIBRES	REACTOME_MOLECULES_ASSOCIATED_WITH_ELASTIC_FIBRES	37	0.516427130372439	1.50997608838388	0.00431462093227835	0.0461075358667088	0.0370542896922409	5814	tags=57%, list=30%, signal=40%	ITGA8/BMP4/ELN/LTBP4/EMILIN3/MFAP4/FBLN5/BMP7/LTBP1/LTBP3/MFAP3/ITGB3/TGFB3/ITGAV/EMILIN1/FBLN2/BMP2/ITGB1/FBLN1/FBN1/EFEMP2
REACTOME_KIDNEY_DEVELOPMENT	REACTOME_KIDNEY_DEVELOPMENT	REACTOME_KIDNEY_DEVELOPMENT	46	0.496840864141426	1.48350257752555	0.00430161202494485	0.0461075358667088	0.0370542896922409	5319	tags=48%, list=28%, signal=35%	GFRA1/ID4/ITGA8/BMP4/PCDH19/ROBO2/MECOM/FGF2/SLIT2/RET/HOXA6/GDNF/OSR1/SALL1/WNT9B/EYA1/HOXB4/CTNNB1/EMX2/ITGB1/DLL1/HOXA11
REACTOME_CGMP_EFFECTS	REACTOME_CGMP_EFFECTS	REACTOME_CGMP_EFFECTS	15	0.646360831990272	1.65607546880518	0.00434812430384547	0.0462750218664263	0.0371888897014643	2692	tags=60%, list=14%, signal=52%	PDE5A/PDE1A/PDE2A/PRKG1/ITPR1/PDE1B/PDE11A/KCNMB1/PDE10A
BIOCARTA_EICOSANOID_PATHWAY	BIOCARTA_EICOSANOID_PATHWAY	BIOCARTA_EICOSANOID_PATHWAY	22	0.594176912960024	1.62560518055546	0.00442616749205804	0.0462750218664263	0.0371888897014643	4577	tags=64%, list=24%, signal=48%	EPHX2/CYSLTR1/HPGDS/PLA2G4A/PLCB1/PTGFR/PTGIS/PTGER3/PTGER4/ALOX5/EPHX1/PTGER2/PTGS2/CYSLTR2
BIOCARTA_TGFB_PATHWAY	BIOCARTA_TGFB_PATHWAY	BIOCARTA_TGFB_PATHWAY	19	0.599671709506085	1.60550432832154	0.00438547368788932	0.0462750218664263	0.0371888897014643	6393	tags=74%, list=33%, signal=49%	TGFBR2/EP300/CREBBP/APC/SMAD4/SMAD7/ZFYVE9/TAB1/SMAD2/TGFB3/MAP3K7/SMAD3/SKIL/TGFB2
REACTOME_SUMOYLATION_OF_DNA_REPLICATION_PROTEINS	REACTOME_SUMOYLATION_OF_DNA_REPLICATION_PROTEINS	REACTOME_SUMOYLATION_OF_DNA_REPLICATION_PROTEINS	44	-0.291544386277523	-1.58866777561771	0.00436688371705187	0.0462750218664263	0.0371888897014643	2062	tags=32%, list=11%, signal=28%	NDC1/NUP155/SEH1L/RANGAP1/INCENP/TOP2A/NUP188/SEC13/NUP85/PCNA/CDCA8/AURKA/BIRC5/AURKB
WP_INTEGRINMEDIATED_CELL_ADHESION	WP_INTEGRINMEDIATED_CELL_ADHESION	WP_INTEGRINMEDIATED_CELL_ADHESION	99	0.426932880178426	1.34605316963476	0.00442454890842288	0.0462750218664263	0.0371888897014643	6511	tags=47%, list=34%, signal=31%	ITGA8/MAPK4/SORBS1/TNS1/CAPN6/DOCK1/ILK/ITGA10/ITGA9/MAP2K6/RAP1B/MAPK10/SOS1/PAK3/ITGA7/ROCK2/ITGA1/ROCK1/MAP2K5/PDPK1/GIT2/FYN/CAPN7/BRAF/PTK2/AKT3/VCL/TLN1/ITGB3/ITGAV/ITGB1/VAV3/CAPN9/RAF1/AKT1/CAPN11/MAPK1/RAP1A/MAPK6/ARHGEF7/CAPN3/AKT2/PIK3R2/CAPN5/ITGA4/RAPGEF1/CRK
WP_FATTY_ACIDS_AND_LIPOPROTEINS_TRANSPORT_IN_HEPATOCYTES	WP_FATTY_ACIDS_AND_LIPOPROTEINS_TRANSPORT_IN_HEPATOCYTES	WP_FATTY_ACIDS_AND_LIPOPROTEINS_TRANSPORT_IN_HEPATOCYTES	373	0.360252711359438	1.21003915391496	0.00442454890842288	0.0462750218664263	0.0371888897014643	6869	tags=46%, list=36%, signal=30%	STON1/GHR/SRL/RHOJ/BDH2/DNM3/SNX2/MTMR9/MIA3/SERINC1/AMPH/LRP6/ENPP2/HSD17B4/RAB5B/SYNRG/EHD3/NOSTRIN/SNX9/PACSIN2/SNX18/CLIP3/CPT1A/LMBRD1/CUBN/FCHO2/RHOQ/PRKAA2/PIK3C2A/ATP9A/SCARA5/ABL1/LRP1B/CLEC4F/MYLIP/HADHB/SORL1/SCP2/ACADM/CES1/ATP9B/LRRK2/PRG4/ITSN1/SHH/SCARA3/CLINT1/HIP1/SYNJ1/HEATR5A/TSC2/LPA/SH3GL2/APOB/ABCD4/MTMR6/ANK2/PIP5K1C/PEX2/APP/BECN1/ZFYVE9/CSNK1G3/DGKD/LOXL4/ACAD10/DPYSL2/RI…
BIOCARTA_MYOSIN_PATHWAY	BIOCARTA_MYOSIN_PATHWAY	BIOCARTA_MYOSIN_PATHWAY	11	0.687367161462106	1.66381568655499	0.00448265190661638	0.0466969781351116	0.0375279945684544	3263	tags=64%, list=17%, signal=53%	PPP1R12B/PLCB1/ARHGAP5/ROCK1/PRKCA/GNA13/PRKCB
PID_AR_TF_PATHWAY	PID_AR_TF_PATHWAY	PID_AR_TF_PATHWAY	52	0.485003557793015	1.45518513012196	0.00453059179932313	0.0470272181033684	0.0377933916932784	5815	tags=52%, list=30%, signal=36%	AR/SIRT1/EP300/CREBBP/APPBP2/NCOA1/MAP2K6/KAT7/FOXO1/NCOA2/KAT5/RXRG/NR0B1/KAT2B/SMARCE1/RCHY1/NR2C2/MDM2/MAPK8/NR2C1/SMARCA2/SMARCC1/REL/EGR1/MAP2K4/HDAC7/JUN
PID_HES_HEY_PATHWAY	PID_HES_HEY_PATHWAY	PID_HES_HEY_PATHWAY	48	0.487605804399201	1.45665877724695	0.00467565619458323	0.0483596440696894	0.0388641949106147	4842	tags=46%, list=25%, signal=34%	GHR/KDR/AR/HEY2/EP300/CREBBP/NCOA1/ARNT/GATA1/NCOR1/MAML1/MAML2/CDKN1B/RB1/RBPJ/GATA6/CAMK2D/SPEN/STAT3/NCOR2/PARP1/RCAN1
REACTOME_POLYMERASE_SWITCHING_ON_THE_C_STRAND_OF_THE_TELOMERE	REACTOME_POLYMERASE_SWITCHING_ON_THE_C_STRAND_OF_THE_TELOMERE	REACTOME_POLYMERASE_SWITCHING_ON_THE_C_STRAND_OF_THE_TELOMERE	25	-0.402992017946243	-1.8913602379683	0.00477553030129832	0.0488690309277736	0.0392735633110306	1109	tags=36%, list=6%, signal=34%	DSCC1/ACD/POLD1/PCNA/RFC4/CHTF18/RFC2/POLD2/POLA2
REACTOME_RUNX2_REGULATES_BONE_DEVELOPMENT	REACTOME_RUNX2_REGULATES_BONE_DEVELOPMENT	REACTOME_RUNX2_REGULATES_BONE_DEVELOPMENT	31	0.542823438363009	1.54692930004503	0.00474722236082685	0.0488690309277736	0.0392735633110306	5719	tags=55%, list=30%, signal=39%	AR/ZNF521/HEY2/SMAD6/ABL1/SMAD4/MAF/WWTR1/SMAD1/HDAC4/GLI2/RB1/SATB2/GLI3/YAP1/MAPK1/HEY1
KEGG_MEDICUS_REFERENCE_GPCR_PLCB_ITPR_SIGNALING_PATHWAY	KEGG_MEDICUS_REFERENCE_GPCR_PLCB_ITPR_SIGNALING_PATHWAY	KEGG_MEDICUS_REFERENCE_GPCR_PLCB_ITPR_SIGNALING_PATHWAY	50	0.49389029926401	1.47911424243539	0.00476003301600554	0.0488690309277736	0.0392735633110306	3299	tags=40%, list=17%, signal=33%	PLCB4/EDNRB/CHRM2/AGTR1/HTR2B/CYSLTR1/GNA14/TACR1/PLCB1/LHCGR/ITPR1/PTGFR/AVPR1A/ADRA1D/PTGER3/ADRA1A/TACR2/CXCR4/GRM1/EDNRA
REACTOME_CHONDROITIN_SULFATE_DERMATAN_SULFATE_METABOLISM	REACTOME_CHONDROITIN_SULFATE_DERMATAN_SULFATE_METABOLISM	REACTOME_CHONDROITIN_SULFATE_DERMATAN_SULFATE_METABOLISM	50	0.493146316907205	1.47688614663818	0.0048349926288046	0.049303305116261	0.0396225674658523	4869	tags=44%, list=25%, signal=33%	GPC3/UST/CHST9/SDC2/HSPG2/IDS/B3GAT2/GPC4/XYLT1/ARSB/DCN/CSGALNACT2/CHSY1/CSGALNACT1/SDC3/CHST14/DSEL/VCAN/GPC6/CSPG4/GPC5/HYAL1
WP_FEMALE_STEROID_HORMONES_IN_CARDIOMYOCYTE_ENERGY_METABOLISM	WP_FEMALE_STEROID_HORMONES_IN_CARDIOMYOCYTE_ENERGY_METABOLISM	WP_FEMALE_STEROID_HORMONES_IN_CARDIOMYOCYTE_ENERGY_METABOLISM	14	0.627395698769615	1.588569396815	0.00485804557554174	0.0493645613570837	0.0396717960019309	2440	tags=57%, list=13%, signal=50%	SLC2A4/PPARA/HADHB/ACADM/MTTP/NOS3/APOB/PPARGC1B
WP_SRF_AND_MIRS_IN_SMOOTH_MUSCLE_DIFFERENTIATION_AND_PROLIFERATION	WP_SRF_AND_MIRS_IN_SMOOTH_MUSCLE_DIFFERENTIATION_AND_PROLIFERATION	WP_SRF_AND_MIRS_IN_SMOOTH_MUSCLE_DIFFERENTIATION_AND_PROLIFERATION	11	0.683677313402544	1.65488417596399	0.00489389332301801	0.0495549477743362	0.0398247999160575	3752	tags=64%, list=20%, signal=51%	MEF2C/MYOCD/MEF2A/CCND2/MEF2D/SRF/CAMK2D
