# Supplementary material for: Identification of key genes potentially associated with bladder cancer development by common plasticizers: an integrated transcriptomics and network toxicology study
Source: Front Oncol. 2026 Jul 1;16:1784832. doi: 10.3389/fonc.2026.1784832 (PMC13369512; doi:10.3389/fonc.2026.1784832)
Supplement: Supplementary file 8 [file Table7.csv]

	ID	Description	setSize	enrichmentScore	NES	pvalue	p.adjust	qvalue	rank	leading_edge	core_enrichment
WP_MIRNA_TARGETS_IN_ECM_AND_MEMBRANE_RECEPTORS	WP_MIRNA_TARGETS_IN_ECM_AND_MEMBRANE_RECEPTORS	WP_MIRNA_TARGETS_IN_ECM_AND_MEMBRANE_RECEPTORS	22	0.852666157583414	2.24844228335101	1e-10	1.4147619047619e-08	8.52130325814536e-09	2592	tags=95%, list=14%, signal=83%	LAMC1/THBS1/LAMA4/LAMB2/ITGA1/COL6A3/SDC2/COL4A1/COL4A2/COL6A1/COL6A2/TNXB/THBS2/ITGB5/FN1/COL5A2/COL3A1/COL1A2/COL5A1/COL5A3/ITGA11
PID_INTEGRIN1_PATHWAY	PID_INTEGRIN1_PATHWAY	PID_INTEGRIN1_PATHWAY	66	0.701259278166967	2.06153601326758	1e-10	1.4147619047619e-08	8.52130325814536e-09	2761	tags=64%, list=14%, signal=55%	LAMC1/ITGB1/THBS1/F13A1/LAMA2/LAMA4/ITGAV/NID1/ITGA4/LAMB2/ITGA9/ITGA1/FBN1/COL6A3/COL18A1/COL4A1/LAMB1/VCAM1/TGM2/JAM2/ITGA5/COL6A1/COL6A2/ITGA8/THBS2/FN1/TNC/COL5A2/TGFBI/COL3A1/COL1A2/CD81/CSPG4/COL5A1/ITGA7/ITGA2/COL1A1/ITGA11/CD14/ITGA10/LAMA1/COL4A4
WP_TYROBP_CAUSAL_NETWORK_IN_MICROGLIA	WP_TYROBP_CAUSAL_NETWORK_IN_MICROGLIA	WP_TYROBP_CAUSAL_NETWORK_IN_MICROGLIA	60	0.688245565161384	2.01434770602168	1e-10	1.4147619047619e-08	8.52130325814536e-09	4586	tags=78%, list=24%, signal=60%	SH2B3/LHFPL2/NCKAP1L/GAPT/SAMSN1/CD4/IL10RA/CYTL1/C3/MAF/RNASE6/TMEM106A/CD84/NRROS/PLEK/TNFRSF1B/ZFP36L2/DPYD/LOXL3/GIMAP2/TGFBR1/PPP1R18/STAT5A/ITGAM/SLC7A7/BIN2/CD37/RGS1/ITGB2/IL13RA1/C1QC/ADAP2/ITGAX/RUNX3/FKBP15/KCNE3/TYROBP/NCF2/IGSF6/CREB3L2/HCLS1/GAL3ST4/LYL1/APBB1IP/ABCC4/HLX/CXCL16
REACTOME_INTEGRIN_CELL_SURFACE_INTERACTIONS	REACTOME_INTEGRIN_CELL_SURFACE_INTERACTIONS	REACTOME_INTEGRIN_CELL_SURFACE_INTERACTIONS	84	0.661402177840394	1.97190184112295	1e-10	1.4147619047619e-08	8.52130325814536e-09	2856	tags=58%, list=15%, signal=50%	HSPG2/ITGB1/THBS1/JAM3/ITGB3/ITGAV/ITGA4/ITGA9/ITGA1/FBN1/PECAM1/COL6A3/VWF/COL18A1/KDR/COL4A1/COL4A2/VCAM1/JAM2/ITGA5/COL6A1/ICAM1/COL6A2/ITGA8/COL8A1/LUM/ITGB5/FN1/TNC/COL5A2/COL3A1/ICAM2/COL1A2/ITGAM/COL16A1/COL5A1/ITGB2/COL8A2/ICAM3/COL5A3/ITGA7/ITGA2/COL1A1/ITGA11/COL13A1/ITGA10/COL4A4/ITGAX/ITGAL
PID_AVB3_INTEGRIN_PATHWAY	PID_AVB3_INTEGRIN_PATHWAY	PID_AVB3_INTEGRIN_PATHWAY	73	0.642983963424059	1.90734643812005	1e-10	1.4147619047619e-08	8.52130325814536e-09	4199	tags=63%, list=22%, signal=49%	TGFBR2/TLN1/VCL/ITGB3/ITGAV/FGF2/COL15A1/ROCK1/COL6A3/COL14A1/CSF1R/KDR/COL4A1/RHOA/PIK3R1/CSF1/ILK/COL6A1/PIK3C2A/EDIL3/MFGE8/COL6A2/CBL/COL8A1/PTPN11/FN1/COL5A2/COL3A1/MAPK1/COL1A2/PIK3CA/COL16A1/COL5A1/COL8A2/COL12A1/COL1A1/COL13A1/IRS1/COL4A4/PI4KA/IGF1R/PXN/PTK2B/COL4A3/AKT1/BCAR1
REACTOME_OPIOID_SIGNALLING	REACTOME_OPIOID_SIGNALLING	REACTOME_OPIOID_SIGNALLING	89	0.629121547610597	1.8843062532898	1e-10	1.4147619047619e-08	8.52130325814536e-09	4449	tags=58%, list=23%, signal=45%	PDE4B/ITPR1/GNG2/PPP3CB/ITPR2/PRKAR1A/GNG11/GNAI2/PDE4D/PDE1A/ADCY9/GNG12/PPP3CC/CAMK2D/NBEA/PDE4A/CAMK4/GNAQ/GNA14/PPP3CA/PRKACB/PPP2CB/PRKAR2A/ADCY5/MAPK1/PDE1C/CREB1/PRKCA/ADCY4/PLA2G4A/GNB4/CAMK2A/GNAL/PRKAR2B/GNGT2/ADCY2/ADCY3/PLCB2/AHCYL1/PLCB4/ADCY7/CAMKK2/PLCB1/GNB5/GNG7/CALM1/GNB1/PPP2R5D/PDE1B/GNA11/GNG10/ADCY6
KEGG_ECM_RECEPTOR_INTERACTION	KEGG_ECM_RECEPTOR_INTERACTION	KEGG_ECM_RECEPTOR_INTERACTION	83	0.616204247089834	1.83622481775531	1e-10	1.4147619047619e-08	8.52130325814536e-09	5488	tags=70%, list=29%, signal=50%	HSPG2/LAMC1/ITGB1/THBS1/LAMA2/LAMA4/ITGB3/ITGAV/ITGA4/LAMB2/ITGA9/ITGA1/COL6A3/VWF/SDC2/COL4A1/COL4A2/LAMB1/ITGA5/COL6A1/COL6A2/SDC3/ITGA8/TNXB/THBS2/ITGB5/FN1/TNC/COL5A2/COL3A1/COL1A2/SV2B/COL5A1/GP5/COL5A3/ITGA7/ITGA2/COL1A1/ITGA11/ITGA10/RELN/LAMA1/COL4A4/LAMC3/GP1BA/CD44/ITGB8/CD36/LAMA3/TNN/THBS4/ITGA6/COL4A6/DAG1/CD47/VTN/ITGB7/LAMB4
KEGG_FOCAL_ADHESION	KEGG_FOCAL_ADHESION	KEGG_FOCAL_ADHESION	196	0.587201713015779	1.82676728890304	1e-10	1.4147619047619e-08	8.52130325814536e-09	3989	tags=59%, list=21%, signal=47%	LAMC1/ITGB1/THBS1/PARVA/TLN1/LAMA2/VCL/LAMA4/PDGFRA/ITGB3/ITGAV/ITGA4/LAMB2/ITGA9/RAPGEF1/ITGA1/PDGFC/PPP1R12A/MYLK/HGF/RAP1A/PDGFRB/PTEN/RAP1B/ROCK1/COL6A3/ROCK2/VWF/AKT3/DOCK1/ACTN1/FLNA/KDR/COL4A1/COL4A2/LAMB1/PRKCB/RHOA/CTNNB1/CAV1/ITGA5/PIK3R5/PIK3R1/FYN/CCND2/ILK/PIK3CG/COL6A1/PIP5K1C/BIRC2/IGF1/BCL2/COL6A2/ARHGAP5/ITGA8/TNXB/BIRC3/THBS2/ZYX/ITGB5/FN1/TNC/COL5A2/COL3A1/FLT4/MAPK1/PDGFD/TLN2…
REACTOME_EXTRACELLULAR_MATRIX_ORGANIZATION	REACTOME_EXTRACELLULAR_MATRIX_ORGANIZATION	REACTOME_EXTRACELLULAR_MATRIX_ORGANIZATION	298	0.573445477860832	1.80912470997044	1e-10	1.4147619047619e-08	8.52130325814536e-09	4942	tags=56%, list=26%, signal=42%	HSPG2/CRTAP/LAMC1/ITGB1/THBS1/JAM3/DDR2/LAMA2/LAMA4/ITGB3/ITGAV/NID1/A2M/ITGA4/LAMB2/NID2/ITGA9/ADAMTS9/ITGA1/FGF2/FBN1/TLL1/PECAM1/ADAMTS5/COL15A1/COL6A3/VWF/ADAMTS1/COL14A1/SDC2/ACTN1/COL18A1/KDR/APP/COL4A1/DST/COL4A2/LAMB1/TGFB2/VCAM1/LTBP1/LTBP2/JAM2/ITGA5/MMP16/ADAM19/TIMP2/PXDN/MFAP3/FMOD/TGFB3/DMD/SPARC/COL21A1/COL6A1/EFEMP1/FBLN5/ADAMTS4/ADAMTS3/ADAM9/ICAM1/DCN/COL6A2/VCAN/SDC3/ITGA8/TNXB…
PID_CXCR4_PATHWAY	PID_CXCR4_PATHWAY	PID_CXCR4_PATHWAY	98	0.591438597686796	1.78527787259855	1e-10	1.4147619047619e-08	8.52130325814536e-09	6491	tags=78%, list=34%, signal=52%	ITGB1/ITGAV/ITGA4/ITGA9/GNG2/ITGA1/PTEN/RAP1B/SSH1/GNAI2/PTPRC/JAK2/FOXO1/CXCL12/RHOA/ITGA5/PIK3R5/PIK3R1/FYN/STAT5B/PIK3CG/CD4/PIK3R6/STAT3/ITGA8/PTPN11/RHOB/PIK3CA/STAT5A/HCK/GNA13/RGS1/RALB/LYN/PIK3CD/ITGA7/CXCR4/ITGA2/PLCB2/ITGA11/ITGA10/CD3G/CRK/FGR/GNAO1/HLA-DRA/VAV1/MAPKAP1/PLCB1/PXN/PTK2B/MTOR/GNB1/AKT1/CD3E/RICTOR/BCAR1/PDPK1/GNAZ/STAT1/ITGA6/STAT2/ITCH/UBQLN1/CD247/LCK/PIK3CB/BLK/LIMK1/…
REACTOME_PLATELET_ACTIVATION_SIGNALING_AND_AGGREGATION	REACTOME_PLATELET_ACTIVATION_SIGNALING_AND_AGGREGATION	REACTOME_PLATELET_ACTIVATION_SIGNALING_AND_AGGREGATION	256	0.566791947704707	1.77809674603758	1e-10	1.4147619047619e-08	8.52130325814536e-09	4601	tags=54%, list=24%, signal=42%	THBS1/TLN1/F13A1/VCL/ITPR1/ITGB3/A2M/GNG2/ITPR2/PECAM1/HGF/RAP1A/RAP1B/VWF/P2RY12/GNG11/GNAI2/TRPC6/GNG12/LHFPL2/F2R/CALU/ACTN1/SRGN/FLNA/APP/TGFB2/PRKCB/RHOA/PIK3R5/PIK3R1/FYN/HABP4/F8/PIK3CG/DGKI/PROS1/GNA12/TGFB3/MMRN1/SPARC/LCP2/PIK3R6/IGF1/PLEK/GNAQ/GNA14/PCDH7/PTPN11/FN1/PHACTR2/F2RL2/MAPK1/WDR1/RHOB/MGLL/COL1A2/SHC1/TRPC3/VTI1B/MAPK14/PSAP/PIK3CA/ADRA2A/RASGRP2/GAS6/PRKCA/ANXA5/GNA13/PLA2G…
WP_FOCAL_ADHESION	WP_FOCAL_ADHESION	WP_FOCAL_ADHESION	196	0.569639805193581	1.77213270928719	1e-10	1.4147619047619e-08	8.52130325814536e-09	3989	tags=56%, list=21%, signal=44%	LAMC1/ITGB1/THBS1/PARVA/TLN1/LAMA2/VCL/LAMA4/PDGFRA/ITGB3/ITGAV/ITGA4/LAMB2/ITGA9/RAPGEF1/ITGA1/PDGFC/PPP1R12A/MYLK/HGF/RAP1A/PDGFRB/PTEN/RAP1B/ROCK1/ROCK2/VWF/AKT3/DOCK1/ACTN1/FLNA/KDR/COL4A1/COL4A2/LAMB1/PRKCB/RHOA/CTNNB1/CAV1/ITGA5/PIK3R1/FYN/PPP1R12B/CCND2/ILK/PIP5K1C/BIRC2/IGF1/BCL2/COL6A2/ARHGAP5/ITGA8/TNXB/BIRC3/THBS2/ZYX/ITGB5/FN1/TNC/COL5A2/MAPK1/PDGFD/TLN2/COL1A2/SHC1/FLNC/FLT1/PIK3CA/P…
REACTOME_RESPONSE_TO_ELEVATED_PLATELET_CYTOSOLIC_CA2	REACTOME_RESPONSE_TO_ELEVATED_PLATELET_CYTOSOLIC_CA2	REACTOME_RESPONSE_TO_ELEVATED_PLATELET_CYTOSOLIC_CA2	129	0.574067238769237	1.75415427162533	1e-10	1.4147619047619e-08	8.52130325814536e-09	5493	tags=58%, list=29%, signal=42%	THBS1/TLN1/F13A1/VCL/ITGB3/A2M/PECAM1/HGF/VWF/LHFPL2/CALU/ACTN1/SRGN/FLNA/APP/TGFB2/PRKCB/HABP4/F8/PROS1/TGFB3/MMRN1/SPARC/IGF1/PLEK/PCDH7/FN1/PHACTR2/WDR1/VTI1B/PSAP/GAS6/PRKCA/ANXA5/SERPING1/VEGFC/TIMP3/CAP1/CD109/LAMP2/CDC37L1/FERMT3/PDGFA/TMX3/TGFB1/SERPINA3/APOOL/ISLR/NHLRC2/TIMP1/ENDOD1/CALM1/BRPF3/ACTN4/ACTN2/CD36/APLP2/ABCC4/ECM1/CFD/SELP/TOR4A/CLEC3B/RARRES2/SERPINE1/STXBP3/TTN/LEFTY2/IT…
REACTOME_DEGRADATION_OF_THE_EXTRACELLULAR_MATRIX	REACTOME_DEGRADATION_OF_THE_EXTRACELLULAR_MATRIX	REACTOME_DEGRADATION_OF_THE_EXTRACELLULAR_MATRIX	139	0.559298682869695	1.71359624036164	1e-10	1.4147619047619e-08	8.52130325814536e-09	4527	tags=48%, list=24%, signal=37%	HSPG2/LAMC1/NID1/A2M/ADAMTS9/FBN1/TLL1/ADAMTS5/COL15A1/COL6A3/ADAMTS1/COL14A1/COL18A1/COL4A1/COL4A2/LAMB1/MMP16/TIMP2/COL6A1/ADAMTS4/ADAM9/DCN/COL6A2/CMA1/COL8A1/MMP2/MMP19/FN1/COL5A2/COL3A1/COL1A2/CTSG/CTSK/TPSAB1/COL16A1/HTRA1/COL5A1/COL8A2/COL25A1/ADAMTS8/COL5A3/MMP14/ADAMTS16/COL12A1/MMP24/COL1A1/COL13A1/CTSB/COL4A4/CAPN7/PSEN1/ADAMTS18/COL23A1/ELN/CAPN2/CTSS/TIMP1/CD44/COL19A1/COL4A3/LAMA3/B…
WP_FOCAL_ADHESION_PI3KAKTMTORSIGNALING	WP_FOCAL_ADHESION_PI3KAKTMTORSIGNALING	WP_FOCAL_ADHESION_PI3KAKTMTORSIGNALING	301	0.52574857325788	1.65898134513932	1e-10	1.4147619047619e-08	8.52130325814536e-09	5012	tags=52%, list=26%, signal=39%	JAK1/LAMC1/ITGB1/THBS1/LAMA2/LAMA4/TEK/PDGFRA/ITGB3/ITGAV/ITGA4/LAMB2/ITGA9/GNG2/PDGFC/FGF2/HGF/PDGFRB/PTEN/VWF/GNG11/AKT3/GNG12/KITLG/F2R/NOS3/CSF1R/GHR/JAK2/FOXO1/KDR/COL4A1/COL4A2/LAMB1/LPAR1/FGFR1/ITGA5/PIK3R5/CREB5/PIK3R1/CSF1/PIK3CG/IL7R/PIK3C2A/IGF1/COL6A2/OSMR/CAB39/ITGA8/PPP2R3C/TNXB/IL6R/THBS2/PPP2CB/ITGB5/CREB3L1/FN1/TNC/COL5A2/COL3A1/FGF7/FLT4/FOXO3/MAPK1/PDGFD/SLC2A3/COL1A2/ATF2/IL2R…
KEGG_REGULATION_OF_ACTIN_CYTOSKELETON	KEGG_REGULATION_OF_ACTIN_CYTOSKELETON	KEGG_REGULATION_OF_ACTIN_CYTOSKELETON	210	0.508190563310848	1.58421084410136	1e-10	1.4147619047619e-08	8.52130325814536e-09	6356	tags=59%, list=33%, signal=40%	ITGB1/IQGAP2/VCL/PDGFRA/ITGB3/ITGAV/ITGA4/PIP4K2A/ITGA9/ITGA1/PDGFC/PPP1R12A/FGF2/MYLK/PDGFRB/ROCK1/CFL2/ROCK2/SSH1/GNG12/F2R/DOCK1/ACTN1/NCKAP1L/FGFR1/IQGAP1/RHOA/ITGA5/PIK3R5/PIK3R1/PIK3CG/GNA12/MYH9/PIP5K1C/ITGA8/MRAS/GSN/MSN/ITGB5/FN1/PIKFYVE/FGF7/ABI2/ARHGEF6/MAPK1/PDGFD/SOS2/APC/PIK3CA/BDKRB2/ITGAM/ARHGEF12/TIAM2/FGF10/GNA13/ITGB2/ENAH/MYL9/WAS/FGF13/PIK3CD/ARHGAP35/NCKAP1/ITGA7/RDX/ACTB/FG…
WP_PI3KAKT_SIGNALING	WP_PI3KAKT_SIGNALING	WP_PI3KAKT_SIGNALING	336	0.494358501280512	1.56353794881089	1e-10	1.4147619047619e-08	8.52130325814536e-09	5058	tags=48%, list=26%, signal=36%	JAK1/LAMC1/ITGB1/THBS1/LAMA2/TLR4/LAMA4/TEK/PDGFRA/ITGB3/ITGAV/ITGA4/LAMB2/ITGA9/GNG2/ITGA1/PDGFC/FGF2/HGF/PDGFRB/PTEN/COL6A3/VWF/GNG11/AKT3/GNG12/KITLG/F2R/NFKB1/NOS3/CSF1R/GHR/JAK2/KDR/COL4A1/COL4A2/LAMB1/LPAR1/FGFR1/ITGA5/PIK3R5/CREB5/PIK3R1/CSF1/CCND2/PIK3CG/IL7R/COL6A1/PIK3R6/MCL1/IGF1/BCL2/COL6A2/OSMR/ITGA8/PPP2R3C/TNXB/IL6R/THBS2/PPP2CB/ITGB5/CREB3L1/FN1/TNC/FGF7/FLT4/FOXO3/MAPK1/PDGFD/COL…
WP_VEGFAVEGFR2_SIGNALING	WP_VEGFAVEGFR2_SIGNALING	WP_VEGFAVEGFR2_SIGNALING	422	0.478747129510945	1.52210694112102	1e-10	1.4147619047619e-08	8.52130325814536e-09	6962	tags=59%, list=36%, signal=38%	MEF2C/ETS1/ITGB1/S1PR1/VCL/ITGB3/ITGAV/ABL1/ERG/LDB2/RHOJ/ADAMTS9/RAPGEF1/SLC8A1/DNAJB4/RAP1A/RAP1B/ROCK1/CDH5/QKI/ROCK2/DNAJB9/NRP2/ADAMTS1/PRKG1/PTPN14/SDCBP/RCAN1/FAS/FMNL3/NEXN/TPP1/NFKB1/CALU/NOS3/IGFBP7/SLC25A25/FOXO1/KDR/BIN1/MICAL2/NFATC1/IQGAP1/PRKCB/RHOA/RCAN2/FBXW11/CTNNB1/CAV1/EPS15/SOD2/PIK3R1/FYN/HDAC4/SPIRE1/SEMA6D/PTPRJ/SRF/GIGYF2/MYH9/CACNA2D1/EGR3/NUMB/ADAM9/ICAM1/NOTCH4/BCL2/CY…
KEGG_PATHWAYS_IN_CANCER	KEGG_PATHWAYS_IN_CANCER	KEGG_PATHWAYS_IN_CANCER	322	0.473660328430554	1.4971274210451	1e-10	1.4147619047619e-08	8.52130325814536e-09	7368	tags=60%, list=38%, signal=38%	TGFBR2/JAK1/ETS1/LAMC1/ITGB1/LAMA2/LAMA4/PDGFRA/ITGAV/ABL1/LAMB2/FGF2/HGF/PDGFRB/PTEN/MITF/AKT3/FAS/KITLG/NFKB1/CSF1R/FOXO1/COL4A1/COL4A2/LAMB1/TGFB2/FGFR1/PRKCB/RHOA/CTNNB1/PIK3R5/PIK3R1/STAT5B/PIK3CG/TRAF5/TGFB3/ZBTB16/BIRC2/IGF1/BCL2/RUNX1T1/CBL/STAT3/MMP2/BIRC3/FZD7/CBLB/GLI2/FN1/NCOA4/FGF7/RARB/MAPK1/FLT3/SOS2/APC/TGFBR1/MLH1/GLI1/PIK3CA/PIAS1/FZD4/HIF1A/STAT5A/LEF1/PRKCA/ARNT/RUNX1/RARA/FGF…
REACTOME_RHO_GTPASE_CYCLE	REACTOME_RHO_GTPASE_CYCLE	REACTOME_RHO_GTPASE_CYCLE	439	0.46751219405452	1.48899410070554	1e-10	1.4147619047619e-08	8.52130325814536e-09	6362	tags=53%, list=33%, signal=36%	STARD13/STARD8/ITGB1/PEAK1/AKAP13/ARHGAP18/DLC1/IQGAP2/FERMT2/ARHGEF17/ARHGAP31/GIT2/ARHGAP20/RHOJ/RAPGEF1/PREX2/TOR1AIP1/CDC42BPA/ARHGAP1/WIPF1/ARHGAP24/FNBP1/ROCK1/DOCK10/ROCK2/MCAM/STK10/FMNL3/MYO9A/PDE5A/DOCK11/DOCK4/SWAP70/DOCK1/ACTN1/SPTBN1/RASGRF2/ARHGEF40/DOCK2/MTR/CDC42EP3/TAOK3/ARHGEF3/DST/NCKAP1L/AKAP12/PICALM/IQGAP1/FILIP1/WDR81/RHOA/ESYT1/CAV1/ITSN1/PIK3R1/ABL2/CCDC88A/STOM/TRIO/VIM/…
WP_PLEURAL_MESOTHELIOMA	WP_PLEURAL_MESOTHELIOMA	WP_PLEURAL_MESOTHELIOMA	433	0.454643244207975	1.44715487033603	1e-10	1.4147619047619e-08	8.52130325814536e-09	5082	tags=44%, list=27%, signal=33%	JAK1/MEF2D/WWTR1/LAMC1/ITGB1/LATS2/MAP3K3/LAMA2/LAMA4/TEK/PDGFRA/ROR1/ITGB3/ITGAV/ITGA4/LAMB2/ATM/ITGA1/PDGFC/FGF2/HGF/PDGFRB/PTEN/TEAD1/NLRP3/CDH5/PRSS23/AKT3/RASSF3/ADAMTS1/KITLG/NFKB1/CSF1R/FOXO1/KDR/COL4A1/COL4A2/LAMB1/CXCL12/FGFR1/CTNNB1/CSF1/CCND2/YAP1/PODXL/PIK3CG/BAG2/CDH11/STK38L/SPARC/MCL1/SAV1/IGF1/BCL2/MAP3K2/ACTA2/VGLL4/CDH13/CCL2/MMP2/IL10/FZD7/ROR2/FN1/FGF7/FLT4/MAPK1/PDGFD/SOX17/S…
REACTOME_ECM_PROTEOGLYCANS	REACTOME_ECM_PROTEOGLYCANS	REACTOME_ECM_PROTEOGLYCANS	76	0.627190303123575	1.86369246047121	1.61809669895932e-10	2.18516604209461e-08	1.31615520967983e-08	2831	tags=54%, list=15%, signal=46%	HSPG2/LAMC1/ITGB1/LAMA2/LAMA4/ITGB3/ITGAV/LAMB2/ITGA9/COL6A3/APP/COL4A1/COL4A2/LAMB1/TGFB2/FMOD/TGFB3/SPARC/COL6A1/DCN/COL6A2/VCAN/ITGA8/TNXB/LUM/ITGB5/FN1/TNC/COL5A2/COL3A1/COL1A2/NCAM1/COL5A1/COL5A3/ITGA7/ITGA2/COL1A1/LAMA1/COL4A4/TGFB1/ITGAX
REACTOME_NON_INTEGRIN_MEMBRANE_ECM_INTERACTIONS	REACTOME_NON_INTEGRIN_MEMBRANE_ECM_INTERACTIONS	REACTOME_NON_INTEGRIN_MEMBRANE_ECM_INTERACTIONS	59	0.654756804404917	1.91531073096086	2.38494027906219e-10	3.08072068221468e-08	1.85555994251978e-08	2928	tags=59%, list=15%, signal=50%	HSPG2/LAMC1/ITGB1/THBS1/DDR2/LAMA2/LAMA4/ITGB3/ITGAV/LAMB2/FGF2/SDC2/ACTN1/COL4A1/COL4A2/LAMB1/DMD/SDC3/ITGB5/FN1/TNC/COL5A2/COL3A1/COL1A2/PRKCA/COL5A1/NRXN1/COL5A3/ITGA2/COL1A1/LAMA1/COL4A4/PDGFA/TGFB1/LAMC3
REACTOME_CDC42_GTPASE_CYCLE	REACTOME_CDC42_GTPASE_CYCLE	REACTOME_CDC42_GTPASE_CYCLE	153	0.535173095810856	1.6474622977162	2.50069845341949e-10	3.09565629379555e-08	1.86455586439173e-08	3625	tags=46%, list=19%, signal=37%	STARD13/STARD8/DLC1/IQGAP2/ARHGAP31/GIT2/ARHGAP20/PREX2/CDC42BPA/ARHGAP1/WIPF1/ARHGAP24/FNBP1/DOCK10/FMNL3/DOCK11/RASGRF2/CDC42EP3/IQGAP1/WDR81/CAV1/ITSN1/PIK3R1/STOM/TRIO/TAGAP/SNAP23/ARHGAP5/ARHGAP29/CDC42BPB/ARHGAP17/DOCK7/FGD2/ARHGAP42/SH3PXD2A/ARHGAP26/SYDE1/ARHGEF6/ARHGAP21/ARHGEF15/ABR/ARHGEF12/ARFGAP3/GNA13/FGD4/CDC42SE2/CHN1/WAS/ARHGAP35/ARHGEF25/PREX1/DOCK8/CPNE8/ARHGAP22/VAMP3/ARHGAP9/…
REACTOME_DISEASES_OF_SIGNAL_TRANSDUCTION_BY_GROWTH_FACTOR_RECEPTORS_AND_SECOND_MESSENGERS	REACTOME_DISEASES_OF_SIGNAL_TRANSDUCTION_BY_GROWTH_FACTOR_RECEPTORS_AND_SECOND_MESSENGERS	REACTOME_DISEASES_OF_SIGNAL_TRANSDUCTION_BY_GROWTH_FACTOR_RECEPTORS_AND_SECOND_MESSENGERS	456	0.437879875524571	1.39643160960583	7.55888596959901e-10	8.98298008627146e-08	5.41057100981824e-08	6231	tags=50%, list=33%, signal=35%	TGFBR2/TLN1/VCL/PDGFRA/ITGB3/SEL1L/FGF2/PRKAR1A/HGF/RAP1A/PDGFRB/PTEN/RAP1B/QKI/VWF/MAML2/AKT3/PPFIBP1/SPRED1/KITLG/FAM114A2/SPTBN1/JAK2/FOXO1/KDR/CD28/NCOR2/FGFR1/IQGAP1/CAMK2D/CTNNB1/PIK3R1/FYN/HDAC4/STAT5B/SHOC2/GCC2/IL10RA/MYH9/MCL1/CBL/STAT3/MAMLD1/MRAS/RBPJ/HDAC9/MSN/IL10/SEC31A/NCOR1/PTPN11/PPP2CB/FGFR1OP2/HEYL/FN1/FGF7/FOXO3/MAPK1/LRRFIP1/KL/RANBP2/TRIP11/SHC1/FLT3/TPM4/APC/TGFBR1/ERLEC1/…
KEGG_DILATED_CARDIOMYOPATHY	KEGG_DILATED_CARDIOMYOPATHY	KEGG_DILATED_CARDIOMYOPATHY	90	0.589226796554812	1.76658671731117	1.71232134445953e-09	1.95665642861125e-07	1.1785207633932e-07	4684	tags=57%, list=24%, signal=43%	ITGB1/LAMA2/ITGB3/ITGAV/ITGA4/ITGA9/ITGA1/SLC8A1/SGCB/ADCY9/TPM1/TGFB2/ITGA5/TGFB3/DMD/CACNA2D1/CACNA2D4/IGF1/ITGA8/CACNA1C/PRKACB/ITGB5/ADCY5/SGCD/MYL3/TPM4/ADCY4/PLN/RYR2/ITGA7/ACTB/ADCY2/ADCY3/ITGA2/ITGA11/ITGA10/SGCG/TGFB1/ATP2A2/ADCY7/TPM2/CACNB2/ACTC1/CACNG8/SGCA/ITGB8/DES/CACNB4/ADCY6/TTN/ITGA6
WP_G_PROTEIN_SIGNALING	WP_G_PROTEIN_SIGNALING	WP_G_PROTEIN_SIGNALING	91	0.585802646013571	1.75905175106085	1.84034177290361e-09	2.02505755825801e-07	1.21971969354236e-07	4449	tags=58%, list=23%, signal=45%	AKAP13/PDE4B/ITPR1/PRKAR1A/GNG11/GNAI2/PDE4D/PDE1A/ADCY9/GNG12/PPP3CC/AKAP12/PRKCB/RHOA/PRKD3/GNA12/AKAP11/AKAP6/PDE4A/GNAQ/GNA14/PPP3CA/PRKACB/AKAP7/PRKAR2A/ADCY5/PDE1C/PRKCA/ADCY4/GNA13/AKAP10/GNAL/PRKAR2B/GNGT2/ADCY2/PRKD1/ADCY3/PDE7B/RRAS/GNAO1/ADCY7/PRKCE/AKAP5/GNB5/GNG7/CALM1/GNB1/PDE1B/GNA11/PRKCH/GNG10/GNAZ/ADCY6
REACTOME_PLATELET_HOMEOSTASIS	REACTOME_PLATELET_HOMEOSTASIS	REACTOME_PLATELET_HOMEOSTASIS	83	0.590991322294507	1.76109291391657	3.44155405903097e-09	3.65173468192179e-07	2.1994894362228e-07	4308	tags=54%, list=23%, signal=42%	ITPR1/PDE2A/GNG2/ITPR2/SLC8A1/PECAM1/GNG11/PDE1A/PRKG1/TRPC6/GNG12/PDE5A/NOS3/STIM1/PTPN11/PPP2CB/P2RX7/KCNMA1/SLC8A3/TRPC3/MAPK14/P2RX1/KCNMB1/GUCY1A2/PLA2G4A/PPP2R5E/GNB4/GNGT2/PPP2R5B/PPP2R5C/ATP2B4/PTGIR/ATP2A2/FGR/ORAI2/ATP2B1/GNB5/GNG7/CALM1/GNB1/PPP2R5D/PDE1B/PPP2R5A/GNG10/ATP2A3
WP_HIPPO_SIGNALING_REGULATION	WP_HIPPO_SIGNALING_REGULATION	WP_HIPPO_SIGNALING_REGULATION	98	0.566740074647513	1.71072452616435	3.82751206899808e-09	3.92122012310113e-07	2.36180418050698e-07	5211	tags=59%, list=27%, signal=43%	WWTR1/LATS2/TEK/PDGFRA/PRKAR1A/PDGFRB/TEAD1/CDH5/GNAI2/CSF1R/KDR/FGFR1/PRKCB/RHOA/CTNNB1/YAP1/CDH11/PRKD3/GNAQ/CDH13/PRKACB/PRKAR2A/FLT4/FLT3/FLT1/LEF1/PRKCA/CDH17/KIT/NGFR/NTRK1/PRKAG2/NTRK2/GNAL/LATS1/PRKAR2B/PLCB2/CDH6/PLCB4/TCF7L1/PRKAA1/CDH19/PRKAB2/MET/PLCB1/IGF1R/PRKCE/TCF7/MTOR/EGFR/GNA11/PRKCH/STK3/CDH2/PRKAB1/PRKCQ/SMAD2/INSR
REACTOME_G_PROTEIN_MEDIATED_EVENTS	REACTOME_G_PROTEIN_MEDIATED_EVENTS	REACTOME_G_PROTEIN_MEDIATED_EVENTS	53	0.660682550169004	1.91692055675251	4.4663110458195e-09	4.42313670570992e-07	2.66411536066427e-07	4054	tags=64%, list=21%, signal=51%	ITPR1/ITPR2/PRKAR1A/GNAI2/PDE1A/ADCY9/CAMK2D/NBEA/CAMK4/GNAQ/GNA14/PRKACB/PRKAR2A/ADCY5/MAPK1/PDE1C/CREB1/PRKCA/ADCY4/PLA2G4A/CAMK2A/GNAL/PRKAR2B/ADCY2/ADCY3/PLCB2/AHCYL1/PLCB4/ADCY7/CAMKK2/PLCB1/CALM1/PDE1B/GNA11
PID_FAK_PATHWAY	PID_FAK_PATHWAY	PID_FAK_PATHWAY	59	0.630557148948763	1.84452130278095	6.20760034286094e-09	5.94928407052898e-07	3.58333466311158e-07	3472	tags=61%, list=18%, signal=50%	ETS1/ITGB1/TLN1/VCL/ITGAV/GIT2/RAPGEF1/RAP1A/RAP1B/ROCK2/DOCK1/ACTN1/RHOA/ITGA5/PIK3R1/FYN/ELMO1/ASAP1/ITGB5/ARHGAP26/MAPK1/PIK3CA/PTPN21/BMX/ARHGAP35/MMP14/RRAS/RASA1/CRK/GRB2/RAF1/NCK1/MAP2K4/CAPN2/MAPK9/PXN
WP_EBOLA_VIRUS_INFECTION_IN_HOST	WP_EBOLA_VIRUS_INFECTION_IN_HOST	WP_EBOLA_VIRUS_INFECTION_IN_HOST	128	0.534932273267563	1.63484790035895	8.07261776855079e-09	7.49492105948887e-07	4.51429283109748e-07	6883	tags=70%, list=36%, signal=45%	ITGB1/AXL/TLR4/ITGB3/ITGAV/ITGA4/ITGA1/NFKB1/ACTN1/FLNA/IQGAP1/CD209/RHOA/CAV1/EPS15/ITGA5/PIK3R1/MFGE8/CLEC10A/GSN/PRKRA/MAPK1/ICAM2/RHOB/FLNC/PIK3CA/VPS41/GAS6/CAV2/HLA-DOA/SOCS3/NPC1/ICAM3/PIK3CD/CD300A/CREBBP/HLA-DMB/ACTB/ITGA2/HAVCR2/CTSB/HLA-DPA1/HLA-DRA/NEDD4/VPS11/RFC1/IGF1R/HLA-DPB1/HLA-DQA1/VPS39/ACTN4/EP300/CLTC/HLA-DRB1/EGFR/HLA-DQB1/AKT1/TIMD4/EIF2AK2/HLA-E/MERTK/CTSL/KPNA1/EIF2S1/HL…
PID_ENDOTHELIN_PATHWAY	PID_ENDOTHELIN_PATHWAY	PID_ENDOTHELIN_PATHWAY	63	0.619793540635099	1.81836496711108	1.00200187125851e-08	8.97270658820341e-07	5.40438314228624e-07	4449	tags=63%, list=23%, signal=49%	CYSLTR1/EDNRA/GNAI2/ADCY9/TRPC6/JAK2/PRKCB/RHOA/EDNRB/GNA12/GNAQ/GNA14/COL3A1/ADCY5/CYSLTR2/MAPK1/COL1A2/MAPK14/PRKCA/ADCY4/PLA2G4A/GNAL/ADCY2/ADCY3/PLCB2/CRK/GNAO1/ADCY7/RAF1/PLCB1/PRKCE/PTK2B/JUN/AKT1/EDN1/GNA11/PRKCH/BCAR1/GNAZ/ADCY6
PID_PDGFRB_PATHWAY	PID_PDGFRB_PATHWAY	PID_PDGFRB_PATHWAY	126	0.531355321754861	1.62085462639145	1.02683279703439e-08	8.97270658820341e-07	5.40438314228624e-07	6942	tags=72%, list=36%, signal=46%	S1PR1/ITGB3/ITGAV/ABL1/RAPGEF1/RAP1A/PDGFRB/PTEN/RAP1B/LRP1/DOCK4/JAK2/IQGAP1/RHOA/PIK3R5/PIK3R1/FYN/STAT5B/PIK3CG/PTPRJ/SRF/PIK3R6/SLA/CBL/STAT3/ACTA2/PTPN11/MAPK1/SHC1/RPS6KA3/PIK3CA/GAB1/STAT5A/PRKCA/HCK/PLA2G4A/TAGLN/MYOCD/LYN/PIK3CD/ARHGAP35/PTPN1/NCKAP1/EPS8/RASA1/CRK/FGR/GRB2/ACTR3/RAF1/ACTR2/WASF2/NCK1/MAP2K4/PRKCE/MAPK9/GRB10/ACTN4/YWHAH/JUN/BCAR1/EIF2AK2/WASL/STAT1/ARAP1/RAB5A/PDGFB/ARP…
PID_TCR_PATHWAY	PID_TCR_PATHWAY	PID_TCR_PATHWAY	63	0.617759926099076	1.8123987006264	1.15714853991063e-08	9.54968975576245e-07	5.75190794692418e-07	6397	tags=84%, list=33%, signal=56%	RAP1A/PTEN/FLNA/PTPRC/CD28/PRKCB/FYN/STIM1/CD4/LCP2/CBL/PTPN11/ITK/GRAP2/SHC1/GAB2/RASGRP2/MAP3K14/PRKCA/WAS/CD86/CHUK/TRAF6/CD3G/GRB2/HLA-DRA/VAV1/NCK1/PRKCE/CD80/SLA2/AKT1/CD3E/BCL10/PDPK1/STK39/MAP4K1/MALT1/NRAS/SOS1/CD247/PRKCQ/IKBKG/LCK/ZAP70/MAP3K8/PAG1/KRAS/RASGRP1/DBNL/ORAI1/CDC42/CD3D
WP_COMPLEMENT_SYSTEM	WP_COMPLEMENT_SYSTEM	WP_COMPLEMENT_SYSTEM	96	0.56319941699771	1.69827931738359	1.1442196412042e-08	9.54968975576245e-07	5.75190794692418e-07	4527	tags=53%, list=24%, signal=41%	CD93/LAMC1/THBS1/F13A1/ITGB3/GNAI2/CFH/CR1/LAMB1/VSIG4/C4A/PTX3/PROS1/FPR1/C3AR1/C3/ICAM1/DCN/C5AR1/FCN1/CFI/ICAM2/C1S/SELPLG/CFP/C5AR2/PRKCA/CD59/SERPING1/ITGB2/CSNK1A1/C7/F10/WAS/ITGA2/ITGAX/C5/PRNP/MASP1/C6/FCN2/ADIPOQ/FCGR3A/FCER2/CFD/SELP/PLAUR/CFB/SELE/TLR2/ELANE
WP_HIPPOMERLIN_SIGNALING_DYSREGULATION	WP_HIPPOMERLIN_SIGNALING_DYSREGULATION	WP_HIPPOMERLIN_SIGNALING_DYSREGULATION	116	0.538084969340164	1.63817169924009	1.20765649278997e-08	9.69715524345675e-07	5.84072841463143e-07	5211	tags=56%, list=27%, signal=41%	WWTR1/ITGB1/LATS2/TEK/PDGFRA/ITGB3/ITGAV/ITGA4/ITGA9/ITGA1/PPP1R12A/PRKAR1A/PDGFRB/TEAD1/CDH5/CSF1R/KDR/FGFR1/CTNNB1/ITGA5/YAP1/CDH11/SAV1/ITGA8/VGLL4/CDH13/PRKACB/ITGB5/PRKAR2A/FLT4/FLT3/FLT1/ITGAM/CDH17/KIT/NGFR/NTRK1/ITGB2/NTRK2/LATS1/PRKAR2B/ITGA7/ITGA2/ITGA11/ITGA10/CDH6/PLCB4/PAK3/ITGAX/ITGAL/CDH19/MET/IGF1R/CD44/ITGB8/EGFR/ITGA6/STK3/CTNNA1/CDH2/NRAS/PAK2/MYC/PPP1CC/INSR
KEGG_CALCIUM_SIGNALING_PATHWAY	KEGG_CALCIUM_SIGNALING_PATHWAY	KEGG_CALCIUM_SIGNALING_PATHWAY	177	0.499904627332128	1.54735763443719	1.29806844655452e-08	9.98701226794801e-07	6.01531324045125e-07	4161	tags=43%, list=22%, signal=34%	ITPR1/PDGFRA/CYSLTR1/EDNRA/PPP3CB/ITPR2/SLC8A1/MYLK/PDGFRB/PDE1A/ADCY9/PPP3CC/F2R/NOS3/PTGFR/PRKCB/ITPKB/CAMK2D/HRH1/EDNRB/ADRA1D/AVPR1A/AGTR1/CAMK4/GNAQ/CACNA1C/GNA14/PPP3CA/PRKACB/P2RX7/CYSLTR2/TRPC1/SLC8A3/PDE1C/P2RX1/HTR2B/BDKRB2/CACNA1H/HTR2A/PRKCA/PHKB/ADCY4/ADRB3/TACR1/TBXA2R/PLN/RYR2/CAMK2A/HRH2/GNAL/PTGER3/ADCY2/PLCD4/ADCY3/PLCB2/ATP2B4/CHRM2/PLCB4/ATP2A2/ADCY7/PLCB1/PLCG2/ATP2B1/PTK2B/G…
REACTOME_SIGNALING_BY_INTERLEUKINS	REACTOME_SIGNALING_BY_INTERLEUKINS	REACTOME_SIGNALING_BY_INTERLEUKINS	454	0.430187929747894	1.3718260317946	1.31098444446305e-08	9.98701226794801e-07	6.01531324045125e-07	7729	tags=57%, list=40%, signal=35%	IL6ST/JAK1/ZEB1/MEF2C/ITGB1/F13A1/S1PR1/MAP3K3/RAPGEF1/MEF2A/FGF2/HGF/RAP1B/IRAK3/PTPN14/NFKB1/DUSP3/CSF1R/JAK2/IL16/FOXO1/APP/VCAM1/SOCS5/RPS6KA2/FBXW11/SOD2/PIK3R1/FYN/CSF1/STAT5B/IL7R/VIM/CD4/IL10RA/FPR1/NOD1/MCL1/ICAM1/LIFR/BCL2/OSMR/CBL/LIF/STAT3/TNFRSF1B/IL6R/CCL2/MMP2/MSN/IL10/CCR1/PTPN11/PPP2CB/IL1R1/FN1/TAB2/IL33/FOXO3/MAPK1/COL1A2/SHC1/ATF2/IL2RA/RPS6KA3/SOS2/MAPK14/CTSG/S100B/CSF2RB/GA…
KEGG_MEDICUS_REFERENCE_ITGA_B_TALIN_VINCULIN_SIGNALING_PATHWAY	KEGG_MEDICUS_REFERENCE_ITGA_B_TALIN_VINCULIN_SIGNALING_PATHWAY	KEGG_MEDICUS_REFERENCE_ITGA_B_TALIN_VINCULIN_SIGNALING_PATHWAY	30	0.732879144721138	1.99951726419386	1.66006453372046e-08	1.23301293242087e-06	7.42660449295996e-07	3734	tags=77%, list=20%, signal=62%	ITGB1/TLN1/VCL/ITGB3/ITGAV/ITGA4/ITGA9/ITGA1/ACTN1/ITGA5/ILK/ITGA8/ITGB5/FN1/TLN2/ITGA7/ACTB/ITGA2/ITGA11/ITGA10/PXN/ITGB8/ACTN4
WP_MAPK_SIGNALING	WP_MAPK_SIGNALING	WP_MAPK_SIGNALING	244	0.473229059710418	1.48240810627	1.75229333711552e-08	1.26977158648054e-06	7.64800686289187e-07	7282	tags=61%, list=38%, signal=38%	TGFBR2/MEF2C/RASGRP4/PPP3CB/LRRK2/FGF2/RAP1A/PDGFRB/RAP1B/RAPGEF2/AKT3/GNG12/PPP3CC/FAS/NFKB1/DUSP3/RASGRF2/FLNA/TAOK3/TGFB2/NFATC1/FGFR1/GNA12/TGFB3/SRF/CACNA2D1/CACNA2D4/MAP3K2/CACNA1C/MRAS/RASGRP3/PPP3CA/PRKACB/IL1R1/PLA2G4C/TAB2/FGF7/MAPK1/MAPK8IP1/NFATC3/ATF2/FLNC/RPS6KA3/SOS2/MAPK14/TGFBR1/DUSP1/RASGRP2/BDNF/MAP3K14/CACNA1H/PRKCA/MAP3K12/FGF10/PLA2G4A/STK4/NTRK1/NTRK2/FGF13/CHUK/PPM1A/MAPKA…
REACTOME_MET_PROMOTES_CELL_MOTILITY	REACTOME_MET_PROMOTES_CELL_MOTILITY	REACTOME_MET_PROMOTES_CELL_MOTILITY	41	0.688614736082834	1.94650283771273	1.99189815187255e-08	1.37626265330543e-06	8.28941703349655e-07	3177	tags=63%, list=17%, signal=53%	LAMC1/ITGB1/LAMA2/LAMA4/LAMB2/RAPGEF1/TNS3/HGF/RAP1A/RAP1B/LAMB1/DOCK7/FN1/COL5A2/COL3A1/COL1A2/GAB1/COL5A1/COL5A3/ITGA2/COL1A1/LAMA1/CRK/GRB2/LAMC3/MET
REACTOME_RAC1_GTPASE_CYCLE	REACTOME_RAC1_GTPASE_CYCLE	REACTOME_RAC1_GTPASE_CYCLE	180	0.503283113314771	1.55790950149279	1.98592842714167e-08	1.37626265330543e-06	8.28941703349655e-07	6356	tags=59%, list=33%, signal=40%	ITGB1/DLC1/IQGAP2/FERMT2/ARHGAP31/GIT2/ARHGAP20/PREX2/CDC42BPA/ARHGAP1/WIPF1/ARHGAP24/DOCK10/MCAM/DOCK11/DOCK4/SWAP70/DOCK1/RASGRF2/DOCK2/TAOK3/NCKAP1L/IQGAP1/ESYT1/CAV1/PIK3R1/ABL2/TRIO/TAGAP/SNAP23/CYBB/ARHGAP5/ARHGAP29/ARHGAP17/DOCK7/ARHGAP42/ARHGAP25/ARHGAP26/ABI2/ARHGEF6/ARHGAP21/ARHGEF15/SOS2/FGD5/PIK3CA/ABR/TIAM2/GNA13/CHN1/ARHGAP15/WAS/ARHGAP35/ARHGEF25/PREX1/NCKAP1/DOCK8/ARHGAP22/VAMP3/A…
REACTOME_SYNDECAN_INTERACTIONS	REACTOME_SYNDECAN_INTERACTIONS	REACTOME_SYNDECAN_INTERACTIONS	27	0.749440044893981	2.02151549649699	2.32767198314814e-08	1.5033724917246e-06	9.05501686808203e-07	2814	tags=74%, list=15%, signal=63%	ITGB1/THBS1/ITGB3/ITGAV/FGF2/SDC2/ACTN1/SDC3/ITGB5/FN1/TNC/COL5A2/COL3A1/COL1A2/PRKCA/COL5A1/COL5A3/ITGA2/COL1A1/TGFB1
KEGG_HEMATOPOIETIC_CELL_LINEAGE	KEGG_HEMATOPOIETIC_CELL_LINEAGE	KEGG_HEMATOPOIETIC_CELL_LINEAGE	84	0.582412676816314	1.73640285470087	2.27375443559965e-08	1.5033724917246e-06	9.05501686808203e-07	5158	tags=65%, list=27%, signal=48%	ITGB3/ITGA4/ITGA1/CR1/KITLG/CSF1R/CD34/CD1D/ITGA5/CSF1/IL7R/CD4/CD33/IL6R/IL1R1/FLT3/IL2RA/ITGAM/CD37/CD59/KIT/IL6/GP5/CD22/CSF3R/ANPEP/CSF2RA/IL7/CD1C/ITGA2/THPO/CD14/CD3G/IL3RA/HLA-DRA/GP1BA/CD5/CD44/TPO/CD36/HLA-DRB1/IL5RA/FCER2/CD38/CD3E/IL4R/HLA-DRB5/CSF3/ITGA6/CD2/MS4A1/IL11RA/CD8A/FCGR1A/CD1E
REACTOME_LEISHMANIA_INFECTION	REACTOME_LEISHMANIA_INFECTION	REACTOME_LEISHMANIA_INFECTION	162	0.504142361360547	1.55496316763694	2.32340200422096e-08	1.5033724917246e-06	9.05501686808203e-07	7412	tags=70%, list=39%, signal=43%	ITPR1/CYSLTR1/ABL1/GNG2/WIPF1/ITPR2/PRKAR1A/NT5E/NLRP3/GNG11/GNAI2/ADCY9/ENTPD1/GNG12/NFKB1/DOCK1/APP/NCKAP1L/FYN/ELMO1/MYH9/CD163/C3AR1/C3/BTK/MYO1C/IL10/PRKACB/FZD7/MYO5A/P2RX7/PRKAR2A/ADCY5/ABI2/CYSLTR2/MAPK1/MAPK14/CTSG/CREB1/FCGR2A/GGT5/HCK/ADCY4/IL6/GNB4/TXNIP/LYN/WAS/NCKAP1/PRKAR2B/GNGT2/ACTB/ADCY2/ELMO2/ADCY3/MEFV/CD3G/AHCYL1/CRK/FGR/GRB2/ADCY7/CYFIP1/ACTR3/VAV1/ACTR2/WASF2/NCK1/PLCG2/GNB…
WP_REGULATION_OF_ACTIN_CYTOSKELETON	WP_REGULATION_OF_ACTIN_CYTOSKELETON	WP_REGULATION_OF_ACTIN_CYTOSKELETON	148	0.511726666231919	1.57202973255275	2.68709141927678e-08	1.69858480993007e-06	1.02308071954547e-06	6356	tags=60%, list=33%, signal=40%	VCL/PDGFRA/PIP4K2A/ITGA1/PPP1R12A/FGF2/MYLK/PDGFRB/ROCK1/CFL2/ROCK2/SSH1/GNG12/F2R/DOCK1/ACTN1/FGFR1/IQGAP1/RHOA/PIK3R5/PIK3R1/PIK3CG/GNA12/PIK3C2A/PIP5K1C/MRAS/GSN/MSN/FN1/FGF7/ABI2/ARHGEF6/MAPK1/MYL3/SOS2/APC/PIK3CA/BDKRB2/FGF10/GNA13/ENAH/WAS/FGF13/PIK3CD/ARHGAP35/NCKAP1/RDX/ACTB/FGF1/CD14/MYH10/RRAS/CHRM2/PDGFA/PAK3/CRK/VAV1/RAF1/FGF16/WASF2/PIK3C3/RRAS2/PXN/EGFR/FGF14/BCAR1/PIP4K2B/PIP5K1B/F…
BIOCARTA_NFAT_PATHWAY	BIOCARTA_NFAT_PATHWAY	BIOCARTA_NFAT_PATHWAY	51	0.648747640462325	1.871611945293	2.95091421434405e-08	1.82649294392003e-06	1.10012152727739e-06	4245	tags=67%, list=22%, signal=52%	MEF2C/PPP3CB/FGF2/PRKAR1A/PPP3CC/NFATC1/PIK3R1/PIK3CG/CAMK4/IGF1/CAMK1/PPP3CA/PRKACB/NFATC2/PRKAR2A/MAPK1/NFATC3/MAPK14/PIK3CA/CSNK1A1/CREBBP/PRKAR2B/RAF1/HAND2/CAMK1G/CALM1/CALM3/MYH2/HBEGF/AKT1/AGT/EDN1/CALM2/NFATC4
REACTOME_COLLAGEN_FORMATION	REACTOME_COLLAGEN_FORMATION	REACTOME_COLLAGEN_FORMATION	90	0.567714962122805	1.70209114244122	3.31650518849651e-08	2.00170087867347e-06	1.2056516479459e-06	4942	tags=61%, list=26%, signal=46%	CRTAP/TLL1/COL15A1/COL6A3/COL14A1/COL18A1/COL4A1/DST/COL4A2/PXDN/COL21A1/COL6A1/ADAMTS3/COL6A2/COL8A1/P4HA3/COL5A2/COL3A1/LOXL3/COL1A2/LOX/COL16A1/COL5A1/COLGALT2/COL8A2/LOXL2/ADAMTS2/COL25A1/COL5A3/P3H2/PCOLCE2/COL12A1/COL1A1/COL13A1/ADAMTS14/CTSB/COL4A4/COL23A1/SERPINH1/CTSS/PCOLCE/P4HA2/COL19A1/COL4A3/LAMA3/BMP1/COL24A1/PLOD2/LOXL4/CTSL/MMP7/ITGA6/COL4A6/P3H3/PLEC
WP_B_CELL_RECEPTOR_SIGNALING	WP_B_CELL_RECEPTOR_SIGNALING	WP_B_CELL_RECEPTOR_SIGNALING	97	0.55458000629	1.67190679017035	3.36873254573119e-08	2.00170087867347e-06	1.2056516479459e-06	5770	tags=67%, list=30%, signal=47%	MEF2C/MEF2D/ETS1/RAPGEF1/NFKB1/PTPRC/FOXO1/PRKCB/PIK3R1/FYN/PIK3CG/PIP5K1C/BTK/CBL/RASGRP3/PTPN11/NFATC2/MAPK1/LAT2/NFATC3/SHC1/ATF2/MAPK14/GAB2/PIK3AP1/CREB1/CD81/GAB1/INPP5D/CD22/LYN/IRF4/CAMK2A/CHUK/KLF11/CRK/GRB2/VAV1/RAF1/MAP3K7/NCK1/PLCG2/MAPK9/HCLS1/JUN/AKT1/MAX/CD79B/PIP5K1B/BCL10/PDPK1/MAP4K1/TEC/MALT1/RELA/SOS1/MYC/GTF2I/IKBKG/LCK/BLK/PIP5K1A/NFKBIA/RAC2/CR2
REACTOME_G_ALPHA_Q_SIGNALLING_EVENTS	REACTOME_G_ALPHA_Q_SIGNALLING_EVENTS	REACTOME_G_ALPHA_Q_SIGNALLING_EVENTS	214	0.472323644892541	1.47380299613166	4.66975058405945e-08	2.72035862455698e-06	1.63850897686296e-06	5379	tags=45%, list=28%, signal=33%	ITPR1/CYSLTR1/GNG2/EDNRA/ITPR2/GRK5/GNG11/TRPC6/GNG12/F2R/RGS18/APP/LPAR1/PTGFR/RPS6KA2/HRH1/EDNRB/PIK3R1/RGS13/DGKI/ADRA1D/RGS2/TRIO/GPR65/AVPR1A/AGTR1/RGS3/BTK/GNAQ/GNA14/GPR17/F2RL2/CYSLTR2/MAPK1/MGLL/TRPC3/RPS6KA3/PIK3CA/CCL23/HTR2B/CREB1/RASGRP2/LPAR4/BDKRB2/HTR2A/PRKCA/RGS5/RGS4/RGS1/FPR2/TACR1/TBXA2R/UTS2B/GNB4/GPR132/ARHGEF25/GNGT2/P2RY10/NMUR1/PLCB2/PLCB4/GRB2/GPR4/DGKB/PLCB1/PRKCE/FFAR3…
REACTOME_INTEGRATION_OF_ENERGY_METABOLISM	REACTOME_INTEGRATION_OF_ENERGY_METABOLISM	REACTOME_INTEGRATION_OF_ENERGY_METABOLISM	108	0.540441863726965	1.6399330026875	4.88333084848837e-08	2.7900722982421e-06	1.68049847012758e-06	4449	tags=46%, list=23%, signal=36%	ITPR1/GNG2/ACSL4/ITPR2/PRKAR1A/RAP1A/GNG11/GNAI2/ADCY9/GNG12/IQGAP1/ACACB/GNAQ/CACNA1C/GNA14/PRKACB/PPP2CB/PRKAR2A/ADCY5/AGPAT1/ADRA2A/PRKCA/ADCY4/PRKAG2/GNB4/STXBP1/PRKAR2B/GNGT2/SNAP25/ADCY2/ADCY3/PLCB2/AHCYL1/ADCY7/PRKAB2/VAMP2/PLCB1/CACNB2/AKAP5/RAPGEF4/GNB5/GNG7/ADIPOQ/GNB1/CD36/PPP2R5D/KCNB1/GNA11/GNG10/ADCY6
KEGG_HYPERTROPHIC_CARDIOMYOPATHY_HCM	KEGG_HYPERTROPHIC_CARDIOMYOPATHY_HCM	KEGG_HYPERTROPHIC_CARDIOMYOPATHY_HCM	83	0.571353706345334	1.70257485283906	5.61606204949013e-08	3.14395655463184e-06	1.89364776802924e-06	3729	tags=52%, list=19%, signal=42%	ITGB1/LAMA2/ITGB3/ITGAV/ITGA4/ITGA9/ITGA1/SLC8A1/SGCB/TPM1/TGFB2/ITGA5/TGFB3/DMD/CACNA2D1/CACNA2D4/IGF1/ITGA8/CACNA1C/ITGB5/SGCD/MYL3/TPM4/IL6/PRKAG2/ACE/RYR2/ITGA7/ACTB/ITGA2/ITGA11/ITGA10/SGCG/TGFB1/ATP2A2/PRKAA1/TPM2/PRKAB2/CACNB2/ACTC1/CACNG8/SGCA/ITGB8
WP_TCELL_RECEPTOR_SIGNALING	WP_TCELL_RECEPTOR_SIGNALING	WP_TCELL_RECEPTOR_SIGNALING	89	0.561869047349554	1.68287569146505	5.72103214406078e-08	3.14395655463184e-06	1.89364776802924e-06	6397	tags=74%, list=33%, signal=50%	SH2B3/ITPR1/FAS/NFKB1/NFATC1/CD28/PIK3R1/FYN/VIM/CD4/LCP2/CBL/PTPN11/CBLB/ITK/NFATC2/GRAP2/MAPK1/SHC1/ATF2/MAPK14/GAB2/CREB1/MAP3K14/IL6/WAS/IRF4/CHUK/TRAF6/CD3G/TGFB1/CRK/GRB2/VAV1/RAF1/MAP3K7/CCR5/NCK1/MAPK9/PTK2B/JUN/AKT1/CD3E/ICOS/CD83/BCL10/PDPK1/TNFRSF9/MAP4K1/MALT1/CD8A/RELA/IL15RA/SOS1/CD247/PRKCQ/IKBKG/LCK/PSTPIP1/ZAP70/NFKBIA/MAP3K8/DBNL/FOS/CDC42/CD3D
KEGG_CELL_ADHESION_MOLECULES_CAMS	KEGG_CELL_ADHESION_MOLECULES_CAMS	KEGG_CELL_ADHESION_MOLECULES_CAMS	127	0.523731470879273	1.59907344149226	5.82018211056045e-08	3.14395655463184e-06	1.89364776802924e-06	6495	tags=67%, list=34%, signal=45%	ITGB1/JAM3/ITGAV/ITGA4/ITGA9/PECAM1/CNTNAP1/CDH5/SDC2/PTPRC/CD34/VCAM1/CD28/JAM2/CD4/ICAM1/VCAN/SDC3/ITGA8/NEGR1/CD226/SPN/ICAM2/SELPLG/NCAM1/GLG1/ITGAM/PDCD1LG2/HLA-DOA/ESAM/L1CAM/ITGB2/CD22/NRXN1/SIGLEC1/ICAM3/CADM3/CD86/HLA-DMB/CD40LG/HLA-DPA1/CLDN11/ITGAL/NRXN2/HLA-DRA/CNTN1/HLA-DPB1/HLA-DQA1/CD80/ITGB8/NLGN1/HLA-DRB1/HLA-DQB1/ICOS/SELP/CD274/HLA-E/NFASC/NCAM2/SELE/HLA-DRB5/CLDN5/CD99/ITGA6/C…
REACTOME_O_GLYCOSYLATION_OF_TSR_DOMAIN_CONTAINING_PROTEINS	REACTOME_O_GLYCOSYLATION_OF_TSR_DOMAIN_CONTAINING_PROTEINS	REACTOME_O_GLYCOSYLATION_OF_TSR_DOMAIN_CONTAINING_PROTEINS	37	0.685694284746466	1.91781138152985	6.07237700275109e-08	3.19761863173311e-06	1.92596916648525e-06	3446	tags=68%, list=18%, signal=56%	THBS1/ADAMTS9/ADAMTS5/ADAMTS1/ADAMTSL1/SPON1/ADAMTS6/ADAMTSL3/ADAMTS4/ADAMTS3/THSD4/THSD7A/ADAMTS10/THBS2/CFP/SPON2/ADAMTS15/ADAMTS2/ADAMTS8/ADAMTS16/ADAMTS14/ADAMTS12/THSD1/ADAMTS18/ADAMTSL4
KEGG_CHEMOKINE_SIGNALING_PATHWAY	KEGG_CHEMOKINE_SIGNALING_PATHWAY	KEGG_CHEMOKINE_SIGNALING_PATHWAY	183	0.485292434517801	1.50440713520457	6.13477825677507e-08	3.19761863173311e-06	1.92596916648525e-06	6951	tags=65%, list=36%, signal=42%	GNG2/RAP1A/GRK5/RAP1B/ROCK1/ROCK2/GNG11/GNAI2/AKT3/ADCY9/GNG12/NFKB1/DOCK2/JAK2/CXCL12/PRKCB/RHOA/PIK3R5/PIK3R1/STAT5B/PIK3CG/ELMO1/CCR4/STAT3/CCL2/CCR1/PRKACB/ITK/ADCY5/FOXO3/MAPK1/CX3CR1/SHC1/SOS2/PIK3CA/CCL23/RASGRP2/HCK/TIAM2/ADCY4/CX3CL1/CCR2/GNB4/LYN/WAS/PIK3CD/PREX1/CHUK/GNGT2/CXCR4/CXCL2/CCR8/ADCY2/ADCY3/PLCB2/PLCB4/CRK/FGR/GRB2/ADCY7/JAK3/VAV1/RAF1/NCF1/CCR5/CCL13/PLCB1/CCL24/PXN/GNB5/CC…
KEGG_CYTOKINE_CYTOKINE_RECEPTOR_INTERACTION	KEGG_CYTOKINE_CYTOKINE_RECEPTOR_INTERACTION	KEGG_CYTOKINE_CYTOKINE_RECEPTOR_INTERACTION	259	0.457244103517765	1.43516724231891	7.81262986013565e-08	4.00195229559707e-06	2.41043026537761e-06	7626	tags=62%, list=40%, signal=38%	TGFBR2/IL6ST/PDGFRA/ACVR1/TNFSF8/BMPR2/PDGFC/PLEKHO2/HGF/ACVRL1/PDGFRB/FAS/KITLG/CSF1R/GHR/KDR/TGFB2/CXCL12/CSF1/IL7R/TGFB3/IL10RA/LEPR/LIFR/CCR4/OSMR/LIF/TNFRSF1B/IL6R/CCL2/IL10/CCR1/IL1R1/FLT4/CX3CR1/BMPR1A/TNFSF4/FLT3/IL2RA/TNFSF12/TGFBR1/FLT1/CSF2RB/CCL23/TNFRSF10D/IFNAR1/CX3CL1/KIT/TNFRSF10C/NGFR/CCR2/IL6/VEGFC/TNFRSF19/CSF3R/CSF2RA/IL13RA1/TNFSF14/CXCR4/CXCL2/CCR8/IL7/TNFSF13B/PDGFA/CD40LG/…
REACTOME_DISEASES_OF_GLYCOSYLATION	REACTOME_DISEASES_OF_GLYCOSYLATION	REACTOME_DISEASES_OF_GLYCOSYLATION	140	0.514673998989373	1.5779806162945	8.33695981007992e-08	4.1981538297877e-06	2.52860511634895e-06	4683	tags=46%, list=24%, signal=35%	HSPG2/THBS1/PAPSS2/ADAMTS9/NOTCH2/ADAMTS5/CHSY1/ADAMTS1/SDC2/ADAMTSL1/SPON1/CHST3/GPC6/ADAMTS6/ADAMTSL3/FMOD/ADAMTS4/ADAMTS3/THSD4/NOTCH4/DCN/VCAN/THSD7A/SDC3/ADAMTS10/GPC4/LUM/THBS2/CFP/SPON2/ADAMTS15/CSPG4/ALG11/OGN/HEXB/OMD/EXT2/ADAMTS2/ADAMTS8/SLC26A2/EXT1/ADAMTS16/PRELP/GLB1/ADAMTS14/ADAMTS12/MGAT2/B4GAT1/THSD1/ADAMTS18/GNE/NUS1/ADAMTSL4/PGM1/KERA/GPC5/ALG12/SBSPON/DHDDS/NOTCH1/ALG9/C1GALT1/…
REACTOME_NEGATIVE_REGULATION_OF_THE_PI3K_AKT_NETWORK	REACTOME_NEGATIVE_REGULATION_OF_THE_PI3K_AKT_NETWORK	REACTOME_NEGATIVE_REGULATION_OF_THE_PI3K_AKT_NETWORK	118	0.526698050119341	1.60555011904416	8.96615631941297e-08	4.43974173749599e-06	2.67411679701791e-06	6205	tags=64%, list=32%, signal=44%	PDGFRA/PIP4K2A/FGF2/HGF/PDGFRB/PTEN/AKT3/KITLG/CD28/FGFR1/PIK3R1/FYN/PIP5K1C/PTPN11/PPP2CB/FGF7/IL33/MAPK1/KL/FLT3/PHLPP2/GAB2/PIK3AP1/PIK3CA/BDNF/GAB1/FGF10/NTRK3/KIT/IL1RL1/PPP2R5E/NTRK2/CD86/PIK3CD/TRAT1/TRAF6/FGF1/PPP2R5B/PPP2R5C/IRS1/PDGFA/ESR1/GRB2/VAV1/FGF16/MET/IL1RAP/IER3/CD80/NRG1/PPP2R5D/HBEGF/EGFR/AKT1/ICOS/PPP2R5A/PIP4K2B/PIP5K1B/FGF9/STRN/FRS2/PDGFB/IRS2/NRG2/INSR/LCK/AREG/PIK3CB/PI…
KEGG_MAPK_SIGNALING_PATHWAY	KEGG_MAPK_SIGNALING_PATHWAY	KEGG_MAPK_SIGNALING_PATHWAY	266	0.459047600450311	1.44138445869394	9.17588860672052e-08	4.46910902468306e-06	2.69180511327435e-06	7282	tags=58%, list=38%, signal=37%	TGFBR2/MEF2C/MAP3K3/PDGFRA/RASGRP4/PPP3CB/FGF2/RAP1A/PDGFRB/RAP1B/RAPGEF2/AKT3/GNG12/PPP3CC/FAS/NFKB1/DUSP3/RASGRF2/FLNA/TAOK3/TGFB2/FGFR1/PRKCB/RPS6KA2/GNA12/TGFB3/SRF/CACNA2D1/CACNA2D4/MAP3K2/CACNA1C/MRAS/RASGRP3/PPP3CA/PRKACB/IL1R1/NFATC2/TAB2/FGF7/MAPK1/MAPK8IP1/ATF2/FLNC/RPS6KA3/SOS2/MAPK14/TGFBR1/DUSP1/RASGRP2/BDNF/MAP3K14/CACNA1H/PRKCA/MAP3K12/FGF10/PLA2G4A/STK4/NTRK1/NTRK2/FGF13/CHUK/PPM1…
REACTOME_COLLAGEN_BIOSYNTHESIS_AND_MODIFYING_ENZYMES	REACTOME_COLLAGEN_BIOSYNTHESIS_AND_MODIFYING_ENZYMES	REACTOME_COLLAGEN_BIOSYNTHESIS_AND_MODIFYING_ENZYMES	67	0.591951956397636	1.74389444521267	9.7002195459563e-08	4.64828262436067e-06	2.79972380783119e-06	4321	tags=60%, list=23%, signal=46%	CRTAP/TLL1/COL15A1/COL6A3/COL14A1/COL18A1/COL4A1/COL4A2/COL21A1/COL6A1/ADAMTS3/COL6A2/COL8A1/P4HA3/COL5A2/COL3A1/COL1A2/COL16A1/COL5A1/COLGALT2/COL8A2/ADAMTS2/COL25A1/COL5A3/P3H2/PCOLCE2/COL12A1/COL1A1/COL13A1/ADAMTS14/COL4A4/COL23A1/SERPINH1/PCOLCE/P4HA2/COL19A1/COL4A3/BMP1/COL24A1/PLOD2
WP_CHEMOKINE_SIGNALING	WP_CHEMOKINE_SIGNALING	WP_CHEMOKINE_SIGNALING	163	0.493716510818904	1.52315185461648	1.10655475806275e-07	5.21837172413401e-06	3.14309622173212e-06	6052	tags=60%, list=32%, signal=41%	GNG2/RAP1A/GRK5/RAP1B/ROCK1/ROCK2/GNG11/GNAI2/AKT3/ADCY9/GNG12/NFKB1/DOCK2/JAK2/CXCL12/PRKCB/PIK3R5/PIK3R1/STAT5B/PIK3CG/ELMO1/CCR4/STAT3/CCR1/PRKACB/ITK/ADCY5/FOXO3/MAPK1/CX3CR1/SHC1/SOS2/PIK3CA/RASGRP2/HCK/TIAM2/ADCY4/CX3CL1/CCR2/GNB4/LYN/WAS/PIK3CD/PREX1/CHUK/GNGT2/CXCR4/CCR8/ADCY2/ADCY3/PLCB2/PLCB4/CRK/FGR/GRB2/ADCY7/JAK3/VAV1/RAF1/NCF1/PLCB1/CCL24/PXN/GNB5/PTK2B/CXCL3/GNG7/SHC4/CXCR6/GNB1/AK…
WP_ADIPOGENESIS	WP_ADIPOGENESIS	WP_ADIPOGENESIS	130	0.523610793903741	1.60160343209077	1.21193787811103e-07	5.62604286854355e-06	3.38864209340255e-06	4754	tags=52%, list=25%, signal=40%	IL6ST/MEF2C/MEF2D/WWTR1/MEF2A/MBNL1/EBF1/FAS/FOXO1/NCOR2/CTNNB1/EGR2/STAT5B/LPIN2/IGF1/LIFR/NR3C1/LIF/STAT3/NCOR1/NR2F1/KLF6/PPARA/RORA/CREB1/KLF7/HIF1A/STAT5A/RARA/GDF10/SOCS3/BMP4/IL6/LPIN1/RBL2/FZD1/RB1/LPL/EPAS1/IRS1/SPOCK1/SLC2A4/NAMPT/PTGIS/TGFB1/CELF1/WNT5B/PPARGC1A/FRZB/CISD1/OSM/RXRG/FOXC2/TWIST1/ADIPOQ/NCOA1/NCOA2/GADD45B/AGT/CYP26B1/BMP1/CFD/NRIP1/SERPINE1/STAT1/SFRP4/STAT2/GADD45A
WP_MODULATORS_OF_TCR_SIGNALING_AND_T_CELL_ACTIVATION	WP_MODULATORS_OF_TCR_SIGNALING_AND_T_CELL_ACTIVATION	WP_MODULATORS_OF_TCR_SIGNALING_AND_T_CELL_ACTIVATION	60	0.604226134044136	1.76844078427844	1.25409119456138e-07	5.73216144467979e-06	3.45255875425805e-06	5992	tags=73%, list=31%, signal=51%	SH2B3/MEF2D/NFKB1/CD28/PIK3R1/LCP2/ZFP36L1/TNFAIP3/CBLB/ITK/GRAP2/RHOH/MAP3K14/CUL5/GNA13/ARIH2/CHUK/TRAF6/CD3G/GRB2/VAV1/SH2D1A/CD5/UBASH3A/AKT1/CD3E/BCL10/PDPK1/MAP4K1/MALT1/CD8A/RELA/CD247/PRKCQ/AGO1/IKBKG/RPRD1B/LCK/RASA2/ZAP70/CDKN1B/NFKBIA/MAP3K8/SOCS1
KEGG_MEDICUS_ENV_FACTOR_ARSENIC_TO_ELECTRON_TRANSFER_IN_COMPLEX_IV	KEGG_MEDICUS_ENV_FACTOR_ARSENIC_TO_ELECTRON_TRANSFER_IN_COMPLEX_IV	KEGG_MEDICUS_ENV_FACTOR_ARSENIC_TO_ELECTRON_TRANSFER_IN_COMPLEX_IV	21	-0.695829068606005	-3.11400666592915	1.31872165266129e-07	5.9362455000859e-06	3.57548135490302e-06	1342	tags=57%, list=7%, signal=53%	COX7C/COX7A2/MT-CO3/COX8A/COX4I1/COX7B/MT-CO2/COX5A/COX6C/COX6B1/COX5B/COX6A1
KEGG_MEDICUS_REFERENCE_GPCR_PLCB_ITPR_SIGNALING_PATHWAY	KEGG_MEDICUS_REFERENCE_GPCR_PLCB_ITPR_SIGNALING_PATHWAY	KEGG_MEDICUS_REFERENCE_GPCR_PLCB_ITPR_SIGNALING_PATHWAY	50	0.636687589834215	1.8342799852831	1.38193188330667e-07	6.12793973925987e-06	3.69094140081907e-06	5543	tags=70%, list=29%, signal=50%	ITPR1/CYSLTR1/EDNRA/ITPR2/F2R/PTGFR/HRH1/EDNRB/ADRA1D/AVPR1A/AGTR1/GNAQ/GNA14/CYSLTR2/HTR2B/BDKRB2/HTR2A/TACR1/TBXA2R/PTGER3/CXCR4/PLCB2/CHRM2/PLCB4/PLCB1/GRPR/PTAFR/TACR2/GNA11/LHCGR/ADRA1A/ADRA1B/GRM1/BDKRB1/NTSR1
KEGG_VASCULAR_SMOOTH_MUSCLE_CONTRACTION	KEGG_VASCULAR_SMOOTH_MUSCLE_CONTRACTION	KEGG_VASCULAR_SMOOTH_MUSCLE_CONTRACTION	112	0.527988461877799	1.60349120251761	1.76169284271979e-07	7.58549193582682e-06	4.56884490102769e-06	4123	tags=48%, list=22%, signal=38%	ITPR1/EDNRA/PPP1R12A/ITPR2/MYLK/CALD1/CALCRL/ROCK1/ROCK2/ADCY9/PRKG1/PRKCB/RHOA/PPP1R12B/ADRA1D/GNA12/AVPR1A/AGTR1/NPR1/GNAQ/CACNA1C/ACTA2/PRKACB/ADCY5/KCNMA1/MAPK1/KCNMB1/GUCY1A2/PRKCA/ARHGEF12/ADCY4/GNA13/PLA2G4A/MYL9/MYH11/NPR2/ADCY2/ADCY3/PLCB2/RAMP1/PTGIR/PLCB4/ADCY7/RAF1/RAMP3/PLCB1/ACTG2/PRKCE/CALM1/CALM3/PLA2G5/GNA11/PRKCH/CALM2
WP_NEUROINFLAMMATION_AND_GLUTAMATERGIC_SIGNALING	WP_NEUROINFLAMMATION_AND_GLUTAMATERGIC_SIGNALING	WP_NEUROINFLAMMATION_AND_GLUTAMATERGIC_SIGNALING	140	0.50929057834032	1.56147515176696	1.75993290980998e-07	7.58549193582682e-06	4.56884490102769e-06	6842	tags=61%, list=36%, signal=40%	TGFBR2/IL6ST/JAK1/FGF2/GLS/NFKB1/SMAD7/TGFB2/PRKCB/CAMK2D/LRRC8C/TRAF5/TGFB3/IL10RA/CAMK4/IGF1/BCL2/DISC1/LIF/STAT3/TNFRSF1B/IL6R/IL10/IL1R1/MAPK1/SLC2A3/TGFBR1/CREB1/BDNF/PRKCA/SOCS3/IL6/CAMK2A/IL13RA1/ADCY3/PLCB2/IRS1/PLCB4/TGFB1/SLC1A2/CAMKK2/DLAT/GLUL/LRRC8A/PLCB1/GRIN2A/CALM1/GRIA3/SRR/GFAP/AKT1/IFNGR1/GRIN3A/GRIK2/NGF/TGFBR3/SLC1A1/IL4R/STAT1/GRIK3/SMAD4/PPP1CC/DLD/SMAD2/INSR/GRM1/GRIK5/NFK…
REACTOME_MUSCLE_CONTRACTION	REACTOME_MUSCLE_CONTRACTION	REACTOME_MUSCLE_CONTRACTION	200	0.480894671064808	1.4968160159999	1.84424008857068e-07	7.82748186163355e-06	4.71459872266188e-06	4593	tags=45%, list=24%, signal=35%	WWTR1/TLN1/VCL/ITPR1/ABCC9/ITGA1/ITPR2/SLC8A1/MYLK/CALD1/SORBS1/ANXA6/PDE5A/TPM1/CAMK2D/STIM1/KCNE4/HIPK1/VIM/DMD/DYSF/NPR1/TMOD2/CLIC2/CACNA1C/ACTA2/SCN7A/SCN1B/ITGB5/TRPC1/SLC8A3/MYL3/TPM4/TMOD1/CACNA1H/GUCY1A2/FXYD6/LMOD1/PLN/RYR2/CES1/MYL9/FGF13/CAMK2A/HIPK2/MYH11/NPR2/KCND3/SCN3A/ATP1A2/ATP2B4/KCNJ12/SCN2B/KCNJ2/SCN3B/AHCYL1/ATP2A2/FXYD2/CASQ2/KCNE3/KCNK2/TPM2/KCNK3/ORAI2/KAT2B/KCNIP1/ACTG2/…
KEGG_LEUKOCYTE_TRANSENDOTHELIAL_MIGRATION	KEGG_LEUKOCYTE_TRANSENDOTHELIAL_MIGRATION	KEGG_LEUKOCYTE_TRANSENDOTHELIAL_MIGRATION	113	0.524466855587859	1.59397313969084	1.90937797102983e-07	7.98980556609807e-06	4.81236849629461e-06	6883	tags=65%, list=36%, signal=42%	ITGB1/JAM3/VCL/ITGA4/PECAM1/RAP1A/RAP1B/ROCK1/CDH5/ROCK2/GNAI2/ACTN1/VCAM1/CXCL12/PRKCB/RHOA/JAM2/CTNNB1/PIK3R5/PIK3R1/PIK3CG/ICAM1/CYBB/ARHGAP5/MMP2/MSN/PTPN11/ITK/MAPK14/RHOH/PIK3CA/ITGAM/PRKCA/ESAM/ITGB2/MYL9/PIK3CD/ARHGAP35/CXCR4/ACTB/CLDN11/ITGAL/VAV1/NCF1/NCF2/THY1/PLCG2/PXN/RAPGEF4/PTK2B/ACTN4/ACTN2/BCAR1/CTNNA3/MYL12A/CLDN5/CD99/CTNNA1/CLDN14/NCF4/PIK3CB/RAC2/CLDN20/VASP/RAPGEF3/PIK3R3/SI…
REACTOME_G_ALPHA_I_SIGNALLING_EVENTS	REACTOME_G_ALPHA_I_SIGNALLING_EVENTS	REACTOME_G_ALPHA_I_SIGNALLING_EVENTS	308	0.442659593590198	1.39779566662014	2.11823868383112e-07	8.74067656897537e-06	5.26462830776741e-06	5402	tags=42%, list=28%, signal=31%	PDE4B/ITPR1/P2RY14/GNG2/PPP3CB/ITPR2/PRKAR1A/P2RY12/GNG11/GNAI2/PDE4D/PDE1A/ADCY9/GNG12/PPP3CC/GPR183/RGS18/APP/P2RY13/LPAR1/CXCL12/CAMK2D/RGS13/NBEA/FPR1/GPER1/C3AR1/PDE4A/CAMK4/RGS3/C3/CCR4/C5AR1/GNAQ/GNA14/CCR1/GPR17/PPP3CA/PRKACB/PPP2CB/PRKAR2A/ADCY5/MAPK1/CX3CR1/RGS22/PDE1C/PSAP/CCL23/FPR3/ADRA2A/CREB1/BDKRB2/PRKCA/RGS5/ADCY4/RGS4/CX3CL1/RGS1/FPR2/S1PR2/PLA2G4A/CCR2/GNB4/GPR55/HTR1B/S1PR3/CA…
PID_FCER1_PATHWAY	PID_FCER1_PATHWAY	PID_FCER1_PATHWAY	58	0.605704783714214	1.76905287359838	2.22626220218802e-07	9.06058219548029e-06	5.45731181502471e-06	3989	tags=64%, list=21%, signal=51%	S1PR1/WIPF1/NFKB1/PRKCB/PIK3R1/FYN/LCP2/BTK/FER/MS4A2/CBL/PTPN11/CBLB/ITK/NFATC2/MAPK1/LAT2/SHC1/GAB2/PIK3CA/DUSP1/FCGR2B/PLA2G4A/LYN/FCER1A/CHUK/FCER1G/RASA1/GRB2/VAV1/RAF1/MAP2K4/PXN/HCLS1/JUN/MAP3K1/AKT1
KEGG_MEDICUS_REFERENCE_ELECTRON_TRANSFER_IN_COMPLEX_IV	KEGG_MEDICUS_REFERENCE_ELECTRON_TRANSFER_IN_COMPLEX_IV	KEGG_MEDICUS_REFERENCE_ELECTRON_TRANSFER_IN_COMPLEX_IV	19	-0.72056751656498	-3.06510106230432	2.42420342724287e-07	9.53175391875014e-06	5.74110494849341e-06	1342	tags=63%, list=7%, signal=59%	COX7C/COX7A2/MT-CO3/COX8A/COX4I1/COX7B/MT-CO2/COX5A/COX6C/COX6B1/COX5B/COX6A1
REACTOME_ANTI_INFLAMMATORY_RESPONSE_FAVOURING_LEISHMANIA_PARASITE_INFECTION	REACTOME_ANTI_INFLAMMATORY_RESPONSE_FAVOURING_LEISHMANIA_PARASITE_INFECTION	REACTOME_ANTI_INFLAMMATORY_RESPONSE_FAVOURING_LEISHMANIA_PARASITE_INFECTION	77	0.569028404905897	1.69024338252831	2.43828104283073e-07	9.53175391875014e-06	5.74110494849341e-06	4449	tags=57%, list=23%, signal=44%	ITPR1/CYSLTR1/GNG2/ITPR2/PRKAR1A/GNG11/GNAI2/ADCY9/GNG12/FYN/MYH9/CD163/IL10/PRKACB/PRKAR2A/ADCY5/CYSLTR2/MAPK14/CREB1/FCGR2A/GGT5/HCK/ADCY4/IL6/GNB4/LYN/PRKAR2B/GNGT2/ADCY2/ADCY3/CD3G/AHCYL1/FGR/ADCY7/PLCG2/GNB5/GNG7/CALM1/GNB1/FCGR3A/PLK2/GNG10/GNAZ/ADCY6
WP_CALCIUM_REGULATION_IN_CARDIAC_CELLS	WP_CALCIUM_REGULATION_IN_CARDIAC_CELLS	WP_CALCIUM_REGULATION_IN_CARDIAC_CELLS	151	0.499217856608668	1.53609492751448	2.4358451976331e-07	9.53175391875014e-06	5.74110494849341e-06	4896	tags=48%, list=26%, signal=36%	ITPR1/GNG2/ITPR2/PRKAR1A/SLC8A1/GRK5/GNG11/GNAI2/ADCY9/GNG12/ANXA6/RGS18/PRKCB/CAMK2D/ADRA1D/RGS2/CAMK4/RGS3/CAMK1/GNAQ/CACNA1C/PRKACB/PRKAR2A/ADCY5/SLC8A3/PKIG/PRKCA/KCNJ5/RGS5/ADCY4/RGS4/RGS1/ADRB3/PLN/RYR2/GNB4/CAMK2A/PRKAR2B/ADCY2/PRKD1/ADCY3/CHRM2/ATP2A2/FXYD2/CASQ2/GNAO1/ADCY7/GJA4/ATP1B2/PRKCE/GJC1/ATP2B1/GNB5/GJC2/GNG7/CALM1/YWHAH/CALM3/GNB1/KCNB1/GNA11/PRKCH/CALM2/GJA5/ATP2A3/GJA1/GNAZ/A…
REACTOME_GPER1_SIGNALING	REACTOME_GPER1_SIGNALING	REACTOME_GPER1_SIGNALING	45	0.643737265810071	1.83480577548651	2.52814500677683e-07	9.75469975991423e-06	5.8753882590849e-06	4449	tags=60%, list=23%, signal=46%	ITGB1/GNG2/PRKAR1A/GNG11/GNAI2/ADCY9/GNG12/ITGA5/GPER1/PRKACB/FN1/PRKAR2A/ADCY5/SHC1/ADCY4/GNB4/PRKAR2B/GNGT2/ADCY2/ADCY3/ADCY7/GNB5/GNG7/GNB1/GNG10/GNAZ/ADCY6
REACTOME_SIGNALING_BY_VEGF	REACTOME_SIGNALING_BY_VEGF	REACTOME_SIGNALING_BY_VEGF	105	0.53361416391245	1.61647893087534	2.69270425976576e-07	1.02564414817488e-05	6.17759411822104e-06	6883	tags=70%, list=36%, signal=45%	AXL/ITPR1/NRP1/ITGB3/ITGAV/ITPR2/ROCK1/CDH5/ROCK2/AKT3/NRP2/DOCK1/NOS3/KDR/NCKAP1L/PRKCB/RHOA/CTNNB1/CAV1/PIK3R1/FYN/ELMO1/CYBB/PRKACB/FLT4/ABI2/MAPK14/FLT1/PIK3CA/PRKCA/VEGFC/NCKAP1/MAPKAPK2/ACTB/ELMO2/AHCYL1/PAK3/RASA1/CRK/CYFIP1/VAV1/NCF1/WASF2/NCF2/NCK1/MAPKAP1/PXN/PTK2B/CALM1/MTOR/AKT1/RICTOR/BCAR1/PDPK1/CTNNA1/NRAS/PAK2/NCF4/PIK3CB/SHC2/KRAS/VEGFB/MAPKAPK3/NCK2/PRKACA/WASF3/CDC42/MAPK11/ABI…
REACTOME_SEMAPHORIN_INTERACTIONS	REACTOME_SEMAPHORIN_INTERACTIONS	REACTOME_SEMAPHORIN_INTERACTIONS	64	0.587166370219568	1.72356844055975	3.03193597350655e-07	1.1402381996567e-05	6.86780966683696e-06	3177	tags=48%, list=17%, signal=41%	ITGB1/TLN1/NRP1/ITGA1/PLXNC1/ROCK1/ROCK2/DPYSL2/PTPRC/RHOA/FYN/SEMA6D/PLXND1/MYH9/PIP5K1C/DPYSL3/RHOB/SEMA3A/ARHGEF12/PLXNA4/CRMP1/MYL9/ARHGAP35/MYH11/MYH10/RRAS/PAK3/SEMA3E/TYROBP/FARP2/MET
REACTOME_ELASTIC_FIBRE_FORMATION	REACTOME_ELASTIC_FIBRE_FORMATION	REACTOME_ELASTIC_FIBRE_FORMATION	44	0.646889340914384	1.83799545154117	3.21118563464185e-07	1.19255406506512e-05	7.18291523538308e-06	3148	tags=64%, list=16%, signal=53%	ITGB1/ITGB3/ITGAV/FBN1/TGFB2/LTBP1/LTBP2/ITGA5/MFAP3/TGFB3/EFEMP1/FBLN5/ITGA8/EMILIN1/ITGB5/FN1/LOXL3/FBLN2/LTBP3/LOX/EFEMP2/BMP4/LTBP4/MFAP4/LOXL2/EMILIN2/TGFB1/ELN
REACTOME_NEUTROPHIL_DEGRANULATION	REACTOME_NEUTROPHIL_DEGRANULATION	REACTOME_NEUTROPHIL_DEGRANULATION	462	0.415742526977208	1.32645463106774	3.70669441409748e-07	1.35957890176341e-05	8.18892853016988e-06	8550	tags=62%, list=45%, signal=35%	CD93/IQGAP2/VCL/ATP8B4/GLIPR1/ARSB/ITGAV/FGL2/PLEKHO2/RAB27A/PECAM1/RAP1A/RAP1B/HVCN1/ROCK1/SDCBP/STK10/CR1/NFKB1/CYB5R3/DOCK2/GNS/PTPRC/NCKAP1L/IQGAP1/RHOA/PTX3/ANO6/TIMP2/STOM/PTPRJ/PRCP/IGF2R/CD33/FPR1/C3AR1/SNAP23/C3/CYBB/C5AR1/UBR4/CAB39/TNFRSF1B/CD53/PTPRB/GSN/DNAJC13/FCN1/CRISPLD2/PTPRN2/MNDA/AP2A2/MAPK1/LAIR1/SIRPA/RAB37/SLC2A3/SPTAN1/CFP/C6orf120/TMEM30A/DNAJC3/MAPK14/DYNC1H1/PSAP/CTSG/F…
WP_INSULIN_SIGNALING	WP_INSULIN_SIGNALING	WP_INSULIN_SIGNALING	160	0.493188967217629	1.52023261387229	3.79141794602193e-07	1.37369545336965e-05	8.27395443932898e-06	7164	tags=66%, list=37%, signal=42%	MAP3K3/RHOJ/RAPGEF1/PTEN/SORBS1/FOXO1/PRKCB/RPS6KA2/PIK3R1/PIK3CG/SRF/PIK3C2A/SNAP23/EHD2/CBL/MAP3K2/MYO1C/ENPP1/EGR1/PTPN11/CBLB/FOXO3/MAPK1/SHC1/RPS6KA3/SOS2/MAPK14/KIF5B/PIK3CA/MAP3K14/GAB1/PRKCA/MAP3K12/SOCS3/CYTH3/RHOQ/CAP1/STXBP1/PIK3CD/PTPN1/SNAP25/IRS1/SLC2A4/CRK/GRB2/PRKAA1/EHD1/GYG1/RAF1/MAP3K7/RRAD/VAMP2/MAP3K4/MAP2K4/PIK3C3/IGF1R/MAPK9/GRB10/MAP4K4/PFKM/MTOR/JUN/MAP3K1/AKT1/PRKCH/PDPK…
KEGG_ARRHYTHMOGENIC_RIGHT_VENTRICULAR_CARDIOMYOPATHY_ARVC	KEGG_ARRHYTHMOGENIC_RIGHT_VENTRICULAR_CARDIOMYOPATHY_ARVC	KEGG_ARRHYTHMOGENIC_RIGHT_VENTRICULAR_CARDIOMYOPATHY_ARVC	74	0.574106365548927	1.70435959087863	3.91850328045407e-07	1.38443883719893e-05	8.33866330045947e-06	4881	tags=58%, list=25%, signal=43%	ITGB1/LAMA2/ITGB3/ITGAV/ITGA4/ITGA9/ITGA1/SLC8A1/SGCB/ACTN1/CTNNB1/ITGA5/DMD/CACNA2D1/CACNA2D4/ITGA8/CACNA1C/ITGB5/SGCD/LEF1/RYR2/ITGA7/ACTB/ITGA2/ITGA11/ITGA10/SGCG/TCF7L1/ATP2A2/CACNB2/CACNG8/SGCA/TCF7/ITGB8/ACTN4/ACTN2/DES/CTNNA3/GJA1/CACNB4/ITGA6/CTNNA1/CDH2
WP_ARRHYTHMOGENIC_RIGHT_VENTRICULAR_CARDIOMYOPATHY	WP_ARRHYTHMOGENIC_RIGHT_VENTRICULAR_CARDIOMYOPATHY	WP_ARRHYTHMOGENIC_RIGHT_VENTRICULAR_CARDIOMYOPATHY	74	0.574106365548927	1.70435959087863	3.91850328045407e-07	1.38443883719893e-05	8.33866330045947e-06	4881	tags=58%, list=25%, signal=43%	ITGB1/LAMA2/ITGB3/ITGAV/ITGA4/ITGA9/ITGA1/SLC8A1/SGCB/ACTN1/CTNNB1/ITGA5/DMD/CACNA2D1/CACNA2D4/ITGA8/CACNA1C/ITGB5/SGCD/LEF1/RYR2/ITGA7/ACTB/ITGA2/ITGA11/ITGA10/SGCG/TCF7L1/ATP2A2/CACNB2/CACNG8/SGCA/TCF7/ITGB8/ACTN4/ACTN2/DES/CTNNA3/GJA1/CACNB4/ITGA6/CTNNA1/CDH2
REACTOME_INTRACELLULAR_SIGNALING_BY_SECOND_MESSENGERS	REACTOME_INTRACELLULAR_SIGNALING_BY_SECOND_MESSENGERS	REACTOME_INTRACELLULAR_SIGNALING_BY_SECOND_MESSENGERS	311	0.4399625783752	1.38942355853116	3.96086506771825e-07	1.38443883719893e-05	8.33866330045947e-06	7374	tags=56%, list=39%, signal=35%	ITPR1/PDGFRA/PIP4K2A/PREX2/FGF2/ITPR2/PRKAR1A/HGF/PDGFRB/PTEN/AKT3/PDE1A/ADCY9/KITLG/FOXO1/CD28/FGFR1/CAMK2D/PIK3R1/FYN/NBEA/PIP5K1C/CAMK4/EGR1/PTPN11/PRKACB/PPP2CB/FGF7/PRKAR2A/ADCY5/IL33/FOXO3/MAPK1/KL/FLT3/ATF2/PDE1C/PHLPP2/GAB2/PIK3AP1/PIK3CA/TNRC6C/CREB1/BDNF/RNF146/GAB1/PRKCA/ADCY4/FGF10/NTRK3/KIT/PHC3/IL1RL1/AGO3/PPP2R5E/TNRC6B/NTRK2/REST/CD86/PIK3CD/CAMK2A/CHUK/PRKAR2B/TRAT1/TRAF6/RPTOR/F…
REACTOME_MOLECULES_ASSOCIATED_WITH_ELASTIC_FIBRES	REACTOME_MOLECULES_ASSOCIATED_WITH_ELASTIC_FIBRES	REACTOME_MOLECULES_ASSOCIATED_WITH_ELASTIC_FIBRES	37	0.667810804402651	1.86779325696955	4.50152072416727e-07	1.55511838040709e-05	9.36668938933214e-06	3148	tags=65%, list=16%, signal=54%	ITGB1/ITGB3/ITGAV/FBN1/TGFB2/LTBP1/LTBP2/MFAP3/TGFB3/EFEMP1/FBLN5/ITGA8/EMILIN1/ITGB5/FN1/FBLN2/LTBP3/EFEMP2/BMP4/LTBP4/MFAP4/EMILIN2/TGFB1/ELN
KEGG_MEDICUS_REFERENCE_ITGA_B_RHOGAP_RHOA_SIGNALING_PATHWAY	KEGG_MEDICUS_REFERENCE_ITGA_B_RHOGAP_RHOA_SIGNALING_PATHWAY	KEGG_MEDICUS_REFERENCE_ITGA_B_RHOGAP_RHOA_SIGNALING_PATHWAY	23	0.74753948723778	1.98250783037296	4.82180474647848e-07	1.64661860940087e-05	9.91780770600534e-06	2625	tags=70%, list=14%, signal=60%	ITGB1/ITGB3/ITGAV/ITGA4/ITGA9/ITGA1/RHOA/ITGA5/ITGA8/ITGB5/FN1/ARHGAP35/ITGA7/ITGA2/ITGA11/ITGA10
REACTOME_CA_DEPENDENT_EVENTS	REACTOME_CA_DEPENDENT_EVENTS	REACTOME_CA_DEPENDENT_EVENTS	36	0.668610076070264	1.86873265167633	4.91538940739235e-07	1.65950249197303e-05	9.99540908201794e-06	4449	tags=67%, list=23%, signal=51%	PRKAR1A/PDE1A/ADCY9/CAMK2D/NBEA/CAMK4/PRKACB/PRKAR2A/ADCY5/MAPK1/PDE1C/CREB1/PRKCA/ADCY4/PLA2G4A/CAMK2A/PRKAR2B/ADCY2/ADCY3/ADCY7/CAMKK2/CALM1/PDE1B/ADCY6
REACTOME_IMMUNOREGULATORY_INTERACTIONS_BETWEEN_A_LYMPHOID_AND_A_NON_LYMPHOID_CELL	REACTOME_IMMUNOREGULATORY_INTERACTIONS_BETWEEN_A_LYMPHOID_AND_A_NON_LYMPHOID_CELL	REACTOME_IMMUNOREGULATORY_INTERACTIONS_BETWEEN_A_LYMPHOID_AND_A_NON_LYMPHOID_CELL	125	0.511079495958834	1.55871857621582	4.98088879885798e-07	1.66272141813563e-05	1.00147971118375e-05	7740	tags=78%, list=40%, signal=47%	ITGB1/ITGA4/LILRA1/CD200/COLEC12/CD34/VCAM1/LILRB5/CD1D/CD33/C3/ICAM1/LILRA2/CD300LB/CD226/NCR3LG1/COL3A1/LILRB1/ICAM2/LAIR1/SIGLEC7/COL1A2/CD300C/FCGR2B/CD81/CD200R1/SIGLEC8/TREML2/SIGLEC6/ITGB2/CD22/SIGLEC1/ICAM3/LILRB2/SIGLEC9/CD300A/SIGLEC11/LILRA5/CD1C/COL1A1/SIGLEC10/SLAMF6/KLRG1/CD3G/CD40LG/ITGAL/LILRA6/CD300E/LILRB4/TYROBP/CD300LG/SH2D1A/PILRA/LILRB3/CRTAM/TREML1/KLRB1/CD300LF/FCGR3A/B2M/…
REACTOME_REGULATION_OF_INSULIN_SECRETION	REACTOME_REGULATION_OF_INSULIN_SECRETION	REACTOME_REGULATION_OF_INSULIN_SECRETION	78	0.562101193450388	1.67015841645016	5.15632268930071e-07	1.70215941221249e-05	1.02523375108903e-05	4449	tags=49%, list=23%, signal=38%	ITPR1/GNG2/ACSL4/ITPR2/PRKAR1A/RAP1A/GNG11/GNAI2/GNG12/IQGAP1/GNAQ/CACNA1C/GNA14/PRKACB/PRKAR2A/ADCY5/ADRA2A/PRKCA/GNB4/STXBP1/PRKAR2B/GNGT2/SNAP25/PLCB2/AHCYL1/VAMP2/PLCB1/CACNB2/AKAP5/RAPGEF4/GNB5/GNG7/GNB1/CD36/KCNB1/GNA11/GNG10/ADCY6
REACTOME_DAG_AND_IP3_SIGNALING	REACTOME_DAG_AND_IP3_SIGNALING	REACTOME_DAG_AND_IP3_SIGNALING	40	0.649114756764377	1.82908515472167	6.11215266258399e-07	1.99542791557408e-05	1.201873357004e-05	4449	tags=65%, list=23%, signal=50%	ITPR1/ITPR2/PRKAR1A/PDE1A/ADCY9/CAMK2D/NBEA/CAMK4/PRKACB/PRKAR2A/ADCY5/PDE1C/CREB1/PRKCA/ADCY4/CAMK2A/PRKAR2B/ADCY2/ADCY3/AHCYL1/ADCY7/CAMKK2/PRKCE/CALM1/PDE1B/ADCY6
WP_COMPLEMENT_SYSTEM_IN_NEURONAL_DEVELOPMENT_AND_PLASTICITY	WP_COMPLEMENT_SYSTEM_IN_NEURONAL_DEVELOPMENT_AND_PLASTICITY	WP_COMPLEMENT_SYSTEM_IN_NEURONAL_DEVELOPMENT_AND_PLASTICITY	102	0.529672237382636	1.60216569268596	6.17904302365584e-07	1.99542791557408e-05	1.201873357004e-05	5486	tags=57%, list=29%, signal=41%	AXL/ITGB3/ITGAV/ATP8B2/CFH/PLSCR4/FAS/CR1/COLEC12/TGFB2/C4A/C4B/PROS1/TGFB3/C3AR1/ATP10A/C3/MFGE8/C5AR1/FCN1/ATP11C/CFI/C1S/CX3CR1/C1R/CFP/GAS6/ITGAM/C5AR2/CD59/CX3CL1/SERPING1/ITGB2/C7/CAP1/C1QC/APAF1/TGFB1/ITGAX/C1QB/C5/C1QA/MASP1/C6/FCN2/MBP/CFD/MERTK/CFB/CASP10/CLU/CASP7/ATP11A/XIAP/ATP8B3/VTN/PLSCR1/CRB1
BIOCARTA_SM_PATHWAY	BIOCARTA_SM_PATHWAY	BIOCARTA_SM_PATHWAY	14	-0.807663412973213	-3.24919085742662	6.3109198852603e-07	2.01610139560305e-05	1.21432527503594e-05	2121	tags=79%, list=11%, signal=70%	SNRPC/SRSF2/SNRPD1/SNRPE/SNRPG/SNRPA1/SNRPD2/SNRPB/SNRNP70/SNRPF/SNRPA
REACTOME_COSTIMULATION_BY_THE_CD28_FAMILY	REACTOME_COSTIMULATION_BY_THE_CD28_FAMILY	REACTOME_COSTIMULATION_BY_THE_CD28_FAMILY	67	0.573409611778593	1.689268573243	7.1094296864078e-07	2.2470335742891e-05	1.3534188652736e-05	6557	tags=75%, list=34%, signal=49%	AKT3/CD28/PIK3R1/FYN/CD4/PTPN11/PPP2CB/GRAP2/PIK3CA/MAP3K14/PDCD1LG2/PPP2R5E/LYN/CD86/BTLA/PPP2R5B/PPP2R5C/CD3G/PAK3/HLA-DPA1/GRB2/HLA-DRA/VAV1/MAPKAP1/HLA-DPB1/HLA-DQA1/CD80/MTOR/HLA-DRB1/PPP2R5D/HLA-DQB1/AKT1/CD3E/ICOS/PPP2R5A/RICTOR/CD274/PDPK1/HLA-DRB5/HLA-DQA2/PDCD1/CD247/PAK2/LCK/MAP3K8/PIK3R3/CTLA4/CDC42/CD3D/HLA-DQB2
WP_EXTRAFOLLICULAR_AND_FOLLICULAR_B_CELL_ACTIVATION_BY_SARSCOV2	WP_EXTRAFOLLICULAR_AND_FOLLICULAR_B_CELL_ACTIVATION_BY_SARSCOV2	WP_EXTRAFOLLICULAR_AND_FOLLICULAR_B_CELL_ACTIVATION_BY_SARSCOV2	72	0.568163002085197	1.68212037459024	7.27971341602333e-07	2.27663458515845e-05	1.37124795648085e-05	6885	tags=79%, list=36%, signal=51%	ZEB2/ETS1/TLR4/CR1/GPR183/PTPRC/FOXO1/CXCL12/CD1D/C4A/IRF8/TLR7/C3/MAF/MFGE8/CD69/IL10/BACH2/STAT5A/IL6/ITGB2/CD22/IRF4/BTLA/CXCR4/TNFSF13B/CD40LG/PRDM1/ITGAX/EBI3/SH2D1A/CD80/TNFSF13/HSPA8/IFIT2/ICOS/CCL21/SLAMF7/CCL19/CD82/MS4A1/PDCD1/IFITM1/CD40/SELL/CXCR5/TBX21/XBP1/PTCRA/CR2/CXCL13/FCRL5/IL12A/TNF/IL21/CD79A/IFNAR2
WP_RAS_SIGNALING	WP_RAS_SIGNALING	WP_RAS_SIGNALING	180	0.48316213224154	1.49562513954215	7.79056486551438e-07	2.411017522442e-05	1.4521886262472e-05	6369	tags=58%, list=33%, signal=39%	ETS1/RGL1/RASA3/TEK/PDGFRA/ABL1/RASGRP4/GNG2/RAP1A/PDGFRB/RAP1B/GNG11/AKT3/GNG12/NFKB1/RASGRF2/CSF1R/KDR/FGFR1/PRKCB/RHOA/PIK3R1/ABL2/SHOC2/MRAS/RASGRP3/PTPN11/PRKACB/PLA2G4C/FLT4/MAPK1/SHC1/FLT3/SOS2/FLT1/GAB2/PIK3CA/RASGRP2/RASAL2/GAB1/PRKCA/KIT/PLA2G4A/NGFR/STK4/NTRK1/RAPGEF5/RALB/GNB4/NTRK2/PIK3CD/CHUK/GNGT2/RRAS/PAK3/RASA1/GRB2/RAF1/PLA1A/RASSF1/MET/PLCG2/IGF1R/MAPK9/RRAS2/GNB5/GNG7/GRIN2A/C…
REACTOME_PI3K_AKT_SIGNALING_IN_CANCER	REACTOME_PI3K_AKT_SIGNALING_IN_CANCER	REACTOME_PI3K_AKT_SIGNALING_IN_CANCER	110	0.513619417226128	1.5591531934029	8.56539949147023e-07	2.62348473084104e-05	1.58016051389033e-05	6205	tags=61%, list=32%, signal=41%	PDGFRA/FGF2/HGF/PDGFRB/PTEN/AKT3/KITLG/FOXO1/CD28/FGFR1/PIK3R1/FYN/PTPN11/FGF7/FOXO3/KL/FLT3/GAB2/PIK3AP1/PIK3CA/CREB1/BDNF/GAB1/FGF10/NTRK3/KIT/NTRK2/CD86/PIK3CD/CHUK/TRAT1/FGF1/NR4A1/IRS1/PDGFA/ESR1/GRB2/VAV1/FGF16/MET/MAPKAP1/CD80/MTOR/NRG1/HBEGF/EGFR/AKT1/ICOS/RICTOR/PDPK1/FGF9/STRN/FRS2/PDGFB/IRS2/NRG2/LCK/AREG/PIK3CB/CDKN1B/NRG3/RAC2/TSC2/PIK3R3/EREG/FGF5/EGF
REACTOME_PLATELET_ADHESION_TO_EXPOSED_COLLAGEN	REACTOME_PLATELET_ADHESION_TO_EXPOSED_COLLAGEN	REACTOME_PLATELET_ADHESION_TO_EXPOSED_COLLAGEN	15	0.810020456528464	2.01030968880112	9.86871377613469e-07	2.99183149274451e-05	1.80202077544887e-05	3210	tags=80%, list=17%, signal=67%	ITGB1/ITGA1/VWF/FYN/COL1A2/GP5/LYN/ITGA2/COL1A1/ITGA10/FCER1G/GP1BA
REACTOME_SIGNALING_BY_MET	REACTOME_SIGNALING_BY_MET	REACTOME_SIGNALING_BY_MET	79	0.54929442468797	1.63326191821086	1.10487503214151e-06	3.31574113181054e-05	1.99711595389747e-05	5228	tags=58%, list=27%, signal=43%	LAMC1/ITGB1/LAMA2/LAMA4/LAMB2/RAPGEF1/TNS3/HGF/RAP1A/RAP1B/LAMB1/EPS15/PIK3R1/PTPRJ/CBL/STAT3/DOCK7/PTPN11/FN1/COL5A2/COL3A1/STAM2/COL1A2/SHC1/PIK3CA/GAB1/COL5A1/LRIG1/PTPN1/COL5A3/ITGA2/COL1A1/LAMA1/CRK/GRB2/LAMC3/MET/USP8/LAMA3/STAM/COL24A1/UBC/RANBP9/NRAS/SOS1/SH3KBP1
KEGG_JAK_STAT_SIGNALING_PATHWAY	KEGG_JAK_STAT_SIGNALING_PATHWAY	KEGG_JAK_STAT_SIGNALING_PATHWAY	155	0.486009716796754	1.49678967552436	1.12088365346981e-06	3.33014533445881e-05	2.00579180094598e-05	5058	tags=47%, list=26%, signal=35%	IL6ST/JAK1/SPRY1/AKT3/SPRED1/GHR/JAK2/SOCS5/PIK3R5/PIK3R1/CCND2/STAT5B/PIK3CG/IL7R/IL10RA/LEPR/SPRY2/LIFR/OSMR/CBL/LIF/STAT3/IL6R/IL10/PTPN11/CBLB/STAM2/IL2RA/SOS2/CSF2RB/PIK3CA/PIAS1/STAT5A/IFNAR1/SOCS3/SOCS4/IL6/CSF3R/PIK3CD/CSF2RA/IL13RA1/CREBBP/STAT4/IL7/IL3RA/GRB2/JAK3/OSM/MPL/CRLF2/IL2RB/IL15/TPO/SPRY4/IL12RB1/IL21R/EP300/IL5RA/CCND3/AKT1/IFNGR1/SOCS2/STAM/IL4R/CLCF1/STAT1/CSF3/STAT2/IL13RA…
KEGG_SMALL_CELL_LUNG_CANCER	KEGG_SMALL_CELL_LUNG_CANCER	KEGG_SMALL_CELL_LUNG_CANCER	84	0.55036966836923	1.64086995585522	1.25904074243785e-06	3.70357430275531e-05	2.23071314449645e-05	5701	tags=60%, list=30%, signal=42%	LAMC1/ITGB1/LAMA2/LAMA4/ITGAV/LAMB2/PTEN/AKT3/NFKB1/COL4A1/COL4A2/LAMB1/PIK3R5/PIK3R1/PIK3CG/TRAF5/BIRC2/BCL2/BIRC3/FN1/RARB/PIK3CA/PIAS1/TRAF1/PTGS2/PIK3CD/RB1/CHUK/APAF1/TRAF6/ITGA2/LAMA1/COL4A4/LAMC3/CDK6/TRAF3/RXRG/LAMA3/AKT1/MAX/ITGA6/COL4A6/RELA/MYC/XIAP/IKBKG/PIK3CB/LAMB4/CDKN1B/NFKBIA
KEGG_T_CELL_RECEPTOR_SIGNALING_PATHWAY	KEGG_T_CELL_RECEPTOR_SIGNALING_PATHWAY	KEGG_T_CELL_RECEPTOR_SIGNALING_PATHWAY	107	0.5188763094544	1.57328479753988	1.44746589137255e-06	4.21609917967436e-05	2.53941384451325e-05	6968	tags=72%, list=36%, signal=46%	PPP3CB/AKT3/PPP3CC/NFKB1/PTPRC/NFATC1/CD28/RHOA/PIK3R5/PIK3R1/FYN/PIK3CG/CD4/LCP2/CBL/IL10/PPP3CA/CBLB/ITK/NFATC2/NFAT5/GRAP2/MAPK1/NFATC3/SOS2/MAPK14/PIK3CA/MAP3K14/PIK3CD/CHUK/CD3G/PAK3/CD40LG/GRB2/VAV1/RAF1/MAP3K7/NCK1/MAPK9/JUN/AKT1/CD3E/ICOS/NFATC4/BCL10/PDPK1/TEC/MALT1/CD8A/RELA/NRAS/PDCD1/SOS1/CD247/PAK2/PRKCQ/IKBKG/LCK/PIK3CB/ZAP70/NFKBIA/MAP3K8/KRAS/PIK3R3/RASGRP1/NCK2/FOS/CTLA4/CDC42/CD…
WP_EGFEGFR_SIGNALING	WP_EGFEGFR_SIGNALING	WP_EGFEGFR_SIGNALING	162	0.479861663963777	1.48007243630736	1.53158220684321e-06	4.41779683158367e-05	2.66089908189418e-05	7427	tags=67%, list=39%, signal=42%	JAK1/MEF2C/MEF2D/MAP3K3/ABL1/MEF2A/RAP1A/PTEN/ROCK1/NOS3/IQSEC1/JAK2/FOXO1/IQGAP1/PRKCB/RPS6KA2/CAV1/EPS15/PIK3R1/STAT5B/PXDN/SPRY2/ASAP1/CBL/MAP3K2/STAT3/PTPN11/CBLB/MAPK1/STAM2/SHC1/RPS6KA3/AP2B1/SOS2/MAPK14/GAB2/CREB1/SYNJ1/GAB1/STAT5A/PRKCA/CAV2/INPP5D/RALB/STXBP1/CAMK2A/DOK2/EPS8/RASA1/CRK/GRB2/PTPN12/VAV1/NEDD4/RAF1/MAP3K4/NCK1/MAPK9/GRB10/TWIST1/PTK2B/USP8/MTOR/JUN/MAP3K1/EGFR/AKT1/ERRFI1/…
REACTOME_COLLAGEN_CHAIN_TRIMERIZATION	REACTOME_COLLAGEN_CHAIN_TRIMERIZATION	REACTOME_COLLAGEN_CHAIN_TRIMERIZATION	44	0.627479928431478	1.7828478248849	1.77843220358041e-06	5.08050199695904e-05	3.06005541101893e-05	4239	tags=59%, list=22%, signal=46%	COL15A1/COL6A3/COL14A1/COL18A1/COL4A1/COL4A2/COL21A1/COL6A1/COL6A2/COL8A1/COL5A2/COL3A1/COL1A2/COL16A1/COL5A1/COL8A2/COL25A1/COL5A3/COL12A1/COL1A1/COL13A1/COL4A4/COL23A1/COL19A1/COL4A3/COL24A1
PID_SHP2_PATHWAY	PID_SHP2_PATHWAY	PID_SHP2_PATHWAY	56	0.593512691773146	1.72731641011271	1.91080900100789e-06	5.40667956380424e-05	3.25651659319641e-05	6491	tags=82%, list=34%, signal=54%	IL6ST/JAK1/TEK/PDGFRB/SDC2/NOS3/JAK2/KDR/RHOA/PIK3R1/IL6R/PTPN11/SHC1/IL2RA/GAB2/PIK3CA/BDNF/GAB1/NTRK3/IL6/NTRK1/NTRK2/ARHGAP35/ANGPT1/IRS1/GRB2/JAK3/RAF1/IGF1R/IL2RB/EGFR/IFNGR1/NGF/FRS2/STAT1/PDGFB/NRAS/SOS1/LCK/PAG1/KRAS/LMO4/EGF/PRKACA/NTF3/GNAI3
WP_WNT_SIGNALING_WP428	WP_WNT_SIGNALING_WP428	WP_WNT_SIGNALING_WP428	113	0.506506682914765	1.53938812155269	1.97966515273652e-06	5.54866525356624e-05	3.34203650412323e-05	5286	tags=49%, list=28%, signal=35%	ROR1/PPP3CB/DAAM2/ROCK2/PRICKLE2/PPP3CC/NFATC1/PRKCB/RHOA/CAMK2D/CTNNB1/CCND2/GPC4/PPP3CA/FZD7/ROR2/NFATC2/SOX17/NFATC3/APC/SERPINF1/LEF1/PRKCA/PRICKLE1/CSNK1A1/LRP6/CAMK2A/SFRP1/FZD1/PLCB2/RYK/PLCB4/TCF7L1/SFRP2/WNT5B/FZD8/MAP3K7/PLCB1/MAPK9/SFRP5/TCF7/WNT2B/INVS/JUN/CCND3/CHD8/DAAM1/NKD1/NFATC4/SFRP4/DKK1/MYC/CTBP2/SENP2/VANGL1
PID_ANGIOPOIETIN_RECEPTOR_PATHWAY	PID_ANGIOPOIETIN_RECEPTOR_PATHWAY	PID_ANGIOPOIETIN_RECEPTOR_PATHWAY	49	0.609098342216117	1.75257368625578	2.01610936100748e-06	5.59800085191891e-05	3.37175200561999e-05	5075	tags=69%, list=27%, signal=51%	ETS1/ITGB1/TEK/FGF2/NFKB1/NOS3/FOXO1/ITGA5/PIK3R1/FYN/STAT5B/AGTR1/MMP2/PTPN11/FN1/MAPK1/SHC1/MAPK14/PIK3CA/STAT5A/BMX/DOK2/ELF1/ANGPT1/RASA1/CRK/GRB2/NCK1/PXN/AKT1/ANGPT2/FES/RELA/ELF2
PID_LYMPH_ANGIOGENESIS_PATHWAY	PID_LYMPH_ANGIOGENESIS_PATHWAY	PID_LYMPH_ANGIOGENESIS_PATHWAY	24	0.714355781676312	1.90248262169503	2.08819710997708e-06	5.69177395756138e-05	3.42823282178758e-05	3233	tags=79%, list=17%, signal=66%	ITGB1/ITGA4/ITGA1/ITGA5/PIK3R1/FN1/FLT4/MAPK1/COL1A2/SHC1/MAPK14/PIK3CA/CREB1/VEGFC/ITGA2/COL1A1/CRK/GRB2/MAP2K4
WP_REGULATORY_CIRCUITS_OF_STAT3_SIGNALING	WP_REGULATORY_CIRCUITS_OF_STAT3_SIGNALING	WP_REGULATORY_CIRCUITS_OF_STAT3_SIGNALING	78	0.549332661439421	1.63221956940213	2.08294949174913e-06	5.69177395756138e-05	3.42823282178758e-05	4149	tags=53%, list=22%, signal=41%	IL6ST/JAK1/PDGFRA/PDGFRB/F2R/GHR/PTPRC/JAK2/PRKCB/SETD7/IL7R/IL10RA/AGTR1/LIFR/PTPRD/OSMR/STAT3/IL6R/F2RL2/MAPK1/IL2RA/MAPK14/CSF2RB/IFNAR1/SOCS3/CSF3R/CSF2RA/CREBBP/RPTOR/IL3RA/JAK3/MAPKAP1/MPL/IL2RB/MAPK9/MTOR/IL21R/IL5RA/EGFR/IFNGR1/RICTOR
WP_NETWORK_MAP_OF_SARSCOV2_SIGNALING	WP_NETWORK_MAP_OF_SARSCOV2_SIGNALING	WP_NETWORK_MAP_OF_SARSCOV2_SIGNALING	216	0.456757013635252	1.42575454109634	2.11526236919782e-06	5.71313136262428e-05	3.44109667716391e-05	7314	tags=56%, list=38%, signal=35%	TGFBR2/JAK1/FGF2/NLRP3/CFH/JAK2/IL16/CXCL12/FYN/CD4/CD163/CAMK4/MAP1LC3B/GSN/CCL2/IL10/EGR1/CD226/FN1/CFI/IL33/C1S/C1R/CFP/NFATC3/PIAS1/DUSP1/VPS41/HIF1A/IL6/NTRK1/CTSZ/SERPINA5/SMAD1/PTGS2/TRAF6/RPTOR/ACTB/CXCL2/IL7/CD14/RRAS/CTSB/CD3G/HLA-DRA/VPS36/VPS11/CCR5/GP1BA/TRAF3/ATG13/BTN3A1/APOD/CCL8/CXCL3/IL18RAP/TPO/CXCR1/MTOR/HSPA8/NLRP1/HLA-DRB1/JUN/AKT1/AGT/IFITM3/CD3E/CCL21/SELP/CCR6/CTSL/SMAD5/…
REACTOME_ASSEMBLY_OF_COLLAGEN_FIBRILS_AND_OTHER_MULTIMERIC_STRUCTURES	REACTOME_ASSEMBLY_OF_COLLAGEN_FIBRILS_AND_OTHER_MULTIMERIC_STRUCTURES	REACTOME_ASSEMBLY_OF_COLLAGEN_FIBRILS_AND_OTHER_MULTIMERIC_STRUCTURES	61	0.574977078314777	1.68636535507661	2.14965612759177e-06	5.75371923880645e-05	3.46554330669133e-05	4942	tags=61%, list=26%, signal=45%	TLL1/COL15A1/COL6A3/COL14A1/COL18A1/COL4A1/DST/COL4A2/PXDN/COL6A1/COL6A2/COL8A1/COL5A2/COL3A1/LOXL3/COL1A2/LOX/COL5A1/COL8A2/LOXL2/COL5A3/COL12A1/COL1A1/CTSB/COL4A4/CTSS/PCOLCE/COL4A3/LAMA3/BMP1/COL24A1/LOXL4/CTSL/MMP7/ITGA6/COL4A6/PLEC
WP_BURN_WOUND_HEALING	WP_BURN_WOUND_HEALING	WP_BURN_WOUND_HEALING	100	0.520737518945484	1.57261842392419	2.18623394762354e-06	5.79937594499067e-05	3.49304296142859e-05	4703	tags=51%, list=25%, signal=39%	F13A1/TLR4/FBN1/PECAM1/HGF/PDGFRB/TLR1/NFKB1/KDR/TGFB2/CXCL12/FGFR1/TIMP2/TGFB3/TLR7/VIM/SPARC/NOD1/ICAM1/DCN/BCL2/CCL2/MMP2/TNFAIP3/TLR8/FN1/TNC/COL1A2/CD248/ADAM12/TLR6/IL6/TAGLN/LY96/CXCR4/COL1A1/SFRP2/ELN/SERPINH1/TIMP1/LGALS1/IL15/NOX4/AKT1/CD3E/TLR3/TLR5/NFKBIZ/TLR2/INHBA/CNN2
PID_S1P_S1P3_PATHWAY	PID_S1P_S1P3_PATHWAY	PID_S1P_S1P3_PATHWAY	29	0.681381886388247	1.85421854551743	2.30798236345389e-06	5.91122034639784e-05	3.56040836467478e-05	4826	tags=76%, list=25%, signal=57%	S1PR1/ITGB3/ITGAV/PDGFRB/GNAI2/AKT3/JAK2/RHOA/GNA12/GNAQ/GNA14/MAPK1/FLT1/GNA13/S1PR2/S1PR3/CXCR4/GNAO1/AKT1/GNA11/GNAZ/PDGFB
PID_SYNDECAN_4_PATHWAY	PID_SYNDECAN_4_PATHWAY	PID_SYNDECAN_4_PATHWAY	32	0.665762696485623	1.82992895651873	2.30798236345389e-06	5.91122034639784e-05	3.56040836467478e-05	2707	tags=53%, list=14%, signal=46%	ITGB1/THBS1/FGF2/SDCBP/ACTN1/CXCL12/FGFR1/RHOA/ITGA5/FZD7/FN1/TNC/TFPI/ADAM12/PRKCA/CXCR4/LAMA1
REACTOME_PLATELET_AGGREGATION_PLUG_FORMATION	REACTOME_PLATELET_AGGREGATION_PLUG_FORMATION	REACTOME_PLATELET_AGGREGATION_PLUG_FORMATION	38	0.633343297580674	1.77715577135947	2.29871335797817e-06	5.91122034639784e-05	3.56040836467478e-05	4297	tags=61%, list=22%, signal=47%	TLN1/ITGB3/RAP1A/RAP1B/VWF/FN1/COL1A2/SHC1/ADRA2A/RASGRP2/GP5/PTPN1/COL1A1/THPO/CRK/GRB2/GP1BA/MPL/RAPGEF4/APBB1IP/AKT1/BCAR1/PDPK1
WP_IL3_SIGNALING	WP_IL3_SIGNALING	WP_IL3_SIGNALING	49	0.607523705231325	1.74804294441381	2.25734765619089e-06	5.91122034639784e-05	3.56040836467478e-05	3989	tags=61%, list=21%, signal=49%	JAK1/RAPGEF1/JAK2/PIK3R1/FYN/STAT5B/BCL2/ENPP3/CBL/STAT3/CD69/PTPN11/MAPK1/SHC1/CSF2RB/GAB2/STAT5A/HCK/INPP5D/LYN/CD86/PIK3CD/TGFB1/IL3RA/GRB2/VAV1/RAF1/JUN/IL5RA/AKT1
WP_ANGIOGENESIS	WP_ANGIOGENESIS	WP_ANGIOGENESIS	24	0.713354807774685	1.89981681356208	2.33386188027141e-06	5.92641337289433e-05	3.56955933104939e-05	2632	tags=67%, list=14%, signal=58%	TEK/PDGFRA/FGF2/NOS3/KDR/TIMP2/MAPK1/MAPK14/FLT1/PIK3CA/HIF1A/ARNT/TIMP3/SMAD1/CREBBP/ANGPT1
REACTOME_DISEASES_ASSOCIATED_WITH_O_GLYCOSYLATION_OF_PROTEINS	REACTOME_DISEASES_ASSOCIATED_WITH_O_GLYCOSYLATION_OF_PROTEINS	REACTOME_DISEASES_ASSOCIATED_WITH_O_GLYCOSYLATION_OF_PROTEINS	65	0.563942766277324	1.6552792794669	2.59677588527885e-06	6.53815352132498e-05	3.93801873771102e-05	4914	tags=51%, list=26%, signal=38%	THBS1/ADAMTS9/NOTCH2/ADAMTS5/ADAMTS1/ADAMTSL1/SPON1/ADAMTS6/ADAMTSL3/ADAMTS4/ADAMTS3/THSD4/NOTCH4/THSD7A/ADAMTS10/THBS2/CFP/SPON2/ADAMTS15/ADAMTS2/ADAMTS8/ADAMTS16/ADAMTS14/ADAMTS12/B4GAT1/THSD1/ADAMTS18/ADAMTSL4/SBSPON/NOTCH1/C1GALT1/THSD7B/MUC12
BIOCARTA_BAD_PATHWAY	BIOCARTA_BAD_PATHWAY	BIOCARTA_BAD_PATHWAY	25	0.708869631580371	1.89709003291725	2.78442096288303e-06	6.95169300901301e-05	4.18709919230531e-05	3989	tags=68%, list=21%, signal=54%	PRKAR1A/KITLG/PIK3R1/PIK3CG/IGF1/BCL2/PRKACB/PRKAR2A/MAPK1/CSF2RB/PIK3CA/KIT/PRKAR2B/IL3RA/IGF1R/YWHAH/AKT1
WP_BRAINDERIVED_NEUROTROPHIC_FACTOR_BDNF_SIGNALING	WP_BRAINDERIVED_NEUROTROPHIC_FACTOR_BDNF_SIGNALING	WP_BRAINDERIVED_NEUROTROPHIC_FACTOR_BDNF_SIGNALING	143	0.485980652452472	1.4910574422261	2.90632104441509e-06	7.19556651913103e-05	4.33398752237338e-05	7164	tags=66%, list=37%, signal=42%	MEF2C/MEF2A/RAP1A/NFKB1/DPYSL2/JAK2/CTNNB1/EGR2/PIK3R1/FYN/STAT5B/KCNA3/CAMK4/CAMK1/ACACB/MAP3K2/STAT3/EGR1/PTPN11/FOXO3/MAPK1/SIRPA/NCAM1/SHC1/RPS6KA3/MAPK14/APC/CREB1/BDNF/STAT5A/SQSTM1/NTRK3/NGFR/KIDINS220/NTRK1/NTRK2/CAMK2A/CHUK/DOK5/TRAF6/IRS1/GRB2/PRKAA1/CYFIP1/RAF1/NCF1/NCF2/NCK1/MAPK9/PTK2B/GRIA3/MTOR/SHC4/JUN/MAP3K1/AKT1/NGF/NFATC4/PDPK1/SYN1/EIF2S1/CDKL5/FRS2/STAT1/RANBP9/CDH2/IRS2/RELA…
KEGG_MEDICUS_REFERENCE_ITGA_B_RHOG_RAC_SIGNALING_PATHWAY	KEGG_MEDICUS_REFERENCE_ITGA_B_RHOG_RAC_SIGNALING_PATHWAY	KEGG_MEDICUS_REFERENCE_ITGA_B_RHOG_RAC_SIGNALING_PATHWAY	28	0.680941618921672	1.84345165265277	2.93564819925278e-06	7.20810809915704e-05	4.34154148649824e-05	2625	tags=61%, list=14%, signal=52%	ITGB1/ITGB3/ITGAV/ITGA4/ITGA9/ITGA1/DOCK1/ITGA5/ELMO1/ITGA8/ITGB5/FN1/ITGA7/ELMO2/ITGA2/ITGA11/ITGA10
REACTOME_FCGR3A_MEDIATED_IL10_SYNTHESIS	REACTOME_FCGR3A_MEDIATED_IL10_SYNTHESIS	REACTOME_FCGR3A_MEDIATED_IL10_SYNTHESIS	38	0.629667932020465	1.76684272764032	3.19744387533348e-06	7.78656209312768e-05	4.68995218987655e-05	5083	tags=71%, list=27%, signal=52%	ITPR1/ITPR2/PRKAR1A/ADCY9/FYN/IL10/PRKACB/PRKAR2A/ADCY5/CREB1/FCGR2A/HCK/ADCY4/LYN/PRKAR2B/ADCY2/ADCY3/CD3G/AHCYL1/FGR/ADCY7/PLCG2/CALM1/FCGR3A/ADCY6/CD247/FCGR1A
PID_INTEGRIN_CS_PATHWAY	PID_INTEGRIN_CS_PATHWAY	PID_INTEGRIN_CS_PATHWAY	26	0.6881078645846	1.85034908697536	3.44286731686071e-06	8.29024262324141e-05	4.99332581959305e-05	2856	tags=65%, list=15%, signal=56%	ITGB1/ITGB3/ITGAV/ITGA4/ITGA9/ITGA1/ITGA5/ITGA8/ITGB5/ITGAM/ITGB2/ITGA7/ITGA2/ITGA11/ITGA10/ITGAX/ITGAL
WP_ONCOSTATIN_M_SIGNALING	WP_ONCOSTATIN_M_SIGNALING	WP_ONCOSTATIN_M_SIGNALING	64	0.561852168346878	1.64926112042251	3.46008106792977e-06	8.29024262324141e-05	4.99332581959305e-05	6437	tags=72%, list=34%, signal=48%	IL6ST/JAK1/NFKB1/JAK2/PRKCB/PIK3R1/STAT5B/LIFR/OSMR/STAT3/CCL2/EGR1/PTPN11/MAPK1/SHC1/MAPK14/CREB1/HIF1A/PRKCA/SOCS3/TIMP3/IRS1/GRB2/JAK3/RAF1/OSM/PRKCE/MAPK9/PXN/PTK2B/MTOR/AKT1/PRKCH/RICTOR/SERPINE1/STAT1/LDLR/RELA/SOS1/CASP7/CDKN1B/NFKBIA/KRAS/MMP3/FOS/CEBPB
REACTOME_RHOJ_GTPASE_CYCLE	REACTOME_RHOJ_GTPASE_CYCLE	REACTOME_RHOJ_GTPASE_CYCLE	54	0.588210812500046	1.70833141481405	3.56014527542807e-06	8.39459651848951e-05	5.05617958916267e-05	2932	tags=48%, list=15%, signal=41%	GIT2/RHOJ/CDC42BPA/ARHGAP1/FNBP1/FMNL3/CAV1/PIK3R1/STOM/TRIO/SNAP23/ARHGAP5/CDC42BPB/ARHGAP26/SYDE1/ARHGAP21/SLC4A7/WAS/ARHGAP35/PREX1/DOCK8/CPNE8/VAMP3/PAK3/OPHN1/ARL13B
REACTOME_CLATHRIN_MEDIATED_ENDOCYTOSIS	REACTOME_CLATHRIN_MEDIATED_ENDOCYTOSIS	REACTOME_CLATHRIN_MEDIATED_ENDOCYTOSIS	143	0.484011136259544	1.48501468772089	3.56014527542807e-06	8.39459651848951e-05	5.05617958916267e-05	6210	tags=55%, list=32%, signal=38%	SNX9/SYT11/FNBP1/TGOLN2/DAB2/STON1/COPS8/PACSIN2/BIN1/PICALM/EPS15/ITSN1/IL7R/SNX18/IGF2R/CD4/PIK3C2A/PIP5K1C/AGTR1/SCARB2/CBL/DNM3/AP2A2/STAM2/AP2B1/AMPH/AVPR2/FZD4/SYNJ1/SGIP1/SYNJ2/TACR1/M6PR/FCHO2/ACTB/VAMP3/CD3G/AGFG1/CHRM2/HIP1/GRB2/ACTR3/ACTR2/GAPVD1/VAMP2/COPS4/HSPA8/CLTC/OCRL/TOR1B/HBEGF/EGFR/NECAP2/DNAJC6/VAMP4/STAM/EPN2/TOR1A/ARRB1/WASL/AAK1/UBC/LDLR/RAB5A/UBQLN1/NECAP1/ARPC2/SH3KBP1/A…
KEGG_WNT_SIGNALING_PATHWAY	KEGG_WNT_SIGNALING_PATHWAY	KEGG_WNT_SIGNALING_PATHWAY	150	0.481783759401256	1.48208312764111	3.62927215884261e-06	8.4902106960011e-05	5.11376930794235e-05	5286	tags=47%, list=28%, signal=34%	PPP3CB/ROCK1/DAAM2/ROCK2/PRICKLE2/PPP3CC/NFATC1/PRKCB/RHOA/FBXW11/CAMK2D/CTNNB1/CCND2/PPP3CA/PRKACB/FZD7/PPP2CB/NFATC2/NFAT5/SOX17/NFATC3/APC/FZD4/LEF1/PRKCA/PRICKLE1/CSNK1A1/LRP6/PPP2R5E/CAMK2A/SFRP1/FZD1/CREBBP/PPP2R5B/PLCB2/PPP2R5C/PLCB4/TCF7L1/SFRP2/WNT5B/FZD8/PSEN1/MAP3K7/PLCB1/MAPK9/AXIN2/SFRP5/WNT9B/TCF7/EP300/WNT2B/JUN/PPP2R5D/CCND3/CHD8/PPP2R5A/DAAM1/NKD1/NFATC4/MMP7/BTRC/SFRP4/SMAD4/TBL…
REACTOME_RHOB_GTPASE_CYCLE	REACTOME_RHOB_GTPASE_CYCLE	REACTOME_RHOB_GTPASE_CYCLE	68	0.552077210078031	1.62692814686131	4.32486341022815e-06	0.000100384134310842	6.04627285969395e-05	2923	tags=43%, list=15%, signal=36%	STARD13/STARD8/AKAP13/DLC1/ARHGEF17/ARHGAP1/ROCK1/ROCK2/MCAM/STK10/MYO9A/ARHGEF3/CAV1/PIK3R1/STOM/SNAP23/ARHGAP5/PCDH7/ARHGAP26/RHOB/ARHGAP21/ABR/ARHGEF12/ARHGEF2/ARHGAP35/ARHGEF25/PREX1/VAMP3/OPHN1
REACTOME_LAMININ_INTERACTIONS	REACTOME_LAMININ_INTERACTIONS	REACTOME_LAMININ_INTERACTIONS	30	0.67218093067175	1.83391407058182	4.42058325988423e-06	0.000101333164231354	6.10343422180383e-05	4854	tags=77%, list=25%, signal=57%	HSPG2/LAMC1/ITGB1/LAMA2/LAMA4/ITGAV/NID1/LAMB2/NID2/ITGA1/COL18A1/COL4A1/COL4A2/LAMB1/ITGA7/ITGA2/LAMA1/COL4A4/LAMC3/COL4A3/LAMA3/ITGA6/COL4A6
BIOCARTA_NO1_PATHWAY	BIOCARTA_NO1_PATHWAY	BIOCARTA_NO1_PATHWAY	28	0.673705863835823	1.82386294739442	4.43396544936925e-06	0.000101333164231354	6.10343422180383e-05	4123	tags=64%, list=22%, signal=51%	PDE2A/PDE3A/PRKAR1A/NOS3/KDR/CAV1/PRKACB/PRKAR2A/FLT4/FLT1/BDKRB2/RYR2/PRKAR2B/PDE3B/CALM1/CALM3/AKT1/CALM2
KEGG_SYSTEMIC_LUPUS_ERYTHEMATOSUS	KEGG_SYSTEMIC_LUPUS_ERYTHEMATOSUS	KEGG_SYSTEMIC_LUPUS_ERYTHEMATOSUS	54	0.585317549502212	1.69992855657771	4.80443386596657e-06	0.000108961626074707	6.56290684784505e-05	5283	tags=72%, list=28%, signal=52%	ACTN1/CD28/C4A/C4B/C3/IL10/C1S/C1R/CTSG/FCGR2B/FCGR2A/HLA-DOA/C7/CD86/C1QC/HLA-DMB/CD40LG/HLA-DPA1/C1QB/C5/C1QA/HLA-DRA/C6/HLA-DPB1/HLA-DQA1/CD80/GRIN2A/ACTN4/ACTN2/HLA-DRB1/FCGR3A/HLA-DQB1/ELANE/HLA-DRB5/HLA-DQA2/FCGR1A/HLA-DMA/CD40/TRIM21
PID_INTEGRIN2_PATHWAY	PID_INTEGRIN2_PATHWAY	PID_INTEGRIN2_PATHWAY	27	0.679170634668121	1.83197304721224	4.86765010104507e-06	0.000109304075798556	6.58353306019751e-05	3333	tags=63%, list=17%, signal=52%	JAM3/VCAM1/C3/ICAM1/TGFBI/ICAM2/SPON2/FCGR2A/ITGAM/ITGB2/F10/ICAM3/CD40LG/ITGAX/ITGAL/GP1BA/THY1
REACTOME_SMOOTH_MUSCLE_CONTRACTION	REACTOME_SMOOTH_MUSCLE_CONTRACTION	REACTOME_SMOOTH_MUSCLE_CONTRACTION	40	0.624142789888536	1.75871877740423	4.89311413032915e-06	0.000109304075798556	6.58353306019751e-05	3657	tags=60%, list=19%, signal=49%	TLN1/VCL/ITGA1/MYLK/CALD1/SORBS1/ANXA6/PDE5A/TPM1/DYSF/ACTA2/ITGB5/TPM4/CACNA1H/GUCY1A2/LMOD1/MYL9/MYH11/TPM2/ACTG2/SORBS3/PXN/ALDH2/CALM1
PID_TXA2PATHWAY	PID_TXA2PATHWAY	PID_TXA2PATHWAY	53	0.592133746766465	1.71803137714651	5.0809434049045e-06	0.000112652857134114	6.78523471196987e-05	4423	tags=64%, list=23%, signal=49%	GNG2/ROCK1/GNAI2/NOS3/VCAM1/TGM2/PRKCB/RHOA/PIK3R5/FYN/PIK3CG/GNA12/PIK3R6/ICAM1/GNAQ/GNA14/MAPK14/PRKCA/HCK/GNA13/TBXA2R/LYN/PTGDR/PLCB2/PTGIR/FGR/PRKCE/GNB5/GNB1/EGFR/AKT1/GNA11/PRKCH/SELE
REACTOME_MAPK_FAMILY_SIGNALING_CASCADES	REACTOME_MAPK_FAMILY_SIGNALING_CASCADES	REACTOME_MAPK_FAMILY_SIGNALING_CASCADES	322	0.424048347769438	1.3403157731154	5.21919826397773e-06	0.000114861022535391	6.918235515604e-05	6881	tags=50%, list=36%, signal=33%	IL6ST/JAK1/RGL1/TLN1/RASA3/VCL/TEK/PDGFRA/ITGB3/RASGRP4/FGF2/HGF/RAP1A/PDGFRB/RAP1B/VWF/RAPGEF2/SPRED1/KITLG/SPTBN1/RASGRF2/GFRA2/CDC42EP3/JAK2/FOXO1/FGFR1/IQGAP1/CAMK2D/PIK3R1/FYN/SHOC2/MRAS/RASGRP3/IL6R/MMP2/PTPN11/PRKACB/PPP2CB/FN1/FGF7/FOXO3/MAPK1/KL/SPTAN1/NCAM1/SHC1/FLT3/IL2RA/CUL3/CSF2RB/PIK3CA/TNRC6C/DUSP1/RASAL2/GDNF/FGF10/KIT/IL6/DLG4/CDC14B/AGO3/PPP2R5E/TNRC6B/CSF2RA/CAMK2A/RET/ACTB/FG…
WP_HEPATITIS_B_INFECTION	WP_HEPATITIS_B_INFECTION	WP_HEPATITIS_B_INFECTION	150	0.47875800087821	1.47277516412467	5.35745317662148e-06	0.000117036716086341	7.04928049555458e-05	7249	tags=61%, list=38%, signal=38%	TGFBR2/HSPG2/JAK1/TLR4/AKT3/FAS/NFKB1/JAK2/TGFB2/NFATC1/PRKCB/CREB5/EGR2/PIK3R1/STAT5B/TGFB3/EGR3/BCL2/STAT3/CREB3L1/NFATC2/TAB2/MAPK1/NFATC3/ATF2/SOS2/MAPK14/TGFBR1/PIK3CA/CREB1/STAT5A/PRKCA/IFNAR1/IL6/PIK3CD/CHUK/CREBBP/STAT4/APAF1/TRAF6/DDX3X/TGFB1/GRB2/JAK3/RAF1/MAP3K7/TIRAP/MAP2K4/TRAF3/MAPK9/CREB3L2/PTK2B/EP300/JUN/MAP3K1/AKT1/TLR3/NFATC4/TLR2/STAT1/SMAD4/CASP10/STAT2/CREB3/RELA/NRAS/SOS1/M…
KEGG_MEDICUS_REFERENCE_ITGA_B_RHOGEF_RHOA_SIGNALING_PATHWAY	KEGG_MEDICUS_REFERENCE_ITGA_B_RHOGEF_RHOA_SIGNALING_PATHWAY	KEGG_MEDICUS_REFERENCE_ITGA_B_RHOGEF_RHOA_SIGNALING_PATHWAY	23	0.713301572487223	1.89170736397963	5.74882478082934e-06	0.000124669769517109	7.50902967914704e-05	2625	tags=65%, list=14%, signal=56%	ITGB1/ITGB3/ITGAV/ITGA4/ITGA9/ITGA1/RHOA/ITGA5/ITGA8/ITGB5/FN1/ITGA7/ITGA2/ITGA11/ITGA10
WP_MBDNF_AND_PROBDNF_REGULATION_OF_GABA_NEUROTRANSMISSION	WP_MBDNF_AND_PROBDNF_REGULATION_OF_GABA_NEUROTRANSMISSION	WP_MBDNF_AND_PROBDNF_REGULATION_OF_GABA_NEUROTRANSMISSION	38	0.62080701772967	1.7419790793921	5.87066976261823e-06	0.000126389564237237	7.61261525282303e-05	2228	tags=42%, list=12%, signal=37%	PTEN/ROCK1/JAK2/CREM/RHOA/PIK3R1/PIK3CG/STAT3/AP2A2/SHC1/AP2B1/PIK3CA/CREB1/BDNF/NGFR/NTRK2
REACTOME_CONSTITUTIVE_SIGNALING_BY_ABERRANT_PI3K_IN_CANCER	REACTOME_CONSTITUTIVE_SIGNALING_BY_ABERRANT_PI3K_IN_CANCER	REACTOME_CONSTITUTIVE_SIGNALING_BY_ABERRANT_PI3K_IN_CANCER	83	0.534199978504028	1.59186059298687	5.9163837610097e-06	0.000126457382402589	7.61670003310601e-05	6399	tags=65%, list=33%, signal=44%	PDGFRA/FGF2/HGF/PDGFRB/KITLG/CD28/FGFR1/PIK3R1/FYN/PTPN11/FGF7/KL/FLT3/GAB2/PIK3AP1/PIK3CA/BDNF/GAB1/FGF10/NTRK3/KIT/NTRK2/CD86/PIK3CD/TRAT1/FGF1/IRS1/PDGFA/ESR1/GRB2/VAV1/FGF16/MET/CD80/NRG1/HBEGF/EGFR/ICOS/FGF9/STRN/FRS2/PDGFB/IRS2/NRG2/LCK/AREG/PIK3CB/NRG3/RAC2/PIK3R3/EREG/FGF5/EGF/NTF3
REACTOME_MET_ACTIVATES_PTK2_SIGNALING	REACTOME_MET_ACTIVATES_PTK2_SIGNALING	REACTOME_MET_ACTIVATES_PTK2_SIGNALING	30	0.668310065795424	1.82335317359992	6.57862599397629e-06	0.000139607841629311	8.40877006748849e-05	4239	tags=67%, list=22%, signal=52%	LAMC1/ITGB1/LAMA2/LAMA4/LAMB2/HGF/LAMB1/FN1/COL5A2/COL3A1/COL1A2/COL5A1/COL5A3/ITGA2/COL1A1/LAMA1/LAMC3/MET/LAMA3/COL24A1
PID_ARF6_TRAFFICKING_PATHWAY	PID_ARF6_TRAFFICKING_PATHWAY	PID_ARF6_TRAFFICKING_PATHWAY	49	0.594327749529659	1.71007389553479	6.68423199068121e-06	0.000140842930810737	8.48316116771785e-05	5003	tags=67%, list=26%, signal=50%	ITGB1/ITGAV/ITGA4/ITGA9/ITGA1/BIN1/CTNNB1/EDNRB/ITGA5/PIP5K1C/AGTR1/ITGA8/IL2RA/SPAG9/AVPR2/EXOC5/ITGA7/ITGA2/ITGA11/VAMP3/ITGA10/SLC2A4/ASAP2/EXOC6/CPE/ACAP1/CLTC/EXOC2/EXOC7/ITGA6/CTNNA1/EXOC4/PLD1
WP_CLOCKCONTROLLED_AUTOPHAGY_IN_BONE_METABOLISM	WP_CLOCKCONTROLLED_AUTOPHAGY_IN_BONE_METABOLISM	WP_CLOCKCONTROLLED_AUTOPHAGY_IN_BONE_METABOLISM	79	0.531178713598735	1.57939699675245	6.74674452875684e-06	0.000141158999964342	8.502198442466e-05	5905	tags=62%, list=31%, signal=43%	BMPR2/FYCO1/JAK2/NFATC1/CSF1/PER1/MAP1LC3B/IGF1/BCL2/SEMA3A/CTSK/SERPINF1/ATG16L1/AMBRA1/CHRD/CRY1/SQSTM1/BMP4/IL6/SMAD1/RORB/TRAF6/LAMP2/TGFB1/CLOCK/BECN1/PIK3C3/ATG4C/ATG13/ATG7/CTHRC1/TNFRSF11B/MTOR/BMP6/SMAD9/AKT1/ARHGAP4/RUNX2/SMAD5/NOTCH1/PLEKHM1/SMAD4/DKK1/RB1CC1/ATG5/CALCA/TNFSF11/NR1D2/ATG12
PID_THROMBIN_PAR1_PATHWAY	PID_THROMBIN_PAR1_PATHWAY	PID_THROMBIN_PAR1_PATHWAY	42	0.616703052982791	1.74530996439693	6.82960050605676e-06	0.000141893308416046	8.54642683864299e-05	4524	tags=67%, list=24%, signal=51%	AKAP13/GNG2/ROCK1/ROCK2/GNAI2/TRPC6/F2R/NOS3/PRKCB/RHOA/PIK3R1/GNA12/SNX2/GNAQ/GNA14/ZYX/F2RL2/PIK3CA/PRKCA/GNA13/PLCB2/GNAO1/SNX1/PLCB1/GNB1/GNA11/GNAZ/ARRB1
WP_ENDOCHONDRAL_OSSIFICATION	WP_ENDOCHONDRAL_OSSIFICATION	WP_ENDOCHONDRAL_OSSIFICATION	63	0.557274911460679	1.63494633230878	7.02353166939845e-06	0.000143909741998502	8.66787937421224e-05	4622	tags=56%, list=24%, signal=42%	MEF2C/DDR2/FGF2/ADAMTS5/SOX5/ADAMTS1/GHR/TGFB2/FGFR1/THRA/HDAC4/STAT5B/ADAMTS4/IGF1/CAB39/ENPP1/BMPR1A/MGP/TIMP3/SOX6/PTCH1/PTH1R/TGFB1/RUNX3/FRZB/CHST11/SERPINH1/IGF1R/CALM1/GLI3/BMP6/AKT1/IFT88/RUNX2/STAT1
WP_ENDOCHONDRAL_OSSIFICATION_WITH_SKELETAL_DYSPLASIAS	WP_ENDOCHONDRAL_OSSIFICATION_WITH_SKELETAL_DYSPLASIAS	WP_ENDOCHONDRAL_OSSIFICATION_WITH_SKELETAL_DYSPLASIAS	63	0.557274911460679	1.63494633230878	7.02353166939845e-06	0.000143909741998502	8.66787937421224e-05	4622	tags=56%, list=24%, signal=42%	MEF2C/DDR2/FGF2/ADAMTS5/SOX5/ADAMTS1/GHR/TGFB2/FGFR1/THRA/HDAC4/STAT5B/ADAMTS4/IGF1/CAB39/ENPP1/BMPR1A/MGP/TIMP3/SOX6/PTCH1/PTH1R/TGFB1/RUNX3/FRZB/CHST11/SERPINH1/IGF1R/CALM1/GLI3/BMP6/AKT1/IFT88/RUNX2/STAT1
BIOCARTA_PAR1_PATHWAY	BIOCARTA_PAR1_PATHWAY	BIOCARTA_PAR1_PATHWAY	19	0.737101824360002	1.90209530849397	7.12747214013088e-06	0.00014503917622143	8.73590673267664e-05	3547	tags=79%, list=19%, signal=64%	ROCK1/F2R/PRKCB/RHOA/PIK3R1/PPP1R12B/PIK3CG/GNA12/GNAQ/PIK3CA/PRKCA/GNA13/MAP3K7/PLCB1/PTK2B
BIOCARTA_FCER1_PATHWAY	BIOCARTA_FCER1_PATHWAY	BIOCARTA_FCER1_PATHWAY	39	0.620217062031347	1.74336872062386	7.8974722239421e-06	0.00015961489780498	9.61382225614148e-05	5029	tags=77%, list=26%, signal=57%	PPP3CB/PPP3CC/NFATC1/PRKCB/PIK3R1/PIK3CG/BTK/MS4A2/PPP3CA/NFATC2/MAPK1/NFATC3/SHC1/PIK3CA/PLA2G4A/LYN/FCER1A/FCER1G/GRB2/VAV1/RAF1/MAP2K4/CALM1/CALM3/JUN/MAP3K1/CALM2/NFATC4/SOS1/PAK2
KEGG_MEDICUS_REFERENCE_CXCR4_GNB_G_PLCB_PKC_SIGNALING_PATHWAY	KEGG_MEDICUS_REFERENCE_CXCR4_GNB_G_PLCB_PKC_SIGNALING_PATHWAY	KEGG_MEDICUS_REFERENCE_CXCR4_GNB_G_PLCB_PKC_SIGNALING_PATHWAY	31	0.664703057704498	1.82132177477516	8.19349091904224e-06	0.00016447879405726	9.90678133881352e-05	4283	tags=65%, list=22%, signal=50%	GNG2/GNG11/GNG12/CXCL12/PRKCB/PRKCA/GNB4/GNGT2/CXCR4/PLCB2/PLCB4/CRK/PLCB1/PXN/GNB5/PTK2B/GNG7/GNB1/BCAR1/GNG10
REACTOME_COLLAGEN_DEGRADATION	REACTOME_COLLAGEN_DEGRADATION	REACTOME_COLLAGEN_DEGRADATION	63	0.555493660873489	1.62972045715352	8.27521238087673e-06	0.000165004402574394	9.93843945424969e-05	4527	tags=52%, list=24%, signal=40%	COL15A1/COL6A3/COL14A1/COL18A1/COL4A1/COL4A2/COL6A1/ADAM9/COL6A2/COL8A1/MMP2/MMP19/COL5A2/COL3A1/COL1A2/CTSK/COL16A1/COL5A1/COL8A2/COL25A1/COL5A3/MMP14/COL12A1/COL1A1/COL13A1/CTSB/COL4A4/COL23A1/COL19A1/COL4A3/CTSL/MMP7/ELANE
REACTOME_FATTY_ACIDS	REACTOME_FATTY_ACIDS	REACTOME_FATTY_ACIDS	15	-0.724923474827898	-2.99187306817943	8.44676867195605e-06	0.000167302331495876	0.000100768468367195	2634	tags=60%, list=14%, signal=52%	CYP4F11/CYP4F3/CYP4B1/CYP2J2/CYP4F12/CYP2D6/CYP4F2/CYP4F8/CYP4F22
KEGG_LEISHMANIA_INFECTION	KEGG_LEISHMANIA_INFECTION	KEGG_LEISHMANIA_INFECTION	69	0.552431441542355	1.63025819337268	8.9705926463664e-06	0.000176500865909633	0.000106308870678445	7238	tags=80%, list=38%, signal=50%	JAK1/ITGB1/TLR4/ITGA4/CR1/NFKB1/JAK2/TGFB2/PRKCB/TGFB3/C3/IL10/TAB2/MAPK1/MAPK14/FCGR2A/ITGAM/HLA-DOA/ITGB2/PTGS2/TRAF6/HLA-DMB/HLA-DPA1/TGFB1/HLA-DRA/MAP3K7/NCF1/NCF2/HLA-DPB1/HLA-DQA1/HLA-DRB1/JUN/FCGR3A/HLA-DQB1/IFNGR1/TLR2/HLA-DRB5/STAT1/RELA/HLA-DQA2/FCGR1A/HLA-DMA/NCF4/NFKBIA/IRAK4/FOS/IL12A/TNF/HLA-DOB/MAPK11/MAPK12/FCGR3B/ELK1/MYD88/IL12B
REACTOME_ADORA2B_MEDIATED_ANTI_INFLAMMATORY_CYTOKINES_PRODUCTION	REACTOME_ADORA2B_MEDIATED_ANTI_INFLAMMATORY_CYTOKINES_PRODUCTION	REACTOME_ADORA2B_MEDIATED_ANTI_INFLAMMATORY_CYTOKINES_PRODUCTION	43	0.614038344141989	1.74161492988977	9.12792468712451e-06	0.000177248785917954	0.000106759353065784	4449	tags=56%, list=23%, signal=43%	GNG2/PRKAR1A/GNG11/GNAI2/ADCY9/GNG12/PRKACB/PRKAR2A/ADCY5/CREB1/ADCY4/IL6/GNB4/PRKAR2B/GNGT2/ADCY2/ADCY3/ADCY7/GNB5/GNG7/GNB1/GNG10/GNAZ/ADCY6
WP_TGFBETA_RECEPTOR_SIGNALING_IN_SKELETAL_DYSPLASIAS	WP_TGFBETA_RECEPTOR_SIGNALING_IN_SKELETAL_DYSPLASIAS	WP_TGFBETA_RECEPTOR_SIGNALING_IN_SKELETAL_DYSPLASIAS	58	0.566731385661496	1.65522514155328	9.10966883775027e-06	0.000177248785917954	0.000106759353065784	6567	tags=76%, list=34%, signal=50%	TGFBR2/ZEB2/JAK1/THBS1/FBN1/NFKB1/SMAD7/LTBP1/CTNNB1/SKI/LIF/STAT3/ADAMTS10/ENG/LTBP3/TGFBR1/LEF1/TFE3/BMP4/SMAD1/CREBBP/ZNF423/TGFB1/RUNX3/MAPK9/EP300/JUN/SMAD9/TGFBR3/RUNX2/SMAD5/SERPINE1/INHBA/LEFTY2/STAT1/SMAD4/ZFYVE9/SMAD2/EGF/FOS/TNF/ADAMTSL2/SKIL/NOG
REACTOME_DISEASES_ASSOCIATED_WITH_GLYCOSAMINOGLYCAN_METABOLISM	REACTOME_DISEASES_ASSOCIATED_WITH_GLYCOSAMINOGLYCAN_METABOLISM	REACTOME_DISEASES_ASSOCIATED_WITH_GLYCOSAMINOGLYCAN_METABOLISM	41	0.623935849718149	1.76367544635436	9.2672796296373e-06	0.000177632824384854	0.000106990664654556	2543	tags=49%, list=13%, signal=42%	HSPG2/PAPSS2/CHSY1/SDC2/CHST3/GPC6/FMOD/DCN/VCAN/SDC3/GPC4/LUM/CSPG4/OGN/HEXB/OMD/EXT2/SLC26A2/EXT1/PRELP
REACTOME_SIGNALING_BY_PDGF	REACTOME_SIGNALING_BY_PDGF	REACTOME_SIGNALING_BY_PDGF	58	0.566438600785835	1.65437001882756	9.24874507037803e-06	0.000177632824384854	0.000106990664654556	6742	tags=76%, list=35%, signal=49%	THBS1/PDGFRA/RAPGEF1/PDGFC/PDGFRB/COL6A3/COL4A1/COL4A2/PIK3R1/STAT5B/COL6A1/COL6A2/STAT3/THBS2/PTPN11/COL5A2/COL3A1/PDGFD/PIK3CA/STAT5A/COL5A1/COL5A3/COL4A4/PDGFA/RASA1/CRK/GRB2/PTPN12/NCK1/COL4A3/BCAR1/THBS4/STAT1/PDGFB/NRAS/SOS1/PIK3CB/KRAS/COL6A6/NCK2/COL4A5/STAT6/CRKL/FURIN
KEGG_MEDICUS_REFERENCE_CXCR4_GNAQ_PLCB_G_CALCINEURIN_SIGNALING_PATHWAY	KEGG_MEDICUS_REFERENCE_CXCR4_GNAQ_PLCB_G_CALCINEURIN_SIGNALING_PATHWAY	KEGG_MEDICUS_REFERENCE_CXCR4_GNAQ_PLCB_G_CALCINEURIN_SIGNALING_PATHWAY	21	0.716849855193766	1.87021305047002	9.37208728163608e-06	0.00017768451358979	0.00010702179776529	4245	tags=81%, list=22%, signal=63%	PPP3CB/PPP3CC/NFATC1/CXCL12/GNAQ/PPP3CA/NFATC2/NFATC3/CXCR4/PLCB2/PLCB4/PLCB1/PLCG2/CALM1/CALM3/CALM2/NFATC4
KEGG_MEDICUS_REFERENCE_ITGA_B_FAK_CDC42_SIGNALING_PATHWAY	KEGG_MEDICUS_REFERENCE_ITGA_B_FAK_CDC42_SIGNALING_PATHWAY	KEGG_MEDICUS_REFERENCE_ITGA_B_FAK_CDC42_SIGNALING_PATHWAY	26	0.676017609961379	1.81783791720857	9.38958890393709e-06	0.00017768451358979	0.00010702179776529	3729	tags=65%, list=19%, signal=53%	ITGB1/ITGB3/ITGAV/ITGA4/GIT2/ITGA9/ITGA1/ITGA5/ITGA8/ITGB5/FN1/ITGA7/ITGA2/ITGA11/ITGA10/PXN/ITGB8
REACTOME_RHOA_GTPASE_CYCLE	REACTOME_RHOA_GTPASE_CYCLE	REACTOME_RHOA_GTPASE_CYCLE	144	0.480747450812124	1.47502993519446	9.51738027186911e-06	0.000178962891061539	0.000107791781893254	6104	tags=51%, list=32%, signal=35%	STARD13/STARD8/AKAP13/ARHGAP18/DLC1/ARHGEF17/ARHGAP31/ARHGAP20/PREX2/ARHGAP1/ARHGAP24/ROCK1/ROCK2/MCAM/STK10/FMNL3/MYO9A/RASGRF2/ARHGEF40/DOCK2/ARHGEF3/IQGAP1/RHOA/CAV1/PIK3R1/STOM/TRIO/TAGAP/SNAP23/ARHGAP5/ARHGAP29/PCDH7/ARHGAP42/ARHGAP26/ARHGAP21/ARHGEF15/ARHGAP6/ABR/ARHGEF12/ARHGEF2/ARHGAP35/ARHGEF25/PREX1/ARHGAP22/VAMP3/ARHGAP9/OPHN1/VAV1/SRGAP1/LBR/ACTC1/MYO9B/TEX2/LMAN1/DAAM1/ARHGAP4/KTN1/A…
PID_IL2_1PATHWAY	PID_IL2_1PATHWAY	PID_IL2_1PATHWAY	55	0.574881283258579	1.67108149464441	9.79525512310821e-06	0.000183029578432418	0.000110241202974406	5412	tags=73%, list=28%, signal=52%	JAK1/PRKCB/RHOA/PIK3R1/FYN/STAT5B/BCL2/STAT3/PTPN11/MAPK1/STAM2/SHC1/IL2RA/MAPK14/GAB2/PIK3CA/STAT5A/SOCS3/DOK2/MAPKAPK2/IRS1/RASA1/GRB2/JAK3/RAF1/PRKCE/IL2RB/MAPK9/PTK2B/JUN/PPP2R5D/SOCS2/STAM/STAT1/IRS2/NRAS/SOS1/MYC/LCK/CISH
REACTOME_GLYCOSAMINOGLYCAN_METABOLISM	REACTOME_GLYCOSAMINOGLYCAN_METABOLISM	REACTOME_GLYCOSAMINOGLYCAN_METABOLISM	126	0.484643526143213	1.47836423074784	1.00731301065996e-05	0.000187045434666921	0.000112660007771179	4802	tags=45%, list=25%, signal=34%	HSPG2/CSGALNACT2/PAPSS2/ARSB/LYVE1/CHSY1/DSEL/SDC2/IDS/GNS/CHST3/GPC6/CSGALNACT1/CHSY3/FMOD/DCN/VCAN/SDC3/ST3GAL2/DSE/GPC4/LUM/GLB1L/CSPG4/CHST7/OGN/HEXB/OMD/EXT2/STAB2/CHPF2/HPSE2/SLC26A2/EXT1/HS3ST3B1/XYLT1/PRELP/GLB1/B4GALT5/NDST1/B4GAT1/CHST15/HAS2/CHST11/ST3GAL6/B3GNT2/CHST1/CD44/HGSNAT/KERA/HAS1/GPC5/HS2ST1/BGN/PAPSS1/GLCE/B3GNT7
REACTOME_G_ALPHA_12_13_SIGNALLING_EVENTS	REACTOME_G_ALPHA_12_13_SIGNALLING_EVENTS	REACTOME_G_ALPHA_12_13_SIGNALLING_EVENTS	80	0.53465900627582	1.59024867271468	1.0222279712211e-05	0.000188635981521609	0.000113618015761744	6352	tags=60%, list=33%, signal=40%	AKAP13/ARHGEF17/GNG2/ROCK1/ROCK2/GNG11/GNG12/RASGRF2/ARHGEF40/ARHGEF3/RHOA/ITSN1/ADRA1D/TRIO/GNA12/BTK/FGD2/ARHGEF6/RHOB/ARHGEF15/SOS2/ABR/ARHGEF12/TIAM2/GNA13/FGD4/TBXA2R/GNB4/ARHGEF2/PREX1/GNGT2/VAV1/PLEKHG2/GNB5/GNG7/GNB1/GNG10/ADRA1A/ADRA1B/SOS1/ARHGEF9/ARHGEF10/ARHGEF37/KALRN/RHOC/ARHGEF26/FGD1/ARHGEF11
KEGG_MEDICUS_VARIANT_MUTATION_CAUSED_ABERRANT_ABETA_TO_ELECTRON_TRANSFER_IN_COMPLEX_IV	KEGG_MEDICUS_VARIANT_MUTATION_CAUSED_ABERRANT_ABETA_TO_ELECTRON_TRANSFER_IN_COMPLEX_IV	KEGG_MEDICUS_VARIANT_MUTATION_CAUSED_ABERRANT_ABETA_TO_ELECTRON_TRANSFER_IN_COMPLEX_IV	20	-0.630698574052762	-2.69028310946802	1.06011618726579e-05	0.00019442007360288	0.000117101853044304	717	tags=60%, list=4%, signal=58%	COX7C/COX7A2/MT-CO3/COX8A/COX4I1/COX7B/MT-CO2/COX5A/COX6C/COX6B1/COX5B/COX6A1
PID_INTEGRIN3_PATHWAY	PID_INTEGRIN3_PATHWAY	PID_INTEGRIN3_PATHWAY	42	0.612031702785003	1.73208973789091	1.08001862673579e-05	0.00019685492883632	0.000118568399447907	5288	tags=64%, list=28%, signal=47%	TGFBR2/LAMC1/THBS1/LAMA4/ITGB3/ITGAV/FBN1/PECAM1/PDGFRB/KDR/COL4A1/LAMB1/EDIL3/FN1/TNC/TGFBI/COL1A2/L1CAM/COL1A1/COL4A4/THY1/COL4A3/PLAUR/PDGFB/COL4A6/CD47/VTN
REACTOME_TOLL_LIKE_RECEPTOR_CASCADES	REACTOME_TOLL_LIKE_RECEPTOR_CASCADES	REACTOME_TOLL_LIKE_RECEPTOR_CASCADES	168	0.465173205820658	1.43580539427294	1.09067557495137e-05	0.000197585191047593	0.000119008246304065	7759	tags=65%, list=41%, signal=39%	MEF2C/TLR4/MEF2A/IRAK3/TLR1/NFKB1/DUSP3/APP/RPS6KA2/FBXW11/TLR7/NOD1/BIRC2/BTK/DNM3/TLR8/BIRC3/PTPN11/PPP2CB/TAB2/MAPK1/LY86/ATF2/RPS6KA3/MAPK14/S100B/CD180/CTSK/CREB1/TANK/ITGAM/IKBIP/TLR6/PELI2/ITGB2/LY96/EEA1/CHUK/SLC15A4/MAPKAPK2/TRAF6/CD14/CTSB/BPI/UBE2D3/TLR10/MAP3K7/RBSN/LGMN/OPTN/TIRAP/MAP2K4/PIK3C3/TRAF3/PLCG2/CTSS/MAPK9/NKIRAS1/CD36/JUN/MAP3K1/PPP2R5D/TLR3/TLR5/RIPK1/ATF1/CTSL/PTPN4/BTR…
KEGG_MEDICUS_REFERENCE_ITGA_B_FAK_RAC_SIGNALING_PATHWAY	KEGG_MEDICUS_REFERENCE_ITGA_B_FAK_RAC_SIGNALING_PATHWAY	KEGG_MEDICUS_REFERENCE_ITGA_B_FAK_RAC_SIGNALING_PATHWAY	30	0.661462031471808	1.80466965264768	1.12633961741733e-05	0.000202809394142235	0.000122154854839519	4199	tags=67%, list=22%, signal=52%	ITGB1/ITGB3/ITGAV/ITGA4/ITGA9/ITGA1/DOCK1/ITGA5/ELMO1/ITGA8/ITGB5/FN1/ITGA7/ITGA2/ITGA11/ITGA10/CRK/PXN/ITGB8/BCAR1
PID_RAC1_REG_PATHWAY	PID_RAC1_REG_PATHWAY	PID_RAC1_REG_PATHWAY	38	0.611826997930617	1.71678122212611	1.15200493754056e-05	0.000206181124664638	0.000124185693964423	3041	tags=53%, list=16%, signal=44%	PREX2/ARHGAP1/DOCK1/RASGRF2/DOCK2/TRIO/ELMO1/ARHGAP17/ARHGEF6/ABR/TIAM2/CHN1/ARHGEF2/ARHGEF25/PREX1/EPS8/ARHGAP9/RAP1GDS1/SPATA13/VAV1
PID_VEGFR1_2_PATHWAY	PID_VEGFR1_2_PATHWAY	PID_VEGFR1_2_PATHWAY	69	0.550012137069415	1.62311868131258	1.17521226412778e-05	0.000209075187827763	0.000125928827545996	5029	tags=59%, list=26%, signal=44%	VCL/ITGB3/ITGAV/ROCK1/CDH5/NOS3/KDR/IQGAP1/PRKCB/RHOA/FBXW11/CTNNB1/CAV1/PIK3R1/FYN/PTPRJ/CBL/PTPN11/MYOF/MAPK1/MAPK14/FLT1/PIK3CA/GAB1/PRKCA/MAPKAPK2/GRB2/PRKAA1/CAMKK2/NEDD4/RAF1/NCK1/GRB10/PXN/PTK2B/AKT1/PDPK1/CTNNA1/PRKAB1/FES/PAK2
PID_CD8_TCR_PATHWAY	PID_CD8_TCR_PATHWAY	PID_CD8_TCR_PATHWAY	53	0.580485277865982	1.68423422375671	1.20182579235973e-05	0.000212537168398855	0.000128014025501976	6397	tags=79%, list=33%, signal=53%	RAP1A/PTPRC/CD28/PRKCB/FYN/STIM1/LCP2/CBL/GRAP2/SHC1/RASGRP2/MAP3K14/PRKCA/CD86/CHUK/TRAF6/CD3G/GRB2/VAV1/PRKCE/CD80/B2M/AKT1/CD3E/BCL10/PDPK1/MALT1/CD8A/NRAS/SOS1/CD247/PRKCQ/IKBKG/PRF1/LCK/ZAP70/MAP3K8/PAG1/KRAS/RASGRP1/ORAI1/CD3D
REACTOME_CHONDROITIN_SULFATE_DERMATAN_SULFATE_METABOLISM	REACTOME_CHONDROITIN_SULFATE_DERMATAN_SULFATE_METABOLISM	REACTOME_CHONDROITIN_SULFATE_DERMATAN_SULFATE_METABOLISM	50	0.587683832214937	1.69310146501681	1.27256603353554e-05	0.000223715602700242	0.00013474694842793	3071	tags=46%, list=16%, signal=39%	HSPG2/CSGALNACT2/ARSB/CHSY1/DSEL/SDC2/IDS/CHST3/GPC6/CSGALNACT1/CHSY3/DCN/VCAN/SDC3/DSE/GPC4/CSPG4/CHST7/HEXB/CHPF2/XYLT1/CHST15/CHST11
REACTOME_G_PROTEIN_BETA_GAMMA_SIGNALLING	REACTOME_G_PROTEIN_BETA_GAMMA_SIGNALLING	REACTOME_G_PROTEIN_BETA_GAMMA_SIGNALLING	32	0.640580471101828	1.76071257707506	1.29684850943635e-05	0.000226643348325612	0.000136510369414353	4297	tags=62%, list=22%, signal=49%	GNG2/GNG11/AKT3/GNG12/RHOA/PIK3R5/PIK3CG/PIK3R6/BTK/ARHGEF6/GNB4/GNGT2/PLCB2/PLCB1/GNB5/GNG7/GNB1/AKT1/GNG10/PDPK1
WP_INTEGRINMEDIATED_CELL_ADHESION	WP_INTEGRINMEDIATED_CELL_ADHESION	WP_INTEGRINMEDIATED_CELL_ADHESION	99	0.509162103202816	1.53745055046169	1.35601218155211e-05	0.000235597204174931	0.000141903398500375	5869	tags=57%, list=31%, signal=39%	ITGB1/TLN1/VCL/ITGB3/ITGAV/ITGA4/GIT2/ITGA9/RAPGEF1/TNS1/ITGA1/RAP1A/RAP1B/ROCK1/ROCK2/SORBS1/AKT3/DOCK1/CAV1/ITGA5/FYN/ILK/ITGA8/ZYX/ITGB5/MAPK1/SHC1/ITGAM/CAV2/ITGB2/ITGA7/ITGA2/ITGA11/ITGA10/PAK3/ITGAX/ITGAL/CRK/GRB2/CAPN7/RAF1/CAPN2/PXN/ITGB8/AKT1/BCAR1/PDPK1/ITGA6/SOS1/PAK2/CAPN6/ITGB7/RAC2/MAP2K3/MAP2K5/VASP
WP_MYOMETRIAL_RELAXATION_AND_CONTRACTION_PATHWAYS	WP_MYOMETRIAL_RELAXATION_AND_CONTRACTION_PATHWAYS	WP_MYOMETRIAL_RELAXATION_AND_CONTRACTION_PATHWAYS	154	0.468461269622687	1.44202650741699	1.38244512953892e-05	0.000238793283712799	0.000143828440649704	5579	tags=49%, list=29%, signal=35%	PDE4B/ITPR1/GNG2/ITPR2/PRKAR1A/SLC8A1/CALD1/GRK5/GNG11/PDE4D/ADCY9/GNG12/NFKB1/NOS3/RGS18/LPAR1/PRKCB/CAMK2D/RGS2/IGFBP5/RGS3/GNAQ/ACTA2/PRKACB/PRKAR2A/ADCY5/ATF2/PKIG/CREB1/PRKCA/RGS5/ADCY4/RGS4/RGS1/IL6/RYR2/GNB4/CAMK2A/PRKAR2B/ACTB/ADCY2/PRKD1/ADCY3/RAMP1/ATP2A2/ADCY7/RAMP3/CNN1/PLCG2/PRKCE/ACTC1/GNB5/GNG7/CALM1/YWHAH/CALM3/GNB1/JUN/PRKCH/CALM2/IGFBP4/ATF1/ATP2A3/GJA1/ADCY6/ARRB1/CNN2/ACKR3/CR…
PID_PTP1B_PATHWAY	PID_PTP1B_PATHWAY	PID_PTP1B_PATHWAY	52	0.580278680345106	1.6795582375079	1.43815723701568e-05	0.000246980644576507	0.000148759799387079	5521	tags=67%, list=29%, signal=48%	ITGB3/PDGFRB/CSF1R/JAK2/RHOA/CAV1/PIK3R1/FYN/CSF1/STAT5B/LEPR/SPRY2/FER/STAT3/SHC1/PIK3CA/FCGR2A/STAT5A/HCK/SOCS3/LYN/PTPN1/IRS1/CRK/FGR/GRB2/NOX4/EGFR/AKT1/BCAR1/PDGFB/CDH2/INSR/LCK/BLK
WP_EGFR_TYROSINE_KINASE_INHIBITOR_RESISTANCE	WP_EGFR_TYROSINE_KINASE_INHIBITOR_RESISTANCE	WP_EGFR_TYROSINE_KINASE_INHIBITOR_RESISTANCE	84	0.524192605949268	1.56282576533008	1.49550028798023e-05	0.000255352376758004	0.000153802207475281	5608	tags=62%, list=29%, signal=44%	JAK1/AXL/PDGFRA/PDGFC/FGF2/HGF/PDGFRB/PTEN/AKT3/JAK2/KDR/PRKCB/PIK3R1/IGF1/BCL2/STAT3/MRAS/IL6R/FOXO3/MAPK1/PDGFD/SHC1/SOS2/PIK3CA/GAS6/GAB1/PRKCA/IL6/PIK3CD/RRAS/PDGFA/GRB2/RAF1/MET/PLCG2/IGF1R/RRAS2/MTOR/SHC4/NRG1/EGFR/AKT1/PDPK1/PDGFB/NRAS/SOS1/MYC/NRG2/EIF4E/PIK3CB/SHC2/NF1
PID_ER_NONGENOMIC_PATHWAY	PID_ER_NONGENOMIC_PATHWAY	PID_ER_NONGENOMIC_PATHWAY	40	0.608691351857043	1.715179486966	1.52803686871158e-05	0.000259417002110977	0.000156250386575019	5012	tags=72%, list=26%, signal=54%	GNG2/ROCK2/GNAI2/NOS3/RHOA/PIK3R1/GNAQ/MMP2/GNA14/MSN/SHC1/PIK3CA/GNA13/GNAL/PLCB2/ESR1/GNAO1/GRB2/PLCB1/IGF1R/GNB1/HBEGF/AKT1/GNA11/BCAR1/GNAZ/STRN/NRAS/SOS1
WP_MICRORNAS_IN_CARDIOMYOCYTE_HYPERTROPHY	WP_MICRORNAS_IN_CARDIOMYOCYTE_HYPERTROPHY	WP_MICRORNAS_IN_CARDIOMYOCYTE_HYPERTROPHY	83	0.523439853163809	1.55979653421872	1.55140524262085e-05	0.000261887782717417	0.000157738571319105	4297	tags=51%, list=22%, signal=39%	IL6ST/PPP3CB/FGF2/MYLK/ROCK1/ROCK2/PRKG1/RCAN1/NFKB1/PRKCB/RHOA/CAMK2D/CTNNB1/PIK3R1/HDAC4/PIK3CG/IGF1/LIF/STAT3/HDAC9/PPP3CA/MAPK1/MAPK14/PIK3CA/MAP3K14/LRP6/PIK3CD/FZD1/CHUK/PLCB2/TGFB1/RAF1/MAP2K4/IGF1R/CALM1/MTOR/NRG1/AKT1/AGT/EDN1/NFATC4/PDPK1
PID_LYSOPHOSPHOLIPID_PATHWAY	PID_LYSOPHOSPHOLIPID_PATHWAY	PID_LYSOPHOSPHOLIPID_PATHWAY	64	0.547748640401122	1.60786161782708	1.57935774076251e-05	0.000265100104395787	0.000159673396330436	4951	tags=59%, list=26%, signal=44%	GNG2/GNAI2/ADCY9/NFKB1/LPAR1/RHOA/PIK3R1/GNA12/GNAQ/MMP2/GNA14/ADCY5/LPAR4/GAB1/ADCY4/GNA13/IL6/LYN/ADCY2/PRKD1/ADCY3/CRK/GNAO1/ADCY7/PRKCE/PXN/PTK2B/GNB1/JUN/HBEGF/EGFR/AKT1/GNA11/BCAR1/GNAZ/ADCY6/ADRA1B/RELA
KEGG_RENAL_CELL_CARCINOMA	KEGG_RENAL_CELL_CARCINOMA	KEGG_RENAL_CELL_CARCINOMA	66	0.547695960166165	1.61009626732508	1.60731025181965e-05	0.000268276334727875	0.000161586483033318	6425	tags=68%, list=34%, signal=45%	ETS1/RAPGEF1/HGF/RAP1A/RAP1B/AKT3/TGFB2/PIK3R5/PIK3R1/PIK3CG/TGFB3/PTPN11/MAPK1/SOS2/PIK3CA/HIF1A/GAB1/ARNT/VEGFC/PIK3CD/CREBBP/EPAS1/PAK3/TGFB1/EGLN1/CRK/GRB2/RAF1/MET/EP300/JUN/AKT1/PDGFB/NRAS/SOS1/PAK2/FLCN/CUL2/PIK3CB/KRAS/PIK3R3/VEGFB/ARAF/CDC42/EGLN2
BIOCARTA_MEF2D_PATHWAY	BIOCARTA_MEF2D_PATHWAY	BIOCARTA_MEF2D_PATHWAY	18	0.736722558242768	1.89031751967894	1.67253928389141e-05	0.000276622459226995	0.000166613467266344	4123	tags=78%, list=22%, signal=61%	MEF2D/PPP3CB/PPP3CC/NFATC1/PRKCB/PPP3CA/NFATC2/PRKCA/CAPN2/CABIN1/CALM1/CALM3/EP300/CALM2
REACTOME_VASOPRESSIN_REGULATES_RENAL_WATER_HOMEOSTASIS_VIA_AQUAPORINS	REACTOME_VASOPRESSIN_REGULATES_RENAL_WATER_HOMEOSTASIS_VIA_AQUAPORINS	REACTOME_VASOPRESSIN_REGULATES_RENAL_WATER_HOMEOSTASIS_VIA_AQUAPORINS	43	0.606592600868198	1.72049635028725	1.69455697002064e-05	0.000276622459226995	0.000166613467266344	4449	tags=53%, list=23%, signal=41%	GNG2/PRKAR1A/GNG11/ADCY9/GNG12/RAB11FIP2/PRKACB/PRKAR2A/ADCY5/AQP1/AVPR2/ADCY4/GNB4/PRKAR2B/GNGT2/ADCY2/ADCY3/ADCY7/GNB5/GNG7/GNB1/GNG10/ADCY6
WP_11P112_COPY_NUMBER_VARIATION_SYNDROME	WP_11P112_COPY_NUMBER_VARIATION_SYNDROME	WP_11P112_COPY_NUMBER_VARIATION_SYNDROME	53	0.576027564901702	1.67130050602019	1.68947837770289e-05	0.000276622459226995	0.000166613467266344	5422	tags=64%, list=28%, signal=46%	ITGB1/ITGA4/CRY2/SDCBP/TSPAN18/CD4/CD53/MAPK8IP1/PHF21A/LEF1/ITGB2/EXT2/NRXN1/REST/HLA-DMB/EXT1/PRDM11/C11orf96/NDST1/B4GAT1/HLA-DRA/CLOCK/CHST1/TIMP1/GLI3/HBEGF/PEX3/ITGA6/CD82/B3GNT7/MS4A1/HLA-DMA/VANGL1/ALX4
REACTOME_RAC2_GTPASE_CYCLE	REACTOME_RAC2_GTPASE_CYCLE	REACTOME_RAC2_GTPASE_CYCLE	85	0.518234734194778	1.54604905253194	1.69116785608059e-05	0.000276622459226995	0.000166613467266344	4079	tags=46%, list=21%, signal=36%	ITGB1/GIT2/ARHGAP1/DOCK10/MCAM/DOCK4/SWAP70/DOCK1/DOCK2/TAOK3/NCKAP1L/IQGAP1/ESYT1/CAV1/PIK3R1/TRIO/CYBB/ARHGAP17/ARHGAP42/ARHGAP26/SYDE1/ABI2/ARHGAP21/PIK3CA/ABR/ARHGAP35/PREX1/NCKAP1/VAMP3/OPHN1/CYFIP1/VAV1/NCF1/WASF2/NCF2/LBR/VRK2/ARMCX3/LMAN1
WP_TROP2_REGULATORY_SIGNALING	WP_TROP2_REGULATORY_SIGNALING	WP_TROP2_REGULATORY_SIGNALING	48	0.583169042311326	1.67371584728606	1.8607440804877e-05	0.000300449492561357	0.000180964813319742	4622	tags=52%, list=24%, signal=40%	ITGB1/TLN1/PECAM1/ACVRL1/PTEN/NFKB1/JAK2/CTNNB1/ITGA5/PIK3R1/VIM/IGF2R/NUMB/IGF1/BCL2/FN1/PRKCA/RB1/PSEN1/IGF1R/JUN/EGFR/ABCC1/NOTCH1/STAT1
REACTOME_G_ALPHA_S_SIGNALLING_EVENTS	REACTOME_G_ALPHA_S_SIGNALLING_EVENTS	REACTOME_G_ALPHA_S_SIGNALLING_EVENTS	155	0.465070211836374	1.4323011812575	1.85702631009712e-05	0.000300449492561357	0.000180964813319742	4725	tags=38%, list=25%, signal=29%	ITGB1/PDE2A/GNG2/PDE3A/PRKAR1A/CALCRL/PTGER2/GRK5/GNG11/GNAI2/PDE4D/PDE1A/ADCY9/GNG12/ITGA5/ADCYAP1/GPER1/PDE4A/PRKACB/FN1/PRKAR2A/ADCY5/CYSLTR2/SHC1/GPR176/GPBAR1/AVPR2/GLP2R/ADCYAP1R1/ADCY4/ADRB3/GNB4/HRH2/PTGDR/PRKAR2B/GNGT2/ADCY2/ADCY3/PDE7B/PDE3B/RAMP1/PTGIR/PTH1R/VIPR2/ADCY7/RAMP3/GNB5/GNG7/GNB1/PTGER4/PDE1B/GPR15/GNG10/GNAZ/GPR20/ADCY6/ARRB1/LHCGR/TSHB
KEGG_B_CELL_RECEPTOR_SIGNALING_PATHWAY	KEGG_B_CELL_RECEPTOR_SIGNALING_PATHWAY	KEGG_B_CELL_RECEPTOR_SIGNALING_PATHWAY	75	0.532234938961153	1.58093903933248	1.88495099548103e-05	0.000302712940949954	0.000182328119050797	6052	tags=65%, list=32%, signal=45%	PPP3CB/AKT3/PPP3CC/NFKB1/NFATC1/PRKCB/PIK3R5/PIK3R1/PIK3CG/BTK/RASGRP3/PPP3CA/NFATC2/NFAT5/MAPK1/NFATC3/SOS2/PIK3AP1/PIK3CA/FCGR2B/CD81/INPP5D/CD22/LYN/PIK3CD/CHUK/GRB2/VAV1/RAF1/PLCG2/LILRB3/JUN/AKT1/CD79B/NFATC4/BCL10/MALT1/RELA/NRAS/SOS1/IFITM1/IKBKG/PIK3CB/NFKBIA/RAC2/CR2/CD72/KRAS/PIK3R3
REACTOME_FCERI_MEDIATED_CA_2_MOBILIZATION	REACTOME_FCERI_MEDIATED_CA_2_MOBILIZATION	REACTOME_FCERI_MEDIATED_CA_2_MOBILIZATION	31	0.650166265769429	1.78149019076207	1.90013690481019e-05	0.000303511115279089	0.00018280887029866	3657	tags=68%, list=19%, signal=55%	ITPR1/PPP3CB/ITPR2/NFATC1/LCP2/BTK/MS4A2/PPP3CA/ITK/NFATC2/GRAP2/NFATC3/SHC1/LYN/FCER1A/AHCYL1/FCER1G/GRB2/VAV1/PLCG2/CALM1
PID_TCPTP_PATHWAY	PID_TCPTP_PATHWAY	PID_TCPTP_PATHWAY	42	0.601594390701313	1.70255146222797	1.94663445792689e-05	0.000306002697063533	0.000184309583875004	6658	tags=83%, list=35%, signal=54%	JAK1/ITGB1/ITGA1/HGF/PDGFRB/CSF1R/KDR/PIK3R1/CSF1/STAT5B/STAT3/SHC1/PIK3CA/PIAS1/GAB1/STAT5A/PIK3CD/CREBBP/PTPN1/GRB2/JAK3/MET/EGFR/LMAN1/EIF2AK2/STAT1/PDGFB/SOS1/INSR/PIK3CB/ATR/PIK3R3/EGF/STAT6/RAB4A
WP_PHOSPHOINOSITIDES_METABOLISM	WP_PHOSPHOINOSITIDES_METABOLISM	WP_PHOSPHOINOSITIDES_METABOLISM	47	0.592221657813135	1.69705731152023	1.94663445792689e-05	0.000306002697063533	0.000184309583875004	5524	tags=64%, list=29%, signal=46%	PIP4K2A/MTMR6/PTEN/PIK3CG/MTMR9/PIK3C2A/PIP5K1C/MTM1/PIKFYVE/SBF2/MTMR12/PIK3CA/INPP5D/PIK3CD/MTMR10/MTMR2/PLCD4/PLCB2/SACM1L/PLCB4/PIK3C3/PLCB1/PLCG2/OCRL/PIP4K2B/PIP5K1B/PIK3R4/SBF1/PIK3CB/PIP5K1A
WP_TCELL_ACTIVATION_SARSCOV2	WP_TCELL_ACTIVATION_SARSCOV2	WP_TCELL_ACTIVATION_SARSCOV2	88	0.518007993554476	1.5503626773445	1.94274118901103e-05	0.000306002697063533	0.000184309583875004	7238	tags=72%, list=38%, signal=45%	ITPR1/PTEN/PPP3CC/NFKB1/PTPRC/JAK2/NFATC1/CD28/PIK3R1/FYN/CD4/LCP2/GRAP2/FOXO3/MAPK1/IFNAR1/CD86/PIK3CD/CHUK/STAT4/RPTOR/CD3G/GRB2/HLA-DRA/RAF1/IL18R1/CD80/IL12RB1/MTOR/HLA-DRB1/JUN/AKT1/CD3E/ICOS/RICTOR/BCL10/PDPK1/CCL19/MALT1/RELA/SOS1/CD247/PRKCQ/IKBKG/LCK/ZAP70/NFKBIA/TSC2/IL23R/RASGRP1/FOS/CTLA4/IL12A/CD3D/TNF/LTA/IRF2BPL/IFNAR2/RHEB/MYD88/GSK3B/CDKN1A/IL12B
WP_DNA_DAMAGE_RESPONSE_ONLY_ATM_DEPENDENT	WP_DNA_DAMAGE_RESPONSE_ONLY_ATM_DEPENDENT	WP_DNA_DAMAGE_RESPONSE_ONLY_ATM_DEPENDENT	109	0.491357830130511	1.4910971965023	1.97069382084098e-05	0.000308154281143082	0.00018560551221217	7346	tags=61%, list=38%, signal=38%	ABL1/ATM/PTEN/AKT3/NFKB1/RHOA/CTNNB1/SOD2/PIK3R5/PIK3R1/CCND2/PIK3CG/PIK3C2A/BCL2/FOXO3/MAPK1/SHC1/SOS2/APC/PIK3CA/LEF1/PPP2R5E/PIK3CD/RBL2/PPP2R5C/IRS1/TGFB1/TCF7L1/WNT5B/GRB2/CAT/MAP3K7/MAP3K4/PIK3C3/MAPK9/TCF7/WNT2B/JUN/MAP3K1/CCND3/AKT1/MLKL/PIK3R4/SMAD4/LDLR/SCP2/NRAS/SOS1/MYC/INSR/NFKB2/PIK3CB/CDKN1B/RAC2/WNT2/KRAS/PIK3R3/CDC42/WNT11/TCF7L2/BCL2L11/FASLG/GSK3B/MAPK8/CDKN1A/PLAU/DVL2
BIOCARTA_EICOSANOID_PATHWAY	BIOCARTA_EICOSANOID_PATHWAY	BIOCARTA_EICOSANOID_PATHWAY	22	0.702457972447651	1.85235005925963	2.01296610913277e-05	0.000313116351321124	0.000188594234528835	3877	tags=73%, list=20%, signal=58%	CYSLTR1/PTGER2/HPGDS/PTGFR/ALOX5AP/TBXAS1/CYSLTR2/PTGS1/PLA2G4A/TBXA2R/PTGS2/PTGER3/PTGIS/PTGIR/PLCB1/PTGER4
BIOCARTA_ECM_PATHWAY	BIOCARTA_ECM_PATHWAY	BIOCARTA_ECM_PATHWAY	19	0.716578274580052	1.84913417549992	2.0400557151563e-05	0.000315677371340071	0.000190136771697681	1633	tags=63%, list=9%, signal=58%	ITGB1/TLN1/ROCK1/RHOA/PIK3R1/FYN/PIK3CG/ARHGAP5/GSN/MAPK1/SHC1/PIK3CA
KEGG_VIRAL_MYOCARDITIS	KEGG_VIRAL_MYOCARDITIS	KEGG_VIRAL_MYOCARDITIS	68	0.535818362438828	1.57901460075422	2.11045707442671e-05	0.000323204534439266	0.000194670484347553	5464	tags=62%, list=29%, signal=44%	LAMA2/ABL1/SGCB/CD28/CAV1/FYN/ABL2/DMD/MYH9/ICAM1/SGCD/HLA-DOA/ITGB2/CD86/MYH11/HLA-DMB/ACTB/MYH10/SGCG/CD40LG/HLA-DPA1/EIF4G2/ITGAL/HLA-DRA/EIF4G3/HLA-DPB1/HLA-DQA1/SGCA/CD80/HLA-DRB1/MYH2/HLA-DQB1/MYH13/HLA-E/HLA-DRB5/HLA-DQA2/HLA-DMA/MYH3/CD40/DAG1/PRF1/MYH8
REACTOME_DISEASES_OF_METABOLISM	REACTOME_DISEASES_OF_METABOLISM	REACTOME_DISEASES_OF_METABOLISM	243	0.435104396449458	1.36298599744631	2.10834872570101e-05	0.000323204534439266	0.000194670484347553	4688	tags=37%, list=24%, signal=28%	HSPG2/THBS1/PAPSS2/ARSB/ADAMTS9/NOTCH2/ADAMTS5/CHSY1/ADAMTS1/SDC2/IDS/CYP2U1/ADAMTSL1/SPON1/GNS/MTR/CHST3/CUBN/GPC6/ADAMTS6/ADAMTSL3/TCN2/FMOD/ADAMTS4/ADAMTS3/THSD4/NOTCH4/DCN/CYP7B1/VCAN/THSD7A/GBE1/SDC3/ADAMTS10/TBXAS1/GPC4/LUM/THBS2/CYP1B1/CFP/CSF2RB/SPON2/ADAMTS15/BTD/CSPG4/EPM2A/ALG11/SLC35D1/OGN/HEXB/OMD/CYP27A1/EXT2/MTRR/ADAMTS2/ADAMTS8/CSF2RA/SLC26A2/EXT1/ADAMTS16/PRELP/GLB1/ADAMTS14/ADAM…
KEGG_APOPTOSIS	KEGG_APOPTOSIS	KEGG_APOPTOSIS	87	0.510817080189736	1.52763166034262	2.30612585220536e-05	0.000351358969584724	0.000211628283333285	6434	tags=59%, list=34%, signal=39%	ATM/PPP3CB/PRKAR1A/AKT3/IRAK3/PPP3CC/FAS/NFKB1/PIK3R5/PIK3R1/CFLAR/PIK3CG/BIRC2/BCL2/BIRC3/PPP3CA/PRKACB/IL1R1/PRKAR2A/CSF2RB/PIK3CA/MAP3K14/TNFRSF10D/TNFRSF10C/NTRK1/PIK3CD/CHUK/PRKAR2B/APAF1/IL3RA/CAPN2/IL1RAP/ENDOD1/AKT1/RIPK1/NGF/CASP10/RELA/CASP7/XIAP/TNFRSF10B/IKBKG/PIK3CB/NFKBIA/TNFRSF10A/IRAK4/PIK3R3/PRKACA/IRAK2/TNF/CASP8
REACTOME_RHOQ_GTPASE_CYCLE	REACTOME_RHOQ_GTPASE_CYCLE	REACTOME_RHOQ_GTPASE_CYCLE	59	0.557141062926535	1.62976275970431	2.41793667746664e-05	0.000366514789222112	0.000220756839510918	5535	tags=59%, list=29%, signal=42%	DLC1/GIT2/CDC42BPA/ARHGAP1/FNBP1/CDC42EP3/IQGAP1/CAV1/ITSN1/STOM/SNAP23/ARHGAP5/CDC42BPB/ARHGAP17/ARHGAP26/SYDE1/ARHGAP21/SLC4A7/GOPC/RHOQ/ARHGAP35/PREX1/CPNE8/VAMP3/OPHN1/ARL13B/GFOD1/WWP2/GJA1/WASL/PAK2/VANGL1/SRGAP2/ARHGEF9/CDC42EP4
WP_UROTENSINIIMEDIATED_SIGNALING	WP_UROTENSINIIMEDIATED_SIGNALING	WP_UROTENSINIIMEDIATED_SIGNALING	69	0.541822625048317	1.59895094199122	2.44588939310703e-05	0.000368869918117817	0.000222175365657599	3989	tags=49%, list=21%, signal=39%	PTEN/NFKB1/JAK2/VCAM1/TRPC4/RHOA/CTNNB1/AGTR1/ICAM1/BCL2/CYBB/STAT3/ACTA2/MMP2/PTPN11/FN1/COL3A1/MAPK1/MAPK14/ABCA1/IL6/PLN/CAMK2A/CHUK/CREBBP/COL1A1/TGFB1/NCF1/NCF2/MAPK9/NOX4/EP300/EGFR/AKT1
REACTOME_SIGNALING_BY_SCF_KIT	REACTOME_SIGNALING_BY_SCF_KIT	REACTOME_SIGNALING_BY_SCF_KIT	43	0.600385302720722	1.70289040884881	2.61884344295119e-05	0.00039295878126303	0.000236684415365073	6052	tags=74%, list=32%, signal=51%	SH2B3/KITLG/GRAP/JAK2/PIK3R1/FYN/STAT5B/FER/CBL/STAT3/CMA1/PTPN11/GRAP2/GAB2/PIK3CA/STAT5A/PRKCA/KIT/LYN/GRB2/VAV1/GRB10/SOCS6/STAT1/TEC/FES/NRAS/SOS1/LCK/SOCS1/KRAS/PIK3R3
REACTOME_CLASS_I_MHC_MEDIATED_ANTIGEN_PROCESSING_PRESENTATION	REACTOME_CLASS_I_MHC_MEDIATED_ANTIGEN_PROCESSING_PRESENTATION	REACTOME_CLASS_I_MHC_MEDIATED_ANTIGEN_PROCESSING_PRESENTATION	373	0.408115883951518	1.29424272225613	2.66684438984356e-05	0.00039815048654398	0.000239811450025604	6532	tags=48%, list=34%, signal=32%	PJA2/UBR1/TLR4/ITGAV/KLHL5/SEC23A/FBXL7/SEC24D/TLR1/MRC1/HERC1/UBE2Q2/TRIP12/MRC2/FBXW11/UBE2J1/FBXO30/ZBTB16/SNAP23/BTK/CYBB/KLHL20/UBR4/FBXO32/FBXL5/SEC31A/KCTD7/ASB1/CBLB/ITGB5/FBXL3/SEC24C/FBXO31/KLHL42/SEC24A/CUL3/RNF41/CUL5/RNF123/TLR6/HECW2/SEC24B/SOCS3/KBTBD8/WWP1/ASB2/RNF14/LNPEP/UBE4A/RNF115/LY96/FBXL14/ARIH2/HECTD2/SH3RF1/CHUK/CANX/KLHL21/KLHL9/KLHL41/VAMP3/UBE2W/CD14/HECTD1/UBE3B/DZIP…
REACTOME_THROMBIN_SIGNALLING_THROUGH_PROTEINASE_ACTIVATED_RECEPTORS_PARS	REACTOME_THROMBIN_SIGNALLING_THROUGH_PROTEINASE_ACTIVATED_RECEPTORS_PARS	REACTOME_THROMBIN_SIGNALLING_THROUGH_PROTEINASE_ACTIVATED_RECEPTORS_PARS	32	0.630617576622542	1.73332836165622	2.69103955063851e-05	0.000398316383952985	0.000239911372290058	4524	tags=59%, list=24%, signal=45%	GNG2/GNG11/GNG12/F2R/GNA12/GNAQ/GNA14/F2RL2/MAPK1/GNA13/GNB4/GNGT2/GNB5/GNG7/GNB1/GNA11/GNG10/F2RL3/ARRB1
KEGG_NEUROTROPHIN_SIGNALING_PATHWAY	KEGG_NEUROTROPHIN_SIGNALING_PATHWAY	KEGG_NEUROTROPHIN_SIGNALING_PATHWAY	125	0.47928134649101	1.4617388173785	2.69476920816391e-05	0.000398316383952985	0.000239911372290058	7298	tags=65%, list=38%, signal=40%	SH2B3/MAP3K3/ABL1/RAPGEF1/RAP1A/RAP1B/AKT3/IRAK3/NFKB1/RHOA/RPS6KA2/CAMK2D/PIK3R5/PIK3R1/PIK3CG/CAMK4/BCL2/PTPN11/FOXO3/MAPK1/SHC1/RPS6KA3/SOS2/MAPK14/PIK3CA/BDNF/GAB1/NTRK3/NGFR/KIDINS220/NTRK1/NTRK2/PIK3CD/CAMK2A/MAPKAPK2/TRAF6/IRS1/CRK/GRB2/PSEN1/RAF1/PLCG2/MAPK9/CALM1/SHC4/YWHAH/CALM3/JUN/MAP3K1/AKT1/CALM2/NGF/PDPK1/MAP3K5/FRS2/IRS2/RELA/NRAS/SOS1/PRDM4/PIK3CB/SHC2/NFKBIA/MAP2K5/KRAS/IRAK4/AR…
WP_CYTOKINECYTOKINE_RECEPTOR_INTERACTION	WP_CYTOKINECYTOKINE_RECEPTOR_INTERACTION	WP_CYTOKINECYTOKINE_RECEPTOR_INTERACTION	251	0.432473243840446	1.355646078933	2.77854367835028e-05	0.000408666003385083	0.000246145088754324	9001	tags=69%, list=47%, signal=37%	TGFBR2/IL6ST/ACVR1/BMPR2/ACVRL1/FAS/CSF1R/GHR/TGFB2/CXCL12/CSF1/IL7R/TGFB3/IL10RA/LEPR/LIFR/CCR4/LIF/TNFRSF1B/IL6R/CCL2/IL10/CCR1/NFIC/IL1R1/IL33/CX3CR1/BMPR1A/TNFSF4/IL2RA/TNFSF12/TGFBR1/CSF2RB/CCL23/IFNAR1/CX3CL1/GDF10/TNFRSF10C/BMP4/NGFR/CCR2/IL6/IL1RL1/TNFRSF19/CSF3R/IL13RA1/ACKR4/TNFSF14/CXCR4/CXCL2/CCR8/IL7/TNFSF13B/CD40LG/TGFB1/EDA2R/IL34/CCR5/CCL13/MPL/CD27/CCL24/IL2RB/IL1RAP/IL18R1/CCL8/…
PID_RET_PATHWAY	PID_RET_PATHWAY	PID_RET_PATHWAY	38	0.60072081519323	1.6856173701916	2.7924921907918e-05	0.000408694300435587	0.000246162132452479	5012	tags=74%, list=26%, signal=55%	RAP1A/DOK6/RHOA/PIK3R1/PTPN11/MAPK1/SHC1/PIK3CA/CREB1/GAB1/PRKCA/GDNF/PDLIM7/DOK5/RET/IRS1/GFRA1/RASA1/CRK/GRB2/NCK1/GRB10/PXN/JUN/BCAR1/FRS2/IRS2/SOS1
WP_PRIMARY_FOCAL_SEGMENTAL_GLOMERULOSCLEROSIS_FSGS	WP_PRIMARY_FOCAL_SEGMENTAL_GLOMERULOSCLEROSIS_FSGS	WP_PRIMARY_FOCAL_SEGMENTAL_GLOMERULOSCLEROSIS_FSGS	72	0.530917090260369	1.57184901422218	2.80646850656836e-05	0.000408726369265421	0.000246181447944593	5288	tags=57%, list=28%, signal=41%	ITGB1/UTRN/PARVA/TLN1/VCL/TLR4/ITGB3/ITGAV/LAMB2/SYNPO/TRPC6/CR1/LIMS1/CTNNB1/FYN/PODXL/ILK/VIM/MYH9/MYO1E/SCARB2/LRP6/COL4A4/TGFB1/NCK1/PTPRO/CD80/KIRREL3/ACTN4/COL4A3/AKT1/PLAUR/CTSL/NOTCH1/FAT1/SMARCAL1/WT1/DKK1/CDH2/DAG1/VTN
REACTOME_PI_METABOLISM	REACTOME_PI_METABOLISM	REACTOME_PI_METABOLISM	83	0.517860502149561	1.54317064621533	2.89340863996322e-05	0.000419332539967352	0.000252569688725929	6406	tags=65%, list=33%, signal=43%	PIP4K2A/MTMR6/PTEN/PIK3R5/PIK3R1/PIK3CG/PLEKHA3/MTMR9/PIK3C2A/PIP5K1C/MTM1/PIK3R6/TNFAIP8L3/PIKFYVE/SBF2/MTMR12/PIK3CA/PLEKHA4/SYNJ1/PLEKHA2/INPP5F/SYNJ2/INPP5D/BMX/PIK3CD/MTMR10/MTMR2/SACM1L/PI4KA/TNFAIP8L2/PITPNB/PIK3C3/GDPD5/OCRL/PIP4K2B/PIP5K1B/RAB14/ENPP6/PNPLA7/PIK3R4/RAB5A/RUFY1/SBF1/PLEKHA5/INPP4A/TNFAIP8/PIK3CB/PIP5K1A/INPPL1/ARF3/PI4K2B/PIK3R3/INPP4B/PLEKHA8
REACTOME_GLUCAGON_SIGNALING_IN_METABOLIC_REGULATION	REACTOME_GLUCAGON_SIGNALING_IN_METABOLIC_REGULATION	REACTOME_GLUCAGON_SIGNALING_IN_METABOLIC_REGULATION	33	0.635685302787194	1.75476109891542	2.91380527690153e-05	0.00042023861542109	0.000253115430287818	4449	tags=55%, list=23%, signal=42%	GNG2/PRKAR1A/GNG11/ADCY9/GNG12/PRKACB/PRKAR2A/ADCY5/ADCY4/GNB4/PRKAR2B/ADCY2/ADCY3/ADCY7/GNG7/GNB1/GNG10/ADCY6
PID_KIT_PATHWAY	PID_KIT_PATHWAY	PID_KIT_PATHWAY	52	0.571333631863016	1.65366769496019	2.94664294084674e-05	0.000422921554456795	0.000254731400937679	5055	tags=65%, list=26%, signal=48%	SH2B3/PTEN/MITF/SPRED1/KITLG/JAK2/PIK3R1/BCL2/FER/CBL/STAT3/PTPN11/GRAP2/FOXO3/SHC1/PIK3CA/GAB1/STAT5A/KIT/LYN/CREBBP/GRB2/VAV1/RAF1/STAP1/GRB10/PTPRO/AKT1/PDPK1/MAP4K1/STAT1/TEC/SOS1/SNAI2
WP_MICROGLIA_PATHOGEN_PHAGOCYTOSIS_PATHWAY	WP_MICROGLIA_PATHOGEN_PHAGOCYTOSIS_PATHWAY	WP_MICROGLIA_PATHOGEN_PHAGOCYTOSIS_PATHWAY	40	0.598127403694328	1.68541223771105	3.0148150049824e-05	0.000428565329177163	0.000258130723166461	3345	tags=57%, list=17%, signal=48%	NCKAP1L/PIK3R1/PIK3CG/PIK3C2A/PIK3R6/CYBB/SIGLEC7/PIK3CA/ITGAM/HCK/ITGB2/LYN/PIK3CD/C1QC/FCER1G/C1QB/C1QA/TYROBP/VAV1/NCF1/NCF2/PIK3C3/PLCG2
WP_TH17_CELL_DIFFERENTIATION_PATHWAY	WP_TH17_CELL_DIFFERENTIATION_PATHWAY	WP_TH17_CELL_DIFFERENTIATION_PATHWAY	68	0.530929853990026	1.56460855057439	3.00577055996745e-05	0.000428565329177163	0.000258130723166461	6752	tags=71%, list=35%, signal=46%	JAK1/NFKB1/JAK2/NFATC1/PER1/CD4/STAT3/IL6R/PPP3CA/MAPK1/IL2RA/MAPK14/TGFBR1/RORA/HIF1A/STAT5A/RUNX1/CRY1/RARA/SOCS3/NFIL3/IL6/IRF4/CD3G/TGFB1/CLOCK/MTOR/IL21R/JUN/CD3E/IFNGR1/IL4R/STAT1/CD247/HLA-DMA/PRKCQ/SMAD2/FOXP3/LCK/ZAP70/TBX21/NFKBIA/IL23R/FOS/CD3D/IL21/STAT6/IL27RA
KEGG_MEDICUS_REFERENCE_ANGIOTENSIN_ALDOSTERONE_SIGNALING_PATHWAY	KEGG_MEDICUS_REFERENCE_ANGIOTENSIN_ALDOSTERONE_SIGNALING_PATHWAY	KEGG_MEDICUS_REFERENCE_ANGIOTENSIN_ALDOSTERONE_SIGNALING_PATHWAY	28	0.648512267064901	1.75565860165746	3.03306817352921e-05	0.00042910693064549	0.000258456937092715	4123	tags=64%, list=22%, signal=51%	CAMK2D/CREB5/AGTR1/CAMK4/CAMK1/GNAQ/CREB3L1/ATF2/CREB1/CAMK2A/PLCB2/PLCB4/CAMK1G/PLCB1/CREB3L2/CALM1/CALM3/CALM2
REACTOME_INTERLEUKIN_4_AND_INTERLEUKIN_13_SIGNALING	REACTOME_INTERLEUKIN_4_AND_INTERLEUKIN_13_SIGNALING	REACTOME_INTERLEUKIN_4_AND_INTERLEUKIN_13_SIGNALING	108	0.489112933047041	1.48417895574122	3.06195156672219e-05	0.000431140194537044	0.000259681599572348	7262	tags=61%, list=38%, signal=38%	JAK1/ZEB1/ITGB1/F13A1/S1PR1/FGF2/HGF/JAK2/FOXO1/VCAM1/SOCS5/PIK3R1/VIM/MCL1/ICAM1/BCL2/LIF/STAT3/TNFRSF1B/IL6R/CCL2/MMP2/IL10/FN1/FOXO3/COL1A2/RORA/HIF1A/ITGAM/SOCS3/IL6/ITGB2/IRF4/PTGS2/IL13RA1/TGFB1/ITGAX/JAK3/OSM/TIMP1/TWIST1/HSPA8/CD36/FCER2/AKT1/IL4R/STAT1/IL13RA2/MYC/ANXA1/CCL11/SOCS1/IL23R/NDN/MMP3/FOS/IL12A/TNF/STAT6/IL18/FASLG/POMC/CDKN1A/HMOX1/IL12B/CCL22
WP_13Q1212_COPY_NUMBER_VARIATION	WP_13Q1212_COPY_NUMBER_VARIATION	WP_13Q1212_COPY_NUMBER_VARIATION	32	0.627796530130628	1.7255743756031	3.08664472451834e-05	0.000432567050780377	0.00026054101448268	3745	tags=62%, list=20%, signal=50%	ATXN1/SGCB/RHOA/SACS/TRAF5/RTN4/DMD/SSPN/SNTB1/SGCD/FLNC/TRAF1/TNFRSF19/SGCG/SPATA13/TRAF3/MAPK9/SGCA/ADIPOQ/DTNA
BIOCARTA_VIP_PATHWAY	BIOCARTA_VIP_PATHWAY	BIOCARTA_VIP_PATHWAY	26	0.65762654476906	1.76838362023195	3.10858027078395e-05	0.00043359586781686	0.000261160684968259	5058	tags=81%, list=26%, signal=60%	PPP3CB/PRKAR1A/PPP3CC/NFKB1/NFATC1/EGR2/EGR3/GNAQ/PPP3CA/PRKACB/NFATC2/PRKAR2A/CHUK/PRKAR2B/VIPR2/CALM1/CALM3/MAP3K1/CALM2/RELA/MYC
PID_AMB2_NEUTROPHILS_PATHWAY	PID_AMB2_NEUTROPHILS_PATHWAY	PID_AMB2_NEUTROPHILS_PATHWAY	40	0.597802153559973	1.68449574307567	3.18386526124752e-05	0.000437928874591037	0.000263770513846042	4268	tags=60%, list=22%, signal=47%	TLN1/JAM3/RAP1A/RAP1B/ROCK1/LRP1/NFKB1/RHOA/JAM2/FYN/ICAM1/MMP2/SELPLG/ITGAM/HCK/IL6/ITGB2/LYN/FGR/THY1/MYH2/AKT1/SELP/PLAUR
WP_TGFBETA_RECEPTOR_SIGNALING	WP_TGFBETA_RECEPTOR_SIGNALING	WP_TGFBETA_RECEPTOR_SIGNALING	54	0.561922132774159	1.63198161560033	3.17114252294084e-05	0.000437928874591037	0.000263770513846042	5194	tags=65%, list=27%, signal=47%	TGFBR2/ZEB2/JAK1/THBS1/NFKB1/SMAD7/LTBP1/CTNNB1/SKI/LIF/STAT3/ENG/TGFBR1/LEF1/TFE3/BMP4/SMAD1/CREBBP/ZNF423/TGFB1/RUNX3/MAPK9/EP300/JUN/SMAD9/TGFBR3/RUNX2/SMAD5/SERPINE1/INHBA/LEFTY2/STAT1/SMAD4/ZFYVE9/SMAD2
WP_MACROPHAGESTIMULATING_PROTEIN_MSP_SIGNALING	WP_MACROPHAGESTIMULATING_PROTEIN_MSP_SIGNALING	WP_MACROPHAGESTIMULATING_PROTEIN_MSP_SIGNALING	108	0.488630311249101	1.48271447368056	3.17431366546378e-05	0.000437928874591037	0.000263770513846042	8153	tags=71%, list=43%, signal=41%	ZEB2/ZEB1/ITGB1/PDGFRA/ABL1/PDGFRB/PTEN/NFKB1/KDR/COL4A1/FGFR1/PRKCB/CTNNB1/PIK3R1/VIM/ACTA2/CCL2/IL10/EGR1/FN1/MAPK1/SHC1/RPS6KA3/MAPK14/FLT1/DUSP1/GAB1/SOCS3/IL6/SMAD1/FZD1/CXCL2/NR4A1/TGFB1/GRB2/PPARGC1A/RAF1/TJP1/IGF1R/MAPK9/MTOR/JUN/SMAD9/AKT1/PDPK1/SMAD5/CPT1A/CLDN5/CSF3/CDH2/RELA/SNAI2/SMAD2/PARP1/SOCS1/FOS/TNF/PRKAA2/PDCD4/DUSP4/CRKL/CXCL5/ELK1/GSK3B/MAPK8/ACACA/DUSP6/RPS6KB1/RPS6KA5/LDHA…
KEGG_MEDICUS_REFERENCE_GPCR_PI3K_SIGNALING_PATHWAY	KEGG_MEDICUS_REFERENCE_GPCR_PI3K_SIGNALING_PATHWAY	KEGG_MEDICUS_REFERENCE_GPCR_PI3K_SIGNALING_PATHWAY	32	0.627431261203791	1.72457038996428	3.19991296921752e-05	0.00043810790007121	0.000263878343326208	4656	tags=59%, list=24%, signal=45%	GNG2/GNG11/AKT3/GNG12/F2R/LPAR1/PIK3R5/PIK3CG/PIK3R6/LPAR4/GNB4/GNGT2/CHRM2/GNB5/GNG7/GNB1/AKT1/GNG10/LPAR6
PID_GLYPICAN_1PATHWAY	PID_GLYPICAN_1PATHWAY	PID_GLYPICAN_1PATHWAY	26	0.655158413369244	1.76174671791295	3.33672676968221e-05	0.000450747181016809	0.000271491154042968	3097	tags=62%, list=16%, signal=52%	TGFBR2/FGF2/SLIT2/APP/TGFB2/FGFR1/FYN/TGFB3/TGFBR1/FLT1/HCK/LYN/LAMA1/TGFB1/FGR/PRNP
WP_RENINANGIOTENSINALDOSTERONE_SYSTEM_RAAS	WP_RENINANGIOTENSINALDOSTERONE_SYSTEM_RAAS	WP_RENINANGIOTENSINALDOSTERONE_SYSTEM_RAAS	44	0.593999775280622	1.68772124709774	3.35291575243066e-05	0.000450747181016809	0.000271491154042968	4166	tags=55%, list=22%, signal=43%	ITPR1/ITPR2/CAMK2D/CREB5/AGTR1/CAMK4/CAMK1/GNAQ/CMA1/CREB3L1/ATF2/CTSG/CREB1/ACE/CAMK2A/PLCB2/CAMK1G/CREB3L2/CALM1/CALM3/AGT/CALM2/CYP21A2/ATF1
REACTOME_CELL_SURFACE_INTERACTIONS_AT_THE_VASCULAR_WALL	REACTOME_CELL_SURFACE_INTERACTIONS_AT_THE_VASCULAR_WALL	REACTOME_CELL_SURFACE_INTERACTIONS_AT_THE_VASCULAR_WALL	135	0.477102147270674	1.4596562884412	3.33951748768568e-05	0.000450747181016809	0.000271491154042968	5459	tags=48%, list=29%, signal=35%	ITGB1/JAM3/TEK/ITGB3/ITGAV/ITGA4/PECAM1/SDC2/JAM2/CAV1/ITGA5/PIK3R1/FYN/GYPC/CD99L2/PROS1/CD84/SDC3/PTPN11/FN1/SPN/CD48/SELPLG/SIRPA/COL1A2/SHC1/GLG1/PIK3CA/GAS6/ITGAM/TNFRSF10D/SLC7A7/ESAM/L1CAM/INPP5D/ITGB2/LYN/DOK2/COL1A1/TSPAN7/ANGPT1/TGFB1/FCER1G/ITGAX/ITGAL/GRB2/ATP1B2/CD44/CD74/SELP/MERTK/SELE/SLC7A6/CEACAM3/CD99/ITGA6/CD2/ANGPT2/NRAS/SOS1/TNFRSF10B/CD47/SELL/LCK/PIK3CB
REACTOME_SIGNALING_BY_TGFB_FAMILY_MEMBERS	REACTOME_SIGNALING_BY_TGFB_FAMILY_MEMBERS	REACTOME_SIGNALING_BY_TGFB_FAMILY_MEMBERS	158	0.463883408612284	1.42929807961511	3.33951748768568e-05	0.000450747181016809	0.000271491154042968	5205	tags=46%, list=27%, signal=33%	TGFBR2/WWTR1/ITGB1/ITGB3/ITGAV/TCF4/FSTL1/BMPR2/FGF2/FBN1/ACVRL1/SMAD7/TGFB2/NCOR2/LTBP1/LTBP2/RHOA/MMP16/SKI/TIMP2/TCF12/TGFB3/CBL/ITGA8/NCOR1/ITGB5/MAPK1/BMPR1A/COL1A2/USP9X/LTBP3/TGFBR1/TNRC6C/RARA/LTBP4/AGO3/ZFYVE16/TNRC6B/APH1B/SMAD1/MMP14/CHRDL1/PPM1A/TGFB1/UBE2D3/PSEN1/SMURF2/RNF111/USP15/TIMP1/CCNK/ITGB8/INHBB/EP300/GREM2/SMAD9/PMEPA1/TGFBR3/SMAD5/SERPINE1/ARRB1/INHBA/STAT1/UBC/SMAD4/CCNT…
KEGG_COMPLEMENT_AND_COAGULATION_CASCADES	KEGG_COMPLEMENT_AND_COAGULATION_CASCADES	KEGG_COMPLEMENT_AND_COAGULATION_CASCADES	69	0.537627855372769	1.58657192602902	3.39903816443634e-05	0.000454889296691007	0.00027398600661649	7455	tags=70%, list=39%, signal=43%	F13A1/A2M/VWF/CFH/CR1/F2R/C4A/C4B/F8/PROS1/C3AR1/C3/C5AR1/CFI/TFPI/C1S/C1R/BDKRB2/CD59/SERPING1/C7/SERPINA5/F10/C1QC/C1QB/C5/C1QA/F3/MASP1/C6/CFD/PLAUR/CFB/SERPINE1/SERPINA1/BDKRB1/F7/CR2/SERPINF2/SERPIND1/C2/CD55/MASP2/C4BPA/C4BPB/F5/PLAU/THBD
PID_BCR_5PATHWAY	PID_BCR_5PATHWAY	PID_BCR_5PATHWAY	63	0.539282152599772	1.58215875026844	3.45521934484185e-05	0.000460334379978706	0.000277265654294602	6942	tags=75%, list=36%, signal=48%	ETS1/PPP3CB/PTEN/PPP3CC/NFKB1/PTPRC/NFATC1/PIK3R1/BTK/IBTK/PPP3CA/MAPK1/SHC1/SH3BP5/MAPK14/POU2F2/PIK3CA/FCGR2B/CD22/LYN/CHUK/TRAF6/RASA1/GRB2/RAF1/MAP3K7/PLCG2/JUN/MAP3K1/BCL2A1/AKT1/CD79B/BCL10/PDPK1/MAP4K1/MALT1/RELA/SOS1/IKBKG/NFKBIA/CD72/PAG1/FOS/DOK1/CD79A/VAV2/ELK1
BIOCARTA_IL7_PATHWAY	BIOCARTA_IL7_PATHWAY	BIOCARTA_IL7_PATHWAY	16	0.741612301689643	1.86082131131788	3.62943208491791e-05	0.000479246343301827	0.000288656586870664	3781	tags=88%, list=20%, signal=70%	JAK1/PIK3R1/FYN/STAT5B/PIK3CG/IL7R/BCL2/PIK3CA/STAT5A/CREBBP/IL7/JAK3/PTK2B/EP300
REACTOME_O_LINKED_GLYCOSYLATION	REACTOME_O_LINKED_GLYCOSYLATION	REACTOME_O_LINKED_GLYCOSYLATION	106	0.4882688581927	1.47986883417332	3.62376300308145e-05	0.000479246343301827	0.000288656586870664	5625	tags=48%, list=29%, signal=34%	THBS1/ADAMTS9/ST6GALNAC3/ADAMTS5/GALNT15/ADAMTS1/ADAMTSL1/SPON1/ADAMTS6/ADAMTSL3/GALNT10/ADAMTS4/ADAMTS3/THSD4/ST6GAL1/THSD7A/ADAMTS10/ST3GAL2/THBS2/CFP/SPON2/ADAMTS15/GALNT2/ADAMTS2/ADAMTS8/ADAMTS16/ADAMTS14/B4GALT5/ADAMTS12/B3GNT9/B4GAT1/GCNT1/THSD1/ADAMTS18/B3GNT2/ST6GALNAC4/GALNT4/ADAMTSL4/GALNT5/SBSPON/GALNT11/GALNT8/C1GALT1/THSD7B/B3GNT7/GALNT16/MUC12/DAG1/B3GALNT2/GALNT9/GALNT18
PID_SYNDECAN_1_PATHWAY	PID_SYNDECAN_1_PATHWAY	PID_SYNDECAN_1_PATHWAY	46	0.573967401843267	1.6413747640491	3.6836278864115e-05	0.000484250373917193	0.00029167058252909	3177	tags=48%, list=17%, signal=40%	HGF/COL15A1/COL6A3/COL14A1/SDCBP/COL4A1/COL6A1/COL6A2/COL8A1/COL5A2/COL3A1/MAPK1/COL1A2/COL16A1/COL5A1/COL8A2/COL12A1/COL1A1/COL13A1/COL4A4/TGFB1/MET
KEGG_MEDICUS_PATHOGEN_HCMV_US28_TO_GNAQ_PLCB_G_CALCINEURIN_SIGNALING_PATHWAY	KEGG_MEDICUS_PATHOGEN_HCMV_US28_TO_GNAQ_PLCB_G_CALCINEURIN_SIGNALING_PATHWAY	KEGG_MEDICUS_PATHOGEN_HCMV_US28_TO_GNAQ_PLCB_G_CALCINEURIN_SIGNALING_PATHWAY	19	0.707047300681493	1.82453944497735	3.75130745660605e-05	0.000488821686560376	0.00029442394627102	4245	tags=79%, list=22%, signal=62%	PPP3CB/PPP3CC/NFATC1/GNAQ/PPP3CA/NFATC2/NFATC3/PTGS2/PLCB2/PLCB4/PLCB1/CALM1/CALM3/CALM2/NFATC4
WP_MARKERS_OF_KIDNEY_CELL_LINEAGE	WP_MARKERS_OF_KIDNEY_CELL_LINEAGE	WP_MARKERS_OF_KIDNEY_CELL_LINEAGE	59	0.551469879674788	1.61317327477457	3.73612553062962e-05	0.000488821686560376	0.00029442394627102	4451	tags=51%, list=23%, signal=39%	FAT4/PECAM1/NT5E/PDGFRB/KDR/CTNNB1/DCN/ACTA2/TNC/FGF7/RARB/AP2B1/RSPO3/GDNF/RARA/KIT/BMP4/TCF21/SMAD1/SFRP1/NTN1/EYA1/TGFB1/EGLN1/RSPO1/TBX18/AXIN2/DES/SMAD5/NOTCH1
REACTOME_INTRINSIC_PATHWAY_OF_FIBRIN_CLOT_FORMATION	REACTOME_INTRINSIC_PATHWAY_OF_FIBRIN_CLOT_FORMATION	REACTOME_INTRINSIC_PATHWAY_OF_FIBRIN_CLOT_FORMATION	22	0.693428995832462	1.82854105427401	3.81626714058184e-05	0.000495114832954963	0.000298214393885963	3210	tags=50%, list=17%, signal=42%	A2M/VWF/F8/PROS1/PRCP/SERPINE2/SERPING1/GP5/SERPINA5/F10/GP1BA
SIG_BCR_SIGNALING_PATHWAY	SIG_BCR_SIGNALING_PATHWAY	SIG_BCR_SIGNALING_PATHWAY	46	0.572559663411013	1.63734905400065	4.13352837312343e-05	0.000533944034632596	0.000321601749853997	3345	tags=54%, list=17%, signal=45%	ITPR1/PPP3CB/ITPR2/AKT3/PPP3CC/PTPRC/NFATC1/PIK3R1/BTK/BCL2/PPP3CA/NFATC2/MAPK1/SHC1/SOS2/PIK3CA/CD81/INPP5D/CD22/LYN/PIK3CD/GRB2/VAV1/RAF1/PLCG2
REACTOME_CIRCADIAN_CLOCK	REACTOME_CIRCADIAN_CLOCK	REACTOME_CIRCADIAN_CLOCK	67	0.528092289567587	1.55576343719004	4.18139483192682e-05	0.000537788919725307	0.000323917576408093	6414	tags=64%, list=34%, signal=43%	MEF2C/MEF2D/CRY2/CREM/CHD9/CRTC3/PER1/SIRT1/NR3C1/NCOR1/FBXL3/ATF2/PPARA/PER2/RORA/CREB1/HIF1A/CRY1/NFIL3/CREBBP/NAMPT/PPARGC1A/CLOCK/MED1/EP300/NCOA1/NCOA2/NRIP1/TGS1/CPT1A/SERPINE1/BTRC/UBC/TBL1X/PPP1CC/SMARCD3/F7/CUL1/UBB/PPP1CB/CARM1/CRTC1/SKP1
REACTOME_CELL_EXTRACELLULAR_MATRIX_INTERACTIONS	REACTOME_CELL_EXTRACELLULAR_MATRIX_INTERACTIONS	REACTOME_CELL_EXTRACELLULAR_MATRIX_INTERACTIONS	18	0.720739642299756	1.84930779941913	4.29697694562987e-05	0.000550272349373549	0.000331436515769999	3472	tags=78%, list=18%, signal=64%	ITGB1/PARVA/FERMT2/ACTN1/FLNA/LIMS1/RSU1/ILK/ARHGEF6/FLNC/ACTB/PARVB/LIMS2/PXN
REACTOME_G_ALPHA_Z_SIGNALLING_EVENTS	REACTOME_G_ALPHA_Z_SIGNALLING_EVENTS	REACTOME_G_ALPHA_Z_SIGNALLING_EVENTS	48	0.571542710556663	1.64034786254794	4.3584789178854e-05	0.000553377814745193	0.000333306979775312	4449	tags=50%, list=23%, signal=38%	GNG2/GNG11/GNAI2/ADCY9/GNG12/PRKCB/ADCY5/ADRA2A/PRKCA/ADCY4/RGS4/GNB4/GNGT2/ADCY2/ADCY3/ADCY7/PRKCE/GNB5/GNG7/GNB1/PRKCH/GNG10/GNAZ/ADCY6
WP_AXON_GUIDANCE	WP_AXON_GUIDANCE	WP_AXON_GUIDANCE	72	0.526086448384733	1.55754727142736	4.34977066829921e-05	0.000553377814745193	0.000333306979775312	4297	tags=46%, list=22%, signal=36%	ITGB1/NRP1/ABL1/BMPR2/ROCK1/DPYSL2/SLIT2/BOC/CXCL12/FYN/ILK/SLIT3/TRPC1/MAPK1/SEMA3A/PRKCA/ARHGEF12/L1CAM/NTNG2/ENAH/EPHB1/CXCR4/RRAS/RYK/PTCH1/RASA1/RAF1/MET/NCK1/LRRC4C/ROBO1/ABLIM3/PDPK1
REACTOME_FLT3_SIGNALING	REACTOME_FLT3_SIGNALING	REACTOME_FLT3_SIGNALING	38	0.595218486449386	1.67017788370711	4.59723513505701e-05	0.00058120789728742	0.000350069416779257	6023	tags=79%, list=31%, signal=54%	SH2B3/AKT3/PIK3R1/FYN/ABL2/STAT5B/PTPRJ/SLA/CBL/PTPN11/GRAP2/FOXO3/FLT3/GAB2/PIK3CA/STAT5A/HCK/GRB2/GRB10/SLA2/AKT1/SOCS2/SOCS6/UBC/NRAS/SOS1/LCK/CDKN1B/UBB/KRAS
WP_IL4_SIGNALING	WP_IL4_SIGNALING	WP_IL4_SIGNALING	54	0.556992177503972	1.61766362401855	4.68652260294322e-05	0.000589985536158657	0.000355356307984098	6544	tags=76%, list=34%, signal=50%	JAK1/NFKB1/FLNA/JAK2/SOCS5/HRH1/PIK3R1/STAT5B/CBL/STAT3/PTPN11/MAPK1/SHC1/ATF2/MAPK14/GAB2/PIK3CA/STAT5A/SOCS3/NFIL3/INPP5D/PIK3CD/DOK2/CHUK/IRS1/GRB2/JAK3/EP300/AKT1/IL4R/STAT1/FES/IRS2/RELA/SOS1/NFKBIA/SOCS1/FOS/CEBPB/MAPK11/STAT6
WP_ALLOGRAFT_REJECTION	WP_ALLOGRAFT_REJECTION	WP_ALLOGRAFT_REJECTION	88	0.506403621455791	1.51563158126166	4.74739060327173e-05	0.000592625944635307	0.00035694666190013	6572	tags=67%, list=34%, signal=44%	PDGFRA/LRRK2/FAS/ABCB1/CXCL12/CD28/C4A/C4B/VIM/AGTR1/C3/IL10/BHMT2/IL2RA/GDNF/HLA-DOA/COL5A1/C7/CD86/C1QC/HLA-DMB/CD40LG/HLA-DPA1/TGFB1/C1QB/C5/C1QA/HLA-DRA/C6/HLA-DPB1/HLA-DQA1/CD80/HLA-DRB1/HLA-DQB1/CCL21/HLA-E/HLA-DRB5/STAT1/CCL19/HLA-DQA2/CASP7/HLA-DMA/CD40/PRF1/FOXP3/CXCR5/GABPA/PECR/CXCL13/MICA/TUBA1B/CTLA4/IL12A/TNF/C2/CASP8/HLA-DOB/IL21/CD55
WP_SMITHMAGENIS_AND_POTOCKILUPSKI_SYNDROME_COPY_NUMBER_VARIATION	WP_SMITHMAGENIS_AND_POTOCKILUPSKI_SYNDROME_COPY_NUMBER_VARIATION	WP_SMITHMAGENIS_AND_POTOCKILUPSKI_SYNDROME_COPY_NUMBER_VARIATION	147	0.465570798959705	1.43006340795168	4.74264795531641e-05	0.000592625944635307	0.00035694666190013	7122	tags=60%, list=37%, signal=38%	WWTR1/TLR4/PPP1R12A/PTEN/ROCK1/CFL2/CRY2/NFKB1/FNIP2/COPS8/APP/RHOA/YAP1/IRF8/MKLN1/PER1/BIRC2/STAT3/FNIP1/IFT57/CREB1/MPRIP/RNF41/MAP3K14/HBP1/CRY1/FLII/TFE3/APBB1/SMCR8/WDR26/TRAF3IP1/PRKAG2/RPTOR/TFEB/CLUAP1/PRDM1/PRKAA1/RRAGA/CLOCK/ARMC8/COPS4/ATG13/FBXL13/USP8/RASD1/ETV5/TNFSF13/MTOR/ALKBH5/CLTC/JUN/MYH2/IFT88/IFT81/RAB8A/RANBP9/PRKAB1/RELA/RB1CC1/C9orf72/GPR85/MYC/FLCN/ITPK1/IQCA1/WDR41/GID…
KEGG_MEDICUS_REFERENCE_REGULATION_OF_GF_RTK_RAS_ERK_SIGNALING_UBIQUITINATION_OF_RTK_BY_CBL	KEGG_MEDICUS_REFERENCE_REGULATION_OF_GF_RTK_RAS_ERK_SIGNALING_UBIQUITINATION_OF_RTK_BY_CBL	KEGG_MEDICUS_REFERENCE_REGULATION_OF_GF_RTK_RAS_ERK_SIGNALING_UBIQUITINATION_OF_RTK_BY_CBL	25	0.669095425710238	1.79064556673917	4.82949196670572e-05	0.000600352327744046	0.000361600367469709	3950	tags=68%, list=21%, signal=54%	TEK/PDGFRA/PDGFRB/CSF1R/KDR/FGFR1/CBL/FLT4/FLT3/FLT1/KIT/NGFR/NTRK1/NTRK2/MET/IGF1R/EGFR
PID_EPO_PATHWAY	PID_EPO_PATHWAY	PID_EPO_PATHWAY	33	0.628845989723675	1.73588169356415	4.89401166337671e-05	0.000605837860495509	0.000364904378409667	5012	tags=73%, list=26%, signal=54%	SH2B3/RAPGEF1/RAP1A/TRPC6/NFKB1/JAK2/PIK3R1/STAT5B/BTK/BCL2/CBL/PTPN11/SHC1/MAPK14/GAB1/STAT5A/SOCS3/LYN/GRB2/PLCG2/STAT1/TEC/IRS2/SOS1
BIOCARTA_GPCR_PATHWAY	BIOCARTA_GPCR_PATHWAY	BIOCARTA_GPCR_PATHWAY	30	0.639852082107278	1.74571113657587	5.00212936533349e-05	0.000616652545411029	0.000371418210136141	4245	tags=70%, list=22%, signal=55%	PPP3CB/PRKAR1A/PPP3CC/NFATC1/PRKCB/GNAQ/PPP3CA/PRKACB/NFATC2/PRKAR2A/NFATC3/RPS6KA3/CREB1/PRKCA/PRKAR2B/RAF1/CALM1/CALM3/JUN/CALM2/NFATC4
BIOCARTA_VEGF_PATHWAY	BIOCARTA_VEGF_PATHWAY	BIOCARTA_VEGF_PATHWAY	27	0.643781076797087	1.73651439092894	5.03250666917155e-05	0.000617833773310276	0.000372129679756052	1818	tags=44%, list=9%, signal=40%	NOS3/KDR/PRKCB/PIK3R1/PIK3CG/FLT4/SHC1/FLT1/PIK3CA/HIF1A/PRKCA/ARNT
REACTOME_SIGNALING_BY_WNT	REACTOME_SIGNALING_BY_WNT	REACTOME_SIGNALING_BY_WNT	268	0.422882478775822	1.32813466911659	5.13552562475321e-05	0.00062788669263958	0.000378184689715419	7436	tags=51%, list=39%, signal=32%	ITPR1/ROR1/TCF4/GNG2/PPP3CB/ITPR2/GNG11/PRKG1/GNG12/NFATC1/PRKCB/RHOA/CTNNB1/CAV1/ZRANB1/DACT1/WLS/PPP3CA/FZD7/PPP2CB/ROR2/AP2A2/SOX17/USP34/AP2B1/CUL3/APC/TNRC6C/FZD4/BCL9L/RNF146/SNX3/LEF1/PRKCA/RSPO3/CDC73/PRICKLE1/AGO3/CSNK1A1/LRP6/PPP2R5E/TNRC6B/GNB4/CAMK2A/SFRP1/FZD1/CREBBP/GNGT2/SOX6/PPP2R5B/TNKS/TMED5/PLCB2/PPP2R5C/RYK/TCF7L1/SFRP2/RUNX3/WNT5B/GNAO1/FZD8/KAT5/MAP3K7/SMURF2/RSPO1/PLCB1/VPS…
REACTOME_GLUCAGON_LIKE_PEPTIDE_1_GLP1_REGULATES_INSULIN_SECRETION	REACTOME_GLUCAGON_LIKE_PEPTIDE_1_GLP1_REGULATES_INSULIN_SECRETION	REACTOME_GLUCAGON_LIKE_PEPTIDE_1_GLP1_REGULATES_INSULIN_SECRETION	42	0.588523559907185	1.6655601564162	5.2072571976849e-05	0.000634047587472206	0.000381895480416925	4449	tags=52%, list=23%, signal=40%	ITPR1/GNG2/ITPR2/PRKAR1A/RAP1A/GNG11/GNG12/IQGAP1/PRKACB/PRKAR2A/ADCY5/GNB4/PRKAR2B/GNGT2/AKAP5/RAPGEF4/GNB5/GNG7/GNB1/KCNB1/GNG10/ADCY6
BIOCARTA_CLASSIC_PATHWAY	BIOCARTA_CLASSIC_PATHWAY	BIOCARTA_CLASSIC_PATHWAY	14	0.771396488071465	1.90015029634753	5.33789607547183e-05	0.000647301601641911	0.00038987855331051	3231	tags=79%, list=17%, signal=65%	C4A/C4B/C3/C1S/C1R/C7/C1QC/C1QB/C5/C1QA/C6
PID_IL8_CXCR1_PATHWAY	PID_IL8_CXCR1_PATHWAY	PID_IL8_CXCR1_PATHWAY	27	0.642439098821036	1.73289458265604	5.43055396434624e-05	0.000654087002686644	0.000393965492592356	5003	tags=78%, list=26%, signal=58%	GNG2/GNAI2/PRKCB/PIK3CG/PIK3R6/CBL/GNA14/PRKCA/HCK/LYN/PLCB2/FGR/PLCB1/PRKCE/CXCR1/GNB1/AKT1/PDPK1/ARRB1/RAB5A/PLD1
WP_ENVELOPE_PROTEINS_AND_THEIR_POTENTIAL_ROLES_IN_EDMD_PHYSIOPATHOLOGY	WP_ENVELOPE_PROTEINS_AND_THEIR_POTENTIAL_ROLES_IN_EDMD_PHYSIOPATHOLOGY	WP_ENVELOPE_PROTEINS_AND_THEIR_POTENTIAL_ROLES_IN_EDMD_PHYSIOPATHOLOGY	44	0.587664715194081	1.66972155087792	5.43788251981155e-05	0.000654087002686644	0.000393965492592356	5252	tags=64%, list=27%, signal=46%	SYNE1/SYNE3/ADCY9/TGFB2/RHOA/TGFB3/SRF/ADCY5/MAPK1/SOS2/TMEM43/KIF5B/ADCY4/ADCY2/ADCY3/TGFB1/GRB2/ADCY7/SYNE2/LBR/YY1AP1/ADCY6/SMAD4/PLEC/NRAS/SOS1/SMAD2/LEMD3
PID_UPA_UPAR_PATHWAY	PID_UPA_UPAR_PATHWAY	PID_UPA_UPAR_PATHWAY	42	0.587802892391355	1.66352062022401	5.54502204276496e-05	0.00066161688711063	0.00039850084433314	4527	tags=57%, list=24%, signal=44%	ITGB1/ITGB3/ITGAV/HGF/PDGFRB/LRP1/DOCK1/ITGA5/FPR1/ITGB5/FN1/PDGFD/CTSG/FPR3/ITGAM/FPR2/ITGB2/TGFB1/CRK/EGFR/BCAR1/PLAUR/SERPINE1/ELANE
KEGG_ADHERENS_JUNCTION	KEGG_ADHERENS_JUNCTION	KEGG_ADHERENS_JUNCTION	68	0.524681986921046	1.54619657738148	5.53393199867943e-05	0.00066161688711063	0.00039850084433314	5211	tags=57%, list=27%, signal=42%	TGFBR2/VCL/SORBS1/ACTN1/FGFR1/IQGAP1/RHOA/CTNNB1/FYN/PTPRJ/FER/PTPRB/MAPK1/TGFBR1/LEF1/WAS/CREBBP/PTPN1/ACTB/TCF7L1/FARP2/MAP3K7/WASF2/TJP1/MET/SNAI1/IGF1R/TCF7/ACTN4/ACTN2/EP300/EGFR/CTNNA3/WASL/SMAD4/CTNNA1/SNAI2/SMAD2/INSR
REACTOME_SIGNALING_BY_CSF1_M_CSF_IN_MYELOID_CELLS	REACTOME_SIGNALING_BY_CSF1_M_CSF_IN_MYELOID_CELLS	REACTOME_SIGNALING_BY_CSF1_M_CSF_IN_MYELOID_CELLS	31	0.632538634792123	1.73318954318036	5.85638811920055e-05	0.000695973164085794	0.000419194096953303	6023	tags=84%, list=31%, signal=58%	CSF1R/GAB3/PIK3R1/FYN/CSF1/CBL/STAT3/PTPN11/GRAP2/SHC1/GAB2/PIK3CA/HCK/INPP5D/LYN/PIK3CD/GRB2/IL34/PLCG2/STAT1/UBC/SOS1/PIK3CB/INPPL1/UBB/KRAS
WP_EMBRYONIC_STEM_CELL_PLURIPOTENCY_PATHWAYS	WP_EMBRYONIC_STEM_CELL_PLURIPOTENCY_PATHWAYS	WP_EMBRYONIC_STEM_CELL_PLURIPOTENCY_PATHWAYS	116	0.475771312113291	1.44846101122294	5.92238776115174e-05	0.000701012511489315	0.000422229364393288	7368	tags=59%, list=38%, signal=37%	IL6ST/JAK1/PDGFRA/ACVR1/BMPR2/FGF2/PDGFRB/PTEN/AKT3/SMAD7/FGFR1/CTNNB1/LIFR/LIF/STAT3/PTPN11/FZD7/FGF7/MAPK1/BMPR1A/APC/FZD4/GAB1/FGF10/BMP4/LRP6/SMAD1/FGF13/PIK3CD/FZD1/FGF1/PDGFA/WNT5B/GRB2/FZD8/RAF1/FGF16/ACTR2/WNT9B/MTOR/WNT2B/JUN/SMAD9/EGFR/AKT1/FGF14/FGF9/SMAD5/SMAD4/PDGFB/SOS1/MAP2K3/MAP2K5/WNT2/FGF5/EGF/FOS/ARAF/NOG/WNT11/MAPK4/MAPK12/FGF6/ELK1/FGF20/GSK3B/MAPK7/DVL2/FGF18
REACTOME_RHOD_GTPASE_CYCLE	REACTOME_RHOD_GTPASE_CYCLE	REACTOME_RHOD_GTPASE_CYCLE	51	0.561915850880227	1.62110557813734	6.04122696049022e-05	0.000712241480143509	0.000428992724846841	4079	tags=51%, list=21%, signal=40%	TOR1AIP1/ARHGAP1/MCAM/ACTN1/AKAP12/FILIP1/ESYT1/CAV1/PIK3R1/ARHGAP5/ARHGAP17/ARHGAP26/ARHGAP21/ANKFY1/SLC4A7/ARHGAP35/CPNE8/ADD3/DIAPH2/VAMP3/GOLGA8R/MOSPD2/CAPZB/LBR/VRK2/LMAN1
PID_MET_PATHWAY	PID_MET_PATHWAY	PID_MET_PATHWAY	79	0.50709587902414	1.50778954030394	6.15414383351925e-05	0.000717018091348458	0.000431869742703105	5407	tags=58%, list=28%, signal=42%	ETS1/RAPGEF1/HGF/RAP1A/RAP1B/RHOA/CTNNB1/EPS15/PIK3R1/PTPRJ/NUMB/CBL/EGR1/PTPN11/F2RL2/MAPK1/SHC1/APC/GAB2/PIK3CA/GAB1/RIN2/PTPN1/RPTOR/CRK/GRB2/RAF1/MET/SNAI1/NCK1/MAP2K4/PXN/MTOR/JUN/MAP3K1/AKT1/BCAR1/PDPK1/WASL/RANBP9/RAB5A/CTNNA1/SOS1/PAK2/SH3KBP1/EIF4E
KEGG_MEDICUS_REFERENCE_GF_RTK_RAS_PI3K_SIGNALING_PATHWAY	KEGG_MEDICUS_REFERENCE_GF_RTK_RAS_PI3K_SIGNALING_PATHWAY	KEGG_MEDICUS_REFERENCE_GF_RTK_RAS_PI3K_SIGNALING_PATHWAY	88	0.50262420896562	1.50432005684513	6.15414383351925e-05	0.000717018091348458	0.000431869742703105	6205	tags=60%, list=32%, signal=41%	TEK/PDGFRA/PDGFC/FGF2/HGF/PDGFRB/AKT3/KITLG/CSF1R/KDR/FGFR1/PIK3R1/CSF1/IGF1/FGF7/FLT4/PDGFD/FLT3/SOS2/FLT1/PIK3CA/BDNF/FGF10/KIT/NGFR/NTRK1/VEGFC/NTRK2/PIK3CD/FGF1/ANGPT1/PDGFA/GRB2/FGF16/MET/IGF1R/EGFR/AKT1/NGF/FGF9/PDGFB/ANGPT2/NRAS/SOS1/INSR/AREG/PIK3CB/KRAS/PIK3R3/EREG/VEGFB/FGF5/EGF
WP_SMALL_CELL_LUNG_CANCER	WP_SMALL_CELL_LUNG_CANCER	WP_SMALL_CELL_LUNG_CANCER	96	0.494785892076405	1.49198422740904	6.15414383351925e-05	0.000717018091348458	0.000431869742703105	5701	tags=52%, list=30%, signal=37%	LAMC1/ITGB1/LAMA2/LAMA4/ITGAV/LAMB2/PTEN/AKT3/NFKB1/COL4A1/COL4A2/LAMB1/POLK/PIK3R1/TRAF5/BIRC2/BCL2/BIRC3/FN1/RARB/PIK3CA/TRAF1/PTGS2/PIK3CD/RB1/CHUK/APAF1/TRAF6/ITGA2/LAMA1/COL4A4/LAMC3/CDK6/TRAF3/RXRG/COL4A3/GADD45B/LAMA3/AKT1/MAX/ITGA6/GADD45A/COL4A6/RELA/MYC/IKBKG/PIK3CB/LAMB4/CDKN1B/NFKBIA
PID_FGF_PATHWAY	PID_FGF_PATHWAY	PID_FGF_PATHWAY	55	0.555754334488907	1.61548272830984	6.26079996471421e-05	0.00072096266260333	0.000434245611587685	5012	tags=56%, list=26%, signal=42%	FGF2/HGF/SSH1/SDC2/FGFR1/PIK3R1/STAT5B/SPRY2/CBL/PTPN11/MAPK1/NCAM1/SHC1/PIK3CA/GAB1/CAMK2A/FGF1/GRB2/MET/PTK2B/JUN/AKT1/PLAUR/PDPK1/IL17RD/FGF9/RUNX2/FRS2/STAT1/CDH2/SOS1
KEGG_MEDICUS_REFERENCE_RTK_PLCG_ITPR_SIGNALING_PATHWAY	KEGG_MEDICUS_REFERENCE_RTK_PLCG_ITPR_SIGNALING_PATHWAY	KEGG_MEDICUS_REFERENCE_RTK_PLCG_ITPR_SIGNALING_PATHWAY	54	0.552524411281897	1.6046879608226	6.26079996471421e-05	0.00072096266260333	0.000434245611587685	4311	tags=52%, list=23%, signal=40%	ITPR1/PDGFRA/PDGFC/FGF2/ITPR2/HGF/PDGFRB/KDR/FGFR1/FGF7/FLT4/PDGFD/FLT1/GDNF/FGF10/NTRK3/NTRK1/VEGFC/NTRK2/RET/FGF1/PDGFA/FGF16/MET/PLCG2/EGFR/NGF/FGF9
WP_MESODERMAL_COMMITMENT_PATHWAY	WP_MESODERMAL_COMMITMENT_PATHWAY	WP_MESODERMAL_COMMITMENT_PATHWAY	143	0.460293376362008	1.4122452426212	6.26079996471421e-05	0.00072096266260333	0.000434245611587685	6729	tags=55%, list=35%, signal=36%	ACVR1/TCF4/MACF1/ATP8B2/BMPR2/PRKAR1A/TEAD1/ARID5B/JAK2/FGFR1/YAP1/CCDC88A/ADAM19/PBX3/SRF/TOX/ZNF281/GATA6/RARB/SOX17/BMPR1A/SCHIP1/PIAS1/FZD4/ZFHX4/LEF1/CHRD/BMP4/EXT2/SMAD1/SLC2A12/LATS1/EXT1/CUL4B/CCDC6/TWSG1/ASCC3/TCF7L1/FZD8/SETD2/SNAI1/NFE2L2/FOXC2/MEIS1/PARP8/AXIN2/HTT/TRIM5/UBR5/ELP4/BCORL1/AEBP2/DDAH1/DLL1/INHBA/EOMES/LEFTY2/SMAD4/DKK1/SESN1/C9orf72/ZNF462/CTBP2/SMAD2/HAND1/PBX1/ELK4/WD…
PID_IL4_2PATHWAY	PID_IL4_2PATHWAY	PID_IL4_2PATHWAY	61	0.539218786548687	1.58148892318859	6.48640838088012e-05	0.000744058660216017	0.000448156644889096	4993	tags=57%, list=26%, signal=43%	JAK1/ETS1/ITGB3/JAK2/SOCS5/EGR2/PIK3R1/STAT5B/CBL/IL10/COL1A2/SHC1/MAPK14/PIK3CA/STAT5A/SOCS3/IRF4/IL13RA1/DOK2/COL1A1/SPI1/IRS1/CD40LG/GRB2/JAK3/THY1/MTOR/FCER2/AKT1/SELP/IL4R/IL13RA2/FES/IRS2/MYBL1
REACTOME_INTERLEUKIN_2_FAMILY_SIGNALING	REACTOME_INTERLEUKIN_2_FAMILY_SIGNALING	REACTOME_INTERLEUKIN_2_FAMILY_SIGNALING	44	0.584639565673136	1.66112624607375	6.62568894396891e-05	0.000757112378943524	0.000456019077115269	6052	tags=73%, list=32%, signal=50%	JAK1/JAK2/PIK3R1/STAT5B/STAT3/SHC1/IL2RA/SOS2/CSF2RB/GAB2/PIK3CA/STAT5A/INPP5D/PIK3CD/CSF2RA/STAT4/HAVCR2/IL3RA/GRB2/JAK3/IL2RB/PTK2B/IL15/IL21R/IL5RA/STAT1/IL15RA/SOS1/LCK/PIK3CB/INPPL1/PIK3R3
BIOCARTA_TCR_PATHWAY	BIOCARTA_TCR_PATHWAY	BIOCARTA_TCR_PATHWAY	44	0.584344174609444	1.66028695657374	6.73894584956471e-05	0.000767103759350833	0.000462037021345433	5701	tags=77%, list=30%, signal=54%	PPP3CB/PPP3CC/NFKB1/NFATC1/PRKCB/PIK3R1/FYN/PIK3CG/PPP3CA/NFATC2/NFATC3/SHC1/PIK3CA/PRKCA/CD3G/RASA1/GRB2/VAV1/RAF1/MAP2K4/PTPN7/CALM1/CALM3/JUN/MAP3K1/CD3E/CALM2/NFATC4/RELA/SOS1/CD247/LCK/ZAP70/NFKBIA
REACTOME_INTERLEUKIN_3_INTERLEUKIN_5_AND_GM_CSF_SIGNALING	REACTOME_INTERLEUKIN_3_INTERLEUKIN_5_AND_GM_CSF_SIGNALING	REACTOME_INTERLEUKIN_3_INTERLEUKIN_5_AND_GM_CSF_SIGNALING	48	0.566835909210573	1.62683917564688	6.83848467624394e-05	0.000775463281416822	0.000467072075115094	6285	tags=71%, list=33%, signal=48%	JAK1/RAPGEF1/JAK2/PIK3R1/FYN/STAT5B/CBL/PTPN11/SHC1/IL2RA/CSF2RB/GAB2/PIK3CA/STAT5A/HCK/INPP5D/LYN/PIK3CD/CSF2RA/IL3RA/CRK/GRB2/JAK3/VAV1/IL2RB/IL5RA/UBC/TEC/SOS1/PIK3CB/INPPL1/UBB/PIK3R3/PRKACA
REACTOME_G_BETA_GAMMA_SIGNALLING_THROUGH_PI3KGAMMA	REACTOME_G_BETA_GAMMA_SIGNALLING_THROUGH_PI3KGAMMA	REACTOME_G_BETA_GAMMA_SIGNALLING_THROUGH_PI3KGAMMA	25	0.661688094206741	1.77082192902109	6.94979266690508e-05	0.000782114924749053	0.000471078450308558	4297	tags=64%, list=22%, signal=50%	GNG2/GNG11/AKT3/GNG12/RHOA/PIK3R5/PIK3CG/PIK3R6/GNB4/GNGT2/GNB5/GNG7/GNB1/AKT1/GNG10/PDPK1
WP_KIT_RECEPTOR_SIGNALING	WP_KIT_RECEPTOR_SIGNALING	WP_KIT_RECEPTOR_SIGNALING	59	0.542473866450073	1.58685791531707	6.94456341361329e-05	0.000782114924749053	0.000471078450308558	5055	tags=61%, list=26%, signal=45%	MITF/KITLG/JAK2/PRKCB/PIK3R1/FYN/STAT5B/BTK/BCL2/CBL/STAT3/PTPN11/FOXO3/MAPK1/SHC1/RPS6KA3/MAPK14/GAB2/STAT5A/PRKCA/KIT/INPP5D/LYN/CRK/GRB2/VAV1/RAF1/SNAI1/GRB10/EP300/AKT1/SOCS6/STAT1/TEC/SOS1/SNAI2
REACTOME_RAB_REGULATION_OF_TRAFFICKING	REACTOME_RAB_REGULATION_OF_TRAFFICKING	REACTOME_RAB_REGULATION_OF_TRAFFICKING	121	0.473508621305697	1.44447064097473	7.05043024586755e-05	0.000790446349451792	0.000476096580654412	8132	tags=68%, list=42%, signal=39%	DENND5A/RAB27A/RAB8B/AKT3/RABEP1/MAP1LC3B/DENND3/CHM/RAB3IL1/RIC1/SBF2/DENND5B/RAB3GAP1/DENND4A/TRAPPC6B/RIN3/RAB31/RIN2/TBC1D14/TBC1D15/DENND2A/RABGAP1/RAB32/DENND6A/TRAPPC10/TBC1D16/TRAPPC11/RGP1/GAPVD1/OPTN/DENND1A/RAB21/ALS2/TBC1D13/RAB18/RAB3GAP2/GGA2/RAB33B/AKT1/RAB7B/RAB9B/RAB35/TRAPPC8/TBC1D10C/RAB14/DENND1C/DENND4C/RAB8A/RAB39A/RAB5A/TRAPPC13/SBF1/TBC1D20/ANKRD27/RAB1B/RAB1A/RAB12/RAB5C/…
KEGG_CHRONIC_MYELOID_LEUKEMIA	KEGG_CHRONIC_MYELOID_LEUKEMIA	KEGG_CHRONIC_MYELOID_LEUKEMIA	73	0.519044857520554	1.53969370393681	7.27603927567627e-05	0.000812673409324594	0.000489484240943793	6052	tags=60%, list=32%, signal=41%	TGFBR2/ABL1/AKT3/NFKB1/TGFB2/PIK3R5/PIK3R1/STAT5B/PIK3CG/TGFB3/CBL/PTPN11/CBLB/MAPK1/SHC1/SOS2/TGFBR1/GAB2/PIK3CA/STAT5A/RUNX1/PIK3CD/RB1/CHUK/TGFB1/CRK/GRB2/CDK6/RAF1/SHC4/AKT1/SMAD4/RELA/NRAS/SOS1/MYC/CTBP2/IKBKG/PIK3CB/SHC2/CDKN1B/NFKBIA/KRAS/PIK3R3
KEGG_GAP_JUNCTION	KEGG_GAP_JUNCTION	KEGG_GAP_JUNCTION	86	0.500472187067947	1.49565492781419	7.62206753251169e-05	0.000844968755190009	0.000508936166742729	6285	tags=57%, list=33%, signal=38%	ITPR1/PDGFRA/PDGFC/ITPR2/PDGFRB/GNAI2/ADCY9/PRKG1/LPAR1/PRKCB/MAP3K2/GNAQ/PRKACB/ADCY5/MAPK1/PDGFD/SOS2/HTR2B/HTR2A/GUCY1A2/PRKCA/ADCY4/ADCY2/ADCY3/PLCB2/PLCB4/PDGFA/GRB2/ADCY7/RAF1/TJP1/TUBB6/PLCB1/TUBA1A/EGFR/GNA11/GJA1/ADCY6/PDGFB/NRAS/SOS1/GRM1/DRD2/TUBB2B/MAP2K5/TUBA1B/KRAS/EGF/PRKACA
REACTOME_CELL_CELL_COMMUNICATION	REACTOME_CELL_CELL_COMMUNICATION	REACTOME_CELL_CELL_COMMUNICATION	144	0.465101194302754	1.42702407122978	7.61445307943226e-05	0.000844968755190009	0.000508936166742729	5948	tags=50%, list=31%, signal=35%	ZEB2/ITGB1/PARVA/FERMT2/CDH5/SKAP2/ACTN1/SPTBN1/FLNA/LIMS1/DST/IQGAP1/CTNNB1/PIK3R1/FYN/RSU1/ADAM19/ILK/CDH11/CDH13/PTPN11/HEYL/ARHGEF6/SIRPA/SPTAN1/FLNC/SOX10/FOXF1/PRDM8/PIK3CA/TNRC6C/CDH17/AGO3/TNRC6B/CADM3/ACTB/PARVB/CDH6/ADAM33/MAGI2/CLDN11/LIMS2/GRB2/TYROBP/CDH19/SNAI1/NCK1/BHLHE22/PXN/PTK2B/KIRREL3/ACTN4/ACTN2/LAMA3/SDK2/WASL/CLDN5/ITGA6/SIRPB1/CTNNA1/CDH2/PLEC/AGO1/CLDN14/CD47/PIK3CB/CADM…
BIOCARTA_ALK_PATHWAY	BIOCARTA_ALK_PATHWAY	BIOCARTA_ALK_PATHWAY	37	0.602209650920023	1.68431405699782	7.78167505176688e-05	0.000859455634899606	0.000517661811309086	4702	tags=57%, list=25%, signal=43%	TGFBR2/MEF2C/ACVR1/BMPR2/TGFB2/CTNNB1/TGFB3/BMPR1A/ATF2/APC/TGFBR1/CHRD/BMP4/SMAD1/FZD1/TGFB1/MAP3K7/RFC1/TGFBR3/SMAD5/SMAD4
BIOCARTA_HDAC_PATHWAY	BIOCARTA_HDAC_PATHWAY	BIOCARTA_HDAC_PATHWAY	25	0.659385198936264	1.76465887805961	7.86875381633396e-05	0.000865854355123266	0.000521515847476325	4123	tags=76%, list=22%, signal=60%	PPP3CB/PPP3CC/NFATC1/PIK3R1/PIK3CG/IGF1/CAMK1/PPP3CA/NFATC2/MAPK14/PIK3CA/CAMK1G/CABIN1/IGF1R/CALM1/YWHAH/CALM3/AKT1/CALM2
BIOCARTA_GH_PATHWAY	BIOCARTA_GH_PATHWAY	BIOCARTA_GH_PATHWAY	27	0.636829901011116	1.71776451271526	7.9432211535196e-05	0.000870823248970728	0.000524508679781834	3081	tags=59%, list=16%, signal=50%	GHR/JAK2/PRKCB/PIK3R1/STAT5B/PIK3CG/SRF/MAPK1/SHC1/PIK3CA/STAT5A/PRKCA/IRS1/SLC2A4/GRB2/RAF1
BIOCARTA_EDG1_PATHWAY	BIOCARTA_EDG1_PATHWAY	BIOCARTA_EDG1_PATHWAY	22	0.681440079628838	1.7969268218056	8.01624361560507e-05	0.000875597786101568	0.00052738444839507	4269	tags=73%, list=22%, signal=57%	S1PR1/PDGFRA/ITGB3/ITGAV/PRKCB/RHOA/PIK3R1/PIK3CG/SMPD1/MAPK1/PIK3CA/PRKCA/PDGFA/PLCB1/AKT1/ASAH1
WP_GASTRIN_SIGNALING	WP_GASTRIN_SIGNALING	WP_GASTRIN_SIGNALING	114	0.478410313033943	1.4549548074051	8.07373757903605e-05	0.000878647411989601	0.000529221279520389	7427	tags=66%, list=39%, signal=41%	MEF2C/MEF2D/ITGB1/TCF4/ROCK1/NFKB1/JAK2/FOXO1/RHOA/CTNNB1/PIK3R1/FYN/HDC/BIRC2/STAT3/GNAQ/EGR1/BIRC3/PTPN11/FOXO3/MAPK1/RHOB/SHC1/ATF2/MAPK14/PIK3CA/CREB1/PRKCA/KIT/PTGS2/CHUK/PRKD1/IRS1/CRK/GRB2/KAT5/RAF1/TJP1/PRKCE/MAPK9/PXN/CD44/MTOR/JUN/EGFR/AKT1/PRKCH/BCAR1/MMP7/SERPINE1/ARRB1/RELA/SOS1/MYC/PRKCQ/CDKN1B/NFKBIA/CHGA/KRAS/PIK3R3/KLF4/PRKACA/FOS/CDC42/HDAC7/ELK1/ARRB2/JAG1/GSK3B/MAPK8/CDKN1A/LA…
REACTOME_RAB_GEFS_EXCHANGE_GTP_FOR_GDP_ON_RABS	REACTOME_RAB_GEFS_EXCHANGE_GTP_FOR_GDP_ON_RABS	REACTOME_RAB_GEFS_EXCHANGE_GTP_FOR_GDP_ON_RABS	89	0.49260766092708	1.47542823708511	8.1866551578866e-05	0.000887684396864273	0.000534664378348337	8132	tags=70%, list=42%, signal=40%	DENND5A/RAB27A/RAB8B/AKT3/DENND3/CHM/RAB3IL1/RIC1/SBF2/DENND5B/RAB3GAP1/DENND4A/TRAPPC6B/RIN3/RAB31/RIN2/DENND2A/RAB32/DENND6A/TRAPPC10/TRAPPC11/RGP1/GAPVD1/DENND1A/RAB21/ALS2/RAB18/RAB3GAP2/AKT1/RAB7B/RAB9B/RAB35/TRAPPC8/RAB14/DENND1C/DENND4C/RAB8A/RAB39A/RAB5A/TRAPPC13/SBF1/ANKRD27/RAB1B/RAB1A/RAB12/RAB5C/MADD/HPS1/TRAPPC9/GDI2/MON1B/RINL/DENND1B/CCZ1B/AKT2/CHML/DENND4B/RAB7A/DENND2C/RAB39B/RAB…
BIOCARTA_INTEGRIN_PATHWAY	BIOCARTA_INTEGRIN_PATHWAY	BIOCARTA_INTEGRIN_PATHWAY	34	0.603343498415422	1.67325901183908	8.22779412852924e-05	0.000888900958394923	0.000535397129894726	4199	tags=59%, list=22%, signal=46%	ITGB1/TLN1/VCL/RAPGEF1/TNS1/RAP1A/ROCK1/ACTN1/RHOA/CAV1/FYN/PPP1R12B/ZYX/MAPK1/SHC1/GRB2/RAF1/ACTN2/JUN/BCAR1
REACTOME_INTERLEUKIN_6_SIGNALING	REACTOME_INTERLEUKIN_6_SIGNALING	REACTOME_INTERLEUKIN_6_SIGNALING	11	0.810162045091398	1.90528865388224	8.42590958764301e-05	0.000907006426988673	0.000546302299732766	1999	tags=82%, list=10%, signal=73%	IL6ST/JAK1/JAK2/CBL/STAT3/IL6R/PTPN11/SOCS3/IL6
REACTOME_RAC3_GTPASE_CYCLE	REACTOME_RAC3_GTPASE_CYCLE	REACTOME_RAC3_GTPASE_CYCLE	91	0.492572123253989	1.47909856985115	9.08999660035109e-05	0.00097495956316401	0.0005872313973246	3829	tags=43%, list=20%, signal=34%	ITGB1/FERMT2/GIT2/RAPGEF1/ARHGAP1/DOCK10/MCAM/SWAP70/TAOK3/NCKAP1L/ESYT1/CAV1/PIK3R1/ABL2/TRIO/SNAP23/CYBB/ARHGAP5/ARHGAP17/ARHGAP42/ARHGAP26/SYDE1/ABI2/ARHGAP21/ARHGAP6/ABR/ARHGAP15/ARHGAP35/PREX1/NCKAP1/VAMP3/OPHN1/CYFIP1/NCF1/WASF2/NCF2/LBR/VRK2/OCRL
WP_COMPLEMENT_AND_COAGULATION_CASCADES	WP_COMPLEMENT_AND_COAGULATION_CASCADES	WP_COMPLEMENT_AND_COAGULATION_CASCADES	58	0.539838248886307	1.5766796484824	9.31583215636977e-05	0.000995587673977503	0.000599655988861363	7455	tags=74%, list=39%, signal=45%	VWF/CFH/CR1/F2R/C4B/F8/PROS1/C3AR1/C3/C5AR1/CFI/TFPI/C1S/C1R/SERPING1/C7/SERPINA5/F10/C1QC/C1QB/C1QA/F3/MASP1/C6/CLTC/LMAN1/CFD/PLAUR/CFB/SERPINE1/CLU/SERPINA1/BDKRB1/F7/CR2/SERPINF2/SERPIND1/C2/CD55/MASP2/F5/PLAU/THBD
REACTOME_EGR2_AND_SOX10_MEDIATED_INITIATION_OF_SCHWANN_CELL_MYELINATION	REACTOME_EGR2_AND_SOX10_MEDIATED_INITIATION_OF_SCHWANN_CELL_MYELINATION	REACTOME_EGR2_AND_SOX10_MEDIATED_INITIATION_OF_SCHWANN_CELL_MYELINATION	27	0.634873764877499	1.71248809396195	9.42897991535402e-05	0.00100406807629092	0.000604763850447154	4165	tags=59%, list=22%, signal=46%	WWTR1/LAMC1/UTRN/LAMA2/TEAD1/LAMB1/EGR2/YAP1/PMP22/SOX10/PRX/NAB1/DRP2/MBP/CYP51A1/NAB2
REACTOME_PKA_MEDIATED_PHOSPHORYLATION_OF_CREB	REACTOME_PKA_MEDIATED_PHOSPHORYLATION_OF_CREB	REACTOME_PKA_MEDIATED_PHOSPHORYLATION_OF_CREB	20	0.688157156290209	1.78588925541521	9.71035011310878e-05	0.00103033750664451	0.000620586285424245	4449	tags=70%, list=23%, signal=54%	PRKAR1A/ADCY9/NBEA/PRKACB/PRKAR2A/ADCY5/CREB1/ADCY4/PRKAR2B/ADCY2/ADCY3/ADCY7/CALM1/ADCY6
WP_PROSTAGLANDIN_SYNTHESIS_AND_REGULATION	WP_PROSTAGLANDIN_SYNTHESIS_AND_REGULATION	WP_PROSTAGLANDIN_SYNTHESIS_AND_REGULATION	45	0.57045604207669	1.62593669227206	9.78707762018302e-05	0.00103478318895245	0.000623263980307591	4067	tags=51%, list=21%, signal=40%	EDNRA/PTGER2/MITF/ANXA6/HPGDS/PTGFR/EDNRB/HSD11B1/TBXAS1/PTGS1/ANXA5/PLA2G4A/TBXA2R/PTGS2/PTGDR/PTGER3/PTGIS/PTGIR/PPARGC1A/PTGER4/EDN1/PTGFRN/ABCC4
BIOCARTA_PGC1A_PATHWAY	BIOCARTA_PGC1A_PATHWAY	BIOCARTA_PGC1A_PATHWAY	15	0.737142838698758	1.82944193411787	9.96696613089706e-05	0.00105006582889699	0.000632468922080068	4123	tags=87%, list=22%, signal=68%	PPP3CB/PPP3CC/CAMK4/CAMK1/PPP3CA/PPARA/SLC2A4/PPARGC1A/CAMK1G/CALM1/YWHAH/CALM3/CALM2
PID_INTEGRIN_A4B1_PATHWAY	PID_INTEGRIN_A4B1_PATHWAY	PID_INTEGRIN_A4B1_PATHWAY	32	0.608527015036966	1.67260979252552	0.000101877591744449	0.00105420725502213	0.000634963359328816	4837	tags=62%, list=25%, signal=47%	ITGB1/THBS1/TLN1/ITGA4/PRKAR1A/DOCK1/VCAM1/JAM2/THBS2/PRKACB/FN1/CD81/CD14/CRK/PXN/PTK2B/MYH2/BCAR1/PTPRA/ADAM28
KEGG_PHOSPHATIDYLINOSITOL_SIGNALING_SYSTEM	KEGG_PHOSPHATIDYLINOSITOL_SIGNALING_SYSTEM	KEGG_PHOSPHATIDYLINOSITOL_SIGNALING_SYSTEM	76	0.51827242043209	1.54004358425028	0.000102191750066097	0.00105420725502213	0.000634963359328816	5732	tags=58%, list=30%, signal=41%	ITPR1/PIP4K2A/ITPR2/PTEN/PRKCB/ITPKB/PIK3R5/PIK3R1/PIK3CG/DGKI/PIK3C2A/PIP5K1C/INPP5B/INPP5A/CDS2/PIKFYVE/PIK3CA/SYNJ1/PRKCA/SYNJ2/INPP5D/PIK3CD/PLCD4/PLCB2/PLCB4/PI4KA/DGKB/PIK3C3/PLCB1/PLCG2/DGKD/CALM1/CALM3/OCRL/CALM2/PIP4K2B/DGKG/PIP5K1B/ITPK1/IMPA1/INPP4A/PIK3CB/PIP5K1A/INPPL1
WP_ACUTE_VIRAL_MYOCARDITIS	WP_ACUTE_VIRAL_MYOCARDITIS	WP_ACUTE_VIRAL_MYOCARDITIS	85	0.500581779616351	1.49338501459791	0.000101062571010493	0.00105420725502213	0.000634963359328816	7456	tags=71%, list=39%, signal=43%	JAK1/LAMA2/TLR4/ABL1/SGCB/CAV1/PIK3R1/FYN/ABL2/ILK/DMD/CD4/BCL2/STAT3/IL10/MAPK1/SGCD/BNIP2/CREB1/IL6/ITGB2/AIF1/CXCR4/ACTB/SGCG/CD40LG/TGFB1/EIF4G2/ITGAL/RASA1/CCR5/SGCA/CD80/AKT1/EDN1/TLR3/TLR5/STAT1/SOS1/CASP7/HLA-DMA/DAG1/NFKB2/PTCRA/RAC2/MICA/PARP1/SOCS1/CASP1/IL12A/TNF/CASP8/NOS1/CD55/GSK3B/IL12B/TICAM1/CAAP1/EIF4G1/NOD2
WP_ANDROGEN_RECEPTOR_SIGNALING	WP_ANDROGEN_RECEPTOR_SIGNALING	WP_ANDROGEN_RECEPTOR_SIGNALING	86	0.498421399887484	1.48952617574442	0.000101062571010493	0.00105420725502213	0.000634963359328816	5396	tags=49%, list=28%, signal=35%	PTEN/ROCK1/ROCK2/FLNA/FOXO1/NCOR2/RHOA/CTNNB1/CAV1/PIK3R1/SIRT1/TGFB1I1/STAT3/NCOR1/NCOA4/RHOB/PIAS1/CREB1/RNF14/RB1/CREBBP/SIN3A/DSTN/KAT5/KAT2B/KAT7/ETV5/EP300/NCOA1/JUN/NCOA2/EGFR/AKT1/ZNF318/UBE3A/RUNX2/SMAD4/RNF4/RELA/ZMIZ1/FHL2/NR2C2
REACTOME_SIGNALING_BY_ALK_IN_CANCER	REACTOME_SIGNALING_BY_ALK_IN_CANCER	REACTOME_SIGNALING_BY_ALK_IN_CANCER	90	0.495305340361728	1.48499667770103	0.000102191750066097	0.00105420725502213	0.000634963359328816	6614	tags=61%, list=35%, signal=40%	VCL/PRKAR1A/PPFIBP1/PIK3R1/GCC2/IL10RA/MYH9/MCL1/STAT3/MSN/IL10/SEC31A/FN1/MAPK1/RANBP2/SHC1/TPM4/KIF5B/PIK3CA/TNRC6C/BIRC6/DCTN1/STAT5A/SQSTM1/AGO3/IRF4/RB1/IRS1/HIP1/GRB2/MECP2/MAPK9/TWIST1/CLTC/JUN/BCL2A1/ICOS/NOTCH1/TPR/STRN/FRS2/STAT1/UBC/RRBP1/AGO1/PRF1/PIK3CB/EML4/ZAP70/CUL1/UBB/RNF213/SKP1/CEBPB/AGO2
REACTOME_CARDIAC_CONDUCTION	REACTOME_CARDIAC_CONDUCTION	REACTOME_CARDIAC_CONDUCTION	130	0.467399822284443	1.42966716546908	0.000102089660405691	0.00105420725502213	0.000634963359328816	5225	tags=47%, list=27%, signal=34%	WWTR1/ITPR1/ABCC9/ITPR2/SLC8A1/CAMK2D/STIM1/KCNE4/HIPK1/NPR1/CLIC2/CACNA1C/SCN7A/SCN1B/TRPC1/SLC8A3/FXYD6/PLN/RYR2/CES1/FGF13/CAMK2A/HIPK2/NPR2/KCND3/SCN3A/ATP1A2/ATP2B4/KCNJ12/SCN2B/KCNJ2/SCN3B/AHCYL1/ATP2A2/FXYD2/CASQ2/KCNE3/KCNK2/KCNK3/ORAI2/KAT2B/KCNIP1/ATP1B2/CACNB2/ATP2B1/CACNG8/SCN4B/CALM1/KCNIP3/ASPH/ATP1A1/KCNA5/FGF14/ATP2A3/KCNE1/KCNE5/SCN9A/AKAP9/TBX5/KCNH2/CORIN
KEGG_MEDICUS_REFERENCE_CCR5_GNB_G_PLCB_G_PKC_SIGNALING_PATHWAY	KEGG_MEDICUS_REFERENCE_CCR5_GNB_G_PLCB_G_PKC_SIGNALING_PATHWAY	KEGG_MEDICUS_REFERENCE_CCR5_GNB_G_PLCB_G_PKC_SIGNALING_PATHWAY	26	0.634804065154743	1.70701307574274	0.000104894344414876	0.0010746244732986	0.000647260927423914	4283	tags=58%, list=22%, signal=45%	GNG2/GNG11/GNG12/PRKCB/PRKCA/GNB4/GNGT2/PLCB2/PLCB4/CCR5/PLCB1/GNB5/GNG7/GNB1/GNG10
WP_NETRINUNC5B_SIGNALING	WP_NETRINUNC5B_SIGNALING	WP_NETRINUNC5B_SIGNALING	49	0.55844484708233	1.60682713510713	0.000104554663217261	0.0010746244732986	0.000647260927423914	4642	tags=53%, list=24%, signal=40%	CDH5/KDR/VCAM1/RHOA/FYN/YAP1/ROBO4/ICAM1/CCL2/IL10/PTPN11/MAPK1/MAPK14/PIK3CA/PRKCA/ARHGEF12/INPP5D/NTN1/COL1A1/RAF1/PTK2B/JUN/AKT1/UNC5B/SELE/RGMA
WP_TYPE_I_COLLAGEN_SYNTHESIS_IN_THE_CONTEXT_OF_OSTEOGENESIS_IMPERFECTA	WP_TYPE_I_COLLAGEN_SYNTHESIS_IN_THE_CONTEXT_OF_OSTEOGENESIS_IMPERFECTA	WP_TYPE_I_COLLAGEN_SYNTHESIS_IN_THE_CONTEXT_OF_OSTEOGENESIS_IMPERFECTA	33	0.617396217837802	1.70427546606653	0.000106323552848268	0.00108552328354709	0.000653825428981934	5642	tags=73%, list=29%, signal=51%	CRTAP/ITPR1/CREB3L1/COL1A2/MBTPS2/LOX/SERPINF1/LRP6/ADAMTS2/FZD1/P3H2/COL1A1/FKBP10/MBTPS1/MIA3/SERPINH1/P4HA2/TNFRSF11B/BMP1/PLOD2/P3H1/COLGALT1/PLOD1/TNFSF11
WP_CELL_INTERACTIONS_OF_THE_PANCREATIC_CANCER_MICROENVIRONMENT	WP_CELL_INTERACTIONS_OF_THE_PANCREATIC_CANCER_MICROENVIRONMENT	WP_CELL_INTERACTIONS_OF_THE_PANCREATIC_CANCER_MICROENVIRONMENT	26	0.633830505338443	1.70439513514081	0.000107187094394244	0.00109059197755239	0.000656878372279072	3937	tags=69%, list=21%, signal=55%	NRP1/FAS/CSF1R/KDR/CXCL12/CSF1/IFITM2/CCL2/CCR2/CD86/CSF2RA/CXCR4/TGFB1/HLA-DRA/CCR5/CD80/HLA-DRB1/BAG3
WP_HEPATITIS_C_AND_HEPATOCELLULAR_CARCINOMA	WP_HEPATITIS_C_AND_HEPATOCELLULAR_CARCINOMA	WP_HEPATITIS_C_AND_HEPATOCELLULAR_CARCINOMA	49	0.557170811595584	1.6031613213712	0.000107945592761409	0.00109456094230084	0.00065926893369641	5058	tags=55%, list=26%, signal=41%	JAK1/NFKB1/COL4A2/PODXL/STAT3/IL6R/BIRC3/PTPN11/MYOF/MAPK14/TGFBR1/HIF1A/LEF1/IL6/PTGS2/TGFB1/GRB2/FRZB/CD44/CXCR1/JUN/AKT1/UCHL1/SMAD4/SOS1/CASP7/MYC
WP_DENGUE2_INTERACTIONS_WITH_COMPLEMENT_AND_COAGULATION_CASCADES	WP_DENGUE2_INTERACTIONS_WITH_COMPLEMENT_AND_COAGULATION_CASCADES	WP_DENGUE2_INTERACTIONS_WITH_COMPLEMENT_AND_COAGULATION_CASCADES	59	0.535531183226281	1.56654900735195	0.000108966826927597	0.00110115796871392	0.000663242412377069	7455	tags=73%, list=39%, signal=45%	VWF/CFH/CR1/F2R/C4B/F8/PROS1/C3AR1/C3/C5AR1/CFI/TFPI/C1S/C1R/SERPING1/C7/SERPINA5/F10/C1QC/C1QB/C1QA/F3/MASP1/C6/CLTC/LMAN1/CFD/PLAUR/CFB/SERPINE1/CLU/SERPINA1/BDKRB1/F7/CR2/SERPINF2/SERPIND1/C2/CD55/MASP2/F5/PLAU/THBD
KEGG_MEDICUS_PATHOGEN_HIV_GP120_TO_CXCR4_GNAQ_PLCB_G_CALCINEURIN	KEGG_MEDICUS_PATHOGEN_HIV_GP120_TO_CXCR4_GNAQ_PLCB_G_CALCINEURIN	KEGG_MEDICUS_PATHOGEN_HIV_GP120_TO_CXCR4_GNAQ_PLCB_G_CALCINEURIN	17	0.711598540104567	1.80727097273878	0.00011055422824956	0.00111341224450659	0.000670623329256923	4245	tags=82%, list=22%, signal=64%	PPP3CB/PPP3CC/NFATC1/GNAQ/PPP3CA/NFATC2/NFATC3/CXCR4/CCR5/PLCG2/CALM1/CALM3/CALM2/NFATC4
WP_GPCRS_CLASS_A_RHODOPSINLIKE	WP_GPCRS_CLASS_A_RHODOPSINLIKE	WP_GPCRS_CLASS_A_RHODOPSINLIKE	251	0.424475438215487	1.33057587172374	0.000111114072683765	0.00111526996602522	0.000671742260179235	5561	tags=39%, list=29%, signal=28%	CYSLTR1/GPR34/P2RY14/EDNRA/PTGER2/P2RY12/F2R/P2RY13/PTGFR/HRH1/EDNRB/ADRA1D/GPR65/AVPR1A/FPR1/AGTR1/GPER1/C3AR1/CCR4/CCR1/GPR17/F2RL2/CYSLTR2/CX3CR1/CMKLR1/AVPR2/HTR2B/FPR3/ADRA2A/LPAR4/BDKRB2/HTR2A/C5AR2/MAS1L/GPR21/FPR2/ADRB3/CCR2/TBXA2R/HTR1B/GPR171/ACKR4/HRH2/PTGDR/PTGER3/CXCR4/P2RY10/RGL4/NMUR1/ADORA3/CCR8/GPR174/CHRM2/PTGIR/APLNR/GPR4/CCR5/FFAR3/SUCNR1/SSTR2/GRPR/GPR68/CXCR1/PTAFR/SSTR1/PTG…
WP_HYPOTHESIZED_PATHWAYS_IN_PATHOGENESIS_OF_CARDIOVASCULAR_DISEASE	WP_HYPOTHESIZED_PATHWAYS_IN_PATHOGENESIS_OF_CARDIOVASCULAR_DISEASE	WP_HYPOTHESIZED_PATHWAYS_IN_PATHOGENESIS_OF_CARDIOVASCULAR_DISEASE	24	0.657584469385138	1.75128844392645	0.00011453044528043	0.00113802659842193	0.000685448889198139	5396	tags=79%, list=28%, signal=57%	TGFBR2/FBN1/FLNA/LTBP1/LTBP2/AGTR1/MAPK1/ENG/SHC1/MAPK14/TGFBR1/POSTN/TGFBR3/RUNX2/SERPINE1/SMAD4/ANGPT2/SMAD2/NR2C2
PID_ERBB4_PATHWAY	PID_ERBB4_PATHWAY	PID_ERBB4_PATHWAY	38	0.580551236634054	1.6290217085982	0.000113939304196064	0.00113802659842193	0.000685448889198139	6097	tags=74%, list=32%, signal=50%	JAK2/PIK3R1/FYN/YAP1/STAT5B/NCOR1/TAB2/MAPK1/SHC1/PIK3CA/STAT5A/WWP1/DLG4/PIK3CD/LRIG1/GRB2/NEDD4/NRG1/HBEGF/ITCH/NRG2/PIK3CB/ADAM17/NRG3/CBFA2T3/PIK3R3/EREG/PRLR
WP_FATTY_ACIDS_AND_LIPOPROTEINS_TRANSPORT_IN_HEPATOCYTES	WP_FATTY_ACIDS_AND_LIPOPROTEINS_TRANSPORT_IN_HEPATOCYTES	WP_FATTY_ACIDS_AND_LIPOPROTEINS_TRANSPORT_IN_HEPATOCYTES	373	0.401804441734986	1.27422748031897	0.000114498229002158	0.00113802659842193	0.000685448889198139	8132	tags=57%, list=42%, signal=34%	SERINC1/SNX9/ABL1/ENPP2/RHOJ/LRRK2/MTMR6/FNBP1/LRP1/DAB2/CYB5R3/DPYSL2/MRC1/STON1/ESYT2/GHR/LIPA/PACSIN2/BIN1/APP/CUBN/PICALM/CD209/MRC2/EPS15/ITSN1/ACOX2/ABCD2/PIK3CG/RABEP1/SNX18/FCHSD2/MTMR9/ANK2/LRP10/PIK3C2A/CD163/PIP5K1C/EHD2/SNX2/MYO1E/SCARB2/HEATR5A/DNM3/CLEC10A/ENPP1/HDLBP/AP2A2/CFI/SRL/LOXL3/MSR1/AP2B1/AMPH/OSBPL5/ANKFY1/ABCA1/MIB1/RIN3/SYNJ1/SGIP1/SSC5D/NPC1/RIN2/EHBP1/LOXL2/RHOQ/SIGLE…
PID_NECTIN_PATHWAY	PID_NECTIN_PATHWAY	PID_NECTIN_PATHWAY	26	0.632746278662712	1.70147960700522	0.000118662144928759	0.00117515077527781	0.000707809285539967	3043	tags=54%, list=16%, signal=45%	TLN1/ITGB3/ITGAV/RAPGEF1/RAP1A/PDGFRB/RAP1B/IQGAP1/CTNNB1/PIK3R1/PIP5K1C/PIK3CA/CRK/FARP2
BIOCARTA_LONGEVITY_PATHWAY	BIOCARTA_LONGEVITY_PATHWAY	BIOCARTA_LONGEVITY_PATHWAY	15	0.734468671937068	1.82280518401215	0.000121155102781353	0.00119585319057608	0.000720278631677914	3989	tags=80%, list=21%, signal=63%	GHR/SOD2/PIK3R1/PIK3CG/IGF1/FOXO3/SHC1/PIK3CA/SOD3/CAT/IGF1R/AKT1
WP_ANGIOTENSIN_II_RECEPTOR_TYPE_1_PATHWAY	WP_ANGIOTENSIN_II_RECEPTOR_TYPE_1_PATHWAY	WP_ANGIOTENSIN_II_RECEPTOR_TYPE_1_PATHWAY	26	0.631966120378308	1.69938173072224	0.000123270241501038	0.00121270161423703	0.000730426666266171	4927	tags=69%, list=26%, signal=51%	TGFBR2/IL6ST/AGTR1/ACTA2/PTPN11/MAPK1/PDGFD/COL1A2/TGFBR1/HIF1A/COL1A1/RRAS/TGFB1/RAF1/NOX4/AGT/SMAD4/IL11RA
PID_IL6_7_PATHWAY	PID_IL6_7_PATHWAY	PID_IL6_7_PATHWAY	47	0.565253719716545	1.61977858332842	0.000123938554437866	0.00121525229450462	0.000731962975662226	6502	tags=72%, list=34%, signal=48%	IL6ST/JAK1/A2M/MITF/JAK2/FOXO1/PIK3R1/MCL1/STAT3/IL6R/PTPN11/PTPRE/MAPK14/GAB2/PIK3CA/PIAS1/GAB1/HCK/SOCS3/IL6/GRB2/VAV1/MAP2K4/TIMP1/JUN/AKT1/STAT1/SOS1/MYC/TNFSF11/LMO4/FOS/CEBPB/MAPK11
REACTOME_TRANSCRIPTIONAL_REGULATION_BY_MECP2	REACTOME_TRANSCRIPTIONAL_REGULATION_BY_MECP2	REACTOME_TRANSCRIPTIONAL_REGULATION_BY_MECP2	61	0.530419020209757	1.55567985766856	0.000128101558114849	0.00125193989855005	0.000754060418266076	5151	tags=49%, list=27%, signal=36%	MEF2C/PTEN/NCOR2/CAMK2D/CAMK4/NCOR1/SLC2A3/TRPC3/FKBP5/TNRC6C/CREB1/BDNF/AGO3/TNRC6B/CAMK2A/HIPK2/PTPN1/SIN3A/MET/MECP2/LBR/GRIN2A/HTT/CALM1/SGK1/PTPN4/NOTCH1/DLL1/TBL1X/AGO1
WP_CLEAR_CELL_RENAL_CELL_CARCINOMA_PATHWAYS	WP_CLEAR_CELL_RENAL_CELL_CARCINOMA_PATHWAYS	WP_CLEAR_CELL_RENAL_CELL_CARCINOMA_PATHWAYS	85	0.497458826911715	1.48406831359059	0.000132768646215361	0.00128907074479032	0.000776424831668777	5927	tags=49%, list=31%, signal=34%	ZEB1/PDGFRA/PDGFRB/PTEN/KDR/TGFB2/TGFB3/SSPN/TOX2/ENPP3/CAMK1/ACACB/STAT3/CDH13/FLT1/HIF1A/ARNT/SQSTM1/RAPGEF5/CREBBP/RPTOR/PBRM1/KCNJ2/TGFB1/SETD2/GRB10/PFKM/PGM1/MTOR/EP300/EGFR/AKT1/PLOD2/HK3/HK1/PDGFB/PFKP/BAP1/SDS/CEP290/ME1/TSC2
KEGG_MELANOGENESIS	KEGG_MELANOGENESIS	KEGG_MELANOGENESIS	101	0.485875085140855	1.46845463613891	0.000132768646215361	0.00128907074479032	0.000776424831668777	4123	tags=43%, list=22%, signal=34%	MITF/GNAI2/ADCY9/KITLG/PRKCB/CAMK2D/CTNNB1/EDNRB/GNAQ/PRKACB/FZD7/CREB3L1/ADCY5/MAPK1/CREB1/FZD4/LEF1/PRKCA/ADCY4/KIT/CAMK2A/FZD1/CREBBP/ADCY2/ADCY3/PLCB2/PLCB4/TCF7L1/WNT5B/GNAO1/ADCY7/FZD8/RAF1/PLCB1/CREB3L2/WNT9B/TCF7/CALM1/CALM3/EP300/WNT2B/EDN1/CALM2
KEGG_MEDICUS_PATHOGEN_KSHV_VGPCR_TO_GNB_G_PI3K_AKT_SIGNALING_PATHWAY	KEGG_MEDICUS_PATHOGEN_KSHV_VGPCR_TO_GNB_G_PI3K_AKT_SIGNALING_PATHWAY	KEGG_MEDICUS_PATHOGEN_KSHV_VGPCR_TO_GNB_G_PI3K_AKT_SIGNALING_PATHWAY	24	0.654841863955073	1.74398429758551	0.000135340108272539	0.00130127981125474	0.000783778518355703	4283	tags=62%, list=22%, signal=49%	GNG2/GNG11/AKT3/GNG12/PIK3R5/PIK3CG/PIK3R6/GNB4/GNGT2/GNB5/GNG7/MTOR/GNB1/AKT1/GNG10
REACTOME_CA2_PATHWAY	REACTOME_CA2_PATHWAY	REACTOME_CA2_PATHWAY	62	0.527694099044743	1.54775677827351	0.000135038140928689	0.00130127981125474	0.000783778518355703	3861	tags=48%, list=20%, signal=39%	ITPR1/GNG2/PPP3CB/ITPR2/GNG11/PRKG1/GNG12/NFATC1/CTNNB1/PPP3CA/TNRC6C/FZD4/LEF1/PRKCA/AGO3/TNRC6B/GNB4/CAMK2A/GNGT2/PLCB2/TCF7L1/GNAO1/MAP3K7/PLCB1/GNB5/AXIN2/GNG7/TCF7/CALM1/GNB1
REACTOME_RHOC_GTPASE_CYCLE	REACTOME_RHOC_GTPASE_CYCLE	REACTOME_RHOC_GTPASE_CYCLE	70	0.519187657392291	1.53402521373348	0.000135038140928689	0.00130127981125474	0.000783778518355703	6074	tags=57%, list=32%, signal=39%	STARD13/AKAP13/ARHGAP18/DLC1/ARHGEF17/ARHGAP1/ROCK1/ROCK2/MCAM/STK10/FMNL3/ARHGEF40/IQGAP1/RHOA/CAV1/PIK3R1/STOM/ARHGAP5/ARHGAP26/ARHGAP21/ABR/ARHGEF12/ARHGAP35/ARHGEF25/PREX1/VAMP3/OPHN1/FMNL2/LBR/MYO9B/LMAN1/DAAM1/VANGL1/SLK/DIAPH1/ARHGEF10/PKN2/PKN1/ARHGDIA/RHOC
REACTOME_GP1B_IX_V_ACTIVATION_SIGNALLING	REACTOME_GP1B_IX_V_ACTIVATION_SIGNALLING	REACTOME_GP1B_IX_V_ACTIVATION_SIGNALLING	11	0.801031135000829	1.88381514805636	0.000137211511925721	0.00130459801925478	0.000785777120137869	3210	tags=73%, list=17%, signal=61%	VWF/FLNA/PIK3R1/COL1A2/GP5/COL1A1/RAF1/GP1BA
KEGG_MEDICUS_REFERENCE_BCR_PLCG_CALCINEURIN_SIGNALING_PATHWAY	KEGG_MEDICUS_REFERENCE_BCR_PLCG_CALCINEURIN_SIGNALING_PATHWAY	KEGG_MEDICUS_REFERENCE_BCR_PLCG_CALCINEURIN_SIGNALING_PATHWAY	17	0.708402725177839	1.79915445306398	0.000136648327169356	0.00130459801925478	0.000785777120137869	4245	tags=76%, list=22%, signal=60%	PPP3CB/PPP3CC/NFATC1/BTK/PPP3CA/NFATC2/NFATC3/LYN/PLCG2/CALM1/CALM3/CALM2/NFATC4
WP_AUTOPHAGY_IN_PANCREATIC_DUCTAL_ADENOCARCINOMA	WP_AUTOPHAGY_IN_PANCREATIC_DUCTAL_ADENOCARCINOMA	WP_AUTOPHAGY_IN_PANCREATIC_DUCTAL_ADENOCARCINOMA	19	0.68279714194435	1.76196177708974	0.000137441662748821	0.00130459801925478	0.000785777120137869	3557	tags=68%, list=19%, signal=56%	MITF/NFKB1/SHOC2/MAP1LC3B/STAT3/IPO8/SQSTM1/TFE3/PINK1/TFEB/BECN1/NFE2L2/ATG7
REACTOME_ASPARAGINE_N_LINKED_GLYCOSYLATION	REACTOME_ASPARAGINE_N_LINKED_GLYCOSYLATION	REACTOME_ASPARAGINE_N_LINKED_GLYCOSYLATION	300	0.409470799947278	1.29221967363937	0.000137170466073809	0.00130459801925478	0.000785777120137869	7781	tags=55%, list=41%, signal=33%	SEL1L/CAPZA2/SEC23A/ST6GALNAC3/SEC24D/SPTBN1/MCFD2/SEC22C/F8/MAN1A1/ANK2/ST6GAL1/MGAT5/SEC23IP/ST8SIA1/ST3GAL2/SEC31A/ARF4/ST8SIA6/CNIH1/GBF1/SEC24C/ST8SIA4/MAN2A1/SPTAN1/COG5/SEC24A/DYNC1H1/ARCN1/TRAPPC6B/DCTN1/DYNC1I2/ALG11/GFPT2/CD59/ARFGAP3/SEC24B/TMED7/FUT8/ANKRD28/COPB1/CTSZ/EDEM1/RNF185/CANX/DYNC1LI2/TRAPPC10/GLB1/B4GALT5/SEC22B/MGAT2/EDEM3/MIA3/TMED10/AMFR/MAN1A2/COPZ2/ST3GAL6/GNE/ACTR10/…
WP_TCELL_ANTIGEN_RECEPTOR_TCR_PATHWAY_DURING_STAPHYLOCOCCUS_AUREUS_INFECTION	WP_TCELL_ANTIGEN_RECEPTOR_TCR_PATHWAY_DURING_STAPHYLOCOCCUS_AUREUS_INFECTION	WP_TCELL_ANTIGEN_RECEPTOR_TCR_PATHWAY_DURING_STAPHYLOCOCCUS_AUREUS_INFECTION	62	0.527435222136257	1.54699747759046	0.000139577133005152	0.00131645607034383	0.000792919385492925	6757	tags=69%, list=35%, signal=45%	NFKB1/PTPRC/CD28/FYN/CD4/LCP2/CBL/IL10/ITK/NFATC2/GRAP2/PIK3CA/MAP3K14/CHUK/RRAS/CD40LG/GRB2/RAF1/MAP3K7/NCK1/MAPK9/CALM1/JUN/AKT1/ICOS/BCL10/MALT1/CD8A/PDCD1/SOS1/PRKCQ/DAG1/IKBKG/LCK/ZAP70/NFKBIA/MAP3K8/FOS/CTLA4/CD3D/TNF/DLG1/CDK4
WP_SPINAL_CORD_INJURY	WP_SPINAL_CORD_INJURY	WP_SPINAL_CORD_INJURY	116	0.466720167065053	1.42090527094288	0.000139437695309842	0.00131645607034383	0.000792919385492925	8356	tags=70%, list=44%, signal=40%	TLR4/ROCK2/SLIT2/COL4A1/RHOA/VIM/RTN4/ICAM1/VCAN/CCL2/EGR1/PPP3CA/IL1R1/SLIT3/FOXO3/MAPK1/RHOB/AQP1/OMG/FCGR2A/BDNF/CSPG4/PRKCA/GDNF/NGFR/CCR2/IL6/TACR1/AIF1/PTGS2/NTN1/RB1/CXCL2/XYLT1/NR4A1/TNFSF13B/TGFB1/C1QB/C5/CHST11/LILRB3/TNFSF13/NOX4/PLA2G5/EGFR/GFAP/MBP/SELP/GJA1/ZFP36/RGMA/PTPRA/GADD45A/MYC/CD47/CCNG1/LTB/CDKN1B/ANXA1/RHOC/FOS/CDC42/TNF/PLXNA2/NOS1/GAP43/CDK4/ACAN/SOX9/PTPRZ1/EFNB2/CXCL8…
PID_IL2_PI3K_PATHWAY	PID_IL2_PI3K_PATHWAY	PID_IL2_PI3K_PATHWAY	34	0.59563897103193	1.65189196320054	0.00014255942742061	0.00134032930021086	0.00080729855634589	5386	tags=68%, list=28%, signal=49%	JAK1/NFKB1/PIK3R1/BCL2/PTPN11/SMPD1/FOXO3/EIF3A/SHC1/IL2RA/GAB2/UGCG/PIK3CA/SGMS1/GRB2/JAK3/IL2RB/MTOR/AKT1/RELA/SOS1/MYC/LCK
WP_ECTODERM_DIFFERENTIATION	WP_ECTODERM_DIFFERENTIATION	WP_ECTODERM_DIFFERENTIATION	134	0.460755810987381	1.40869583778721	0.000146239387740484	0.00137059060245104	0.000825525350020997	5439	tags=49%, list=28%, signal=35%	LDB2/TSC22D1/RAB8B/SDCBP/BOC/NFATC1/CTNNB1/FYN/PODXL/DMD/ZBTB16/SNCA/SPRY2/GATA6/PTPRB/CCL2/WDR44/ROR2/CDON/CAP2/ST8SIA4/STC1/BMPR1A/POU2F2/SORCS1/SCHIP1/FZD4/ZFHX4/BMP4/ARHGAP15/PRKAG2/CDH6/GLB1/CLDN11/TCF7L1/EDA2R/PI4KA/FZD8/ELOVL2/MECP2/ANKS1B/MAFB/TNFRSF11B/GLI3/PGM1/NR2F2/GRAMD1B/NLGN1/AHI1/ABCC4/SOCS2/ARHGAP10/ZBTB2/C1GALT1/RGMA/SMAD4/RRBP1/TBL1X/GREB1/MYC/KIFC3/FHL2/ARHGEF9/PLCXD3/BCOR
BIOCARTA_PPARA_PATHWAY	BIOCARTA_PPARA_PATHWAY	BIOCARTA_PPARA_PATHWAY	52	0.543882576255708	1.57421337734487	0.000148506620004731	0.00138746279255992	0.000835687699463894	5942	tags=62%, list=31%, signal=43%	PRKAR1A/NCOR2/PRKCB/PIK3R1/STAT5B/PIK3CG/NCOR1/PRKACB/PRKAR2A/MAPK1/PPARA/PIK3CA/DUSP1/STAT5A/PRKCA/PTGS2/RB1/CREBBP/PRKAR2B/LPL/PDGFA/PPARGC1A/MED1/EP300/NCOA1/JUN/NRIP1/RELA/MYC/NFKBIA/ME1/CITED2
WP_NEOVASCULARIZATION_PROCESSES	WP_NEOVASCULARIZATION_PROCESSES	WP_NEOVASCULARIZATION_PROCESSES	37	0.591323823466276	1.65386759674201	0.000151835640638109	0.00141411814525336	0.000851742580712045	5281	tags=73%, list=28%, signal=53%	ACVRL1/KITLG/NFKB1/KDR/TGFB2/CXCL12/TGFB3/NOTCH4/FLT4/MAPK1/TGFBR1/HIF1A/KIT/SMAD1/CXCR4/ANGPT1/TGFB1/DLL4/MAPK9/SMAD9/AKT1/SMAD5/NOTCH1/PDGFB/RELA/SMAD2/NFKB2
REACTOME_TGF_BETA_RECEPTOR_SIGNALING_ACTIVATES_SMADS	REACTOME_TGF_BETA_RECEPTOR_SIGNALING_ACTIVATES_SMADS	REACTOME_TGF_BETA_RECEPTOR_SIGNALING_ACTIVATES_SMADS	47	0.563345066599582	1.61430918908293	0.000158049229509657	0.00146738831522872	0.000883827928179004	5205	tags=60%, list=27%, signal=43%	TGFBR2/ITGB1/ITGB3/ITGAV/FBN1/SMAD7/TGFB2/LTBP1/LTBP2/TGFB3/CBL/ITGA8/ITGB5/LTBP3/TGFBR1/LTBP4/TGFB1/SMURF2/USP15/ITGB8/PMEPA1/TGFBR3/UBC/SMAD4/ZFYVE9/PPP1CC/SMAD2/STRAP
BIOCARTA_COMP_PATHWAY	BIOCARTA_COMP_PATHWAY	BIOCARTA_COMP_PATHWAY	19	0.678780094664786	1.75159576450919	0.000160935433783213	0.00148953013635491	0.000897164248012663	4399	tags=74%, list=23%, signal=57%	C4A/C4B/C3/C1S/C1R/C7/C1QC/C1QB/C5/C1QA/MASP1/C6/CFD/CFB
REACTOME_CARGO_RECOGNITION_FOR_CLATHRIN_MEDIATED_ENDOCYTOSIS	REACTOME_CARGO_RECOGNITION_FOR_CLATHRIN_MEDIATED_ENDOCYTOSIS	REACTOME_CARGO_RECOGNITION_FOR_CLATHRIN_MEDIATED_ENDOCYTOSIS	103	0.471956365719826	1.42844010916034	0.000164541640385873	0.00151817768194543	0.00091441905412221	6205	tags=53%, list=32%, signal=36%	SYT11/TGOLN2/DAB2/STON1/COPS8/PICALM/EPS15/ITSN1/IL7R/IGF2R/CD4/AGTR1/SCARB2/CBL/AP2A2/STAM2/AP2B1/AVPR2/FZD4/SGIP1/TACR1/M6PR/FCHO2/VAMP3/CD3G/AGFG1/CHRM2/GRB2/VAMP2/COPS4/CLTC/TOR1B/HBEGF/EGFR/NECAP2/VAMP4/STAM/EPN2/TOR1A/ARRB1/AAK1/UBC/LDLR/UBQLN1/NECAP1/SH3KBP1/AP2A1/AREG/ADRB2/VAMP7/UBB/COPS2/CFTR/EREG/EGF
REACTOME_SIGNAL_AMPLIFICATION	REACTOME_SIGNAL_AMPLIFICATION	REACTOME_SIGNAL_AMPLIFICATION	33	0.60674415967668	1.67487126684631	0.000167987053896053	0.00154516884558878	0.000930676198870102	4283	tags=55%, list=22%, signal=42%	GNG2/P2RY12/GNG11/GNAI2/GNG12/GNAQ/GNA14/MAPK14/GNA13/PLA2G4A/TBXA2R/GNB4/GNGT2/GNB5/GNG7/GNB1/GNA11/GNG10
REACTOME_SYNTHESIS_OF_PIPS_AT_THE_PLASMA_MEMBRANE	REACTOME_SYNTHESIS_OF_PIPS_AT_THE_PLASMA_MEMBRANE	REACTOME_SYNTHESIS_OF_PIPS_AT_THE_PLASMA_MEMBRANE	53	0.549072746869615	1.59309313581492	0.000168911737390617	0.00154887892527013	0.000932910830292555	6658	tags=72%, list=35%, signal=47%	PIP4K2A/MTMR6/PTEN/PIK3R5/PIK3R1/PIK3CG/PLEKHA3/MTMR9/PIK3C2A/PIP5K1C/MTM1/PIK3R6/SBF2/PIK3CA/PLEKHA4/SYNJ1/PLEKHA2/SYNJ2/INPP5D/BMX/PIK3CD/MTMR2/OCRL/PIP4K2B/PIP5K1B/RAB14/RAB5A/RUFY1/PLEKHA5/INPP4A/PIK3CB/PIP5K1A/INPPL1/PI4K2B/PIK3R3/INPP4B/PLEKHA8/RAB4A
REACTOME_MYOGENESIS	REACTOME_MYOGENESIS	REACTOME_MYOGENESIS	29	0.614962854898787	1.67347496776273	0.000170444202750007	0.00155812223498545	0.000938478201376559	1570	tags=41%, list=8%, signal=38%	MEF2C/MEF2D/ABL1/TCF4/MEF2A/BOC/CTNNB1/TCF12/CDON/MAPK14/SPAG9/BNIP2
REACTOME_FORMATION_OF_FIBRIN_CLOT_CLOTTING_CASCADE	REACTOME_FORMATION_OF_FIBRIN_CLOT_CLOTTING_CASCADE	REACTOME_FORMATION_OF_FIBRIN_CLOT_CLOTTING_CASCADE	38	0.571669589712966	1.60409988477013	0.000174316927410347	0.0015886367832397	0.000956857528568259	3210	tags=39%, list=17%, signal=33%	F13A1/A2M/VWF/F2R/F8/PROS1/PRCP/SERPINE2/TFPI/SERPING1/GP5/SERPINA5/F10/F3/GP1BA
PID_THROMBIN_PAR4_PATHWAY	PID_THROMBIN_PAR4_PATHWAY	PID_THROMBIN_PAR4_PATHWAY	15	0.72516982978549	1.79972730700141	0.000185929350559443	0.0016892847110462	0.00101747914357333	4418	tags=80%, list=23%, signal=62%	GNG2/ROCK1/ROCK2/RHOA/GNAQ/GNA14/F2RL2/GNA13/PLCB2/GNB1/GNA11/F2RL3
KEGG_ENDOCYTOSIS	KEGG_ENDOCYTOSIS	KEGG_ENDOCYTOSIS	179	0.434933037657388	1.34592028902651	0.000187049651419577	0.00169428205599867	0.00102048911236611	7153	tags=56%, list=37%, signal=35%	PDGFRA/GIT2/GRK5/DAB2/F2R/IQSEC1/CSF1R/SMAP2/KDR/EPS15/RABEP1/RAB11FIP2/PIP5K1C/ASAP1/EHD2/CBL/RAB11FIP5/DNM3/CBLB/PIKFYVE/AP2A2/STAM2/SH3GLB1/IL2RA/AP2B1/FLT1/RAB31/RNF41/MVB12B/ARFGAP3/KIT/ADRB3/WWP1/CHMP3/NTRK1/PDCD6IP/EEA1/RET/CXCR4/TRAF6/VPS37A/EHD1/NEDD4/RBSN/VPS36/CCR5/SMURF2/MET/ASAP2/CHMP2B/IGF1R/IL2RB/SMAP1/ACAP1/USP8/CXCR1/HSPA8/CLTC/PSD/EGFR/AGAP1/ACAP2/DNAJC6/STAM/EPN2/PIP4K2B/HLA-E/…
WP_CATABOLISM_OF_SKELETAL_MUSCLE_IN_CACHEXIA	WP_CATABOLISM_OF_SKELETAL_MUSCLE_IN_CACHEXIA	WP_CATABOLISM_OF_SKELETAL_MUSCLE_IN_CACHEXIA	40	0.568396968846258	1.6016373790172	0.000190076438537566	0.00171646534618574	0.00103385040957882	6863	tags=75%, list=36%, signal=48%	JAK1/NFKB1/IGF1/STAT3/FBXO32/IL6R/IL1R1/FOXO3/TNFSF12/IL6/CHUK/RPTOR/IGF1R/MTOR/EP300/AKT1/SMAD4/RELA/SMAD2/IKBKG/NFKB2/TNFRSF12A/NFKBIA/RELB/TNF/CEBPB/MAPK11/TRIM63/TNFRSF1A/REL
REACTOME_TRANSPORT_TO_THE_GOLGI_AND_SUBSEQUENT_MODIFICATION	REACTOME_TRANSPORT_TO_THE_GOLGI_AND_SUBSEQUENT_MODIFICATION	REACTOME_TRANSPORT_TO_THE_GOLGI_AND_SUBSEQUENT_MODIFICATION	183	0.433637850493187	1.34427786212025	0.000191584133564206	0.00172483776005835	0.00103889322825885	7781	tags=60%, list=41%, signal=36%	CAPZA2/SEC23A/SEC24D/SPTBN1/MCFD2/SEC22C/F8/MAN1A1/ANK2/ST6GAL1/MGAT5/SEC23IP/SEC31A/ARF4/ST8SIA6/CNIH1/GBF1/SEC24C/MAN2A1/SPTAN1/COG5/SEC24A/DYNC1H1/ARCN1/TRAPPC6B/DCTN1/DYNC1I2/CD59/ARFGAP3/SEC24B/TMED7/FUT8/ANKRD28/COPB1/CTSZ/DYNC1LI2/TRAPPC10/B4GALT5/SEC22B/MGAT2/MIA3/TMED10/MAN1A2/COPZ2/ACTR10/TUBB6/CAPZB/MANEA/DYNC1LI1/GOSR2/TUBA1A/USO1/COG2/LMAN1/CNIH3/STX17/GOLGB1/NAPG/BET1L/COG6/SEC16A/S…
REACTOME_FCGAMMA_RECEPTOR_FCGR_DEPENDENT_PHAGOCYTOSIS	REACTOME_FCGAMMA_RECEPTOR_FCGR_DEPENDENT_PHAGOCYTOSIS	REACTOME_FCGAMMA_RECEPTOR_FCGR_DEPENDENT_PHAGOCYTOSIS	84	0.496206510540376	1.47938813099566	0.000194045226487052	0.00173647098762961	0.00104590007935317	7551	tags=73%, list=39%, signal=44%	ITPR1/ABL1/WIPF1/ITPR2/DOCK1/NCKAP1L/PIK3R1/FYN/ELMO1/MYH9/BTK/MYO1C/MYO5A/ABI2/MAPK1/PIK3CA/FCGR2A/HCK/LYN/WAS/NCKAP1/ACTB/PLD4/ELMO2/CD3G/AHCYL1/CRK/FGR/GRB2/CYFIP1/ACTR3/VAV1/ACTR2/WASF2/NCK1/PLCG2/PRKCE/MYO9B/FCGR3A/MYH2/WASL/ARPC2/PLD1/CD247/FCGR1A/PIK3CB/LIMK1/PLD3/MYO10/WIPF3/NF2/WASF3/CDC42/ABI1/CYFIP2/VAV2/ARPC1B/ARPC5/ITPR3/WASF1/YES1
REACTOME_L1CAM_INTERACTIONS	REACTOME_L1CAM_INTERACTIONS	REACTOME_L1CAM_INTERACTIONS	117	0.470368850036939	1.43308121404011	0.00019385137511194	0.00173647098762961	0.00104590007935317	7324	tags=58%, list=38%, signal=36%	LAMC1/ITGB1/NRP1/ITGB3/ITGAV/ITGA9/ITGA1/CNTNAP1/NRP2/SDCBP/DPYSL2/SPTBN1/LAMB1/FGFR1/RPS6KA2/ITGA5/ANK2/NUMB/DNM3/SCN7A/SCN1B/MSN/AP2A2/MAPK1/SPTAN1/NCAM1/RPS6KA3/AP2B1/L1CAM/DLG4/KCNQ3/RDX/ACTB/SCN3A/ITGA2/ITGA10/SCN2B/SCN3B/LAMA1/CNTN1/TUBB6/TUBA1A/SCN4B/HSPA8/CLTC/EGFR/NFASC/SCN9A/CHL1/RANBP9/SPTA1/AP2A1/SCN2A/SCN4A/TUBB2B/TUBA1B/CNTN2/SPTBN4/DNM1/GAP43/DLG1/VAV2/ANK1/NRCAM/SCN11A/CSNK2A2/ALC…
PID_TGFBR_PATHWAY	PID_TGFBR_PATHWAY	PID_TGFBR_PATHWAY	53	0.546652207682742	1.58607012404541	0.000196118616961965	0.00174975498796996	0.00105390121332492	5285	tags=60%, list=28%, signal=44%	TGFBR2/DAB2/SPTBN1/SMAD7/TGFB2/RHOA/CTNNB1/CAV1/YAP1/TGFB3/PPP2CB/TAB2/SHC1/TGFBR1/WWP1/ZFYVE16/CAMK2A/TGFB1/GRB2/MAP3K7/SMURF2/RNF111/TGFBR3/PDPK1/SMAD4/ITCH/ZFYVE9/SOS1/SMAD2/STRAP/XIAP/PML
REACTOME_GABA_B_RECEPTOR_ACTIVATION	REACTOME_GABA_B_RECEPTOR_ACTIVATION	REACTOME_GABA_B_RECEPTOR_ACTIVATION	43	0.572709121654556	1.62439164634153	0.000198982209381784	0.00176470490768144	0.00106290575317842	4449	tags=49%, list=23%, signal=38%	GNG2/GNG11/GNAI2/ADCY9/GNG12/ADCY5/KCNJ5/ADCY4/GNB4/GNAL/GNGT2/ADCY2/ADCY3/KCNJ12/KCNJ2/ADCY7/GNB5/GNG7/GNB1/GNG10/ADCY6
PID_ERBB1_DOWNSTREAM_PATHWAY	PID_ERBB1_DOWNSTREAM_PATHWAY	PID_ERBB1_DOWNSTREAM_PATHWAY	104	0.481825620702623	1.45868234381745	0.000198584244963021	0.00176470490768144	0.00106290575317842	7590	tags=67%, list=40%, signal=41%	MEF2C/IQGAP1/PIK3R1/SRF/MAP3K2/STAT3/EGR1/ARF4/F2RL2/MAPK1/ATF2/RPS6KA3/PIK3CA/DUSP1/CREB1/GAB1/PRKCA/SMAD1/PIK3CD/NCKAP1/EPS8/GRB2/ACTR3/RAF1/ACTR2/WASF2/MAP2K4/CAPN2/MAPKAP1/MAPK9/MTOR/YWHAH/JUN/MAP3K1/EGFR/AKT1/RICTOR/ATF1/CHN2/PDPK1/ZFP36/WASL/STAT1/RAB5A/ARPC2/NRAS/PLD1/SOS1/PIK3CB/MAP2K5/KRAS/PIK3R3/EGF/KSR1/YWHAG/FOS/CDC42/ABI1/PPP2R2A/CYFIP2/VAV2/ELK1/ARPC1B/MAPK8/MAPK7/RALA/ARPC5/DUSP6/Y…
WP_ENERGY_METABOLISM	WP_ENERGY_METABOLISM	WP_ENERGY_METABOLISM	47	0.56027045538036	1.60549865103383	0.000203530325219129	0.00179966844114891	0.00108396476463822	3831	tags=47%, list=20%, signal=38%	MEF2C/MEF2D/PPP3CB/MEF2A/PPP3CC/FOXO1/SIRT1/CAMK4/PPP3CA/FOXO3/ATF2/PPARA/MAPK14/CREB1/PRKAG2/PRKAA1/PPARGC1A/MED1/PRKAB2/PPRC1/EP300/NCOA1
WP_THERMOGENESIS	WP_THERMOGENESIS	WP_THERMOGENESIS	108	0.47037743848343	1.4273274090371	0.000207662285229988	0.00183075563625607	0.00110268900481331	7079	tags=57%, list=37%, signal=36%	ACSL4/ADCY9/PRKG1/FGFR1/RPS6KA2/CREB5/SLC25A20/NPR1/PRKACB/CREB3L1/ADCY5/MGLL/ATF2/RPS6KA3/SOS2/MAPK14/CREB1/ADCY4/ADRB3/ZNF516/PRKAG2/SMARCA2/DPF3/RPTOR/ACTB/ADCY2/ADCY3/GRB2/ADCY7/PRKAA1/PPARGC1A/PRKAB2/ARID1B/KDM3B/CREB3L2/MTOR/PRDM16/ADCY6/CPT1A/MAP3K5/FRS2/PRKAB1/CREB3/NRAS/SOS1/BMP8A/SMARCD3/ACSL6/ARID1A/ACSL3/MAP2K3/CNR1/TSC2/KRAS/PRKACA/MAPK11/SMARCC1/PRKAA2/PLIN1/MAPK12/SMARCC2/RHEB
REACTOME_MECP2_REGULATES_NEURONAL_RECEPTORS_AND_CHANNELS	REACTOME_MECP2_REGULATES_NEURONAL_RECEPTORS_AND_CHANNELS	REACTOME_MECP2_REGULATES_NEURONAL_RECEPTORS_AND_CHANNELS	18	0.683100485644159	1.75273147437524	0.000216089786919863	0.00189941644064767	0.00114404434059099	4451	tags=61%, list=23%, signal=47%	SLC2A3/TRPC3/FKBP5/CREB1/PTPN1/SIN3A/MET/MECP2/GRIN2A/PTPN4/NOTCH1
REACTOME_THROMBOXANE_SIGNALLING_THROUGH_TP_RECEPTOR	REACTOME_THROMBOXANE_SIGNALLING_THROUGH_TP_RECEPTOR	REACTOME_THROMBOXANE_SIGNALLING_THROUGH_TP_RECEPTOR	24	0.646030388274569	1.72051744845564	0.000218624687109716	0.00190814732499019	0.00114930307090766	4283	tags=58%, list=22%, signal=45%	GNG2/GNG11/GNG12/GNAQ/GNA14/GNA13/TBXA2R/GNB4/GNGT2/GNB5/GNG7/GNB1/GNA11/GNG10
WP_RAC1PAK1P38MMP2_PATHWAY	WP_RAC1PAK1P38MMP2_PATHWAY	WP_RAC1PAK1P38MMP2_PATHWAY	68	0.508357832817988	1.49809057825825	0.000219009841070904	0.00190814732499019	0.00114930307090766	5310	tags=56%, list=28%, signal=41%	ITGB1/TEK/NFKB1/FOXO1/TIE1/CTNNB1/PIK3R1/YAP1/STAT5B/ANGPTL1/STAT3/MMP2/PTPN11/FN1/MAPK1/MAPK14/PIK3CA/STAT5A/DOK2/CHUK/ANGPT1/RASA1/CRK/GRB2/NCK1/MAPK9/PXN/EGFR/AKT1/TNIP3/ANGPT2/RELA/NRAS/SOS1/CASP7/MYC/IKBKG/TNIP1
REACTOME_SIGNALING_BY_TGF_BETA_RECEPTOR_COMPLEX	REACTOME_SIGNALING_BY_TGF_BETA_RECEPTOR_COMPLEX	REACTOME_SIGNALING_BY_TGF_BETA_RECEPTOR_COMPLEX	94	0.482423667993675	1.4520171839428	0.000219009841070904	0.00190814732499019	0.00114930307090766	5205	tags=48%, list=27%, signal=35%	TGFBR2/WWTR1/ITGB1/ITGB3/ITGAV/FBN1/SMAD7/TGFB2/NCOR2/LTBP1/LTBP2/RHOA/SKI/TGFB3/CBL/ITGA8/NCOR1/ITGB5/MAPK1/COL1A2/USP9X/LTBP3/TGFBR1/LTBP4/PPM1A/TGFB1/UBE2D3/SMURF2/RNF111/USP15/CCNK/ITGB8/EP300/PMEPA1/TGFBR3/SERPINE1/STAT1/UBC/SMAD4/CCNT1/ZFYVE9/MYC/PPP1CC/SMAD2/STRAP
WP_NRP1TRIGGERED_SIGNALING_IN_PANCREATIC_CANCER	WP_NRP1TRIGGERED_SIGNALING_IN_PANCREATIC_CANCER	WP_NRP1TRIGGERED_SIGNALING_IN_PANCREATIC_CANCER	52	0.539299351246865	1.56094769384021	0.000221058294603471	0.00192036313820734	0.00115666082125546	6408	tags=67%, list=33%, signal=45%	TGFBR2/NRP1/PECAM1/HGF/CDH5/AKT3/NFKB1/KDR/TGFB2/TGFB3/MMP2/MAPK1/COL1A2/SEMA3A/TGFBR1/FLT1/PLXNA4/CHD1/COL1A1/MET/SNAI1/EGFR/AKT1/BCAR1/TGFBR3/SMAD4/CHD2/RELA/SNAI2/SMAD2/NFKB2/CDKN1B/EGF/RELB/PLXNA2
WP_HIPPOCAMPAL_SYNAPTOGENESIS_AND_NEUROGENESIS	WP_HIPPOCAMPAL_SYNAPTOGENESIS_AND_NEUROGENESIS	WP_HIPPOCAMPAL_SYNAPTOGENESIS_AND_NEUROGENESIS	27	0.616846160465229	1.66386101307347	0.000230858187833541	0.00199950871186603	0.00120433127608009	4175	tags=63%, list=22%, signal=49%	CCND2/CAMK4/BCL2/MAPK1/NCAM1/MAPK14/CREB1/BDNF/PRKCA/NRXN1/CAMK2A/NRXN2/PPARGC1A/CAMKK2/CALM1/DIO2/NGF
WP_HEPATOCYTE_GROWTH_FACTOR_RECEPTOR_SIGNALING	WP_HEPATOCYTE_GROWTH_FACTOR_RECEPTOR_SIGNALING	WP_HEPATOCYTE_GROWTH_FACTOR_RECEPTOR_SIGNALING	34	0.588284686392885	1.6314962465313	0.000231514977072338	0.00199950871186603	0.00120433127608009	3900	tags=62%, list=20%, signal=49%	ITGB1/RAPGEF1/ITGA1/HGF/RAP1A/PTEN/RAP1B/DOCK1/STAT3/PTPN11/MAPK1/PIK3CA/GAB1/RASA1/CRK/GRB2/RAF1/MET/PXN/PTK2B/JUN
KEGG_MEDICUS_REFERENCE_GF_RTK_PI3K_SIGNALING_PATHWAY	KEGG_MEDICUS_REFERENCE_GF_RTK_PI3K_SIGNALING_PATHWAY	KEGG_MEDICUS_REFERENCE_GF_RTK_PI3K_SIGNALING_PATHWAY	82	0.499361618737741	1.48699615428898	0.000234918787315512	0.00201717837316296	0.00121497395325942	6399	tags=60%, list=33%, signal=40%	TEK/PDGFRA/PDGFC/FGF2/HGF/PDGFRB/AKT3/KITLG/CSF1R/KDR/FGFR1/PIK3R1/CSF1/IGF1/FGF7/FLT4/PDGFD/FLT3/FLT1/PIK3CA/BDNF/FGF10/KIT/NGFR/NTRK1/VEGFC/NTRK2/PIK3CD/FGF1/ANGPT1/PDGFA/FGF16/MET/IGF1R/EGFR/AKT1/NGF/FGF9/PDGFB/ANGPT2/INSR/AREG/PIK3CB/PIK3R3/EREG/VEGFB/FGF5/EGF/NTF3
WP_IL18_SIGNALING	WP_IL18_SIGNALING	WP_IL18_SIGNALING	267	0.411139804714501	1.29113558830608	0.0002346841032123	0.00201717837316296	0.00121497395325942	7448	tags=54%, list=39%, signal=33%	RASA3/MEF2A/ADAMTS5/PTEN/FAS/KITLG/NFKB1/SPON1/BIN1/TGM2/PRKCB/CTNNB1/PIK3R1/CFLAR/PTX3/SEMA6D/ICAM1/BCL2/FOXN3/ACACB/ACTA2/CCL2/MMP2/TNFAIP3/IL10/BIRC3/SNTB1/FN1/COL3A1/MAPK1/LRRFIP1/COL1A2/IL2RA/SLC4A7/CD81/PRKCA/SOCS3/STK40/TRAF1/IL6/TACR1/TIMP3/PTGS2/PHF20/CETP/TSHZ1/KLF2/CHUK/MMP14/TRAF6/RPTOR/CXCL2/PYGB/COL1A1/MBTPS1/EPS8/NR4A1/PRKAA1/MAP3K7/TRPM7/NCF1/ZNF143/NCF2/GATA1/UGGT1/LARS2/RFX5/ALS…
BIOCARTA_LAIR_PATHWAY	BIOCARTA_LAIR_PATHWAY	BIOCARTA_LAIR_PATHWAY	17	0.7005385846742	1.77918162842091	0.000236459033673739	0.00201873502599046	0.00121591154641669	4145	tags=76%, list=22%, signal=60%	ITGB1/ITGA4/VCAM1/C3/ICAM1/SELPLG/IL6/ITGB2/C7/ITGAL/C5/C6/SELP
WP_CELLS_AND_MOLECULES_INVOLVED_IN_LOCAL_ACUTE_INFLAMMATORY_RESPONSE	WP_CELLS_AND_MOLECULES_INVOLVED_IN_LOCAL_ACUTE_INFLAMMATORY_RESPONSE	WP_CELLS_AND_MOLECULES_INVOLVED_IN_LOCAL_ACUTE_INFLAMMATORY_RESPONSE	17	0.7005385846742	1.77918162842091	0.000236459033673739	0.00201873502599046	0.00121591154641669	4145	tags=76%, list=22%, signal=60%	ITGB1/ITGA4/VCAM1/C3/ICAM1/SELPLG/IL6/ITGB2/C7/ITGAL/C5/C6/SELP
REACTOME_FERTILIZATION	REACTOME_FERTILIZATION	REACTOME_FERTILIZATION	26	-0.437325102424904	-1.98950314274872	0.000238122250479344	0.0020242290502736	0.0012192206719216	3485	tags=69%, list=18%, signal=57%	CATSPERD/CATSPER3/CATSPERG/IZUMO1/ZP2/ADAM30/ZP1/IZUMO3/IZUMO2/ADAM20/SPAM1/OVGP1/CATSPER2/ADAM2/ZP3/CATSPERB/CATSPER4/IZUMO4
WP_SMALL_LIGAND_GPCRS	WP_SMALL_LIGAND_GPCRS	WP_SMALL_LIGAND_GPCRS	19	0.670975666219376	1.73145639401668	0.000238465219655255	0.0020242290502736	0.0012192206719216	5825	tags=79%, list=30%, signal=55%	S1PR1/PTGER2/LPAR1/PTGFR/S1PR2/TBXA2R/S1PR3/PTGDR/PTGER3/PTGIR/PTAFR/PTGER4/S1PR4/CNR2/CNR1
WP_EPITHELIAL_TO_MESENCHYMAL_TRANSITION_IN_COLORECTAL_CANCER	WP_EPITHELIAL_TO_MESENCHYMAL_TRANSITION_IN_COLORECTAL_CANCER	WP_EPITHELIAL_TO_MESENCHYMAL_TRANSITION_IN_COLORECTAL_CANCER	158	0.448151156482036	1.38082452496686	0.000252911442712927	0.00214074044529945	0.00128939706886183	6052	tags=49%, list=32%, signal=34%	TGFBR2/ZEB2/ZEB1/MEF2D/LATS2/NOTCH2/AKT3/NRP2/COL4A1/COL4A2/TGFB2/CTNNB1/ITGA5/PIK3R1/TGFB3/SPARC/NOTCH4/RBPJ/MMP2/FZD7/FN1/MAPK1/PKD1/SHC1/SOS2/MAPK14/TGFBR1/PIK3CA/FZD4/TWIST2/HIF1A/LRP6/PIK3CD/FZD1/TRAF6/COL4A4/CLDN11/TGFB1/WNT5B/GRB2/FZD8/EIF5A2/RAF1/TJP1/SNAI1/MAP2K4/DLL4/FOXC2/FMNL2/TWIST1/NUBPL/WNT9B/WNT2B/COL4A3/AKT1/NOTCH1/DLL1/CLDN5/PROX1/SMAD4/COL4A6/CDH2/SOS1/SNAI2/SMAD2/STRAP/CLDN14/…
REACTOME_GPVI_MEDIATED_ACTIVATION_CASCADE	REACTOME_GPVI_MEDIATED_ACTIVATION_CASCADE	REACTOME_GPVI_MEDIATED_ACTIVATION_CASCADE	34	0.586433255927976	1.62636165451475	0.000254436536839839	0.00214753111065671	0.00129348717891067	6883	tags=74%, list=36%, signal=47%	RHOA/PIK3R5/PIK3R1/FYN/PIK3CG/LCP2/PIK3R6/PTPN11/RHOB/COL1A2/PIK3CA/LYN/PDPN/COL1A1/FCER1G/VAV1/PLCG2/PDPK1/LCK/PIK3CB/RAC2/PIK3R3/CDC42/RHOG/VAV2
PID_IFNG_PATHWAY	PID_IFNG_PATHWAY	PID_IFNG_PATHWAY	40	0.563906793841316	1.58898489752906	0.000263076380590509	0.00221416409839774	0.001333621133156	4030	tags=52%, list=21%, signal=42%	JAK1/RAPGEF1/RAP1A/RAP1B/SMAD7/JAK2/CAMK2D/PIK3R1/CBL/STAT3/PTPN11/MAPK1/PIK3CA/PIAS1/CAMK2A/CREBBP/MTOR/EP300/MAP3K1/AKT1/IFNGR1
REACTOME_SIGNALING_BY_CSF3_G_CSF	REACTOME_SIGNALING_BY_CSF3_G_CSF	REACTOME_SIGNALING_BY_CSF3_G_CSF	28	0.610449874438915	1.65261572890515	0.000264669174014871	0.00222127716383667	0.00133790542915635	6023	tags=79%, list=31%, signal=54%	JAK1/JAK2/STAT5B/STAT3/PTPN11/SHC1/GAB2/CUL5/STAT5A/HCK/SOCS3/LYN/CSF3R/GRB2/UBE2D3/STAT1/CSF3/UBC/UBE2D1/SOCS1/UBB/KRAS
BIOCARTA_MET_PATHWAY	BIOCARTA_MET_PATHWAY	BIOCARTA_MET_PATHWAY	33	0.599131927983273	1.65385827819775	0.000268729660774036	0.00224900231594271	0.00135460466513228	3900	tags=64%, list=20%, signal=51%	ITGB1/RAPGEF1/HGF/RAP1A/PTEN/RAP1B/DOCK1/PIK3R1/PIK3CG/STAT3/PTPN11/MAPK1/PIK3CA/GAB1/RASA1/CRK/GRB2/RAF1/MET/PTK2B/JUN
WP_OSTEOBLAST_DIFFERENTIATION_AND_RELATED_DISEASES	WP_OSTEOBLAST_DIFFERENTIATION_AND_RELATED_DISEASES	WP_OSTEOBLAST_DIFFERENTIATION_AND_RELATED_DISEASES	118	0.461238028902195	1.40600629154374	0.000271138817929304	0.00226279052828079	0.00136290949284393	7368	tags=59%, list=38%, signal=37%	BMPR2/NOTCH2/FGF2/FGFR1/PRKCB/CTNNB1/PIK3R5/PIK3R1/PIK3CG/PIK3C2A/PIK3R6/NOTCH4/RBPJ/FZD7/GLI2/FGF7/MAPK1/BMPR1A/MAPK14/PIK3CA/FZD4/PRKCA/FGF10/BMP4/LRP6/SMAD1/PIK3CD/FZD1/FGF1/PRKD1/PTCH1/WNT5B/FZD8/PIK3C3/DLL4/PRKCE/MAPK9/WNT9B/GLI3/WNT2B/SMAD9/PRKCH/FGF9/RUNX2/SMAD5/NOTCH1/DLL1/PIK3R4/STAT1/SMAD4/HEY2/PRKCQ/PIK3CB/PRKDC/WNT2/WNT9A/PIK3R3/FGF5/MAPK11/WNT11/MAPK4/MAPK12/FGF6/PRKCI/SMO/JAG1/MAPK8…
WP_THYMIC_STROMAL_LYMPHOPOIETIN_TSLP_SIGNALING	WP_THYMIC_STROMAL_LYMPHOPOIETIN_TSLP_SIGNALING	WP_THYMIC_STROMAL_LYMPHOPOIETIN_TSLP_SIGNALING	47	0.555643944543144	1.59224102369187	0.000276524410972393	0.00229484364524855	0.00138221552088524	6544	tags=79%, list=34%, signal=52%	JAK1/NFKB1/JAK2/FYN/STAT5B/IL7R/BTK/STAT3/PTPN11/MAPK1/TNFSF4/IL2RA/MAPK14/GAB2/PIK3CA/STAT5A/HCK/IL6/LYN/STAT4/CRLF2/MAPK9/MTOR/AKT1/STAT1/TEC/FES/RELA/MYC/NFKB2/LCK/CISH/NFKBIA/CCL11/RELB/TSLP/STAT6
WP_THYROID_STIMULATING_HORMONE_TSH_SIGNALING	WP_THYROID_STIMULATING_HORMONE_TSH_SIGNALING	WP_THYROID_STIMULATING_HORMONE_TSH_SIGNALING	66	0.515083546542148	1.51422350348625	0.000275971362150448	0.00229484364524855	0.00138221552088524	5058	tags=55%, list=26%, signal=40%	JAK1/GNG2/RAP1A/RAP1B/GNAI2/PDE4D/JAK2/PIK3R1/GNA12/STAT3/GNAQ/EGR1/MAPK1/MAPK14/PIK3CA/CREB1/GNA13/RBL2/RB1/ADCY2/ADCY3/GNAO1/RAF1/PLCB1/IGF1R/KCNIP3/MTOR/GNB1/JUN/CCND3/AKT1/PDPK1/STAT1/TSHB/PLD1/MYC
REACTOME_MITF_M_DEPENDENT_GENE_EXPRESSION	REACTOME_MITF_M_DEPENDENT_GENE_EXPRESSION	REACTOME_MITF_M_DEPENDENT_GENE_EXPRESSION	94	0.479416590814857	1.44296636818319	0.000289655588335258	0.00239712187449597	0.00144381908860853	7205	tags=59%, list=38%, signal=37%	RAB27A/MITF/CTNNB1/SIRT1/BCL2/MYO5A/SOX10/MAPK14/TNRC6C/ATP6V1B2/CREB1/LEF1/AGO3/TNRC6B/IRF4/SMARCA2/DPF3/ACTB/SIN3A/TCF7L1/PPARGC1A/GMPR/MET/ARID1B/MYRIP/TCF7/BCL2A1/ASAH1/ATP6V1D/ATP6V1A/DICER1/AGO1/SMARCD3/DCT/SYTL2/MLANA/ARID1A/ATP6V0D1/DIAPH1/ATP6AP2/ATP6V1E1/ATP6V0E1/DPF2/BCL7B/ATP6V1C1/SMARCC1/TYRP1/AGO2/TCF7L2/ATP6V0A1/AGO4/SS18/ATP6V1H/SMARCC2/CDKN1A
WP_ACUTE_MYELOID_LEUKEMIA	WP_ACUTE_MYELOID_LEUKEMIA	WP_ACUTE_MYELOID_LEUKEMIA	68	0.505064580214088	1.4883856216721	0.000298778413343088	0.00246575185011754	0.00148515585579898	6798	tags=69%, list=36%, signal=45%	AKT3/NFKB1/CSF1R/PIK3R1/STAT5B/ZBTB16/RUNX1T1/STAT3/MAPK1/FLT3/SOS2/PER2/GLI1/PIK3CA/STAT5A/ITGAM/LEF1/RUNX1/RARA/KIT/PIK3CD/CHUK/CD14/SPI1/TCF7L1/GRB2/RAF1/TCF7/MTOR/BCL2A1/AKT1/CEBPE/MPO/RELA/NRAS/SOS1/MYC/FCGR1A/IKBKG/PML/PIK3CB/KRAS/PIK3R3/ARAF/CCNA1/TCF7L2/PIM2
REACTOME_NEURONAL_SYSTEM	REACTOME_NEURONAL_SYSTEM	REACTOME_NEURONAL_SYSTEM	406	0.389366917714014	1.23723382552451	0.000303036791116907	0.00249396760777931	0.00150215059016983	6640	tags=42%, list=35%, signal=28%	EPB41L2/GNG2/ABCC9/ARL6IP5/PRKAR1A/GNG11/GNAI2/PDLIM5/ADCY9/PPFIBP1/GNG12/GLS/RASGRF2/NPTN/PRKCB/RPS6KA2/CAMK2D/KCNN3/SLC18A2/NBEA/LRRTM2/KCNA3/CAMK4/PTPRD/CAMK1/KCNA6/NCALD/PRKACB/PPFIA2/KCNS2/EPB41L3/AP2A2/PRKAR2A/KCNJ8/ADCY5/KCNMA1/MAPK1/RPS6KA3/AP2B1/KCNA2/KCNMB1/CREB1/BCHE/PRKCA/KCNJ5/ADCY4/NTRK3/KCNA1/DLG4/GRIP2/KCNAB1/PRKAG2/NRXN1/GNB4/PPM1F/STXBP1/CAMK2A/GNAL/PRKAR2B/GNGT2/KCNQ3/SNAP25/KC…
KEGG_MEDICUS_REFERENCE_LPA_GNA12_13_RHOA_SIGNALING_PATHWAY	KEGG_MEDICUS_REFERENCE_LPA_GNA12_13_RHOA_SIGNALING_PATHWAY	KEGG_MEDICUS_REFERENCE_LPA_GNA12_13_RHOA_SIGNALING_PATHWAY	13	0.739791601693176	1.79975307640064	0.000303938356102611	0.00249447750270955	0.00150245770681721	1916	tags=62%, list=10%, signal=55%	ROCK1/ROCK2/LPAR1/RHOA/GNA12/LPAR4/ARHGEF12/GNA13
WP_IL6_SIGNALING	WP_IL6_SIGNALING	WP_IL6_SIGNALING	43	0.56745134264634	1.60947885383251	0.000313088838536172	0.00255545862442574	0.0015391874653311	3993	tags=53%, list=21%, signal=42%	IL6ST/JAK1/JAK2/PIK3R1/STAT3/IL6R/PTPN11/MAPK1/SHC1/GAB1/HCK/SOCS3/IL6/CREBBP/PRDM1/GRB2/VAV1/MAP3K7/MAP2K4/TIMP1/NCOA1/AKT1/AGT
WP_HEDGEHOG_SIGNALING_WP4249	WP_HEDGEHOG_SIGNALING_WP4249	WP_HEDGEHOG_SIGNALING_WP4249	41	0.56792590450136	1.6053524950844	0.000313088838536172	0.00255545862442574	0.0015391874653311	7156	tags=80%, list=37%, signal=51%	BOC/EVC/CCND2/BCL2/PRKACB/GLI2/CDON/SPOP/CUL3/GLI1/CSNK1A1/DHH/FBXL17/GAS1/PTCH1/SPOPL/EVC2/SMURF2/KIF7/PTCH2/CSNK1G3/GLI3/GPR161/ARRB1/KIF3A/CSNK1G1/HHIP/PRKACA/SMURF1/SUFU/SMO/ARRB2/CSNK1D
BIOCARTA_CALCINEURIN_PATHWAY	BIOCARTA_CALCINEURIN_PATHWAY	BIOCARTA_CALCINEURIN_PATHWAY	18	0.67483872578975	1.73153306091357	0.000315650185128017	0.00256930602743928	0.00154752794439114	4245	tags=78%, list=22%, signal=61%	PPP3CB/PPP3CC/NFATC1/PRKCB/GNAQ/PPP3CA/NFATC2/NFATC3/PRKCA/SP3/CALM1/CALM3/CALM2/NFATC4
WP_DRAVET_SYNDROME	WP_DRAVET_SYNDROME	WP_DRAVET_SYNDROME	28	0.606580791869393	1.64214131162937	0.000319903208007357	0.00259680992073732	0.00156409391317949	4717	tags=68%, list=25%, signal=51%	NFKB1/SCN1B/PRR5L/KCNA2/PIK3CA/PRKCA/STXBP1/FGF13/CAMK2A/SCN3A/SCN2B/SCN3B/MAPKAP1/SCN4B/CALM1/MTOR/AKT1/RICTOR/CHD2
KEGG_INOSITOL_PHOSPHATE_METABOLISM	KEGG_INOSITOL_PHOSPHATE_METABOLISM	KEGG_INOSITOL_PHOSPHATE_METABOLISM	54	0.532157525665709	1.54553673513843	0.000330377962607867	0.00267453113598903	0.00161090645757457	5732	tags=59%, list=30%, signal=42%	PIP4K2A/PTEN/ITPKB/PIK3CG/PIK3C2A/PIP5K1C/INPP5B/INPP5A/PIKFYVE/PIK3CA/SYNJ1/SYNJ2/PIK3CD/PLCD4/PLCB2/PLCB4/PI4KA/PIK3C3/PLCB1/PLCG2/MINPP1/OCRL/IPMK/PIP4K2B/PIP5K1B/ITPK1/IMPA1/ALDH6A1/INPP4A/PIK3CB/PIP5K1A/INPPL1
BIOCARTA_FMLP_PATHWAY	BIOCARTA_FMLP_PATHWAY	BIOCARTA_FMLP_PATHWAY	34	0.580588302303169	1.61015178177695	0.000332370191528116	0.00268334738866856	0.00161621660640102	4245	tags=62%, list=22%, signal=48%	PPP3CB/PPP3CC/NFKB1/NFATC1/FPR1/CAMK1/PPP3CA/NFATC2/MAPK1/NFATC3/MAPK14/RAF1/NCF1/NCF2/CAMK1G/PLCB1/CALM1/CALM3/MAP3K1/CALM2/NFATC4
KEGG_MELANOMA	KEGG_MELANOMA	KEGG_MELANOMA	71	0.501584214278732	1.48251382783958	0.000339831186589427	0.00273614757549373	0.00164801887662823	7368	tags=63%, list=38%, signal=39%	PDGFRA/PDGFC/FGF2/HGF/PDGFRB/PTEN/MITF/AKT3/FGFR1/PIK3R5/PIK3R1/PIK3CG/IGF1/FGF7/MAPK1/PDGFD/PIK3CA/FGF10/FGF13/PIK3CD/RB1/FGF1/PDGFA/CDK6/RAF1/FGF16/MET/IGF1R/EGFR/AKT1/FGF14/FGF9/PDGFB/NRAS/PIK3CB/KRAS/PIK3R3/FGF5/EGF/ARAF/CDK4/FGF6/FGF20/CDKN1A/FGF18
REACTOME_INTEGRIN_SIGNALING	REACTOME_INTEGRIN_SIGNALING	REACTOME_INTEGRIN_SIGNALING	27	0.608581891025505	1.64156923822977	0.000343958690879987	0.00276189532595795	0.00166352709671686	6122	tags=70%, list=32%, signal=48%	TLN1/ITGB3/RAP1A/RAP1B/VWF/FN1/SHC1/RASGRP2/PTPN1/CRK/GRB2/RAPGEF4/APBB1IP/AKT1/BCAR1/PDPK1/SOS1/RAPGEF3/RASGRP1
REACTOME_TOLL_LIKE_RECEPTOR_9_TLR9_CASCADE	REACTOME_TOLL_LIKE_RECEPTOR_9_TLR9_CASCADE	REACTOME_TOLL_LIKE_RECEPTOR_9_TLR9_CASCADE	108	0.464671304461587	1.41001254479685	0.000358076889383769	0.00286751061552339	0.0017271406212297	7694	tags=67%, list=40%, signal=40%	MEF2C/TLR4/MEF2A/NFKB1/DUSP3/APP/RPS6KA2/FBXW11/TLR7/NOD1/PPP2CB/TAB2/MAPK1/ATF2/RPS6KA3/MAPK14/S100B/CREB1/IKBIP/PELI2/LY96/EEA1/CHUK/SLC15A4/MAPKAPK2/TRAF6/CD14/MAP3K7/RBSN/MAP2K4/PIK3C3/MAPK9/NKIRAS1/JUN/MAP3K1/PPP2R5D/ATF1/BTRC/PIK3R4/UBC/NLRC5/RELA/ALPK1/IKBKG/NFKB2/TLR9/CUL1/NFKBIA/MAP2K3/MAP3K8/UBB/IRAK4/MAPKAPK3/FOS/IRAK2/SKP1/CASP8/USP14/MAPK11/DUSP4/ELK1/NLRX1/N4BP1/MYD88/MAPK8/TICAM1/M…
BIOCARTA_LYM_PATHWAY	BIOCARTA_LYM_PATHWAY	BIOCARTA_LYM_PATHWAY	13	0.735672374257546	1.78973188633481	0.000362293375894911	0.00289347747253705	0.00174278081217133	2856	tags=69%, list=15%, signal=59%	ITGB1/ITGA4/PECAM1/CD34/VCAM1/ICAM1/ICAM2/ITGB2/ITGAL
WP_INTERFERON_TYPE_I_SIGNALING	WP_INTERFERON_TYPE_I_SIGNALING	WP_INTERFERON_TYPE_I_SIGNALING	53	0.536114183353156	1.55549484177139	0.00036683291271202	0.00292187824039521	0.00175988698069828	6885	tags=72%, list=36%, signal=46%	JAK1/RAPGEF1/RAP1A/PTPRC/PIK3R1/FYN/CBL/STAT3/PTPN11/MAPK14/GAB2/PIAS1/CREB1/EIF4B/STAT5A/IFNAR1/SOCS3/PIK3CD/STAT4/RPTOR/IRS1/CRK/VAV1/MAPKAP1/MTOR/MAP3K1/STAT1/STAT2/IRS2/LCK/EIF4E/ZAP70/MAP2K3/SOCS1/PDCD4/CRKL/REL/IFNAR2
REACTOME_NITRIC_OXIDE_STIMULATES_GUANYLATE_CYCLASE	REACTOME_NITRIC_OXIDE_STIMULATES_GUANYLATE_CYCLASE	REACTOME_NITRIC_OXIDE_STIMULATES_GUANYLATE_CYCLASE	19	0.663142648727683	1.71124324933313	0.000370680009714047	0.00294462649427923	0.00177358856322511	1808	tags=47%, list=9%, signal=43%	ITPR1/PDE2A/PDE1A/PRKG1/PDE5A/NOS3/KCNMA1/KCNMB1/GUCY1A2
REACTOME_SIGNAL_TRANSDUCTION_BY_L1	REACTOME_SIGNAL_TRANSDUCTION_BY_L1	REACTOME_SIGNAL_TRANSDUCTION_BY_L1	21	0.646915304860587	1.68775851307389	0.00037308468840122	0.00294796438627666	0.00177559902094646	2010	tags=48%, list=10%, signal=43%	ITGB1/NRP1/ITGB3/ITGAV/ITGA9/FGFR1/ITGA5/MAPK1/NCAM1/L1CAM
PID_ERBB1_INTERNALIZATION_PATHWAY	PID_ERBB1_INTERNALIZATION_PATHWAY	PID_ERBB1_INTERNALIZATION_PATHWAY	41	0.566621170118308	1.60166441081029	0.000372506187226617	0.00294796438627666	0.00177559902094646	6356	tags=76%, list=33%, signal=51%	EPS15/ITSN1/PIK3R1/SPRY2/CBL/CBLB/SHC1/AMPH/PIK3CA/SYNJ1/CHMP3/PIK3CD/LRIG1/GRB2/UBE2D3/RAF1/USP8/EGFR/RAB5A/NRAS/SOS1/SH3KBP1/PIK3CB/TSG101/UBE2D1/KRAS/PIK3R3/EGF/DNM1/ZFYVE28/CDC42
WP_MITOCHONDRIAL_COMPLEX_III_ASSEMBLY	WP_MITOCHONDRIAL_COMPLEX_III_ASSEMBLY	WP_MITOCHONDRIAL_COMPLEX_III_ASSEMBLY	16	-0.564281954408677	-2.3122453412619	0.000377367189295303	0.00295820031502993	0.00178176425996949	1845	tags=56%, list=10%, signal=51%	UQCR11/MT-CYB/CYC1/BCS1L/UQCRH/UQCC2/UQCRQ/UQCR10/UQCC3
PID_TNF_PATHWAY	PID_TNF_PATHWAY	PID_TNF_PATHWAY	45	0.542990953006632	1.54765459377248	0.000377076758298382	0.00295820031502993	0.00178176425996949	6841	tags=73%, list=36%, signal=47%	MAP3K3/NFKB1/CAV1/BIRC2/TNFRSF1B/CYLD/TNFAIP3/BIRC3/SMPD1/TAB2/SQSTM1/TRAF1/TNIK/CHUK/MAP3K7/MAP4K4/MAP3K1/RIPK1/MAP3K5/MAP4K5/STAT1/RELA/IKBKG/ADAM17/MAP2K3/MADD/NSMAF/RFFL/NRK/TNF/CASP8/TNFRSF1A/PRKCI
PID_IL12_2PATHWAY	PID_IL12_2PATHWAY	PID_IL12_2PATHWAY	62	0.514593902228653	1.5093331566042	0.000376322604781785	0.00295820031502993	0.00178176425996949	8062	tags=84%, list=42%, signal=49%	PPP3CB/NFKB1/JAK2/CD4/STAT3/PPP3CA/IL1R1/ATF2/IL2RA/MAPK14/STAT5A/STAT4/CD3G/HLA-DRA/CCR5/IL2RB/IL18R1/IL18RAP/IL12RB1/MTOR/GADD45B/B2M/CD3E/HLX/CCL4/EOMES/STAT1/CD8A/RELA/CD247/NFKB2/LCK/TBX21/MAP2K3/SOCS1/GZMA/RELB/FOS/IL12A/CD3D/CCL3/STAT6/IL18/CD8B/FASLG/IL12B/IL2RG/RAB7A/IL12RB2/NOS2/IL1B/HLA-A
KEGG_MEDICUS_PATHOGEN_KSHV_VGPCR_TO_GNB_G_PI3K_JNK_SIGNALING_PATHWAY	KEGG_MEDICUS_PATHOGEN_KSHV_VGPCR_TO_GNB_G_PI3K_JNK_SIGNALING_PATHWAY	KEGG_MEDICUS_PATHOGEN_KSHV_VGPCR_TO_GNB_G_PI3K_JNK_SIGNALING_PATHWAY	29	0.600343934084798	1.63369305598865	0.000379357464497767	0.00296597638690228	0.0017864478937568	4283	tags=55%, list=22%, signal=43%	GNG2/GNG11/GNG12/NFKB1/PIK3R5/PIK3CG/PIK3R6/IL6/GNB4/PREX1/GNGT2/MAPK9/GNB5/GNG7/GNB1/GNG10
REACTOME_PKA_ACTIVATION_IN_GLUCAGON_SIGNALLING	REACTOME_PKA_ACTIVATION_IN_GLUCAGON_SIGNALLING	REACTOME_PKA_ACTIVATION_IN_GLUCAGON_SIGNALLING	17	0.689701039235611	1.75165714631051	0.00038450235143951	0.00299779707175621	0.00180561392477654	2914	tags=59%, list=15%, signal=50%	PRKAR1A/ADCY9/PRKACB/PRKAR2A/ADCY5/ADCY4/PRKAR2B/ADCY2/ADCY3/ADCY7
KEGG_MEDICUS_REFERENCE_GF_RTK_RAS_ERK_SIGNALING_PATHWAY	KEGG_MEDICUS_REFERENCE_GF_RTK_RAS_ERK_SIGNALING_PATHWAY	KEGG_MEDICUS_REFERENCE_GF_RTK_RAS_ERK_SIGNALING_PATHWAY	91	0.477913377431824	1.4350811986728	0.000385445466647886	0.00299779707175621	0.00180561392477654	6399	tags=57%, list=33%, signal=38%	TEK/PDGFRA/PDGFC/FGF2/HGF/PDGFRB/KITLG/CSF1R/KDR/FGFR1/CSF1/IGF1/FGF7/FLT4/MAPK1/PDGFD/FLT3/SOS2/FLT1/BDNF/GDNF/FGF10/KIT/NGFR/NTRK1/VEGFC/NTRK2/RET/FGF1/ANGPT1/PDGFA/GRB2/RAF1/FGF16/MET/IGF1R/EGFR/NGF/FGF9/PDGFB/ANGPT2/NRAS/SOS1/INSR/AREG/KRAS/EREG/VEGFB/FGF5/EGF/ARAF/NTF3
REACTOME_PD_1_SIGNALING	REACTOME_PD_1_SIGNALING	REACTOME_PD_1_SIGNALING	21	0.645044183249959	1.68287688266013	0.000387163173643811	0.0030032944879785	0.00180892509329251	6557	tags=90%, list=34%, signal=60%	CD4/PTPN11/PDCD1LG2/CD3G/HLA-DPA1/HLA-DRA/HLA-DPB1/HLA-DQA1/HLA-DRB1/HLA-DQB1/CD3E/CD274/HLA-DRB5/HLA-DQA2/PDCD1/CD247/LCK/CD3D/HLA-DQB2
REACTOME_SIGNALING_BY_NTRKS	REACTOME_SIGNALING_BY_NTRKS	REACTOME_SIGNALING_BY_NTRKS	134	0.452682880104799	1.38401399143422	0.000394174156878264	0.00304971723980552	0.00183688614773314	7636	tags=63%, list=40%, signal=38%	MEF2C/MEF2D/RAPGEF1/MEF2A/RAP1A/DUSP3/RHOA/RPS6KA2/EGR2/PIK3R1/FYN/TCF12/ADCYAP1/SRF/EGR3/STAT3/DNM3/EGR1/PTPN11/PPP2CB/AP2A2/MAPK1/SHC1/ATF2/RPS6KA3/AP2B1/MAPK14/PIK3CA/CREB1/BDNF/GAB1/ADCYAP1R1/NTRK3/KIDINS220/NTRK1/RALB/NTRK2/REST/MAPKAPK2/PCSK5/IRS1/CRK/GRB2/NAB1/F3/RRAD/PTPRO/LYL1/EP300/CLTC/PPP2R5D/NAB2/ATF1/NGF/SGK1/FRS2/IRS2/NRAS/SOS1/AP2A1/PIK3CB/SHC2/MAP2K5/KRAS/MAPKAPK3/DNM1/FOS/NTF3/M…
REACTOME_ADRENALINE_NORADRENALINE_INHIBITS_INSULIN_SECRETION	REACTOME_ADRENALINE_NORADRENALINE_INHIBITS_INSULIN_SECRETION	REACTOME_ADRENALINE_NORADRENALINE_INHIBITS_INSULIN_SECRETION	28	0.601805515774218	1.62921363858823	0.000407357414503168	0.00314352955451666	0.00189339058005574	4449	tags=54%, list=23%, signal=41%	GNG2/GNG11/GNAI2/GNG12/CACNA1C/ADCY5/ADRA2A/GNB4/GNGT2/CACNB2/GNB5/GNG7/GNB1/GNG10/ADCY6
KEGG_MEDICUS_REFERENCE_CXCR_GNB_G_PI3K_AKT_SIGNALING_PATHWAY	KEGG_MEDICUS_REFERENCE_CXCR_GNB_G_PI3K_AKT_SIGNALING_PATHWAY	KEGG_MEDICUS_REFERENCE_CXCR_GNB_G_PI3K_AKT_SIGNALING_PATHWAY	26	0.611999445730916	1.64569055800757	0.000414469677130453	0.00318188478231157	0.00191649245511158	4283	tags=58%, list=22%, signal=45%	GNG2/GNG11/AKT3/GNG12/PIK3R5/PIK3CG/PIK3R6/GNB4/GNGT2/GNB5/GNG7/MTOR/GNB1/AKT1/GNG10
WP_IL11_SIGNALING	WP_IL11_SIGNALING	WP_IL11_SIGNALING	43	0.563315623823693	1.59774859347326	0.000413641349403382	0.00318188478231157	0.00191649245511158	4951	tags=60%, list=26%, signal=45%	IL6ST/JAK1/JAK2/PIK3R1/FYN/ICAM1/BCL2/STAT3/PTPN11/MAPK1/PIAS1/CREB1/SOCS3/CHUK/ITGA2/TGFB1/GRB2/RAF1/AKT1/ATF1/PDPK1/RUNX2/STAT1/FES/IL11RA/RELA
KEGG_MEDICUS_REFERENCE_PRNP_PI3K_NOX2_SIGNALING_PATHWAY	KEGG_MEDICUS_REFERENCE_PRNP_PI3K_NOX2_SIGNALING_PATHWAY	KEGG_MEDICUS_REFERENCE_PRNP_PI3K_NOX2_SIGNALING_PATHWAY	29	0.5985778581884	1.62888710099438	0.000420741433415818	0.00322170824401649	0.00194047866740882	5734	tags=69%, list=30%, signal=48%	CAV1/CREB5/FYN/CYBB/EGR1/CREB3L1/MAPK1/ATF2/PIK3CA/CREB1/CAV2/PIK3CD/PRNP/NCF1/NCF2/CREB3L2/CREB3/NCF4/PIK3CB/RAC2
BIOCARTA_NOS1_PATHWAY	BIOCARTA_NOS1_PATHWAY	BIOCARTA_NOS1_PATHWAY	21	0.642300546280694	1.67571891836887	0.000424705829942978	0.00324370442354907	0.00195372726533098	4123	tags=67%, list=22%, signal=52%	PPP3CB/PRKAR1A/PPP3CC/PRKCB/PPP3CA/PRKACB/PRKAR2A/PRKCA/DLG4/PRKAR2B/GRIN2A/CALM1/CALM3/CALM2
REACTOME_MHC_CLASS_II_ANTIGEN_PRESENTATION	REACTOME_MHC_CLASS_II_ANTIGEN_PRESENTATION	REACTOME_MHC_CLASS_II_ANTIGEN_PRESENTATION	121	0.454072052388156	1.38517804966932	0.00042607230160742	0.0032457969437837	0.00195498761871151	7312	tags=55%, list=38%, signal=34%	CAPZA2/SEC23A/CTSO/AP1S2/SEC24D/OSBPL1A/DNM3/SEC31A/AP2A2/SEC24C/KIF26A/SEC24A/AP2B1/DYNC1H1/KIF5B/CTSK/DCTN1/DYNC1I2/KIF2A/HLA-DOA/SEC24B/CANX/HLA-DMB/DYNC1LI2/CTSB/HLA-DPA1/HLA-DRA/LGMN/ACTR10/TUBB6/KIF3B/CAPZB/CTSS/DYNC1LI1/HLA-DPB1/HLA-DQA1/TUBA1A/CD74/CLTC/HLA-DRB1/KIFAP3/HLA-DQB1/CTSL/HLA-DRB5/SAR1B/DCTN4/HLA-DQA2/CTSF/HLA-DMA/KIF3A/IFI30/AP2A1/TUBB2B/ACTR1A/TUBA1B/DCTN5/AP1M1/AP1G1/DNM1/HL…
BIOCARTA_AT1R_PATHWAY	BIOCARTA_AT1R_PATHWAY	BIOCARTA_AT1R_PATHWAY	27	0.603869865277547	1.62885917138148	0.000431678516102254	0.00327172671260152	0.00197060547092866	4123	tags=67%, list=22%, signal=52%	PRKCB/AGTR1/GNAQ/MAPK1/SHC1/ATF2/PRKCA/GRB2/RAF1/MAP2K4/PTK2B/CALM1/CALM3/JUN/MAP3K1/EGFR/AGT/CALM2
WP_SUDDEN_INFANT_DEATH_SYNDROME_SIDS_SUSCEPTIBILITY_PATHWAYS	WP_SUDDEN_INFANT_DEATH_SYNDROME_SIDS_SUSCEPTIBILITY_PATHWAYS	WP_SUDDEN_INFANT_DEATH_SYNDROME_SIDS_SUSCEPTIBILITY_PATHWAYS	155	0.439441891181037	1.3533722947925	0.000430629181413067	0.00327172671260152	0.00197060547092866	4458	tags=38%, list=23%, signal=29%	MEF2C/PRKAR1A/NFKB1/SPTBN1/CREM/CTNNB1/C4A/C4B/ADCYAP1/NR3C1/ECE1/IL6R/HDAC9/IL10/EGR1/PRKACB/TSPYL1/PRKAR2A/KCNJ8/POU2F2/RORA/CREB1/BDNF/HIF1A/HTR2A/ADCYAP1R1/IL6/TACR1/PLP1/RYR2/NTRK2/REST/CREBBP/PRKAR2B/RET/SNAP25/SCN3B/MAP2/CHRM2/VIPR2/RUNX3/SP3/PPARGC1A/ACADM/VAMP2/MECP2/SCN4B/SSTR2/TPPP/YWHAH/CDCA7L/EP300/SSTR1/JUN/NGF/HADHA/GJA1/PKNOX1/CPT1A
REACTOME_MET_ACTIVATES_RAP1_AND_RAC1	REACTOME_MET_ACTIVATES_RAP1_AND_RAC1	REACTOME_MET_ACTIVATES_RAP1_AND_RAC1	11	0.781129558509497	1.83701185961173	0.00043478187812656	0.00327326022586759	0.00197152912681355	3177	tags=82%, list=17%, signal=68%	RAPGEF1/HGF/RAP1A/RAP1B/DOCK7/GAB1/CRK/GRB2/MET
PID_VEGFR1_PATHWAY	PID_VEGFR1_PATHWAY	PID_VEGFR1_PATHWAY	26	0.610989518503143	1.64297482400713	0.000432993273004089	0.00327326022586759	0.00197152912681355	4297	tags=65%, list=22%, signal=51%	NRP1/NRP2/NOS3/PRKCB/CAV1/PIK3R1/CBL/PTPN11/MAPK1/FLT1/PIK3CA/HIF1A/PRKCA/RASA1/NCK1/AKT1/PDPK1
REACTOME_DEATH_RECEPTOR_SIGNALING	REACTOME_DEATH_RECEPTOR_SIGNALING	REACTOME_DEATH_RECEPTOR_SIGNALING	152	0.447229843234159	1.37647300188748	0.000435186061668697	0.00327326022586759	0.00197152912681355	7164	tags=56%, list=37%, signal=35%	AKAP13/ARHGEF17/FAS/NFKB1/RASGRF2/ARHGEF40/ARHGEF3/RHOA/ITSN1/CFLAR/OTUD1/TRIO/RTN4/BIRC2/CYLD/TNFAIP3/BIRC3/FGD2/TAB2/ARHGEF6/USP4/ARHGEF15/SOS2/OMG/TNFRSF10D/ABR/ARHGEF12/TIAM2/SQSTM1/GNA13/FGD4/TRAF1/NGFR/SPPL2A/APH1B/ARHGEF2/CLIP3/PREX1/CHUK/MAPKAPK2/TRAF6/UBE2D3/PSEN1/VAV1/MAP3K7/OPTN/PLEKHG2/TAX1BP1/RIPK1/NGF/UBC/CASP10/RELA/SOS1/TBK1/XIAP/TNFRSF10B/PRDM4/IKBKG/ARHGEF9/ADAM17/NFKBIA/TNFRSF1…
WP_FOXP3_IN_COVID19	WP_FOXP3_IN_COVID19	WP_FOXP3_IN_COVID19	15	0.704883605618681	1.74938093282895	0.000441200319184452	0.00330456797191186	0.00199038620781596	3616	tags=80%, list=19%, signal=65%	IL6ST/CD28/STAT5B/IL7R/STAT3/IL6R/IL2RA/STAT5A/IL6/CD86/IL2RB/CD80
REACTOME_P130CAS_LINKAGE_TO_MAPK_SIGNALING_FOR_INTEGRINS	REACTOME_P130CAS_LINKAGE_TO_MAPK_SIGNALING_FOR_INTEGRINS	REACTOME_P130CAS_LINKAGE_TO_MAPK_SIGNALING_FOR_INTEGRINS	15	0.704061367836118	1.74734030216653	0.00044602213286323	0.00330456797191186	0.00199038620781596	4199	tags=60%, list=22%, signal=47%	TLN1/ITGB3/RAP1A/RAP1B/VWF/FN1/CRK/APBB1IP/BCAR1
WP_LEUKOCYTEINTRINSIC_HIPPO_PATHWAY_FUNCTIONS	WP_LEUKOCYTEINTRINSIC_HIPPO_PATHWAY_FUNCTIONS	WP_LEUKOCYTEINTRINSIC_HIPPO_PATHWAY_FUNCTIONS	32	0.586729161095766	1.61269576560943	0.000443732545668027	0.00330456797191186	0.00199038620781596	2856	tags=47%, list=15%, signal=40%	LATS2/RAP1A/TEAD1/FOXO1/RHOA/YAP1/STK38L/SAV1/FOXO3/MAPK14/LATS1/LPL/FERMT3/PRDM1/ITGAL
KEGG_INTESTINAL_IMMUNE_NETWORK_FOR_IGA_PRODUCTION	KEGG_INTESTINAL_IMMUNE_NETWORK_FOR_IGA_PRODUCTION	KEGG_INTESTINAL_IMMUNE_NETWORK_FOR_IGA_PRODUCTION	45	0.540468825865434	1.54046592583144	0.000445635394086176	0.00330456797191186	0.00199038620781596	5433	tags=64%, list=28%, signal=46%	ITGA4/CXCL12/CD28/IL10/MAP3K14/HLA-DOA/IL6/CD86/CXCR4/HLA-DMB/TNFSF13B/CD40LG/HLA-DPA1/TGFB1/HLA-DRA/HLA-DPB1/HLA-DQA1/CD80/IL15/TNFSF13/HLA-DRB1/HLA-DQB1/ICOS/HLA-DRB5/HLA-DQA2/IL15RA/HLA-DMA/CD40/ITGB7
WP_BARDETBIEDL_SYNDROME	WP_BARDETBIEDL_SYNDROME	WP_BARDETBIEDL_SYNDROME	80	0.496102440056031	1.47556898428571	0.000444744123298004	0.00330456797191186	0.00199038620781596	5799	tags=57%, list=30%, signal=40%	PKD2/RAB23/NEK1/EVC/DYNC2H1/LCA5/GLI2/SDCCAG8/PKD1/USP9X/IFT57/BBS12/BBS9/TRAF3IP1/WDR35/SCAPER/CLUAP1/PTCH1/ARL13B/EFHC2/EVC2/TTC21B/KIF7/WDPCP/BBS2/BBS10/GLI3/OCRL/INVS/GPR161/ARL6/BBS7/IFT81/BBIP1/RP2/CEP104/TRIM32/BBS4/LZTFL1/TMEM67/WDR19/FLCN/ARL3/CEP164/CEP290/CEP41
WP_PEPTIDE_GPCRS	WP_PEPTIDE_GPCRS	WP_PEPTIDE_GPCRS	74	0.49596325049398	1.47237476089388	0.000444299823474529	0.00330456797191186	0.00199038620781596	5543	tags=50%, list=29%, signal=36%	EDNRA/EDNRB/AVPR1A/FPR1/AGTR1/C3AR1/CCR4/C5AR1/CCR1/CX3CR1/AVPR2/FPR3/BDKRB2/FPR2/CCR2/TACR1/ATP8A1/CXCR4/CCR8/CCR5/SSTR2/GRPR/CXCR1/CXCR6/SSTR1/GALR1/TACR2/ACKR1/CCR6/LHCGR/OPRL1/CXCR3/NPY5R/BDKRB1/NPY1R/CXCR5/NTSR1
REACTOME_COMPLEMENT_CASCADE	REACTOME_COMPLEMENT_CASCADE	REACTOME_COMPLEMENT_CASCADE	57	0.516725211460297	1.50574206415696	0.000449305561703446	0.00332061398960432	0.00200005094238245	7098	tags=65%, list=37%, signal=41%	CFH/CR1/C4A/C4B/PROS1/C3AR1/C3/C5AR1/FCN1/CFI/C1S/C1R/CFP/CD81/C5AR2/CD59/SERPING1/C7/C1QC/C1QB/C5/C1QA/MASP1/C6/FCN2/CFD/CFB/ELANE/CLU/VTN/CR2/C2/CD55/GZMM/MASP2/C4BPA/C4BPB
REACTOME_CHONDROITIN_SULFATE_BIOSYNTHESIS	REACTOME_CHONDROITIN_SULFATE_BIOSYNTHESIS	REACTOME_CHONDROITIN_SULFATE_BIOSYNTHESIS	20	0.661250918385407	1.71606282007467	0.000453329233061465	0.00334203759658961	0.00201295467207651	3071	tags=60%, list=16%, signal=50%	CSGALNACT2/CHSY1/CHST3/CSGALNACT1/CHSY3/DCN/VCAN/CSPG4/CHST7/CHPF2/CHST15/CHST11
PID_IL2_STAT5_PATHWAY	PID_IL2_STAT5_PATHWAY	PID_IL2_STAT5_PATHWAY	30	0.603832955999424	1.64744000277081	0.000465784586779966	0.00342034471244226	0.00206012011236757	5386	tags=73%, list=28%, signal=53%	JAK1/PIK3R1/CCND2/STAT5B/BCL2/PTPN11/SHC1/IL2RA/GAB2/PIK3CA/STAT5A/ELF1/GRB2/JAK3/CDK6/IL2RB/CCND3/SOS1/MYC/PRF1/FOXP3/LCK
WP_ALPHA_6_BETA_4_SIGNALING	WP_ALPHA_6_BETA_4_SIGNALING	WP_ALPHA_6_BETA_4_SIGNALING	33	0.589270211919911	1.62663575843733	0.000466253654843189	0.00342034471244226	0.00206012011236757	5012	tags=64%, list=26%, signal=47%	LAMC1/LAMA2/LAMB2/LAMB1/RHOA/PIK3R1/PTPN11/MAPK1/SHC1/MAPK14/GAB1/PRKCA/IRS1/LAMA1/GRB2/MTOR/LAMA3/AKT1/ITGA6/IRS2/SOS1
REACTOME_ADP_SIGNALLING_THROUGH_P2Y_PURINOCEPTOR_1	REACTOME_ADP_SIGNALLING_THROUGH_P2Y_PURINOCEPTOR_1	REACTOME_ADP_SIGNALLING_THROUGH_P2Y_PURINOCEPTOR_1	25	0.622859980599896	1.66690941247513	0.000470996825289203	0.0034466294776705	0.00207595178374811	4283	tags=56%, list=22%, signal=44%	GNG2/GNG11/GNG12/GNAQ/GNA14/MAPK14/PLA2G4A/GNB4/GNGT2/GNB5/GNG7/GNB1/GNA11/GNG10
KEGG_MEDICUS_PATHOGEN_HCMV_US28_TO_GNA12_13_RHO_SIGNALING_PATHWAY	KEGG_MEDICUS_PATHOGEN_HCMV_US28_TO_GNA12_13_RHO_SIGNALING_PATHWAY	KEGG_MEDICUS_PATHOGEN_HCMV_US28_TO_GNA12_13_RHO_SIGNALING_PATHWAY	13	0.729552539697962	1.77484365152589	0.000479003797125209	0.00349661002766338	0.00210605574838447	1919	tags=69%, list=10%, signal=62%	ROCK1/ROCK2/RHOA/CTNNB1/GNA12/CCL2/ARHGEF12/GNA13/CX3CL1
PID_INSULIN_PATHWAY	PID_INSULIN_PATHWAY	PID_INSULIN_PATHWAY	44	0.556418414397895	1.58094197899674	0.000482773845965223	0.00351549288324186	0.00211742914897028	5211	tags=66%, list=27%, signal=48%	RAPGEF1/SORBS1/CAV1/PIK3R1/CBL/PTPN11/F2RL2/FOXO3/SHC1/PIK3CA/EXOC5/RHOQ/PTPN1/IRS1/RASA1/CRK/GRB2/NCK1/EXOC6/GRB10/EXOC2/AKT1/PDPK1/SGK1/EXOC7/PTPRA/EXOC4/SOS1/INSR
WP_AFFECTED_PATHWAYS_IN_DUCHENNE_MUSCULAR_DYSTROPHY	WP_AFFECTED_PATHWAYS_IN_DUCHENNE_MUSCULAR_DYSTROPHY	WP_AFFECTED_PATHWAYS_IN_DUCHENNE_MUSCULAR_DYSTROPHY	72	0.494902535971612	1.46522324779851	0.000499162028709268	0.00362594226722552	0.00218395431426009	5244	tags=49%, list=27%, signal=35%	TGFBR2/ITPR1/ITPR2/TRPC6/NFKB1/CAMK2D/STIM1/DMD/SSPN/CACNA2D1/AGTR1/CYBB/MMP2/IL10/SNTB1/TRPC1/TRPC3/TGFBR1/SARAF/GLI1/PLA2G4A/IL6/TGFB1/PRKAA1/CACNB2/MCU/SGCA/NOX4/DTNA/SERPINE1/ELANE/MPO/SMAD4/SMAD2/DAG1
WP_BREAST_CANCER_PATHWAY	WP_BREAST_CANCER_PATHWAY	WP_BREAST_CANCER_PATHWAY	153	0.438153183729316	1.34879883998034	0.000508320710397255	0.00367450323744585	0.00221320324670338	7427	tags=58%, list=39%, signal=35%	ATM/NOTCH2/FGF2/PGR/PTEN/AKT3/FGFR1/CTNNB1/POLK/PIK3R1/IGF1/NOTCH4/FZD7/HEYL/FGF7/FLT4/MAPK1/SHC1/SOS2/APC/PIK3CA/LEF1/FGF10/KIT/CSNK1A1/LRP6/PIK3CD/FZD1/RB1/FGF1/TCF7L1/WNT5B/ESR1/GRB2/FZD8/CDK6/RAF1/FGF16/DLL4/IGF1R/AXIN2/TCF7/MTOR/SHC4/WNT2B/NCOA1/JUN/GADD45B/EGFR/AKT1/FGF9/NOTCH1/DLL1/SFRP4/GADD45A/NRAS/RAD50/SOS1/MYC/HEY2/NFKB2/SHC2/NBN/TNFSF11/APC2/PARP1/WNT2/ATR/KRAS/PIK3R3/FGF5/EGF/FOS/AR…
WP_OREXIN_RECEPTOR_PATHWAY	WP_OREXIN_RECEPTOR_PATHWAY	WP_OREXIN_RECEPTOR_PATHWAY	197	0.423240228307552	1.31690625953032	0.000508320710397255	0.00367450323744585	0.00221320324670338	7815	tags=57%, list=41%, signal=34%	LAMA2/NOS3/LUZP1/FOXO1/VCAM1/PRKCB/PAPPA/EGR2/PIK3R1/LRRC8C/SRF/TOX/EGR3/PDP1/ICAM1/RUNX1T1/DCLK1/STAT3/GNAQ/NR4A3/IL10/EGR1/PTPN11/KLF10/TNC/FLT4/MAPK1/GLIS2/BMPR1A/MAPK14/PER2/CREB1/HIF1A/EIF4B/PRKCA/RUNX1/RARA/IL6/SMAD1/CXCL2/PRKD1/LPL/NR4A1/SLC2A4/GLIS1/PRKAA1/SLC1A2/CAMKK2/KCNK3/NFE2L2/PRKCE/MAPK9/NPAS4/COX7A1/GRIN2A/ADIPOQ/MTOR/NOX4/PRDM16/DIO2/GADD45B/HBEGF/GNA11/CYP21A2/PDPK1/SGK1/RUNX2/S…
KEGG_MEDICUS_VARIANT_MUTATION_ACTIVATED_KCNJ5_TO_ANGIOTENSIN_ALDOSTERONE_SIGNALING_PATHWAY	KEGG_MEDICUS_VARIANT_MUTATION_ACTIVATED_KCNJ5_TO_ANGIOTENSIN_ALDOSTERONE_SIGNALING_PATHWAY	KEGG_MEDICUS_VARIANT_MUTATION_ACTIVATED_KCNJ5_TO_ANGIOTENSIN_ALDOSTERONE_SIGNALING_PATHWAY	25	0.620970303681163	1.66185222411742	0.000517628719336371	0.00373270612900087	0.00224825963942726	4123	tags=60%, list=22%, signal=47%	CAMK2D/CREB5/CAMK4/CAMK1/CREB3L1/ATF2/CREB1/CACNA1H/KCNJ5/CAMK2A/CAMK1G/CREB3L2/CALM1/CALM3/CALM2
REACTOME_NCAM1_INTERACTIONS	REACTOME_NCAM1_INTERACTIONS	REACTOME_NCAM1_INTERACTIONS	42	0.558225528811735	1.57981474731414	0.00052822116735599	0.00376341747773296	0.00226675750222184	4372	tags=50%, list=23%, signal=39%	COL6A3/GFRA2/COL4A1/COL4A2/COL6A1/COL6A2/CACNA1C/COL5A2/COL3A1/ST8SIA4/NCAM1/CACNA1H/GDNF/COL5A1/COL5A3/GFRA1/COL4A4/PRNP/CACNB2/COL4A3/CACNB4
WP_MICROTUBULE_CYTOSKELETON_REGULATION	WP_MICROTUBULE_CYTOSKELETON_REGULATION	WP_MICROTUBULE_CYTOSKELETON_REGULATION	48	0.544302391870616	1.56216718119823	0.000527692417438716	0.00376341747773296	0.00226675750222184	4765	tags=54%, list=25%, signal=41%	ABL1/PTEN/MAP1B/ROCK1/CFL2/SPRED1/DPYSL2/TRIO/CAMK4/STAT3/GNAQ/PHLDB2/F2RL2/APC/PRKCA/CLASP1/NTRK3/NTRK1/NTRK2/MAPKAPK2/CLIP1/TPPP/TAOK1/AKT1/PTPRA/MAPRE1
WP_CARDIAC_HYPERTROPHIC_RESPONSE	WP_CARDIAC_HYPERTROPHIC_RESPONSE	WP_CARDIAC_HYPERTROPHIC_RESPONSE	54	0.525335066197477	1.52572237336847	0.000526638086934343	0.00376341747773296	0.00226675750222184	7282	tags=72%, list=38%, signal=45%	MEF2A/FGF2/PRKG1/NFKB1/CAMK2D/HDAC4/IGF1/HDAC9/PPP3CA/NFATC2/MAPK1/MAPK14/TGFBR1/MAP3K14/PRKCA/CHUK/PRKD1/TGFB1/RAF1/MAP3K7/MAP2K4/CALM1/MTOR/NRG1/MAP3K1/AKT1/PDPK1/MAP4K1/IKBKG/HDAC5/MAP2K3/MAP2K5/EGF/TNF/TNFRSF1A/HDAC7/GSK3B/MAPK8/MAPK7
REACTOME_PARASITE_INFECTION	REACTOME_PARASITE_INFECTION	REACTOME_PARASITE_INFECTION	59	0.514649564359799	1.50546558152768	0.000527164725021278	0.00376341747773296	0.00226675750222184	3923	tags=53%, list=20%, signal=42%	ABL1/WIPF1/DOCK1/NCKAP1L/FYN/ELMO1/MYH9/BTK/MYO1C/MYO5A/ABI2/MAPK1/HCK/LYN/WAS/NCKAP1/ACTB/ELMO2/CD3G/CRK/FGR/GRB2/CYFIP1/ACTR3/VAV1/ACTR2/WASF2/NCK1/MYO9B/FCGR3A/MYH2
WP_PROLACTIN_SIGNALING	WP_PROLACTIN_SIGNALING	WP_PROLACTIN_SIGNALING	76	0.494474199219409	1.46932730367991	0.000527164725021278	0.00376341747773296	0.00226675750222184	6328	tags=62%, list=33%, signal=42%	JAK1/ITGB1/NFKB1/FLNA/JAK2/RPS6KA2/PIK3R1/FYN/STAT5B/PIK3CG/CBL/STAT3/PTPN11/MAPK1/SIRPA/SHC1/MAPK14/GAB2/PIK3CA/STAT5A/SOCS3/PTPN1/IRS1/GRB2/VAV1/RAF1/MAPK9/PXN/MTOR/JUN/AKT1/NEK3/SOCS2/STAT1/TEC/IRS2/RELA/SOS1/MYC/CISH/PIK3CB/ZAP70/NFKBIA/SOCS1/PRLR/YWHAG/FOS
BIOCARTA_BCR_PATHWAY	BIOCARTA_BCR_PATHWAY	BIOCARTA_BCR_PATHWAY	33	0.586763411032421	1.61971592458116	0.000530880891260098	0.00377331848787979	0.00227272101521573	4245	tags=67%, list=22%, signal=52%	PPP3CB/PPP3CC/NFATC1/PRKCB/BTK/PPP3CA/NFATC2/NFATC3/SHC1/MAPK14/PRKCA/LYN/GRB2/VAV1/RAF1/CALM1/CALM3/JUN/MAP3K1/CALM2/CD79B/NFATC4
BIOCARTA_BIOPEPTIDES_PATHWAY	BIOCARTA_BIOPEPTIDES_PATHWAY	BIOCARTA_BIOPEPTIDES_PATHWAY	29	0.591230881683849	1.6088940539816	0.000549899632081415	0.00389916899024793	0.00234852248345285	5012	tags=66%, list=26%, signal=48%	JAK2/PRKCB/FYN/STAT3/MAPK1/SHC1/MAPK14/STAT5A/PRKCA/GRB2/RAF1/PTK2B/CALM1/CALM3/AGT/GNA11/CALM2/STAT1/SOS1
REACTOME_ROLE_OF_SECOND_MESSENGERS_IN_NETRIN_1_SIGNALING	REACTOME_ROLE_OF_SECOND_MESSENGERS_IN_NETRIN_1_SIGNALING	REACTOME_ROLE_OF_SECOND_MESSENGERS_IN_NETRIN_1_SIGNALING	10	0.758383599920411	1.73913371871607	0.00055579665265626	0.0039315996548613	0.00236805591357304	2330	tags=60%, list=12%, signal=53%	TRPC6/TRPC4/TRPC1/TRPC3/PITPNA/NTN1
KEGG_MEDICUS_VARIANT_MUTATION_INACTIVATED_ATP1A1_TO_ANGIOTENSIN_ALDOSTERONE_SIGNALING_PATHWAY	KEGG_MEDICUS_VARIANT_MUTATION_INACTIVATED_ATP1A1_TO_ANGIOTENSIN_ALDOSTERONE_SIGNALING_PATHWAY	KEGG_MEDICUS_VARIANT_MUTATION_INACTIVATED_ATP1A1_TO_ANGIOTENSIN_ALDOSTERONE_SIGNALING_PATHWAY	25	0.618885424146847	1.65627263090566	0.00056426072793656	0.0039819919779086	0.00239840789471722	4123	tags=60%, list=22%, signal=47%	CAMK2D/CREB5/CAMK4/CAMK1/CREB3L1/ATF2/CREB1/CACNA1H/CAMK2A/CAMK1G/CREB3L2/CALM1/CALM3/ATP1A1/CALM2
WP_RANKLRANK_SIGNALING	WP_RANKLRANK_SIGNALING	WP_RANKLRANK_SIGNALING	55	0.525771096860587	1.52832658840873	0.000572431595224954	0.00403008120714061	0.00242737269115096	6356	tags=67%, list=33%, signal=45%	PAPSS2/MITF/NFKB1/NFATC1/VCAM1/PIK3R1/TRAF5/ICAM1/CBL/TAB2/MAPK1/MAPK14/GAB2/CTSK/SQSTM1/TRAF1/LYN/CHUK/TRAF6/SPI1/MAP3K7/TRAF3/MAPK9/TNFRSF11B/MTOR/JUN/AKT1/STAT1/RELA/IKBKG/NFKB2/FHL2/TNFSF11/NFKBIA/RELB/FOS/CDC42
PID_GMCSF_PATHWAY	PID_GMCSF_PATHWAY	PID_GMCSF_PATHWAY	36	0.567677271790329	1.58663037153757	0.000583923668225791	0.00410127001961897	0.00247025068056201	3096	tags=53%, list=16%, signal=44%	JAK2/PIK3R1/IRF8/STAT5B/STAT3/CCL2/PTPN11/PRKACB/MAPK1/SHC1/CSF2RB/GAB2/PIK3CA/STAT5A/LYN/CSF2RA/GRB2/RAF1/OSM
WP_REGULATION_OF_WNT_BCATENIN_SIGNALING_BY_SMALL_MOLECULE_COMPOUNDS	WP_REGULATION_OF_WNT_BCATENIN_SIGNALING_BY_SMALL_MOLECULE_COMPOUNDS	WP_REGULATION_OF_WNT_BCATENIN_SIGNALING_BY_SMALL_MOLECULE_COMPOUNDS	17	0.679505514898968	1.72576322699083	0.000590404355548311	0.0041370078781463	0.00249177607853061	2930	tags=65%, list=15%, signal=55%	TCF4/LRP1/CTNNB1/DKK3/FZD7/APC/LEF1/CSNK1A1/FZD1/TNKS/FZD8
REACTOME_CLASS_A_1_RHODOPSIN_LIKE_RECEPTORS	REACTOME_CLASS_A_1_RHODOPSIN_LIKE_RECEPTORS	REACTOME_CLASS_A_1_RHODOPSIN_LIKE_RECEPTORS	320	0.394707794782733	1.2475132955857	0.000599907739098823	0.00419370798320612	0.00252592732252136	6233	tags=42%, list=33%, signal=29%	S1PR1/CYSLTR1/P2RY14/EDNRA/PTGER2/P2RY12/F2R/GPR183/APP/P2RY13/LPAR1/CXCL12/PTGFR/HRH1/EDNRB/ADRA1D/GPR65/AVPR1A/FPR1/AGTR1/GPER1/C3AR1/C3/CCR4/ECE1/C5AR1/CCL2/CCR1/GPR17/F2RL2/CYSLTR2/CX3CR1/CMKLR1/GPBAR1/AVPR2/PSAP/CCL23/HTR2B/FPR3/ADRA2A/LPAR4/BDKRB2/HTR2A/C5AR2/CX3CL1/FPR2/S1PR2/ADRB3/CCR2/TACR1/TBXA2R/UTS2B/GPR55/HTR1B/S1PR3/ACKR4/HRH2/GPR132/PTGDR/PTGER3/CXCR4/P2RY10/NMUR1/CXCL2/ADORA3/CCR8…
REACTOME_CHOLESTEROL_BIOSYNTHESIS	REACTOME_CHOLESTEROL_BIOSYNTHESIS	REACTOME_CHOLESTEROL_BIOSYNTHESIS	26	-0.411687393624491	-1.87287068339874	0.000609491542170879	0.00425070275068	0.00256025604568939	2557	tags=42%, list=13%, signal=37%	FDFT1/ARV1/SQLE/NSDHL/MVD/HSD17B7/DHCR7/SREBF1/MVK/TM7SF2/EBP
REACTOME_CROSSLINKING_OF_COLLAGEN_FIBRILS	REACTOME_CROSSLINKING_OF_COLLAGEN_FIBRILS	REACTOME_CROSSLINKING_OF_COLLAGEN_FIBRILS	18	0.659686303604362	1.69265426074363	0.000615337950682528	0.00426146632046105	0.00256673909007557	4854	tags=83%, list=25%, signal=62%	TLL1/COL4A1/COL4A2/PXDN/LOXL3/COL1A2/LOX/LOXL2/COL1A1/COL4A4/PCOLCE/COL4A3/BMP1/LOXL4/COL4A6
KEGG_MEDICUS_REFERENCE_CCR2_GNB_G_PI3K_NFKB_SIGNALING_PATHWAY	KEGG_MEDICUS_REFERENCE_CCR2_GNB_G_PI3K_NFKB_SIGNALING_PATHWAY	KEGG_MEDICUS_REFERENCE_CCR2_GNB_G_PI3K_NFKB_SIGNALING_PATHWAY	31	0.594766886159159	1.6296929405107	0.000613973339162862	0.00426146632046105	0.00256673909007557	5701	tags=68%, list=30%, signal=48%	GNG2/GNG11/AKT3/GNG12/NFKB1/CCL2/PIK3CA/CCR2/GNB4/PIK3CD/CHUK/GNGT2/GNB5/GNG7/GNB1/AKT1/GNG10/RELA/IKBKG/PIK3CB/NFKBIA
KEGG_MEDICUS_REFERENCE_CCR_CXCR_GNB_G_PI3K_RAC_SIGNALING_PATHWAY	KEGG_MEDICUS_REFERENCE_CCR_CXCR_GNB_G_PI3K_RAC_SIGNALING_PATHWAY	KEGG_MEDICUS_REFERENCE_CCR_CXCR_GNB_G_PI3K_RAC_SIGNALING_PATHWAY	31	0.594317654321606	1.62846202135338	0.000613973339162862	0.00426146632046105	0.00256673909007557	4419	tags=55%, list=23%, signal=42%	GNG2/GNG11/GNG12/PIK3R5/PIK3CG/PIK3R6/CCR4/CCL2/GNB4/PREX1/GNGT2/CCR8/GNB5/GNG7/GNB1/GNG10/CCL4
REACTOME_REGULATION_OF_CDH11_GENE_TRANSCRIPTION	REACTOME_REGULATION_OF_CDH11_GENE_TRANSCRIPTION	REACTOME_REGULATION_OF_CDH11_GENE_TRANSCRIPTION	10	0.756874212748109	1.73567237523999	0.000627181490042978	0.00430088133804228	0.00259047929092522	3225	tags=70%, list=17%, signal=58%	ZEB2/CDH11/HEYL/FOXF1/PRDM8/SNAI1/BHLHE22
KEGG_MEDICUS_REFERENCE_PINK_PARKIN_MEDIATED_AUTOPHAGOSOME_FORMATION	KEGG_MEDICUS_REFERENCE_PINK_PARKIN_MEDIATED_AUTOPHAGOSOME_FORMATION	KEGG_MEDICUS_REFERENCE_PINK_PARKIN_MEDIATED_AUTOPHAGOSOME_FORMATION	15	0.697224151823556	1.7303716917028	0.000625094894932251	0.00430088133804228	0.00259047929092522	5050	tags=80%, list=26%, signal=59%	MAP1LC3C/MAP1LC3B/SQSTM1/PINK1/CALCOCO2/CISD1/NBR1/OPTN/TAX1BP1/FAF2/HK1/MAP1LC3B2
PID_IL3_PATHWAY	PID_IL3_PATHWAY	PID_IL3_PATHWAY	26	0.603163168016381	1.62192946001282	0.000628267418616745	0.00430088133804228	0.00259047929092522	3096	tags=50%, list=16%, signal=42%	JAK2/PIK3R1/STAT5B/PTPN11/PRKACB/SHC1/CSF2RB/GAB2/PIK3CA/STAT5A/IL3RA/GRB2/OSM
REACTOME_AQUAPORIN_MEDIATED_TRANSPORT	REACTOME_AQUAPORIN_MEDIATED_TRANSPORT	REACTOME_AQUAPORIN_MEDIATED_TRANSPORT	52	0.525919733821478	1.52222173780794	0.000627383907463009	0.00430088133804228	0.00259047929092522	4449	tags=44%, list=23%, signal=34%	GNG2/PRKAR1A/GNG11/ADCY9/GNG12/RAB11FIP2/PRKACB/PRKAR2A/ADCY5/AQP1/AVPR2/ADCY4/GNB4/PRKAR2B/GNGT2/ADCY2/ADCY3/ADCY7/GNB5/GNG7/GNB1/GNG10/ADCY6
WP_PATHWAYS_AFFECTED_IN_ADENOID_CYSTIC_CARCINOMA	WP_PATHWAYS_AFFECTED_IN_ADENOID_CYSTIC_CARCINOMA	WP_PATHWAYS_AFFECTED_IN_ADENOID_CYSTIC_CARCINOMA	62	0.509382361776505	1.49404741231663	0.000628011291370472	0.00430088133804228	0.00259047929092522	5921	tags=60%, list=31%, signal=41%	JMJD1C/ATM/PTEN/ARID5B/NCOR1/FOXO3/PIK3CA/ATRX/MORF4L1/TLK1/NFIB/SMARCA2/CREBBP/ARID4B/MAGI2/KMT2C/SETD2/RAF1/FGF16/FOXP2/NSD1/EP300/AKT1/KAT6A/MAX/BCORL1/IL17RD/NOTCH1/MGA/MYBL1/MYC/BCOR/SRCAP/ARID1A/PRKDC/FBXW7/SMC1A
REACTOME_GENERATION_OF_SECOND_MESSENGER_MOLECULES	REACTOME_GENERATION_OF_SECOND_MESSENGER_MOLECULES	REACTOME_GENERATION_OF_SECOND_MESSENGER_MOLECULES	31	0.593830320844195	1.62712670167386	0.0006324383598897	0.00431948130398229	0.00260168230323651	6557	tags=87%, list=34%, signal=57%	CD4/LCP2/ITK/GRAP2/ENAH/WAS/CD3G/PAK3/HLA-DPA1/HLA-DRA/NCK1/PLCG2/HLA-DPB1/HLA-DQA1/HLA-DRB1/HLA-DQB1/CD3E/HLA-DRB5/HLA-DQA2/CD247/PAK2/LCK/ZAP70/VASP/CD3D/CD101/HLA-DQB2
KEGG_MEDICUS_REFERENCE_CYTOKINE_JAK_STAT_SIGNALING_PATHWAY	KEGG_MEDICUS_REFERENCE_CYTOKINE_JAK_STAT_SIGNALING_PATHWAY	KEGG_MEDICUS_REFERENCE_CYTOKINE_JAK_STAT_SIGNALING_PATHWAY	45	0.535041735121296	1.52499741411043	0.000638456089960358	0.00435058037447758	0.00262041369611929	5004	tags=58%, list=26%, signal=43%	IL6ST/JAK1/JAK2/STAT5B/IL7R/STAT3/IL6R/IL2RA/CSF2RB/STAT5A/IFNAR1/IL6/IL13RA1/STAT4/IL7/IL3RA/JAK3/IL2RB/IL15/IL12RB1/IL5RA/IFNGR1/IL4R/STAT1/STAT2/IL15RA
PID_NETRIN_PATHWAY	PID_NETRIN_PATHWAY	PID_NETRIN_PATHWAY	32	0.577294506797246	1.58676348194929	0.000642317719536731	0.00436687859209068	0.00263023033412608	4545	tags=56%, list=24%, signal=43%	MAP1B/UNC5C/DOCK1/RHOA/PIK3R1/FYN/TRIO/ELMO1/MAPK1/PIK3CA/PITPNA/CAMK2A/NTN1/UNC5A/NCK1/BCAR1/UNC5B/WASL
WP_MIR5093P_ALTERATION_OF_YAP1ECM_AXIS	WP_MIR5093P_ALTERATION_OF_YAP1ECM_AXIS	WP_MIR5093P_ALTERATION_OF_YAP1ECM_AXIS	17	0.676588538121607	1.71835488203118	0.000648003567892664	0.00439547625618517	0.00264745509593254	4199	tags=76%, list=22%, signal=60%	EDNRA/TEAD1/GPC6/YAP1/PBX3/SPARC/THBS2/FN1/COL3A1/COL5A1/COL1A1/TWIST1/BCAR1
REACTOME_NCAM_SIGNALING_FOR_NEURITE_OUT_GROWTH	REACTOME_NCAM_SIGNALING_FOR_NEURITE_OUT_GROWTH	REACTOME_NCAM_SIGNALING_FOR_NEURITE_OUT_GROWTH	63	0.502773670363202	1.47504930050981	0.000655514957332447	0.00443629826477153	0.00267204274658952	6458	tags=59%, list=34%, signal=39%	COL6A3/SPTBN1/GFRA2/COL4A1/COL4A2/FGFR1/FYN/COL6A1/COL6A2/CACNA1C/COL5A2/COL3A1/MAPK1/ST8SIA4/SPTAN1/NCAM1/CREB1/CACNA1H/GDNF/COL5A1/COL5A3/GFRA1/COL4A4/GRB2/PRNP/CACNB2/COL4A3/CACNB4/PTPRA/NRAS/SOS1/SPTA1/CNTN2/KRAS/SPTBN4/COL6A6/COL4A5
PID_ILK_PATHWAY	PID_ILK_PATHWAY	PID_ILK_PATHWAY	45	0.533895419059421	1.52173013809183	0.000675201147545106	0.00455914229399207	0.00274603337518345	4149	tags=51%, list=22%, signal=40%	ZEB1/PARVA/GIT2/TNS1/PPP1R12A/ACTN1/LIMS1/IQGAP1/CTNNB1/ILK/ZYX/ARHGEF6/CREB1/MYL9/ELMO2/PARVB/LIMS2/PARVG/SNAI1/PXN/JUN/AKT1/RICTOR
PID_ALK1_PATHWAY	PID_ALK1_PATHWAY	PID_ALK1_PATHWAY	26	0.602164727858612	1.61924461519501	0.000684112431725905	0.00460883908085638	0.00277596642543033	4702	tags=62%, list=25%, signal=46%	TGFBR2/ACVR1/BMPR2/ACVRL1/SMAD7/CAV1/TGFB3/MAPK1/ENG/TGFBR1/SMAD1/TGFB1/SMAD9/SMAD5/INHBA/SMAD4
WP_GENES_RELATED_TO_PRIMARY_CILIUM_DEVELOPMENT_BASED_ON_CRISPR	WP_GENES_RELATED_TO_PRIMARY_CILIUM_DEVELOPMENT_BASED_ON_CRISPR	WP_GENES_RELATED_TO_PRIMARY_CILIUM_DEVELOPMENT_BASED_ON_CRISPR	89	0.47055333906764	1.40937248561762	0.000692186540868406	0.00465268373963808	0.00280237465938626	7339	tags=62%, list=38%, signal=38%	RAB23/TXNDC15/EVC/TCTN3/DYNC2H1/CC2D2A/ARMC9/CEP120/MIB1/TTBK2/IFT57/BBS12/BBS9/TRAF3IP1/WDR35/TTC23/CLUAP1/TCTN1/TRAPPC11/ARL13B/EVC2/IQCE/TTC21B/WDPCP/KIF3B/BBS2/BBS10/KIFAP3/CEP19/ARL6/IFT88/BBS7/CEP295/IFT81/TUBE1/CEP104/BBS4/LZTFL1/TMEM67/WDR19/KIF3A/ARL3/TCTN2/CEP192/C2CD3/TULP3/SCLT1/RPGRIP1L/PIBF1/IFT52/CEP97/EFCAB7/IFT122/IFT74/TMEM17
KEGG_GLIOMA	KEGG_GLIOMA	KEGG_GLIOMA	65	0.49926223195279	1.4654296091555	0.000700653787589093	0.00469896704949706	0.00283025172603412	6338	tags=62%, list=33%, signal=41%	PDGFRA/PDGFRB/PTEN/AKT3/PRKCB/CAMK2D/PIK3R5/PIK3R1/PIK3CG/IGF1/MAPK1/SHC1/SOS2/PIK3CA/PRKCA/PIK3CD/CAMK2A/RB1/PDGFA/GRB2/CDK6/RAF1/PLCG2/IGF1R/CALM1/MTOR/SHC4/CALM3/EGFR/AKT1/CALM2/PDGFB/NRAS/SOS1/PIK3CB/SHC2/KRAS/PIK3R3/EGF/ARAF
KEGG_PROSTATE_CANCER	KEGG_PROSTATE_CANCER	KEGG_PROSTATE_CANCER	89	0.470081681707347	1.40795980643538	0.000719690247447605	0.00481576514677215	0.00290060080763615	6692	tags=60%, list=35%, signal=39%	PDGFRA/PDGFC/PDGFRB/PTEN/AKT3/NFKB1/FOXO1/FGFR1/CTNNB1/PIK3R5/CREB5/PIK3R1/PIK3CG/IGF1/BCL2/CREB3L1/MAPK1/PDGFD/SOS2/PIK3CA/CREB1/LEF1/PIK3CD/RB1/CHUK/CREBBP/PDGFA/TCF7L1/GRB2/RAF1/IGF1R/CREB3L2/TCF7/MTOR/EP300/EGFR/AKT1/PDPK1/PDGFB/CREB3/RELA/NRAS/SOS1/IKBKG/PIK3CB/CDKN1B/NFKBIA/KRAS/PIK3R3/EGF/ARAF/INSRR/TCF7L2
KEGG_MEDICUS_REFERENCE_CA2_CAM_CN_SIGNALING_PATHWAY	KEGG_MEDICUS_REFERENCE_CA2_CAM_CN_SIGNALING_PATHWAY	KEGG_MEDICUS_REFERENCE_CA2_CAM_CN_SIGNALING_PATHWAY	12	0.726131334680982	1.7420252941779	0.000722240884512343	0.00482197228738465	0.00290433945279949	4245	tags=83%, list=22%, signal=65%	PPP3CB/PPP3CC/NFATC1/PPP3CA/NFATC2/NFATC3/CALM1/CALM3/CALM2/NFATC4
WP_HAIR_FOLLICLE_DEVELOPMENT_ORGANOGENESIS_STAGE_2_OF_3	WP_HAIR_FOLLICLE_DEVELOPMENT_ORGANOGENESIS_STAGE_2_OF_3	WP_HAIR_FOLLICLE_DEVELOPMENT_ORGANOGENESIS_STAGE_2_OF_3	32	0.573367592400147	1.57596988476676	0.000734736041212812	0.00489439636422257	0.002947961458725	5058	tags=56%, list=26%, signal=41%	ITGB1/PDGFRA/NFKB1/CTNNB1/CCND2/GLI2/NCAM1/GLI1/LEF1/BMP4/FZD1/FGF1/PTCH1/PDGFA/SNAI1/RUNX2/INHBA/MYC
REACTOME_MAPK3_ERK1_ACTIVATION	REACTOME_MAPK3_ERK1_ACTIVATION	REACTOME_MAPK3_ERK1_ACTIVATION	10	0.751423357123075	1.72317241240542	0.000739358009220025	0.00491416699192996	0.00295986957653136	1999	tags=60%, list=10%, signal=54%	IL6ST/JAK1/JAK2/IL6R/PTPN11/IL6
KEGG_MEDICUS_REFERENCE_PRE_IC_FORMATION	KEGG_MEDICUS_REFERENCE_PRE_IC_FORMATION	KEGG_MEDICUS_REFERENCE_PRE_IC_FORMATION	27	-0.405251320675768	-1.93584119658122	0.000750030910687728	0.00497397731172598	0.00299589414513425	11399	tags=44%, list=60%, signal=18%	MCM5/POLE2/GINS1/CDC6/POLE/TICRR/MCM7/CDC45/CDT1/GINS2/ORC6/RECQL4
BIOCARTA_TNFR2_PATHWAY	BIOCARTA_TNFR2_PATHWAY	BIOCARTA_TNFR2_PATHWAY	16	0.678398279374322	1.70220743769352	0.000755977150680258	0.00499112914371343	0.00300622492668173	5701	tags=88%, list=30%, signal=61%	NFKB1/TNFRSF1B/TNFAIP3/DUSP1/TANK/MAP3K14/TRAF1/CHUK/TRAF3/MAP3K1/RIPK1/RELA/IKBKG/NFKBIA
REACTOME_REGULATION_OF_INSULIN_LIKE_GROWTH_FACTOR_IGF_TRANSPORT_AND_UPTAKE_BY_INSULIN_LIKE_GROWTH_FACTOR_BINDING_PROTEINS_IGFBPS	REACTOME_REGULATION_OF_INSULIN_LIKE_GROWTH_FACTOR_IGF_TRANSPORT_AND_UPTAKE_BY_INSULIN_LIKE_GROWTH_FACTOR_BINDING_PROTEINS_IGFBPS	REACTOME_REGULATION_OF_INSULIN_LIKE_GROWTH_FACTOR_IGF_TRANSPORT_AND_UPTAKE_BY_INSULIN_LIKE_GROWTH_FACTOR_BINDING_PROTEINS_IGFBPS	122	0.454989450292899	1.38825736080623	0.000755606271819847	0.00499112914371343	0.00300622492668173	6618	tags=48%, list=35%, signal=32%	LAMC1/SPARCL1/LAMB2/FSTL1/FBN1/PRSS23/TGOLN2/SDC2/CALU/IGFBP7/APP/LAMB1/LTBP1/PAPPA/CSF1/C4A/IGFBP5/C3/IGF1/MFGE8/VCAN/MMP2/FN1/TNC/DNAJC3/CTSG/FAM20C/GAS6/BMP4/IL6/FAM20A/SCG2/CHRDL1/MBTPS1/MIA3/MXRA8/TIMP1/LGALS1/CHGB/APLP2/IGFBP4/KTN1/CDH2/MATN3/PENK/PDIA6/NUCB1/MGAT4A/SERPINA1/PAPPA2/CP/IGFBP6/FSTL3/ENAM/CKAP4/GOLM1/SERPIND1/EVA1A/WFS1
WP_MECHANOREGULATION_AND_PATHOLOGY_OF_YAPTAZ_VIA_HIPPO_AND_NONHIPPO_MECHANISMS	WP_MECHANOREGULATION_AND_PATHOLOGY_OF_YAPTAZ_VIA_HIPPO_AND_NONHIPPO_MECHANISMS	WP_MECHANOREGULATION_AND_PATHOLOGY_OF_YAPTAZ_VIA_HIPPO_AND_NONHIPPO_MECHANISMS	45	0.532647367386712	1.51817289115458	0.000767063917118436	0.00504191791539573	0.00303681569422762	5433	tags=56%, list=28%, signal=40%	WWTR1/ITGB1/ITGB3/TEAD1/CTNNB1/YAP1/SAV1/ACTA2/ITGB5/ITGB2/SGMS1/LATS1/ACTB/PAK3/ACTG2/MAPK9/MAP4K4/ACTC1/ITGB8/MAP4K1/MAP4K5/STK3/CTNNA1/PAK2/ITGB7
WP_DEVELOPMENT_OF_URETERIC_COLLECTION_SYSTEM	WP_DEVELOPMENT_OF_URETERIC_COLLECTION_SYSTEM	WP_DEVELOPMENT_OF_URETERIC_COLLECTION_SYSTEM	59	0.508670686439335	1.48797602057447	0.000765529789284199	0.00504191791539573	0.00303681569422762	2730	tags=37%, list=14%, signal=32%	FAT4/ITGB1/SPRY1/BMPR2/SLIT2/TGFB2/CTNNB1/ILK/ITGA8/GLI2/RARB/BMPR1A/CRIM1/GLI1/GDNF/RARA/BMP4/SMAD1/BMPER/RET/EYA1/GFRA1
REACTOME_RHO_GTPASES_ACTIVATE_PAKS	REACTOME_RHO_GTPASES_ACTIVATE_PAKS	REACTOME_RHO_GTPASES_ACTIVATE_PAKS	21	0.630483972255144	1.64489027162463	0.000778150080341222	0.0051034964430326	0.00307390527844795	6356	tags=76%, list=33%, signal=51%	PPP1R12A/MYLK/FLNA/PPP1R12B/MYH9/MYL9/MYH11/MYH10/PAK3/CALM1/PAK2/LIMK1/PPP1CB/MYL6/NF2/CDC42
WP_CAMKK2_PATHWAY	WP_CAMKK2_PATHWAY	WP_CAMKK2_PATHWAY	33	0.579960803349621	1.60093784165141	0.000780158813483425	0.00510540051731114	0.00307505212826762	3781	tags=58%, list=20%, signal=46%	VCAM1/HDAC4/STIM1/SIRT1/CAMK4/ICAM1/MAF/CAMK1/NFATC2/MAPK1/CREB1/SQSTM1/RPTOR/CAMKK2/RAF1/NFE2L2/CALM1/MTOR/EP300
REACTOME_EICOSANOID_LIGAND_BINDING_RECEPTORS	REACTOME_EICOSANOID_LIGAND_BINDING_RECEPTORS	REACTOME_EICOSANOID_LIGAND_BINDING_RECEPTORS	15	0.692267300098334	1.71806977146258	0.000789845632409884	0.00515743159096651	0.00310639115117826	3877	tags=67%, list=20%, signal=53%	CYSLTR1/PTGER2/PTGFR/GPR17/CYSLTR2/TBXA2R/PTGDR/PTGER3/PTGIR/PTGER4
REACTOME_MYD88_INDEPENDENT_TLR4_CASCADE	REACTOME_MYD88_INDEPENDENT_TLR4_CASCADE	REACTOME_MYD88_INDEPENDENT_TLR4_CASCADE	109	0.454158458367512	1.37821026248779	0.000802201446727543	0.00522662389962178	0.00314806661919857	7590	tags=65%, list=40%, signal=40%	MEF2C/TLR4/MEF2A/NFKB1/DUSP3/APP/RPS6KA2/FBXW11/NOD1/BIRC2/BIRC3/PTPN11/PPP2CB/TAB2/MAPK1/ATF2/RPS6KA3/MAPK14/S100B/CREB1/TANK/IKBIP/LY96/CHUK/MAPKAPK2/TRAF6/CD14/UBE2D3/MAP3K7/OPTN/MAP2K4/TRAF3/MAPK9/NKIRAS1/JUN/PPP2R5D/RIPK1/ATF1/BTRC/UBC/NLRC5/RELA/ALPK1/TBK1/IKBKG/NFKB2/CUL1/NFKBIA/MAP2K3/UBE2D1/MAP3K8/UBB/MAPKAPK3/FOS/IRAK2/SKP1/CASP8/USP14/MAPK11/DUSP4/ELK1/NLRX1/N4BP1/MAPK8/TICAM1/MAPK7/SA…
REACTOME_INTERLEUKIN_RECEPTOR_SHC_SIGNALING	REACTOME_INTERLEUKIN_RECEPTOR_SHC_SIGNALING	REACTOME_INTERLEUKIN_RECEPTOR_SHC_SIGNALING	27	0.59167536797091	1.59596612617351	0.000811944784137189	0.00525552931083135	0.00316547674127559	6052	tags=74%, list=32%, signal=51%	JAK1/JAK2/PIK3R1/SHC1/IL2RA/CSF2RB/GAB2/PIK3CA/INPP5D/PIK3CD/CSF2RA/IL3RA/GRB2/JAK3/IL2RB/IL5RA/SOS1/PIK3CB/INPPL1/PIK3R3
WP_INTERACTIONS_BETWEEN_IMMUNE_CELLS_AND_MICRORNAS_IN_TUMOR_MICROENVIRONMENT	WP_INTERACTIONS_BETWEEN_IMMUNE_CELLS_AND_MICRORNAS_IN_TUMOR_MICROENVIRONMENT	WP_INTERACTIONS_BETWEEN_IMMUNE_CELLS_AND_MICRORNAS_IN_TUMOR_MICROENVIRONMENT	28	0.583857889262368	1.5806256527241	0.000809486828181173	0.00525552931083135	0.00316547674127559	6544	tags=82%, list=34%, signal=54%	TGFBR2/TLR4/NFKB1/TGFB2/TGFB3/TLR7/STAT3/CCL2/TLR8/IL2RA/CD86/TRAF6/TGFB1/IL2RB/CD80/CD274/IL4R/PDCD1/NFKB2/SOCS1/IRAK4/CTLA4/STAT6
WP_ANGIOPOIETINLIKE_PROTEIN_8_REGULATORY_PATHWAY	WP_ANGIOPOIETINLIKE_PROTEIN_8_REGULATORY_PATHWAY	WP_ANGIOPOIETINLIKE_PROTEIN_8_REGULATORY_PATHWAY	130	0.446759599135402	1.36653353144262	0.000810558805236665	0.00525552931083135	0.00316547674127559	7762	tags=65%, list=41%, signal=39%	MAP3K3/RAPGEF1/FOXO1/RPS6KA2/SLC16A2/THRA/PIK3R1/PIK3CG/PIK3C2A/CBL/MAP3K2/CBLB/FOXO3/MAPK1/SESN3/SHC1/RPS6KA3/SOS2/MAPK14/PIK3CA/MAP3K14/MAP3K12/PRKAG2/RHOQ/CAP1/PIK3CD/SLCO1C1/PTPN1/RPTOR/LPL/IRS1/SLC2A4/CRK/PRKAA1/PRKAB2/RAF1/MAP3K7/MAP3K4/MAP2K4/PIK3C3/MAPKAP1/MAPK9/MAP4K4/MTOR/MAP3K1/DIO2/AKT1/RICTOR/PDPK1/EXOC7/MAP3K5/MAP4K1/MAP4K5/PIK3R4/PRKAB1/IRS2/SOS1/INSR/CYP7A1/EIF4E/PIK3CB/SHC2/MAP2K…
PID_IL5_PATHWAY	PID_IL5_PATHWAY	PID_IL5_PATHWAY	14	0.710826958087695	1.75095178153963	0.000822396711028707	0.00530008813116331	0.00319231512444069	3948	tags=79%, list=21%, signal=62%	SDCBP/JAK2/PIK3R1/STAT5B/PTPN11/CSF2RB/PIK3CA/STAT5A/LYN/GRB2/IL5RA
REACTOME_ADENYLATE_CYCLASE_ACTIVATING_PATHWAY	REACTOME_ADENYLATE_CYCLASE_ACTIVATING_PATHWAY	REACTOME_ADENYLATE_CYCLASE_ACTIVATING_PATHWAY	10	0.749021091373885	1.71766350983136	0.000820941112168127	0.00530008813116331	0.00319231512444069	4449	tags=80%, list=23%, signal=61%	ADCY9/ADCY5/ADCY4/GNAL/ADCY2/ADCY3/ADCY7/ADCY6
WP_G13_SIGNALING	WP_G13_SIGNALING	WP_G13_SIGNALING	38	0.541202655144783	1.51860993199049	0.000833037351346111	0.00535704322694653	0.00322661995281018	6356	tags=61%, list=33%, signal=41%	IQGAP2/PIP4K2A/ROCK1/CFL2/ROCK2/IQGAP1/RHOA/PIK3CA/GNA13/WAS/SH3RF1/PIK3CD/PAK3/CYFIP1/MAP3K4/CALM1/WASL/PIK3CB/DIAPH1/LIMK1/PKN1/PPP1CB/CDC42
WP_GENETIC_CAUSES_OF_PORTOSINUSOIDAL_VASCULAR_DISEASE	WP_GENETIC_CAUSES_OF_PORTOSINUSOIDAL_VASCULAR_DISEASE	WP_GENETIC_CAUSES_OF_PORTOSINUSOIDAL_VASCULAR_DISEASE	34	0.567238076419485	1.57312745678028	0.000843088565280122	0.00540997003768303	0.00325849849034036	3282	tags=50%, list=17%, signal=42%	ARHGAP31/EOGT/NFKB1/KCNN3/BTK/NOTCH4/CYBB/RBPJ/TLR8/IBTK/MAPK1/SBDS/ESR1/BEND6/NCF1/NCF2/DLL4
PID_P53_DOWNSTREAM_PATHWAY	PID_P53_DOWNSTREAM_PATHWAY	PID_P53_DOWNSTREAM_PATHWAY	135	0.442612362107349	1.35413751832325	0.000847193850113918	0.00542459682906993	0.00326730840561175	6007	tags=48%, list=31%, signal=33%	HGF/PTEN/HIC1/FAS/COL18A1/CAV1/MCL1/BCL2/VCAN/LIF/MMP2/RGCC/APC/MLH1/DUSP1/BDKRB2/BCL2L2/TNFRSF10D/CX3CL1/TNFRSF10C/NLRC4/RB1/CREBBP/CEBPZ/APAF1/SCN3B/PRDM1/MET/SH2D1A/RRM2B/MAP4K4/TP53BP2/HTT/PLK3/CCNK/EP300/JUN/BCL2A1/EGFR/RPS27L/RCHY1/TADA2B/SERPINE1/BNIP3L/TRRAP/CASP10/CD82/GADD45A/DKK1/PRKAB1/SESN1/SNAI2/JMY/TNFRSF10B/PML/PMS2/CCNG1/TNFRSF10A/DDX5/NFYB/TAP1/TSC2/RNF144B/DUSP5/CASP1
SIG_CHEMOTAXIS	SIG_CHEMOTAXIS	SIG_CHEMOTAXIS	44	0.544277718439323	1.54644683038468	0.000850592822431325	0.0054346479041795	0.0032733623047725	6356	tags=66%, list=33%, signal=44%	ITPR1/ARHGAP1/ITPR2/MYLK/PTEN/ROCK1/CFL2/ROCK2/AKT3/PIK3R5/PIK3R1/ANGPTL2/PIK3CG/BTK/PIK3CA/PIK3CD/PAK3/ACTR3/ACTR2/AKT1/ARHGAP4/PDPK1/WASL/PAK2/INPPL1/PITX2/LIMK1/ARHGEF11/CDC42
REACTOME_CGMP_EFFECTS	REACTOME_CGMP_EFFECTS	REACTOME_CGMP_EFFECTS	15	0.690265010703247	1.71310048736823	0.000857684317169029	0.00544482928698544	0.00327949469003002	1665	tags=47%, list=9%, signal=43%	ITPR1/PDE2A/PDE1A/PRKG1/PDE5A/KCNMA1/KCNMB1
KEGG_PANCREATIC_CANCER	KEGG_PANCREATIC_CANCER	KEGG_PANCREATIC_CANCER	69	0.497434615942362	1.46795927480723	0.000857208966439659	0.00544482928698544	0.00327949469003002	6356	tags=57%, list=33%, signal=38%	TGFBR2/JAK1/AKT3/NFKB1/TGFB2/PIK3R5/PIK3R1/PIK3CG/TGFB3/STAT3/ARHGEF6/MAPK1/TGFBR1/PIK3CA/RALB/VEGFC/PIK3CD/RB1/CHUK/TGFB1/CDK6/RAF1/MAPK9/EGFR/AKT1/STAT1/SMAD4/RELA/PLD1/SMAD2/IKBKG/PIK3CB/RAC2/KRAS/PIK3R3/VEGFB/EGF/ARAF/CDC42
WP_LEPTIN_SIGNALING	WP_LEPTIN_SIGNALING	WP_LEPTIN_SIGNALING	76	0.488514373151063	1.45161771401633	0.000857208966439659	0.00544482928698544	0.00327949469003002	5412	tags=55%, list=28%, signal=40%	JAK1/PTEN/ROCK1/CFL2/ROCK2/NFKB1/NOS3/JAK2/FOXO1/RHOA/PIK3R1/FYN/STAT5B/LEPR/ACACB/STAT3/PTPN11/MAPK1/SHC1/MAPK14/CREB1/SOCS3/CHUK/PTPN1/PDE3B/IRS1/ESR1/GRB2/PRKAA1/RAF1/PLCG2/KPNA4/MTOR/NCOA1/AKT1/SOCS2/STAT1/RELA/SOS1/IKBKG/EIF4E/CISH
WP_IMATINIB_AND_CHRONIC_MYELOID_LEUKEMIA	WP_IMATINIB_AND_CHRONIC_MYELOID_LEUKEMIA	WP_IMATINIB_AND_CHRONIC_MYELOID_LEUKEMIA	20	0.643617648482875	1.67030137304339	0.000901693938378558	0.00570271721391387	0.00343482409383819	5707	tags=75%, list=30%, signal=53%	PDGFRA/ABL1/PDGFRB/ABCB1/CSF1R/FOXO3/FLT1/GAB2/KIT/LYL1/ABCG2/GADD45A/MYC/CDKN1B/SPRED2
PID_RAC1_PATHWAY	PID_RAC1_PATHWAY	PID_RAC1_PATHWAY	54	0.514900378151286	1.49541707293149	0.000902146445822794	0.00570271721391387	0.00343482409383819	7412	tags=69%, list=39%, signal=42%	IQGAP1/CTNNB1/PIP5K1C/CYBB/ARHGAP5/STAT3/ABI2/ATF2/MAPK14/STAT5A/NCKAP1/PLCB2/CRK/ACTR3/NCF1/ACTR2/WASF2/NCF2/MAP2K4/MAPK9/JUN/MAP3K1/BCAR1/PIP5K1B/CTNNA1/ARPC2/PAK2/PIP5K1A/MAP2K3/LIMK1/ARHGDIA/ABI1/CYFIP2/ARPC1B/MAPK8/ARPC5/WASF1
KEGG_ENDOMETRIAL_CANCER	KEGG_ENDOMETRIAL_CANCER	KEGG_ENDOMETRIAL_CANCER	52	0.519519753924439	1.50369764012859	0.000920463984393221	0.00579385274922089	0.00348971626554076	7163	tags=73%, list=37%, signal=46%	PTEN/AKT3/CTNNB1/PIK3R5/PIK3R1/ILK/PIK3CG/FOXO3/MAPK1/SOS2/APC/MLH1/PIK3CA/LEF1/PIK3CD/TCF7L1/GRB2/RAF1/AXIN2/TCF7/EGFR/AKT1/CTNNA3/PDPK1/CTNNA1/NRAS/SOS1/MYC/PIK3CB/APC2/KRAS/PIK3R3/EGF/ARAF/TCF7L2/CTNNA2/ELK1/GSK3B
KEGG_INSULIN_SIGNALING_PATHWAY	KEGG_INSULIN_SIGNALING_PATHWAY	KEGG_INSULIN_SIGNALING_PATHWAY	136	0.44304514750733	1.35629060916901	0.000920463984393221	0.00579385274922089	0.00348971626554076	7427	tags=60%, list=39%, signal=37%	RAPGEF1/PDE3A/PRKAR1A/SORBS1/AKT3/FOXO1/PIK3R5/PIK3R1/PIK3CG/ACACB/CBL/PRKACB/CBLB/PRKAR2A/MAPK1/PPP1R3B/SHC1/SOS2/PIK3CA/PHKB/SOCS3/SOCS4/INPP5D/PRKAG2/RHOQ/PIK3CD/PTPN1/PRKAR2B/RPTOR/PYGB/PDE3B/IRS1/SLC2A4/CRK/GRB2/PRKAA1/PPARGC1A/PRKAB2/PYGM/RAF1/MAPK9/CALM1/MTOR/SHC4/CALM3/AKT1/CALM2/SOCS2/PDPK1/HK3/EXOC7/HK1/PHKG1/PRKAB1/IRS2/NRAS/SOS1/PPP1CC/INSR/EIF4E/PIK3CB/SHC2/TSC2/SOCS1/KRAS/PIK3R3/MKN…
REACTOME_DARPP_32_EVENTS	REACTOME_DARPP_32_EVENTS	REACTOME_DARPP_32_EVENTS	24	0.623396383577929	1.66023824067255	0.000929884322054359	0.00580813259194973	0.00349831720891939	3928	tags=54%, list=21%, signal=43%	PDE4B/PPP3CB/PRKAR1A/PDE4D/PPP3CC/PDE4A/PPP3CA/PRKACB/PPP2CB/PRKAR2A/PRKAR2B/CALM1/PPP2R5D
PID_ARF6_PATHWAY	PID_ARF6_PATHWAY	PID_ARF6_PATHWAY	35	0.55753506909868	1.55174231979173	0.000925084787527725	0.00580813259194973	0.00349831720891939	4602	tags=57%, list=24%, signal=43%	ITGB3/HGF/GULP1/IQSEC1/AGTR1/KIF13B/GNAQ/GNA14/CYTH3/IPCEF1/FBXO8/MET/NCK1/PXN/ACAP1/EGFR/ACAP2/GNA11/ARRB1/LHCGR
KEGG_COLORECTAL_CANCER	KEGG_COLORECTAL_CANCER	KEGG_COLORECTAL_CANCER	62	0.502884804273376	1.47498970694169	0.000930552377572559	0.00580813259194973	0.00349831720891939	7164	tags=65%, list=37%, signal=41%	TGFBR2/AKT3/TGFB2/RHOA/CTNNB1/PIK3R5/PIK3R1/PIK3CG/TGFB3/BCL2/MAPK1/APC/TGFBR1/MLH1/PIK3CA/LEF1/PIK3CD/APPL1/TGFB1/TCF7L1/RAF1/MAPK9/AXIN2/TCF7/JUN/AKT1/SMAD4/MYC/SMAD2/PIK3CB/APC2/RAC2/KRAS/PIK3R3/FOS/ARAF/TCF7L2/MSH6/GSK3B/MAPK8
WP_ENDOMETRIAL_CANCER	WP_ENDOMETRIAL_CANCER	WP_ENDOMETRIAL_CANCER	63	0.496609467007036	1.45696461472635	0.000930552377572559	0.00580813259194973	0.00349831720891939	7205	tags=68%, list=38%, signal=43%	FGF2/PTEN/AKT3/FGFR1/CTNNB1/POLK/PIK3R1/ILK/FOXO3/MAPK1/SOS2/APC/PIK3CA/LEF1/PIK3CD/FGF1/TCF7L1/GRB2/RAF1/AXIN2/TCF7/GADD45B/EGFR/AKT1/CTNNA3/PDPK1/GADD45A/CTNNA1/NRAS/SOS1/MYC/PIK3CB/APC2/KRAS/PIK3R3/EGF/FOS/ARAF/TCF7L2/CTNNA2/ELK1/GSK3B/CDKN1A
WP_EPO_RECEPTOR_SIGNALING	WP_EPO_RECEPTOR_SIGNALING	WP_EPO_RECEPTOR_SIGNALING	26	0.595954924289283	1.60254620938367	0.000944723225961989	0.00588421950593935	0.00354414539144959	5992	tags=69%, list=31%, signal=48%	PTPRC/JAK2/STAT5B/PIK3CG/STAT3/MAPK1/SHC1/STAT5A/IRS1/RASA1/GRB2/RAF1/AKT1/STAT1/IRS2/SOS1/CISH/SOCS1
REACTOME_TOLL_LIKE_RECEPTOR_TLR1_TLR2_CASCADE	REACTOME_TOLL_LIKE_RECEPTOR_TLR1_TLR2_CASCADE	REACTOME_TOLL_LIKE_RECEPTOR_TLR1_TLR2_CASCADE	115	0.453121377079189	1.37939941333496	0.00094803053059884	0.00589246591298986	0.00354911231450788	7694	tags=63%, list=40%, signal=38%	MEF2C/TLR4/MEF2A/IRAK3/TLR1/NFKB1/DUSP3/APP/RPS6KA2/FBXW11/NOD1/BTK/PPP2CB/TAB2/MAPK1/ATF2/RPS6KA3/MAPK14/S100B/CREB1/IKBIP/TLR6/PELI2/LY96/CHUK/MAPKAPK2/TRAF6/CD14/MAP3K7/TIRAP/MAP2K4/MAPK9/NKIRAS1/CD36/JUN/MAP3K1/PPP2R5D/ATF1/BTRC/TLR2/UBC/NLRC5/RELA/ALPK1/IKBKG/NFKB2/CUL1/NFKBIA/MAP2K3/MAP3K8/SOCS1/UBB/IRAK4/MAPKAPK3/FOS/IRAK2/SKP1/CASP8/USP14/MAPK11/DUSP4/ELK1/NLRX1/N4BP1/MYD88/MAPK8/MAPK7/DU…
REACTOME_SIGNALING_BY_CYTOSOLIC_FGFR1_FUSION_MUTANTS	REACTOME_SIGNALING_BY_CYTOSOLIC_FGFR1_FUSION_MUTANTS	REACTOME_SIGNALING_BY_CYTOSOLIC_FGFR1_FUSION_MUTANTS	17	0.666619037170746	1.6930350019784	0.000964800469505355	0.00598417994760002	0.00360435292420416	2909	tags=65%, list=15%, signal=55%	PIK3R1/STAT5B/STAT3/FGFR1OP2/LRRFIP1/GAB2/PIK3CA/STAT5A/CUX1/MYO18A/GRB2
WP_PHYSIOLOGICAL_AND_PATHOLOGICAL_HYPERTROPHY_OF_THE_HEART	WP_PHYSIOLOGICAL_AND_PATHOLOGICAL_HYPERTROPHY_OF_THE_HEART	WP_PHYSIOLOGICAL_AND_PATHOLOGICAL_HYPERTROPHY_OF_THE_HEART	24	0.622394514566808	1.65757004867108	0.000967358370162526	0.00598754524531847	0.0036063798887638	4245	tags=67%, list=22%, signal=52%	IL6ST/PPP3CB/PRKCB/RHOA/CAMK2D/LIFR/STAT3/PPP3CA/MAPK1/MAPK14/PRKCE/CALM1/JUN/AGT/EDN1/NFATC4
REACTOME_ROLE_OF_LAT2_NTAL_LAB_ON_CALCIUM_MOBILIZATION	REACTOME_ROLE_OF_LAT2_NTAL_LAB_ON_CALCIUM_MOBILIZATION	REACTOME_ROLE_OF_LAT2_NTAL_LAB_ON_CALCIUM_MOBILIZATION	16	0.672838892442975	1.68825806595826	0.000977470984845125	0.00603755986689161	0.00363650437517609	5459	tags=88%, list=29%, signal=63%	PIK3R1/FYN/MS4A2/LAT2/SHC1/GAB2/PIK3CA/LYN/FCER1A/FCER1G/GRB2/PDPK1/SOS1/PIK3CB
KEGG_MEDICUS_REFERENCE_ELECTRON_TRANSFER_IN_COMPLEX_III	KEGG_MEDICUS_REFERENCE_ELECTRON_TRANSFER_IN_COMPLEX_III	KEGG_MEDICUS_REFERENCE_ELECTRON_TRANSFER_IN_COMPLEX_III	11	-0.649984358321705	-2.32961877561061	0.00100148695103248	0.00617306583302384	0.0037181214604831	1845	tags=64%, list=10%, signal=58%	UQCR11/MT-CYB/UQCRHL/CYC1/UQCRH/UQCRQ/UQCR10
WP_AGERAGE_PATHWAY	WP_AGERAGE_PATHWAY	WP_AGERAGE_PATHWAY	66	0.494682112424072	1.45424812424185	0.00100425717677853	0.00617732520126087	0.003720686935869	5701	tags=58%, list=30%, signal=41%	ROCK1/NFKB1/NOS3/JAK2/FOXO1/PRKCB/RHOA/STAT5B/STAT3/MMP2/MSN/MAPK1/MSR1/SHC1/ATF2/MAPK14/HIF1A/STAT5A/PRKCA/PLA2G4A/CHUK/MMP14/IRS1/RAF1/NCF1/TIRAP/MAPK9/INHBB/JUN/EGFR/AKT1/MMP7/STAT1/RELA/SMAD2/INSR/DIAPH1/NFKBIA
BIOCARTA_PTEN_PATHWAY	BIOCARTA_PTEN_PATHWAY	BIOCARTA_PTEN_PATHWAY	18	0.649682542483141	1.6669861381939	0.00100666467838557	0.00617934041215602	0.00372190072478352	5671	tags=89%, list=30%, signal=63%	ITGB1/PTEN/PIK3R1/ILK/FOXO3/MAPK1/SHC1/PIK3CA/GRB2/EGFR/AKT1/BCAR1/PDK2/PDPK1/SOS1/CDKN1B
KEGG_MEDICUS_REFERENCE_PDGF_PDGFR_PLCG_CAMK_SIGNALING_PATHWAY	KEGG_MEDICUS_REFERENCE_PDGF_PDGFR_PLCG_CAMK_SIGNALING_PATHWAY	KEGG_MEDICUS_REFERENCE_PDGF_PDGFR_PLCG_CAMK_SIGNALING_PATHWAY	17	0.665680159401712	1.69065050223129	0.00101298927322359	0.00619494809708985	0.00373130144557131	4826	tags=76%, list=25%, signal=57%	PDGFRA/PDGFRB/CAMK2D/CAMK4/CAMK1/CAMK2A/PDGFA/CAMK1G/PLCG2/CALM1/CALM3/CALM2/PDGFB
BIOCARTA_PDGF_PATHWAY	BIOCARTA_PDGF_PATHWAY	BIOCARTA_PDGF_PATHWAY	28	0.578095943525014	1.56502685820653	0.0010133775749531	0.00619494809708985	0.00373130144557131	5012	tags=71%, list=26%, signal=53%	JAK1/PDGFRA/PRKCB/PIK3R1/PIK3CG/SRF/STAT3/SHC1/PIK3CA/STAT5A/PRKCA/PDGFA/RASA1/GRB2/RAF1/MAP2K4/JUN/MAP3K1/STAT1/SOS1
KEGG_FC_GAMMA_R_MEDIATED_PHAGOCYTOSIS	KEGG_FC_GAMMA_R_MEDIATED_PHAGOCYTOSIS	KEGG_FC_GAMMA_R_MEDIATED_PHAGOCYTOSIS	92	0.46424733178853	1.39600751793973	0.00102268340170347	0.00623899874016637	0.0037578337466679	7427	tags=65%, list=39%, signal=40%	CFL2/AKT3/DOCK2/PTPRC/PRKCB/PIK3R5/PIK3R1/PIK3CG/PIP5K1C/ASAP1/DNM3/GSN/PIKFYVE/MAPK1/AMPH/GAB2/PIK3CA/FCGR2B/FCGR2A/PRKCA/HCK/PLA2G4A/INPP5D/LYN/WAS/PIK3CD/CRK/VAV1/RAF1/NCF1/WASF2/ASAP2/PLCG2/PRKCE/FCGR3A/AKT1/PIP4K2B/PIP5K1B/WASL/ARPC2/PLD1/FCGR1A/PIK3CB/PIP5K1A/RAC2/LIMK1/VASP/MYO10/PIK3R3/DNM1/WASF3/CDC42/CRKL/SPHK1/VAV2/ARF6/ARPC1B/ARPC5/WASF1/RPS6KB1
WP_CCL18_SIGNALING	WP_CCL18_SIGNALING	WP_CCL18_SIGNALING	34	0.562455940985252	1.55986510915876	0.00102782251427485	0.00625750141375118	0.00376897815847119	5058	tags=68%, list=26%, signal=50%	ZEB2/PTEN/VCAM1/VIM/ACTA2/MMP2/FN1/COL1A2/KIF5B/MTERF4/FZD4/HIF1A/VEGFC/CCR8/SNAI1/TWIST1/CD44/PTK2B/MTDH/EP300/STAT1/CDH2/MYC
SA_PTEN_PATHWAY	SA_PTEN_PATHWAY	SA_PTEN_PATHWAY	17	0.665549052232072	1.69031752490116	0.00103228372915138	0.00625901012103823	0.00376988687337774	5012	tags=82%, list=26%, signal=61%	PTEN/AKT3/ILK/MAPK1/SHC1/PIK3CA/PIK3CD/RBL2/GRB2/IPCEF1/PTK2B/AKT1/PDPK1/SOS1
BIOCARTA_CCR5_PATHWAY	BIOCARTA_CCR5_PATHWAY	BIOCARTA_CCR5_PATHWAY	17	0.665342635762948	1.6897932819862	0.00103228372915138	0.00625901012103823	0.00376988687337774	4419	tags=82%, list=23%, signal=63%	CXCL12/PRKCB/GNAQ/CCL2/MAPK14/PRKCA/CXCR4/CCR5/PTK2B/CALM1/CALM3/JUN/CALM2/CCL4
REACTOME_ANTIGEN_ACTIVATES_B_CELL_RECEPTOR_BCR_LEADING_TO_GENERATION_OF_SECOND_MESSENGERS	REACTOME_ANTIGEN_ACTIVATES_B_CELL_RECEPTOR_BCR_LEADING_TO_GENERATION_OF_SECOND_MESSENGERS	REACTOME_ANTIGEN_ACTIVATES_B_CELL_RECEPTOR_BCR_LEADING_TO_GENERATION_OF_SECOND_MESSENGERS	30	0.590298633337909	1.61051425312192	0.00104739399960848	0.00633756377729105	0.00381720080830299	5521	tags=73%, list=29%, signal=52%	ITPR1/ITPR2/PIK3R1/FYN/STIM1/BTK/TRPC1/PIK3AP1/CD22/LYN/PIK3CD/AHCYL1/GRB2/ORAI2/VAV1/NCK1/PLCG2/CALM1/CD79B/SOS1/SH3KBP1/BLK
WP_PDGFRBETA_PATHWAY	WP_PDGFRBETA_PATHWAY	WP_PDGFRBETA_PATHWAY	29	0.57851843780077	1.57430016518335	0.0010495056810593	0.00633756377729105	0.00381720080830299	5012	tags=72%, list=26%, signal=54%	JAK1/PDGFRB/JAK2/PRKCB/PIK3R1/STAT5B/SRF/STAT3/SHC1/PIK3CA/STAT5A/PRKCA/RASA1/GRB2/RAF1/MAP2K4/JUN/MAP3K1/EIF2AK2/STAT1/SOS1
PID_INTEGRIN_A9B1_PATHWAY	PID_INTEGRIN_A9B1_PATHWAY	PID_INTEGRIN_A9B1_PATHWAY	24	0.619516819353976	1.64990612927212	0.00106127383854315	0.00638268132451761	0.00384437572027137	2299	tags=42%, list=12%, signal=37%	ITGB1/F13A1/ITGA9/VCAM1/TGM2/FN1/TNC/ADAM12/VEGFC/CSF2RA
KEGG_ACUTE_MYELOID_LEUKEMIA	KEGG_ACUTE_MYELOID_LEUKEMIA	KEGG_ACUTE_MYELOID_LEUKEMIA	57	0.505136473805173	1.47197237502473	0.00105953587803204	0.00638268132451761	0.00384437572027137	6798	tags=70%, list=36%, signal=45%	AKT3/NFKB1/PIK3R5/PIK3R1/STAT5B/PIK3CG/ZBTB16/RUNX1T1/STAT3/MAPK1/FLT3/SOS2/PIK3CA/STAT5A/LEF1/RUNX1/RARA/KIT/PIK3CD/CHUK/SPI1/TCF7L1/GRB2/RAF1/TCF7/MTOR/AKT1/RELA/NRAS/SOS1/MYC/IKBKG/PML/PIK3CB/KRAS/PIK3R3/ARAF/CCNA1/TCF7L2/PIM2
REACTOME_RHO_GTPASES_ACTIVATE_ROCKS	REACTOME_RHO_GTPASES_ACTIVATE_ROCKS	REACTOME_RHO_GTPASES_ACTIVATE_ROCKS	19	0.641176935836615	1.65456060650545	0.00109682803108906	0.0065831840007386	0.00396514120755217	2637	tags=53%, list=14%, signal=45%	PPP1R12A/ROCK1/ROCK2/RHOA/PPP1R12B/MYH9/RHOB/MYL9/MYH11/MYH10
REACTOME_PHASE_0_RAPID_DEPOLARISATION	REACTOME_PHASE_0_RAPID_DEPOLARISATION	REACTOME_PHASE_0_RAPID_DEPOLARISATION	32	0.566809955064178	1.55794542873943	0.00110523022852745	0.00660691953512081	0.00397943744254296	5585	tags=53%, list=29%, signal=38%	CAMK2D/CACNA1C/SCN7A/SCN1B/FGF13/CAMK2A/SCN3A/SCN2B/SCN3B/CACNB2/CACNG8/SCN4B/CALM1/FGF14/SCN9A/SCN2A/SCN4A
REACTOME_DISEASES_OF_IMMUNE_SYSTEM	REACTOME_DISEASES_OF_IMMUNE_SYSTEM	REACTOME_DISEASES_OF_IMMUNE_SYSTEM	32	0.566628973283871	1.55744797851861	0.00110523022852745	0.00660691953512081	0.00397943744254296	6032	tags=66%, list=32%, signal=45%	TLR4/TLR1/NFKB1/TLR7/BTK/TLR6/LY96/CHUK/CD14/TLR10/TIRAP/TRAF3/CD36/TLR3/TLR5/TLR2/RELA/IKBKG/NFKB2/NFKBIA/IRAK4
WP_CARDIAC_PROGENITOR_DIFFERENTIATION	WP_CARDIAC_PROGENITOR_DIFFERENTIATION	WP_CARDIAC_PROGENITOR_DIFFERENTIATION	52	0.516684162402328	1.49549030585889	0.00111370095120655	0.00664418780328243	0.00400188462703684	5072	tags=48%, list=26%, signal=35%	MEF2C/PDGFRA/FGF2/KDR/IGF1/ROR2/SOX17/SIRPA/NCAM1/MAPK14/KIT/BMP4/ANPEP/CXCR4/TGFB1/THY1/ACTC1/NRG1/BMP1/ISL1/NOTCH1/INHBA/TBX20/DKK1/TBX5
REACTOME_INTERLEUKIN_15_SIGNALING	REACTOME_INTERLEUKIN_15_SIGNALING	REACTOME_INTERLEUKIN_15_SIGNALING	14	0.70247837417029	1.73038704673717	0.00112477269430152	0.00669679293541047	0.00403356941316863	5012	tags=93%, list=26%, signal=69%	JAK1/STAT5B/STAT3/SHC1/SOS2/GAB2/STAT5A/GRB2/JAK3/IL2RB/IL15/IL15RA/SOS1
REACTOME_SYNTHESIS_OF_IP3_AND_IP4_IN_THE_CYTOSOL	REACTOME_SYNTHESIS_OF_IP3_AND_IP4_IN_THE_CYTOSOL	REACTOME_SYNTHESIS_OF_IP3_AND_IP4_IN_THE_CYTOSOL	26	0.592754968850832	1.59394140346786	0.00115049840055899	0.00681594275245442	0.0041053349675539	3829	tags=50%, list=20%, signal=40%	PTEN/ITPKB/INPP5B/SYNJ1/INPP5D/PLD4/PLCD4/PLCB2/PLCB4/PLCB1/PLCG2/CALM1/OCRL
PID_P73PATHWAY	PID_P73PATHWAY	PID_P73PATHWAY	76	0.485291723266	1.44204162799647	0.00115166720354497	0.00681594275245442	0.0041053349675539	5472	tags=43%, list=29%, signal=31%	JAK1/ABL1/FAS/BIN1/YAP1/SIRT1/PRKACB/FOXO3/MAPK14/NTRK1/RB1/KAT5/CDK6/GATA1/IL1RAP/TUBA1A/PLK3/EP300/AEN/DCP1B/RCHY1/PEA15/SERPINE1/IL4R/ITCH/WT1/RELA/MYC/HEY2/UBE4B/SERPINA1/PML/GRAMD4
WP_ENDODERM_DIFFERENTIATION	WP_ENDODERM_DIFFERENTIATION	WP_ENDODERM_DIFFERENTIATION	139	0.432946165375828	1.3264735712597	0.00115051668685812	0.00681594275245442	0.0041053349675539	5779	tags=45%, list=30%, signal=32%	LAMC1/TCF4/ATP8B2/DAB2/FOXO1/APP/CTNNB1/PBX3/TOX/ZNF281/NR3C1/FOXN3/GATA6/GLI2/SOX17/BMPR1A/APC/PIAS1/TNRC6C/HHEX/ZFHX4/LEF1/CDC73/SP4/SFRP1/SLC2A12/CEBPZ/EXT1/CUL4B/ASCC3/TGFB1/TCF7L1/CTR9/BPTF/PARP8/TCF7/TRIM5/UBR5/ELP4/BCORL1/AEBP2/DDAH1/SOX7/NOTCH1/EOMES/STAT1/SMAD4/DKK1/SESN1/TCEAL2/ZNF462/CTBP2/BTAF1/SMAD2/PBX1/ELK4/CAND1/WDFY2/TBX21/MAP2K3/TAF4B/AHDC1/EPB41L5
BIOCARTA_CREB_PATHWAY	BIOCARTA_CREB_PATHWAY	BIOCARTA_CREB_PATHWAY	22	0.621322247462088	1.63839880398182	0.00117637099442796	0.00694830660923553	0.00418505951768868	2909	tags=55%, list=15%, signal=46%	PRKAR1A/PRKCB/PIK3R1/PRKACB/PRKAR2A/MAPK1/MAPK14/PIK3CA/CREB1/PRKCA/PRKAR2B/GRB2
REACTOME_PECAM1_INTERACTIONS	REACTOME_PECAM1_INTERACTIONS	REACTOME_PECAM1_INTERACTIONS	12	0.714499855935213	1.71412079644303	0.00119487100981538	0.00698999411924243	0.00421016847161584	2206	tags=58%, list=12%, signal=52%	ITGB3/ITGAV/PECAM1/FYN/PTPN11/INPP5D/LYN
REACTOME_ERYTHROPOIETIN_ACTIVATES_PHOSPHOINOSITIDE_3_KINASE_PI3K	REACTOME_ERYTHROPOIETIN_ACTIVATES_PHOSPHOINOSITIDE_3_KINASE_PI3K	REACTOME_ERYTHROPOIETIN_ACTIVATES_PHOSPHOINOSITIDE_3_KINASE_PI3K	12	0.713947274605433	1.71279512626796	0.00119487100981538	0.00698999411924243	0.00421016847161584	2294	tags=67%, list=12%, signal=59%	JAK2/PIK3R5/PIK3R1/PIK3CG/PIK3CA/GAB1/LYN/PIK3CD
KEGG_MEDICUS_REFERENCE_COPII_VESICLE_FORMATION	KEGG_MEDICUS_REFERENCE_COPII_VESICLE_FORMATION	KEGG_MEDICUS_REFERENCE_COPII_VESICLE_FORMATION	12	0.71265273217325	1.7096894543963	0.00119487100981538	0.00698999411924243	0.00421016847161584	1914	tags=58%, list=10%, signal=53%	SEC23A/SEC24D/SEC31A/SEC24C/SEC24A/SAR1A/SEC24B
KEGG_GLYCOSAMINOGLYCAN_BIOSYNTHESIS_CHONDROITIN_SULFATE	KEGG_GLYCOSAMINOGLYCAN_BIOSYNTHESIS_CHONDROITIN_SULFATE	KEGG_GLYCOSAMINOGLYCAN_BIOSYNTHESIS_CHONDROITIN_SULFATE	22	0.620269116042433	1.63562174382432	0.00119519253200106	0.00698999411924243	0.00421016847161584	3071	tags=50%, list=16%, signal=42%	CSGALNACT2/CHSY1/CHST3/CSGALNACT1/CHSY3/DSE/CHST7/CHPF2/XYLT1/CHST15/CHST11
REACTOME_TCR_SIGNALING	REACTOME_TCR_SIGNALING	REACTOME_TCR_SIGNALING	115	0.45088006245247	1.37257636715443	0.00118733244766263	0.00698999411924243	0.00421016847161584	6718	tags=53%, list=35%, signal=35%	PTEN/NFKB1/PTPRC/FBXW11/PIK3R1/PTPRJ/CD4/LCP2/ITK/TAB2/GRAP2/PTPN22/PIK3CA/INPP5D/ENAH/WAS/CHUK/TRAT1/TRAF6/CD3G/PAK3/HLA-DPA1/HLA-DRA/MAP3K7/NCK1/PLCG2/HLA-DPB1/HLA-DQA1/HLA-DRB1/HLA-DQB1/CD3E/BCL10/PDPK1/PSMD1/BTRC/HLA-DRB5/UBC/MALT1/RELA/HLA-DQA2/PSMC1/CD247/PAK2/PRKCQ/IKBKG/LCK/PIK3CB/ZAP70/CUL1/NFKBIA/UBE2D1/VASP/PAG1/PSMD5/UBB/PSME4/CD3D/SKP1/CD101/HLA-DQB2/PSMD7
KEGG_GNRH_SIGNALING_PATHWAY	KEGG_GNRH_SIGNALING_PATHWAY	KEGG_GNRH_SIGNALING_PATHWAY	101	0.457986878421546	1.38416843233264	0.00120694607711411	0.00704486600217292	0.00424321855256744	5012	tags=45%, list=26%, signal=33%	MAP3K3/ITPR1/ITPR2/ADCY9/PRKCB/CAMK2D/MAP3K2/GNAQ/CACNA1C/MMP2/PRKACB/ADCY5/MAPK1/SOS2/MAPK14/PRKCA/ADCY4/PLA2G4A/CAMK2A/MMP14/ADCY2/ADCY3/PLCB2/PLCB4/GRB2/ADCY7/RAF1/MAP3K4/MAP2K4/PLCB1/MAPK9/PTK2B/CALM1/CALM3/PLA2G5/JUN/MAP3K1/HBEGF/EGFR/GNA11/CALM2/ADCY6/NRAS/PLD1/SOS1
REACTOME_RHOU_GTPASE_CYCLE	REACTOME_RHOU_GTPASE_CYCLE	REACTOME_RHOU_GTPASE_CYCLE	40	0.539611045005471	1.52052397739838	0.00121057781054575	0.00705220916692433	0.00424764144051139	6356	tags=62%, list=33%, signal=42%	PEAK1/ARHGAP31/GIT2/SPTBN1/DST/IQGAP1/PIK3R1/ARHGEF6/SPTAN1/STAM2/USP9X/PAK3/GRB2/DLG5/NCK1/PTK2B/CLTC/STAM/WWP2/PAK2/VANGL1/SRGAP2/WDR6/NCK2/CDC42
REACTOME_PRESYNAPTIC_FUNCTION_OF_KAINATE_RECEPTORS	REACTOME_PRESYNAPTIC_FUNCTION_OF_KAINATE_RECEPTORS	REACTOME_PRESYNAPTIC_FUNCTION_OF_KAINATE_RECEPTORS	21	0.620337927218456	1.61841992263761	0.00122275697542212	0.00710921912716068	0.00428197931448676	4698	tags=57%, list=25%, signal=43%	GNG2/GNG11/GNG12/GNB4/GNGT2/PLCB2/PLCB1/GNB5/GNG7/GNB1/GNG10/GRIK3
WP_NCRNAS_INVOLVED_IN_STAT3_SIGNALING_IN_HEPATOCELLULAR_CARCINOMA	WP_NCRNAS_INVOLVED_IN_STAT3_SIGNALING_IN_HEPATOCELLULAR_CARCINOMA	WP_NCRNAS_INVOLVED_IN_STAT3_SIGNALING_IN_HEPATOCELLULAR_CARCINOMA	13	0.700782078751633	1.70485133817831	0.00122779019567694	0.00712454037374258	0.00429120750956169	4951	tags=85%, list=26%, signal=63%	IL6ST/JAK1/ZEB1/NFKB1/JAK2/STAT3/IL6R/IL6/JAK3/IL11RA/RELA
WP_COMPLEMENT_ACTIVATION	WP_COMPLEMENT_ACTIVATION	WP_COMPLEMENT_ACTIVATION	22	0.619605483909265	1.63387177575588	0.00123283562524424	0.00713987259766205	0.00430044231643624	4399	tags=68%, list=23%, signal=53%	C4A/C4B/C3/C1S/C1R/CFP/C7/C1QC/C1QB/C5/C1QA/MASP1/C6/CFD/CFB
REACTOME_RHOF_GTPASE_CYCLE	REACTOME_RHOF_GTPASE_CYCLE	REACTOME_RHOF_GTPASE_CYCLE	42	0.546226504465138	1.54585672383126	0.00124629126981181	0.00720375751480718	0.0043389210704077	5661	tags=60%, list=30%, signal=42%	TOR1AIP1/ARHGAP1/MCAM/ACTN1/AKAP12/ESYT1/CAV1/PIK3R1/SNAP23/ARHGAP5/SYDE1/ARHGAP21/SLC4A7/ADD3/ACTB/DIAPH2/VAMP3/RHOF/CAPZB/MYO9B/SOWAHC/FAM169A/VANGL1/SRGAP2/DIAPH1
REACTOME_RHO_GTPASES_ACTIVATE_CIT	REACTOME_RHO_GTPASES_ACTIVATE_CIT	REACTOME_RHO_GTPASES_ACTIVATE_CIT	19	0.638544013849183	1.6477663368477	0.00124942658086347	0.00720785703251526	0.0043413902656472	6248	tags=68%, list=33%, signal=46%	PPP1R12A/RHOA/PPP1R12B/MYH9/RHOB/DLG4/MYL9/MYH11/MYH10/CDKN1B/RHOC/PPP1CB/MYL6
BIOCARTA_RACC_PATHWAY	BIOCARTA_RACC_PATHWAY	BIOCARTA_RACC_PATHWAY	12	0.711176939679202	1.70614895458476	0.00125411949499361	0.0072209089527636	0.00434925161462493	2842	tags=50%, list=15%, signal=43%	NOS3/TRPC4/TRPC3/GUCY1A2/KCNQ3/KCNQ5
KEGG_LYSOSOME	KEGG_LYSOSOME	KEGG_LYSOSOME	120	0.441525138944157	1.3466009105751	0.00126096403591905	0.00724627495302806	0.00436452990137919	7206	tags=56%, list=38%, signal=35%	ARSB/CTSO/AP1S2/IDS/TPP1/GNS/LIPA/IGF2R/SCARB2/GNPTAB/SMPD1/PSAP/CTSG/CTSK/NPC1/HEXB/M6PR/CTSZ/AP4E1/LAPTM5/AP3M1/LAMP2/AP4S1/GALC/GLB1/MAN2B1/CTSB/CD164/ARSG/LGMN/ATP6V0A2/CTSS/NAGA/AP3B1/MANBA/HGSNAT/SLC17A5/GGA2/CLTC/LAPTM4A/ASAH1/CTSL/PPT1/AP3S1/AP3D1/CTSF/NPC2/ATP6V0D1/ENTPD4/HYAL1/FUCA1/LAMP1/AP1M1/CLN5/ABCA2/AP1G1/AP3S2/CTNS/SORT1/CD63/CTSA/ATP6V0A1/SLC11A1/ATP6V1H/ACP2/MCOLN1/CTSC
BIOCARTA_CTLA4_PATHWAY	BIOCARTA_CTLA4_PATHWAY	BIOCARTA_CTLA4_PATHWAY	20	0.63360847033586	1.64432578949405	0.00128094612489412	0.00734689370088884	0.00442513394090631	6397	tags=90%, list=33%, signal=60%	CD28/PIK3R1/PTPN11/ITK/PIK3CA/CD86/CD3G/GRB2/HLA-DRA/CD80/HLA-DRB1/CD3E/ICOS/HLA-DRB5/CD247/LCK/CTLA4/CD3D
KEGG_TOLL_LIKE_RECEPTOR_SIGNALING_PATHWAY	KEGG_TOLL_LIKE_RECEPTOR_SIGNALING_PATHWAY	KEGG_TOLL_LIKE_RECEPTOR_SIGNALING_PATHWAY	102	0.453037362416213	1.37035862622312	0.00129907763944963	0.00743653114991301	0.00447912379487754	7314	tags=60%, list=38%, signal=37%	TLR4/AKT3/TLR1/NFKB1/PIK3R5/PIK3R1/PIK3CG/TLR7/TLR8/TAB2/MAPK1/MAPK14/PIK3CA/CTSK/IFNAR1/TLR6/IL6/LY96/CD86/PIK3CD/CHUK/TRAF6/CD14/MAP3K7/TIRAP/MAP2K4/TRAF3/MAPK9/CD80/JUN/AKT1/TLR3/TLR5/RIPK1/CCL4/TLR2/STAT1/RELA/TBK1/CD40/IKBKG/PIK3CB/TLR9/NFKBIA/MAP2K3/MAP3K8/IRAK4/PIK3R3/FOS/IL12A/TNF/CASP8/MAPK11/CCL3/MAPK12/IFNAR2/MYD88/MAPK8/IL12B/TICAM1/CXCL9
REACTOME_PLATELET_CALCIUM_HOMEOSTASIS	REACTOME_PLATELET_CALCIUM_HOMEOSTASIS	REACTOME_PLATELET_CALCIUM_HOMEOSTASIS	28	0.57501558971408	1.55668769495709	0.00131087551912173	0.00744836931180984	0.00448625408070178	4308	tags=54%, list=23%, signal=42%	ITPR1/ITPR2/SLC8A1/TRPC6/STIM1/P2RX7/SLC8A3/TRPC3/P2RX1/ATP2B4/ATP2A2/ORAI2/ATP2B1/CALM1/ATP2A3
REACTOME_CARGO_CONCENTRATION_IN_THE_ER	REACTOME_CARGO_CONCENTRATION_IN_THE_ER	REACTOME_CARGO_CONCENTRATION_IN_THE_ER	32	0.562224163332907	1.54534082784799	0.00130955407202584	0.00744836931180984	0.00448625408070178	5415	tags=62%, list=28%, signal=45%	SEC23A/SEC24D/MCFD2/F8/CNIH1/SEC24C/SEC24A/CD59/SEC24B/CTSZ/SEC22B/MIA3/TMED10/GOSR2/LMAN1/CNIH3/SAR1B/SERPINA1/LMAN2L/AREG
REACTOME_TRANS_GOLGI_NETWORK_VESICLE_BUDDING	REACTOME_TRANS_GOLGI_NETWORK_VESICLE_BUDDING	REACTOME_TRANS_GOLGI_NETWORK_VESICLE_BUDDING	72	0.481322217124249	1.42501694970669	0.00131618777808824	0.00744836931180984	0.00448625408070178	6615	tags=58%, list=35%, signal=38%	SNX9/TGOLN2/AP1S2/GNS/APP/PICALM/IGF2R/BLOC1S6/PIK3C2A/SNAP23/SNX2/GBF1/SH3D19/M6PR/CTSZ/AP4E1/AP4S1/VAMP2/CPD/AP3B1/HSPA8/CLTC/OCRL/DNAJC6/ACBD3/GOLGB1/TBC1D8B/ARRB1/TXNDC5/CLVS2/AP3S1/NECAP1/CLINT1/PUM1/VAMP7/FTL/RAB5C/AP1M1/AP1G1/YIPF6/NAPA/SORT1
REACTOME_MITF_M_REGULATED_MELANOCYTE_DEVELOPMENT	REACTOME_MITF_M_REGULATED_MELANOCYTE_DEVELOPMENT	REACTOME_MITF_M_REGULATED_MELANOCYTE_DEVELOPMENT	128	0.438748876511859	1.34089438120606	0.00131618777808824	0.00744836931180984	0.00448625408070178	7287	tags=55%, list=38%, signal=34%	RAB27A/MITF/AKT3/KITLG/CTNNB1/EDNRB/SIRT1/BCL2/MYO5A/MAPK1/SOX10/MAPK14/TNRC6C/ATP6V1B2/CREB1/LEF1/KIT/TFE3/AGO3/TFEC/TNRC6B/IRF4/SMARCA2/DPF3/CREBBP/ACTB/TFEB/SIN3A/TCF7L1/PPARGC1A/GMPR/MET/ARID1B/MYRIP/FOXD3/TCF7/BCL2A1/EDN1/ASAH1/ATP6V1D/ATP6V1A/DICER1/SNAI2/AGO1/SMARCD3/DCT/SYTL2/MLANA/ARID1A/ATP6V0D1/DIAPH1/ATP6AP2/ATP6V1E1/ATP6V0E1/DPF2/BCL7B/ATP6V1C1/SMARCC1/TYRP1/AGO2/TCF7L2/ATP6V0A1/AGO4…
WP_2Q37_COPY_NUMBER_VARIATION_SYNDROME	WP_2Q37_COPY_NUMBER_VARIATION_SYNDROME	WP_2Q37_COPY_NUMBER_VARIATION_SYNDROME	128	0.438344168743765	1.33965752248956	0.00131618777808824	0.00744836931180984	0.00448625408070178	5701	tags=43%, list=30%, signal=30%	MEF2C/ITGB3/SNED1/MEF2A/RAB27A/MAP4/CALCRL/COL6A3/GABARAPL1/COPS8/CXCL12/MAP1LC3C/CFLAR/HDAC4/IRF8/ILK/MAP1LC3B/DISC1/HDLBP/ASB1/MYO5A/LRRFIP1/CYTH4/ARL4C/PER2/MTERF4/ABCA1/TWIST2/EEF1A1/CYTH1/CYTH3/TRAF3IP1/IL13RA1/CXCR4/RAMP1/PDGFA/RRAGA/FARP2/TRAF3/DGKD/SH3BP4/CALM1/JUN/EGFR/AGAP1/ESPNL/ACKR3/PDCD1/ITPK1/IQCA1/RRAGB/CALCA/KLHL30/RRAGD/NFKBIA
WP_MEASLES_VIRUS_INFECTION	WP_MEASLES_VIRUS_INFECTION	WP_MEASLES_VIRUS_INFECTION	133	0.436842175615907	1.33531630634902	0.00131618777808824	0.00744836931180984	0.00448625408070178	7347	tags=56%, list=38%, signal=35%	JAK1/TLR4/FAS/NFKB1/CD28/CD209/PIK3R1/CCND2/STAT5B/TLR7/BCL2/STAT3/TNFAIP3/MSN/CBLB/TAB2/IL2RA/PIK3CA/EIF2AK4/FCGR2B/STAT5A/IFNAR1/IL6/PIK3CD/CHUK/APAF1/TRAF6/SLAMF1/CD3G/JAK3/CDK6/MAP3K7/TRAF3/IL2RB/MAPK9/HSPA8/JUN/CCND3/CD3E/RCHY1/EIF2AK2/RAB9B/EIF2S1/TLR2/HSPA1L/STAT1/STAT2/HSPA2/ADAR/RELA/TBK1/IKBKG/NFKB2/IFIH1/PIK3CB/TLR9/CDKN1B/NFKBIA/IRAK4/PIK3R3/FOS/IL12A/CD3D/CASP8/CDK4/IFNAR2/FASLG/OAS3…
BIOCARTA_TOB1_PATHWAY	BIOCARTA_TOB1_PATHWAY	BIOCARTA_TOB1_PATHWAY	19	0.637072942036029	1.6439702279496	0.00132572600146502	0.00748808355580338	0.00451017450968688	5018	tags=68%, list=26%, signal=51%	TGFBR2/TGFB2/CD28/TGFB3/IL2RA/TGFBR1/TOB2/CD3G/TGFB1/CD3E/TGFBR3/SMAD4/CD247
BIOCARTA_UCALPAIN_PATHWAY	BIOCARTA_UCALPAIN_PATHWAY	BIOCARTA_UCALPAIN_PATHWAY	14	0.697243070157977	1.71749113053286	0.00133994161354031	0.00755401619322251	0.00454988663341362	1421	tags=43%, list=7%, signal=40%	ITGB1/TLN1/ITGB3/ACTN1/RHOA/SPTAN1
SIG_IL4RECEPTOR_IN_B_LYPHOCYTES	SIG_IL4RECEPTOR_IN_B_LYPHOCYTES	SIG_IL4RECEPTOR_IN_B_LYPHOCYTES	27	0.581403294017888	1.56825856394933	0.00135215617053036	0.00760843936107143	0.00458266644717229	5012	tags=70%, list=26%, signal=52%	JAK1/AKT3/PIK3R1/BCL2/MAPK1/SHC1/SOS2/PIK3CA/PIK3CD/IRS1/GRB2/JAK3/RAF1/AKT1/PDPK1/MAP4K1/IL4R/IRS2/SOS1
WP_MFAP5_EFFECT_ON_PERMEABILITY_AND_MOTILITY_OF_ENDOTHELIAL_CELLS_VIA_CYTOSKELETON_REARRANGEMENT	WP_MFAP5_EFFECT_ON_PERMEABILITY_AND_MOTILITY_OF_ENDOTHELIAL_CELLS_VIA_CYTOSKELETON_REARRANGEMENT	WP_MFAP5_EFFECT_ON_PERMEABILITY_AND_MOTILITY_OF_ENDOTHELIAL_CELLS_VIA_CYTOSKELETON_REARRANGEMENT	18	0.64225614602	1.64793113955799	0.00139014599009782	0.00780738234586414	0.00470249251110526	5139	tags=78%, list=27%, signal=57%	VCL/ITPR1/ITGB3/ITGAV/LPP/MYLK/ACTN1/MAPK1/CREB1/TJP1/PXN/JUN/MFAP5/PRKCQ
WP_IL2_SIGNALING	WP_IL2_SIGNALING	WP_IL2_SIGNALING	42	0.544338962400134	1.5405148563663	0.00139399730648672	0.00780738234586414	0.00470249251110526	5412	tags=67%, list=28%, signal=48%	JAK1/PIK3R1/FYN/CCND2/STAT5B/BCL2/CBL/STAT3/PTPN11/FOXO3/MAPK1/SHC1/IL2RA/GAB2/STAT5A/SOCS3/GRB2/JAK3/RAF1/IL2RB/PTK2B/JUN/AKT1/STAT1/SOS1/MYC/LCK/CISH
PID_ERBB2_ERBB3_PATHWAY	PID_ERBB2_ERBB3_PATHWAY	PID_ERBB2_ERBB3_PATHWAY	44	0.535671026481159	1.52199278597337	0.00139539549836885	0.00780738234586414	0.00470249251110526	6356	tags=70%, list=33%, signal=47%	PPP3CB/JAK2/PIK3R1/STAT3/DOCK7/PTPN11/MAPK1/SHC1/PIK3CA/RNF41/PIK3CD/GRB2/RAF1/MAPK9/USP8/MTOR/NRG1/JUN/AKT1/NFATC4/NRAS/SOS1/NRG2/PIK3CB/CHRNE/KRAS/PIK3R3/PRKACA/NF2/FOS/CDC42
WP_KCNQ2RELATED_EPILEPSIES	WP_KCNQ2RELATED_EPILEPSIES	WP_KCNQ2RELATED_EPILEPSIES	19	0.634385261636379	1.63703465390819	0.00140202549806541	0.00782973262171493	0.00471595438605303	3657	tags=58%, list=19%, signal=47%	ITPR1/PPP3CC/BACE1/AGTR1/SCN1B/BDKRB2/PRKCA/KCNQ3/PLCG2/AKAP5/CALM1
PID_ERBB1_RECEPTOR_PROXIMAL_PATHWAY	PID_ERBB1_RECEPTOR_PROXIMAL_PATHWAY	PID_ERBB1_RECEPTOR_PROXIMAL_PATHWAY	35	0.548484900430926	1.52655371641704	0.00141529684505004	0.00788901862409696	0.00475166315115054	6491	tags=74%, list=34%, signal=49%	TLN1/PIK3R1/PIP5K1C/STAT3/GSN/PTPN11/MAPK1/SHC1/PIK3CA/GAB1/PIK3CD/PTPN1/RASA1/GRB2/NCK1/EGFR/WASL/STAT1/NRAS/SOS1/PIK3CB/KRAS/PIK3R3/EGF/NCK2/GNAI3
WP_CHROMOSOMAL_AND_MICROSATELLITE_INSTABILITY_IN_COLORECTAL_CANCER	WP_CHROMOSOMAL_AND_MICROSATELLITE_INSTABILITY_IN_COLORECTAL_CANCER	WP_CHROMOSOMAL_AND_MICROSATELLITE_INSTABILITY_IN_COLORECTAL_CANCER	73	0.478849535874568	1.42045837625882	0.00142663537152433	0.00793732900524115	0.00478076115038706	7307	tags=63%, list=38%, signal=39%	TGFBR2/AKT3/TGFB2/RHOA/CTNNB1/POLK/TGFB3/BCL2/MAPK1/APC/TGFBR1/MLH1/LEF1/RALB/CSNK1A1/PTGS2/NTN1/APPL1/TGFB1/TCF7L1/RAF1/MAPK9/AXIN2/TCF7/EXOC2/JUN/GADD45B/AKT1/SMAD4/GADD45A/MYC/TBK1/SMAD2/APC2/RAC2/KRAS/FOS/ARAF/TCF7L2/MSH6/BCL2L11/REL/GSK3B/MAPK8/CDKN1A/RALA
REACTOME_SIGNALING_BY_TYPE_1_INSULIN_LIKE_GROWTH_FACTOR_1_RECEPTOR_IGF1R	REACTOME_SIGNALING_BY_TYPE_1_INSULIN_LIKE_GROWTH_FACTOR_1_RECEPTOR_IGF1R	REACTOME_SIGNALING_BY_TYPE_1_INSULIN_LIKE_GROWTH_FACTOR_1_RECEPTOR_IGF1R	54	0.503318480965723	1.46177995102762	0.00144504331610459	0.00800974569430363	0.004824378706555	6144	tags=59%, list=32%, signal=40%	FGF2/FGFR1/PIK3R1/IGF1/PTPN11/FGF7/KL/SHC1/FLT3/GAB2/PIK3CA/GAB1/CILP/FGF10/FGF1/PDE3B/IRS1/GRB2/FGF16/PIK3C3/IGF1R/PDPK1/FGF9/PIK3R4/FRS2/IRS2/NRAS/SOS1/PIK3CB/TLR9/KRAS/FGF5
KEGG_AXON_GUIDANCE	KEGG_AXON_GUIDANCE	KEGG_AXON_GUIDANCE	128	0.43740064730531	1.3367739536348	0.00144504331610459	0.00800974569430363	0.004824378706555	6553	tags=52%, list=34%, signal=34%	ITGB1/NRP1/ABL1/PPP3CB/PLXNC1/EPHA3/ROCK1/UNC5C/CFL2/ROCK2/GNAI2/PPP3CC/DPYSL2/SLIT2/NTNG1/NFATC1/CXCL12/RHOA/FYN/SEMA6D/RGS3/SEMA6B/PPP3CA/NFATC2/SLIT3/NFAT5/MAPK1/SEMA3G/NFATC3/SEMA3A/ARHGEF12/L1CAM/NTN1/EPHB1/CXCR4/UNC5A/EPHA5/PAK3/SEMA3E/RASA1/SRGAP1/MET/NCK1/LRRC4C/ROBO1/ABLIM3/NFATC4/UNC5B/EPHA6/SEMA3C/FES/SEMA4C/NRAS/PAK2/EPHA7/SRGAP2/RAC2/LIMK1/NTN4/KRAS/SEMA3D/NCK2/CDC42/PLXNA2/GNAI3/ABL…
REACTOME_NEUROTRANSMITTER_RECEPTORS_AND_POSTSYNAPTIC_SIGNAL_TRANSMISSION	REACTOME_NEUROTRANSMITTER_RECEPTORS_AND_POSTSYNAPTIC_SIGNAL_TRANSMISSION	REACTOME_NEUROTRANSMITTER_RECEPTORS_AND_POSTSYNAPTIC_SIGNAL_TRANSMISSION	202	0.409092758461021	1.27375714067381	0.00146345126385606	0.00809667356595224	0.00487673654524218	7041	tags=47%, list=37%, signal=30%	GNG2/PRKAR1A/GNG11/GNAI2/ADCY9/GNG12/RASGRF2/NPTN/PRKCB/RPS6KA2/CAMK2D/NBEA/CAMK4/CAMK1/NCALD/PRKACB/AP2A2/PRKAR2A/ADCY5/MAPK1/RPS6KA3/AP2B1/CREB1/PRKCA/KCNJ5/ADCY4/DLG4/GRIP2/PRKAG2/GNB4/PPM1F/CAMK2A/GNAL/PRKAR2B/GNGT2/ADCY2/ADCY3/PLCB2/TSPAN7/KCNJ12/KCNJ2/ADCY7/PRKAA1/CAMKK2/KIF17/PRKAB2/TUBB6/PLCB1/AKAP5/CACNG8/GNB5/TUBA1A/GNG7/GRIN2A/CALM1/GRIA3/ACTN2/NRG1/GNB1/GRIN3A/GRIK2/DLG2/GNG10/PDPK1/A…
PID_CD40_PATHWAY	PID_CD40_PATHWAY	PID_CD40_PATHWAY	31	0.577588871415005	1.58262426535072	0.0014752414049546	0.0081467327400002	0.00490688786621564	5701	tags=71%, list=30%, signal=50%	NFKB1/BIRC2/TNFAIP3/BIRC3/CBLB/MAPK14/MAP3K14/STAT5A/TRAF1/TRAF6/CD40LG/JAK3/MAP2K4/TRAF3/MAPK9/JUN/MAP3K1/AKT1/RELA/MYC/CD40/NFKBIA
KEGG_MEDICUS_REFERENCE_CXCL12_CXCR4_PKC_ERK_SIGNALING_PATHAWAY	KEGG_MEDICUS_REFERENCE_CXCL12_CXCR4_PKC_ERK_SIGNALING_PATHAWAY	KEGG_MEDICUS_REFERENCE_CXCL12_CXCR4_PKC_ERK_SIGNALING_PATHAWAY	19	0.633011346545024	1.63348925846462	0.00149739995799244	0.00825375746789525	0.00497135031459262	3345	tags=58%, list=17%, signal=48%	CXCL12/PRKCB/GNAQ/MAPK1/PRKCA/CXCR4/PLCB2/PLCB4/RAF1/PLCB1/PLCG2
WP_T_CELL_MODULATION_IN_PANCREATIC_CANCER	WP_T_CELL_MODULATION_IN_PANCREATIC_CANCER	WP_T_CELL_MODULATION_IN_PANCREATIC_CANCER	44	0.53499259769339	1.52006517803914	0.00150628629445748	0.00828035070242278	0.00498736778122508	5230	tags=61%, list=27%, signal=45%	NT5E/ENTPD1/FAS/TGFB2/CXCL12/CD28/TGFB3/IL10/CD226/TNFSF4/PDCD1LG2/FAP/IL6/VEGFC/CD86/HAVCR2/CD40LG/TGFB1/LGALS1/CD80/B2M/ICOS/CD274/TNFRSF9/TIGIT/PDCD1/CD40
WP_NEURAL_CREST_CELL_MIGRATION_DURING_DEVELOPMENT	WP_NEURAL_CREST_CELL_MIGRATION_DURING_DEVELOPMENT	WP_NEURAL_CREST_CELL_MIGRATION_DURING_DEVELOPMENT	38	0.531971890667628	1.4927084873438	0.00150779863009449	0.00828035070242278	0.00498736778122508	5459	tags=58%, list=29%, signal=41%	AKT3/RHOA/PIK3R5/PIK3CG/CDH11/TRIO/PIK3R6/STAT3/MMP2/F2RL2/PIK3CA/BDNF/NGFR/PIK3CD/EPHB1/PAK3/TWIST1/JUN/AKT1/PIK3R4/PAK2/PIK3CB
KEGG_ADIPOCYTOKINE_SIGNALING_PATHWAY	KEGG_ADIPOCYTOKINE_SIGNALING_PATHWAY	KEGG_ADIPOCYTOKINE_SIGNALING_PATHWAY	66	0.489044937985291	1.43767616793348	0.00155704653728741	0.00851930987528712	0.00513129613916566	7358	tags=65%, list=38%, signal=40%	ACSL4/AKT3/NFKB1/JAK2/LEPR/ACACB/STAT3/TNFRSF1B/PTPN11/PPARA/SOCS3/PRKAG2/CHUK/IRS1/SLC2A4/PRKAA1/PPARGC1A/CAMKK2/PRKAB2/RXRG/MAPK9/ADIPOQ/MTOR/CD36/AKT1/CPT1A/PRKAB1/IRS2/RELA/PRKCQ/IKBKG/ACSL6/ACSL3/NFKBIA/TNF/PCK1/CAMKK1/PRKAA2/TNFRSF1A/POMC/MAPK8/ADIPOR2/PRKAG1
REACTOME_ORGANELLE_BIOGENESIS_AND_MAINTENANCE	REACTOME_ORGANELLE_BIOGENESIS_AND_MAINTENANCE	REACTOME_ORGANELLE_BIOGENESIS_AND_MAINTENANCE	263	0.395827501103949	1.24315054853463	0.00155549104624117	0.00851930987528712	0.00513129613916566	7391	tags=52%, list=39%, signal=32%	MEF2C/MEF2D/PKD2/CHD9/CRTC3/TCTN3/SOD2/DYNC2H1/CC2D2A/CAMK4/ASAP1/TNPO1/NCOR1/ARF4/PAFAH1B1/GBF1/SDCCAG8/PCM1/TRIP11/PKD1/ATF2/PPARA/MAPK14/DYNC1H1/TTBK2/IFT57/CREB1/BBS12/DCTN1/DYNC1I2/CLASP1/EXOC5/EXOC8/BBS9/TRAF3IP1/PRKAG2/WDR35/CREBBP/PRKAR2B/CLUAP1/TCTN1/ARL13B/PPARGC1A/KIF17/MED1/PRKAB2/APOOL/TTC21B/CYS1/TUBB6/GLUD2/KIF3B/EXOC6/TUBA1A/BBS2/BBS10/CALM1/PPRC1/AHI1/NCOA1/EXOC2/KIFAP3/NCOA2/ARL…
KEGG_MEDICUS_VARIANT_MUTATION_ACTIVATED_CACNA1D_H_TO_ANGIOTENSIN_ALDOSTERONE_SIGNALING_PATHWAY	KEGG_MEDICUS_VARIANT_MUTATION_ACTIVATED_CACNA1D_H_TO_ANGIOTENSIN_ALDOSTERONE_SIGNALING_PATHWAY	KEGG_MEDICUS_VARIANT_MUTATION_ACTIVATED_CACNA1D_H_TO_ANGIOTENSIN_ALDOSTERONE_SIGNALING_PATHWAY	24	0.612099135680302	1.63015124711902	0.00156842015023415	0.00856576519548834	0.00515927680998076	4902	tags=62%, list=26%, signal=47%	CAMK2D/CREB5/CAMK4/CAMK1/CREB3L1/ATF2/CREB1/CACNA1H/CAMK2A/CAMK1G/CREB3L2/CALM1/CALM3/CALM2/CREB3
WP_ERBB_SIGNALING	WP_ERBB_SIGNALING	WP_ERBB_SIGNALING	89	0.460070349842423	1.37797447958004	0.00157547290974017	0.00858849544006982	0.00517296754525986	7205	tags=64%, list=38%, signal=40%	ABL1/AKT3/FOXO1/PRKCB/CAMK2D/PIK3R1/ABL2/STAT5B/CBL/CBLB/MAPK1/SHC1/SOS2/PIK3CA/GAB1/STAT5A/PRKCA/PIK3CD/CAMK2A/PAK3/CRK/GRB2/RAF1/NCK1/MAP2K4/PLCG2/MAPK9/MTOR/SHC4/NRG1/JUN/HBEGF/EGFR/AKT1/PDPK1/NRAS/SOS1/PAK2/MYC/NRG2/AREG/PIK3CB/SHC2/CDKN1B/NRG3/KRAS/PIK3R3/EREG/EGF/NCK2/ARAF/CRKL/BCL2L11/ELK1/GSK3B/MAPK8/CDKN1A
WP_GENES_CONTROLLING_NEPHROGENESIS	WP_GENES_CONTROLLING_NEPHROGENESIS	WP_GENES_CONTROLLING_NEPHROGENESIS	43	0.53772077053801	1.5251531618753	0.00157863017008033	0.00858994548591331	0.00517384092758158	3864	tags=44%, list=20%, signal=35%	ITGB1/LAMB2/NOTCH2/PDGFRB/SLIT2/KDR/CXCL12/CTNNB1/ILK/ITGA8/GDNF/TCF21/RET/CXCR4/EYA1/NCK1/FOXC2/GLI3/CD36
REACTOME_CD28_CO_STIMULATION	REACTOME_CD28_CO_STIMULATION	REACTOME_CD28_CO_STIMULATION	33	0.56231432808616	1.55222608413629	0.0016051352312686	0.00871820250840767	0.00525109187560206	6356	tags=70%, list=33%, signal=47%	AKT3/CD28/PIK3R1/FYN/GRAP2/PIK3CA/MAP3K14/LYN/CD86/PAK3/GRB2/VAV1/MAPKAP1/CD80/MTOR/AKT1/RICTOR/PDPK1/PAK2/LCK/MAP3K8/PIK3R3/CDC42
REACTOME_DISEASES_OF_HEMOSTASIS	REACTOME_DISEASES_OF_HEMOSTASIS	REACTOME_DISEASES_OF_HEMOSTASIS	18	0.638445431884199	1.63815342932936	0.00162023573078815	0.00878416123388978	0.00529081971252374	3210	tags=50%, list=17%, signal=42%	VWF/TPST1/F8/COL1A2/SERPING1/GP5/F10/COL1A1/GP1BA
BIOCARTA_CTCF_PATHWAY	BIOCARTA_CTCF_PATHWAY	BIOCARTA_CTCF_PATHWAY	24	0.611209861645175	1.6277829196817	0.00162476991299665	0.00879269838162669	0.00529596175264942	5742	tags=75%, list=30%, signal=53%	TGFBR2/PTEN/TGFB2/PIK3R1/PIK3CG/TGFB3/TGFBR1/PIK3CA/SMAD1/TGFB1/MTOR/CD79B/TGFBR3/SMAD5/SMAD4/MYC/CDKN1B/CTCF
REACTOME_ER_TO_GOLGI_ANTEROGRADE_TRANSPORT	REACTOME_ER_TO_GOLGI_ANTEROGRADE_TRANSPORT	REACTOME_ER_TO_GOLGI_ANTEROGRADE_TRANSPORT	152	0.434002974056322	1.33576366954255	0.00162912291858747	0.00880022580204252	0.0053004956202846	7967	tags=62%, list=42%, signal=37%	CAPZA2/SEC23A/SEC24D/SPTBN1/MCFD2/SEC22C/F8/ANK2/SEC23IP/SEC31A/ARF4/CNIH1/GBF1/SEC24C/SPTAN1/COG5/SEC24A/DYNC1H1/ARCN1/TRAPPC6B/DCTN1/DYNC1I2/CD59/ARFGAP3/SEC24B/TMED7/ANKRD28/COPB1/CTSZ/DYNC1LI2/TRAPPC10/SEC22B/MIA3/TMED10/COPZ2/ACTR10/TUBB6/CAPZB/DYNC1LI1/GOSR2/TUBA1A/USO1/COG2/LMAN1/CNIH3/STX17/GOLGB1/NAPG/BET1L/COG6/SEC16A/SAR1B/DCTN4/PPP6C/SCFD1/TBC1D20/SPTA1/SERPINA1/COG1/LMAN2L/AREG/RAB1B…
WP_HAIR_FOLLICLE_DEVELOPMENT_CYTODIFFERENTIATION_STAGE_3_OF_3	WP_HAIR_FOLLICLE_DEVELOPMENT_CYTODIFFERENTIATION_STAGE_3_OF_3	WP_HAIR_FOLLICLE_DEVELOPMENT_CYTODIFFERENTIATION_STAGE_3_OF_3	86	0.467462772475417	1.39700670144857	0.00164917842329562	0.0088923940029243	0.00535600978049967	4876	tags=40%, list=25%, signal=30%	TCF4/NOTCH2/KITLG/NFKB1/CD200/CD34/NFATC1/CTNNB1/EGR2/ZBTB16/IGFBP5/DKK3/IGF1/NR3C1/RBPJ/GLI2/BMPR1A/LEF1/BMP4/SMAD1/CUX1/SFRP1/FZD1/LRIG1/GAS1/RUNX3/BMP6/JUN/EGFR/PHLDA1/NOTCH1/ELANE/SMAD4/DKK1
REACTOME_FC_EPSILON_RECEPTOR_FCERI_SIGNALING	REACTOME_FC_EPSILON_RECEPTOR_FCERI_SIGNALING	REACTOME_FC_EPSILON_RECEPTOR_FCERI_SIGNALING	130	0.438613992514812	1.3416180184855	0.0016659388683587	0.00895027916436475	0.00539087480005672	6414	tags=49%, list=34%, signal=33%	ITPR1/RASGRP4/PPP3CB/ITPR2/NFKB1/NFATC1/FBXW11/PIK3R1/FYN/LCP2/BTK/MS4A2/PPP3CA/ITK/NFATC2/TAB2/GRAP2/MAPK1/LAT2/NFATC3/SHC1/GAB2/PIK3CA/RASGRP2/LYN/FCER1A/CHUK/TRAF6/AHCYL1/FCER1G/GRB2/VAV1/MAP3K7/MAP2K4/PLCG2/MAPK9/CALM1/JUN/MAP3K1/BCL10/PDPK1/PSMD1/BTRC/UBC/TEC/MALT1/RELA/NRAS/PSMC1/SOS1/PAK2/PRKCQ/IKBKG/PIK3CB/CUL1/NFKBIA/UBE2D1/PSMD5/UBB/KRAS/PSME4/RASGRP1/FOS/SKP1
REACTOME_TRANSMISSION_ACROSS_CHEMICAL_SYNAPSES	REACTOME_TRANSMISSION_ACROSS_CHEMICAL_SYNAPSES	REACTOME_TRANSMISSION_ACROSS_CHEMICAL_SYNAPSES	265	0.396389407648628	1.2447585092048	0.0016659388683587	0.00895027916436475	0.00539087480005672	6595	tags=43%, list=34%, signal=28%	GNG2/ARL6IP5/PRKAR1A/GNG11/GNAI2/ADCY9/GNG12/GLS/RASGRF2/NPTN/PRKCB/RPS6KA2/CAMK2D/SLC18A2/NBEA/CAMK4/CAMK1/NCALD/PRKACB/PPFIA2/AP2A2/PRKAR2A/ADCY5/MAPK1/RPS6KA3/AP2B1/CREB1/BCHE/PRKCA/KCNJ5/ADCY4/DLG4/GRIP2/PRKAG2/GNB4/PPM1F/STXBP1/CAMK2A/GNAL/PRKAR2B/GNGT2/SNAP25/ADCY2/ADCY3/PLCB2/TSPAN7/KCNJ12/KCNJ2/SLC6A1/ADCY7/PRKAA1/SLC1A2/CAMKK2/KIF17/PRKAB2/GLUL/VAMP2/TUBB6/PLCB1/CACNB2/AKAP5/CACNG8/GNB5/…
WP_CANONICAL_AND_NONCANONICAL_TGFB_SIGNALING	WP_CANONICAL_AND_NONCANONICAL_TGFB_SIGNALING	WP_CANONICAL_AND_NONCANONICAL_TGFB_SIGNALING	17	0.654946002735945	1.66338860009751	0.0016690044865442	0.00895056377170186	0.00539104622292447	5194	tags=82%, list=27%, signal=60%	TGFBR2/BMPR2/BMPR1A/MAPK14/TGFBR1/LOX/LOXL2/TGFB1/MAPK9/BMP1/GREM1/LOXL4/SMAD4/SMAD2
PID_S1P_S1P1_PATHWAY	PID_S1P_S1P1_PATHWAY	PID_S1P_S1P1_PATHWAY	21	0.61166108425836	1.59578262303676	0.00167772843776344	0.00897370420691532	0.00540498402159685	4826	tags=67%, list=25%, signal=50%	S1PR1/ITGB3/ITGAV/PDGFRB/GNAI2/KDR/RHOA/MAPK1/PTGS2/PLCB2/GNAO1/GNAZ/ABCC1/PDGFB
WP_PROSTAGLANDIN_AND_LEUKOTRIENE_METABOLISM_IN_SENESCENCE_WP5321	WP_PROSTAGLANDIN_AND_LEUKOTRIENE_METABOLISM_IN_SENESCENCE_WP5321	WP_PROSTAGLANDIN_AND_LEUKOTRIENE_METABOLISM_IN_SENESCENCE_WP5321	33	0.559541906713399	1.54457302506226	0.0016793603295338	0.00897370420691532	0.00540498402159685	3877	tags=52%, list=20%, signal=41%	CYSLTR1/PTGER2/ALOX5AP/SIRT1/IGFBP5/GNAQ/TBXAS1/PTGS1/GGT5/PLA2G4A/PTGS2/PTGER3/RB1/ADCY3/PTGIS/PLCB1/PTGER4
BIOCARTA_GCR_PATHWAY	BIOCARTA_GCR_PATHWAY	BIOCARTA_GCR_PATHWAY	17	0.654831474958931	1.66309773001374	0.00168829912244169	0.00900407076981272	0.0054232742151966	5857	tags=82%, list=31%, signal=57%	NFKB1/NOS3/PIK3R1/PIK3CG/NR3C1/PIK3CA/CALM1/CALM3/AKT1/CALM2/RELA/CORIN/ADRB2/ANXA1
WP_EXERCISEINDUCED_CIRCADIAN_REGULATION	WP_EXERCISEINDUCED_CIRCADIAN_REGULATION	WP_EXERCISEINDUCED_CIRCADIAN_REGULATION	44	0.533572659055274	1.51603073104294	0.00169110450675042	0.00900407076981272	0.0054232742151966	6889	tags=68%, list=36%, signal=44%	KLF9/QKI/CRY2/PER1/PPP2CB/NCOA4/TAB2/PER2/ZFR/CRY1/BTG1/UGP2/PURA/NCKAP1/G0S2/GFRA1/EIF4G2/CLOCK/HERPUD1/HSPA8/RBPMS/DAZAP2/CLDN5/HLA-DMA/VAPA/NR1D2/DNAJA1/CEBPB/ETV6/AZIN1
WP_EXTRACELLULAR_VESICLEMEDIATED_SIGNALING_IN_RECIPIENT_CELLS	WP_EXTRACELLULAR_VESICLEMEDIATED_SIGNALING_IN_RECIPIENT_CELLS	WP_EXTRACELLULAR_VESICLEMEDIATED_SIGNALING_IN_RECIPIENT_CELLS	29	0.567349578244938	1.54390677355611	0.00169962821898203	0.00901713471177785	0.00543114280501775	6023	tags=69%, list=31%, signal=47%	TGFBR2/HGF/TGFB2/CTNNB1/TGFB3/MFGE8/APC/TGFBR1/TGFB1/RAF1/MET/MTOR/EGFR/AKT1/TGFBR3/SMAD4/NRAS/SMAD2/PROM1/KRAS
WP_ENDOTHELIN_PATHWAYS	WP_ENDOTHELIN_PATHWAYS	WP_ENDOTHELIN_PATHWAYS	32	0.558087792253379	1.53397151374659	0.00169962821898203	0.00901713471177785	0.00543114280501775	5579	tags=62%, list=29%, signal=44%	EDNRA/MYLK/CALCRL/NOS3/EDNRB/ECE1/MAPK1/PRKCA/RAMP1/PTGIR/ATP2A2/RAF1/CNN1/PLCB1/GNB5/CALM1/EDN1/ADRA1A/NPY1R/CALCA
REACTOME_RHO_GTPASE_EFFECTORS	REACTOME_RHO_GTPASE_EFFECTORS	REACTOME_RHO_GTPASE_EFFECTORS	256	0.400491914113047	1.2563928831074	0.00170275482641135	0.0090176195887132	0.00543143485298675	6356	tags=43%, list=33%, signal=29%	ITGB1/IQGAP2/ABL1/PPP1R12A/WIPF1/MYLK/ROCK1/ROCK2/FMNL3/FLNA/NCKAP1L/IQGAP1/PRKCB/RHOA/CTNNB1/PPP1R12B/SRF/MYH9/BTK/CYBB/PPP2CB/PAFAH1B1/ABI2/MAPK1/RANBP2/RHOB/MAPK14/DYNC1H1/KIF5B/DYNC1I2/NUP98/PRKCA/CLASP1/KIF2A/GOPC/DLG4/CLASP2/RHOQ/PPP2R5E/MYL9/WAS/MYH11/NCKAP1/ACTB/DIAPH2/PPP2R5B/DYNC1LI2/MYH10/PPP2R5C/FMNL1/PAK3/CLIP1/GRB2/CYFIP1/ACTR3/NCF1/ACTR2/WASF2/NDEL1/NCF2/NCK1/TUBB6/PIK3C3/KDM4C/FMN…
KEGG_MEDICUS_REFERENCE_EGF_EGFR_PLCG_CALCINEURIN_SIGNALING_PATHWAY	KEGG_MEDICUS_REFERENCE_EGF_EGFR_PLCG_CALCINEURIN_SIGNALING_PATHWAY	KEGG_MEDICUS_REFERENCE_EGF_EGFR_PLCG_CALCINEURIN_SIGNALING_PATHWAY	16	0.659504511137614	1.65480001671916	0.00171297483351477	0.00905560183340282	0.00545431207524838	4245	tags=75%, list=22%, signal=58%	PPP3CB/PPP3CC/NFATC1/PPP3CA/NFATC2/NFATC3/PLCG2/CALM1/CALM3/EGFR/CALM2/NFATC4
KEGG_MEDICUS_REFERENCE_MGLUR1_TRPC3_SIGNALING_PATHWAY	KEGG_MEDICUS_REFERENCE_MGLUR1_TRPC3_SIGNALING_PATHWAY	KEGG_MEDICUS_REFERENCE_MGLUR1_TRPC3_SIGNALING_PATHWAY	13	0.689237360287374	1.67676553330478	0.00173854162207469	0.00917443545148119	0.00552588717869866	3321	tags=69%, list=17%, signal=57%	ITPR1/ITPR2/PRKCB/GNAQ/TRPC3/PRKCA/PLCB2/PLCB4/PLCB1
WP_PROSTAGLANDIN_AND_LEUKOTRIENE_METABOLISM_IN_SENESCENCE_WP5122	WP_PROSTAGLANDIN_AND_LEUKOTRIENE_METABOLISM_IN_SENESCENCE_WP5122	WP_PROSTAGLANDIN_AND_LEUKOTRIENE_METABOLISM_IN_SENESCENCE_WP5122	30	0.579482419803447	1.58100433207812	0.00177035891011847	0.00932577362049996	0.00561704021500821	3877	tags=53%, list=20%, signal=43%	CYSLTR1/PTGER2/ALOX5AP/SIRT1/IGFBP5/GNAQ/TBXAS1/PTGS1/PLA2G4A/PTGS2/PTGER3/RB1/ADCY3/PTGIS/PLCB1/PTGER4
REACTOME_METABOLISM_OF_CARBOHYDRATES	REACTOME_METABOLISM_OF_CARBOHYDRATES	REACTOME_METABOLISM_OF_CARBOHYDRATES	283	0.396033953819388	1.24622344536427	0.00177638676530138	0.00934096474285026	0.00562619003448969	4865	tags=35%, list=25%, signal=26%	HSPG2/CSGALNACT2/PAPSS2/ARSB/LYVE1/CHSY1/DSEL/SDC2/PGM2L1/IDS/GNS/CHST3/GPC6/CSGALNACT1/CHSY3/FMOD/DCN/VCAN/GBE1/SDC3/ST3GAL2/DSE/GPC4/LUM/PRKACB/PPP2CB/RANBP2/B3GALT2/GLB1L/CSPG4/EPM2A/NUP98/PHKB/FUT4/CHST7/OGN/HEXB/OMD/EXT2/UGP2/STAB2/FUT10/CHPF2/HPSE2/FUT11/ALDH1A1/GNPDA2/SLC26A2/EXT1/HS3ST3B1/XYLT1/PRELP/PYGB/GLB1/PFKFB3/B4GALT5/MAN2B1/NDST1/B4GAT1/CHST15/HAS2/PYGM/CHST11/GYG1/ST3GAL6/B3GNT2/…
REACTOME_PLATELET_SENSITIZATION_BY_LDL	REACTOME_PLATELET_SENSITIZATION_BY_LDL	REACTOME_PLATELET_SENSITIZATION_BY_LDL	17	0.652168295433714	1.65633396255237	0.00178477233637461	0.00936847811195933	0.00564276171068783	4112	tags=65%, list=21%, signal=51%	PECAM1/PTPN11/PPP2CB/MAPK14/PLA2G4A/PPP2R5E/PPP2R5B/PPP2R5C/FGR/PPP2R5D/PPP2R5A
PID_CMYB_PATHWAY	PID_CMYB_PATHWAY	PID_CMYB_PATHWAY	83	0.470720973856814	1.40269973554372	0.00179658954918436	0.00941387575066446	0.00567010532556098	6437	tags=55%, list=34%, signal=37%	ETS1/KITLG/CSF1R/CD34/IQGAP1/SKI/CD4/MAF/BCL2/BIRC3/NCOR1/PPP3CA/TAB2/COL1A2/LYZ/LEF1/KIT/TFEC/MAT2A/PTGS2/ANPEP/HIPK2/SMARCA2/CREBBP/SPI1/SIN3A/CDK6/MAP3K7/GATA1/ATP2B1/EP300/HSPA8/PPID/ELANE/MPO/NRAS/MYC/ETS2/MAD1L1/CDKN1B/PTCRA/KRAS/SND1/COPA/CCNA1/CEBPB
WP_PHOSPHATIDYL_INOSITOL_PHOSPHATE_PATHWAY	WP_PHOSPHATIDYL_INOSITOL_PHOSPHATE_PATHWAY	WP_PHOSPHATIDYL_INOSITOL_PHOSPHATE_PATHWAY	44	0.532344271503934	1.51254053482345	0.00180199553579174	0.00942557876203743	0.00567715420838762	6274	tags=64%, list=33%, signal=43%	PIP4K2A/MTMR6/PTEN/PIK3CG/PIK3C2A/PIP5K1C/MTM1/PIKFYVE/PIK3CA/INPP5D/PIK3CD/MTMR2/PLCD4/PLCB2/SACM1L/PLCB4/PI4KA/PLCB1/PLCG2/OCRL/IPMK/PIP4K2B/PIP5K1B/INPP4A/PIK3CB/PIP5K1A/PI4K2B/INPP4B
REACTOME_FORMATION_OF_THE_BETA_CATENIN_TCF_TRANSACTIVATING_COMPLEX	REACTOME_FORMATION_OF_THE_BETA_CATENIN_TCF_TRANSACTIVATING_COMPLEX	REACTOME_FORMATION_OF_THE_BETA_CATENIN_TCF_TRANSACTIVATING_COMPLEX	31	0.573567847881704	1.57160644674255	0.0018092543294908	0.0094469149611901	0.00569000529115597	5485	tags=61%, list=29%, signal=44%	TCF4/CTNNB1/BCL9L/LEF1/CDC73/CREBBP/TCF7L1/RUNX3/KAT5/PYGO1/AXIN2/TCF7/EP300/TLE4/RBBP5/TRRAP/MYC/KMT2D/ASH2L
REACTOME_SIGNALING_BY_ERBB4	REACTOME_SIGNALING_BY_ERBB4	REACTOME_SIGNALING_BY_ERBB4	58	0.492461692016468	1.43830921403107	0.00181501594795878	0.00946037259892198	0.00569811100928887	6205	tags=57%, list=32%, signal=39%	PGR/CXCL12/PIK3R1/YAP1/SPARC/NCOR1/TAB2/SHC1/S100B/PIK3CA/STAT5A/WWP1/DLG4/APH1B/ESR1/GRB2/PSEN1/NEDD4/NRG1/HBEGF/EGFR/GFAP/UBC/ITCH/NRAS/SOS1/NRG2/ADAM17/NRG3/UBB/KRAS/EREG/EGF
REACTOME_INTERLEUKIN_10_SIGNALING	REACTOME_INTERLEUKIN_10_SIGNALING	REACTOME_INTERLEUKIN_10_SIGNALING	45	0.515662830737313	1.46976288354214	0.00181865325446771	0.00946272998077684	0.00569953089242347	8153	tags=84%, list=43%, signal=49%	JAK1/CSF1/IL10RA/FPR1/ICAM1/LIF/STAT3/TNFRSF1B/CCL2/IL10/CCR1/IL1R1/CCR2/IL6/CD86/PTGS2/CXCL2/CCR5/TIMP1/CD80/PTAFR/FCER2/CCL4/CSF3/CCL19/IL12A/TNF/CCL3/TNFRSF1A/IL18/IL12B/CCL22/CCL3L3/CXCL8/IL1R2/CXCL1/IL1B/CXCL10
WP_PHOSPHODIESTERASES_IN_NEURONAL_FUNCTION	WP_PHOSPHODIESTERASES_IN_NEURONAL_FUNCTION	WP_PHOSPHODIESTERASES_IN_NEURONAL_FUNCTION	52	0.508347649159719	1.4713611073152	0.00183161073760236	0.00949688569182656	0.00572010334146049	2914	tags=40%, list=15%, signal=34%	PDE4B/PDE2A/PDE3A/PDE4D/PDE1A/ADCY9/PRKG1/PDE5A/PDE4A/ADCY5/PDE1C/CREB1/GUCY1A2/ADCY4/PDE12/CAMK2A/ADCY2/ADCY3/PDE7B/PDE3B/ADCY7
REACTOME_ADHERENS_JUNCTIONS_INTERACTIONS	REACTOME_ADHERENS_JUNCTIONS_INTERACTIONS	REACTOME_ADHERENS_JUNCTIONS_INTERACTIONS	52	0.508302095695882	1.4712292573989	0.00183161073760236	0.00949688569182656	0.00572010334146049	3225	tags=40%, list=17%, signal=34%	ZEB2/CDH5/CTNNB1/ADAM19/CDH11/CDH13/HEYL/SOX10/FOXF1/PRDM8/TNRC6C/CDH17/AGO3/TNRC6B/CADM3/ACTB/CDH6/ADAM33/CDH19/SNAI1/BHLHE22
KEGG_MEDICUS_PATHOGEN_HCMV_UL33_TO_GNAI_AC_PKA_SIGNALING_PATHWAY	KEGG_MEDICUS_PATHOGEN_HCMV_UL33_TO_GNAI_AC_PKA_SIGNALING_PATHWAY	KEGG_MEDICUS_PATHOGEN_HCMV_UL33_TO_GNAI_AC_PKA_SIGNALING_PATHWAY	26	0.580065563691712	1.55981909436649	0.00184265578472972	0.00953750929691987	0.00574457149099675	4902	tags=62%, list=26%, signal=46%	GNAI2/ADCY9/CREB5/PRKACB/CREB3L1/ADCY5/ATF2/CREB1/ADCY4/ADCY2/ADCY3/GNAO1/ADCY7/CREB3L2/ADCY6/CREB3
REACTOME_ION_HOMEOSTASIS	REACTOME_ION_HOMEOSTASIS	REACTOME_ION_HOMEOSTASIS	54	0.499274224820655	1.45003428148984	0.00185001873154842	0.00955191329354478	0.00575324721395459	4308	tags=48%, list=23%, signal=37%	ITPR1/ABCC9/ITPR2/SLC8A1/CAMK2D/STIM1/CLIC2/TRPC1/SLC8A3/FXYD6/PLN/RYR2/CAMK2A/ATP1A2/ATP2B4/AHCYL1/ATP2A2/FXYD2/CASQ2/ORAI2/ATP1B2/ATP2B1/CALM1/ASPH/ATP1A1/ATP2A3
REACTOME_ONCOGENIC_MAPK_SIGNALING	REACTOME_ONCOGENIC_MAPK_SIGNALING	REACTOME_ONCOGENIC_MAPK_SIGNALING	80	0.473746418389401	1.40907495095748	0.00185186875027997	0.00955191329354478	0.00575324721395459	6338	tags=56%, list=33%, signal=38%	TLN1/VCL/ITGB3/RAP1A/RAP1B/QKI/VWF/SPRED1/FAM114A2/JAK2/IQGAP1/CAMK2D/SHOC2/MRAS/FN1/MAPK1/MPRIP/ZC3HAV1/CAMK2A/ACTB/RAF1/SPRED3/CLCN6/ATG7/AP3B1/CALM1/APBB1IP/CNKSR2/DUSP8/ARRB1/FAM131B/PAPSS1/NRAS/AKAP9/PPP1CC/KDM7A/NF1/SPRED2/KRAS/FXR1/SND1/PPP1CB/LMNA/KSR1/ARAF
PID_AR_PATHWAY	PID_AR_PATHWAY	PID_AR_PATHWAY	60	0.493630876060375	1.44475209597686	0.00186842672700572	0.00962061664806583	0.00579462817825362	7043	tags=60%, list=37%, signal=38%	LATS2/TCF4/SVIL/CTDSP2/CTNNB1/SRF/TGFB1I1/GSN/NCOA4/RPS6KA3/PIAS1/APPL1/HIP1/MED1/TMF1/CDK6/KDM4C/PTK2B/NCOA2/CCND3/AKT1/ZNF318/NRIP1/UBE3A/RANBP9/ZMIZ1/FHL2/UBA3/PRKDC/XRCC5/CARM1/CASP8/CTDSP1/MAK/NKX3-1/PAWR
REACTOME_SIGNALING_BY_BRAF_AND_RAF1_FUSIONS	REACTOME_SIGNALING_BY_BRAF_AND_RAF1_FUSIONS	REACTOME_SIGNALING_BY_BRAF_AND_RAF1_FUSIONS	64	0.486159739161887	1.42707352803065	0.00190732950304911	0.00977013095441192	0.00588468267728402	6338	tags=56%, list=33%, signal=38%	TLN1/VCL/ITGB3/RAP1A/RAP1B/QKI/VWF/FAM114A2/JAK2/IQGAP1/CAMK2D/FN1/MAPK1/MPRIP/ZC3HAV1/CAMK2A/ACTB/RAF1/CLCN6/ATG7/AP3B1/CALM1/APBB1IP/CNKSR2/ARRB1/FAM131B/PAPSS1/NRAS/AKAP9/KDM7A/KRAS/FXR1/SND1/LMNA/KSR1/ARAF
WP_GLUCOCORTICOID_RECEPTOR_PATHWAY	WP_GLUCOCORTICOID_RECEPTOR_PATHWAY	WP_GLUCOCORTICOID_RECEPTOR_PATHWAY	68	0.479725752902906	1.4137140891247	0.00190732950304911	0.00977013095441192	0.00588468267728402	7897	tags=68%, list=41%, signal=40%	AKAP13/PDE4B/SEC14L1/SPRY1/NAV3/SRGN/CPEB4/CDC42EP3/ALOX5AP/STOM/RGS2/BIRC2/MFGE8/NR3C1/CCL2/TNFAIP3/BIRC3/FGD4/TSC22D3/PTGS2/SLC26A2/PMP2/LRRC8A/ENC1/ABHD2/JUN/GADD45B/PLK2/TGFBR3/KTN1/ACKR3/SNAI2/NFKB2/SERPINB9/CUL1/ANKRD1/GPR153/CDKN1C/AMIGO2/DNER/SERTAD2/B3GNT5/THBD/MGAM/BHLHE40/ARL5B
REACTOME_INTRA_GOLGI_AND_RETROGRADE_GOLGI_TO_ER_TRAFFIC	REACTOME_INTRA_GOLGI_AND_RETROGRADE_GOLGI_TO_ER_TRAFFIC	REACTOME_INTRA_GOLGI_AND_RETROGRADE_GOLGI_TO_ER_TRAFFIC	200	0.4160942932443	1.29512061532138	0.00190542407897014	0.00977013095441192	0.00588468267728402	7781	tags=58%, list=41%, signal=35%	CAPZA2/TGOLN2/RAB30/MAN1A1/GCC2/IGF2R/KIF13B/ARF4/RIC1/PAFAH1B1/NBAS/GBF1/KIF26A/MAN2A1/TRIP11/BICD1/GOLIM4/CYTH4/COG5/RAB3GAP1/DYNC1H1/KIF5B/ARCN1/DCTN1/DYNC1I2/KIF2A/GOLGA4/ARFGAP3/NAA30/PLA2G4A/TMED7/CYTH1/CYTH3/GALNT2/COPB1/M6PR/CUX1/RHOBTB3/KIF1B/PLIN3/DYNC1LI2/VAMP3/SEC22B/SNAP29/RGP1/TMED10/TMF1/MAN1A2/COPZ2/ACTR10/TUBB6/RAB43/KIF3B/SURF4/KIF16B/ARL1/KIF19/CAPZB/DYNC1LI1/VPS51/GOSR2/TUBA1A…
REACTOME_DOWNSTREAM_SIGNAL_TRANSDUCTION	REACTOME_DOWNSTREAM_SIGNAL_TRANSDUCTION	REACTOME_DOWNSTREAM_SIGNAL_TRANSDUCTION	29	0.56361815625379	1.53375259717521	0.00192271119258983	0.00983197065952563	0.00592192957224878	6681	tags=83%, list=35%, signal=54%	PDGFRA/RAPGEF1/PDGFRB/PIK3R1/STAT5B/STAT3/PTPN11/PIK3CA/STAT5A/PDGFA/RASA1/CRK/GRB2/NCK1/BCAR1/STAT1/PDGFB/NRAS/SOS1/PIK3CB/KRAS/NCK2/STAT6/CRKL
KEGG_MEDICUS_REFERENCE_LPAR_GNB_G_RHO_SIGNALING_PATHWAY	KEGG_MEDICUS_REFERENCE_LPAR_GNB_G_RHO_SIGNALING_PATHWAY	KEGG_MEDICUS_REFERENCE_LPAR_GNB_G_RHO_SIGNALING_PATHWAY	23	0.6142429323894	1.62899946290849	0.00194427064531	0.00989161827484419	0.00595785614173329	4283	tags=52%, list=22%, signal=41%	GNG2/GNG11/GNG12/LPAR1/RHOA/LPAR4/GNB4/GNGT2/GNB5/GNG7/GNB1/GNG10
WP_PHYSICOCHEMICAL_FEATURES_AND_TOXICITYASSOCIATED_PATHWAYS	WP_PHYSICOCHEMICAL_FEATURES_AND_TOXICITYASSOCIATED_PATHWAYS	WP_PHYSICOCHEMICAL_FEATURES_AND_TOXICITYASSOCIATED_PATHWAYS	66	0.485406414734633	1.42697977224949	0.00194436387496096	0.00989161827484419	0.00595785614173329	7205	tags=59%, list=38%, signal=37%	MYLK/ROCK2/RHOA/CTNNB1/PIK3CG/CAMK1/CBL/FZD7/FN1/MAPK1/SHC1/NEFH/APC/FZD4/STAT5A/FZD1/GRB2/FZD8/ACTR3/RAF1/ACTR2/NCK1/MAP2K4/JUN/EGFR/AKT1/DAAM1/SOS1/MYC/CDKN1B/TMSB4X/NEFL/NOS1/WNT11/GRIA1/ELK1/GSK3B/MAPK8/CDKN1A
KEGG_TGF_BETA_SIGNALING_PATHWAY	KEGG_TGF_BETA_SIGNALING_PATHWAY	KEGG_TGF_BETA_SIGNALING_PATHWAY	85	0.466255516141754	1.39097951450282	0.00194436387496096	0.00989161827484419	0.00595785614173329	6567	tags=56%, list=34%, signal=37%	TGFBR2/THBS1/ACVR1/BMPR2/ACVRL1/ROCK1/ROCK2/SMAD7/TGFB2/LTBP1/RHOA/TGFB3/DCN/THBS2/PPP2CB/MAPK1/BMPR1A/TGFBR1/CHRD/BMP4/ZFYVE16/SMAD1/RBL2/CREBBP/TGFB1/SMURF2/INHBB/EP300/BMP6/SMAD9/THBS4/SMAD5/GDF6/INHBA/LEFTY2/SMAD4/ZFYVE9/MYC/BMP8A/SMAD2/AMHR2/CUL1/PITX2/GDF5/SMURF1/TNF/SKP1/NOG
WP_IL5_SIGNALING	WP_IL5_SIGNALING	WP_IL5_SIGNALING	40	0.529969205780991	1.49335506033722	0.00195021451851651	0.00990442279403854	0.00596556847769332	5058	tags=60%, list=26%, signal=44%	JAK1/SPRED1/JAK2/PIK3R1/STAT5B/PIK3CG/BTK/BCL2/STAT3/PTPN11/FOXO3/MAPK1/SHC1/CSF2RB/STAT5A/LYN/GRB2/RAF1/JUN/IL5RA/AKT1/STAT1/SOS1/MYC
WP_CALCIUM_MEDIATED_TCELL_APOPTOSIS_INVOLVED_IN_INCLUSION_BODY_MYOSITIS	WP_CALCIUM_MEDIATED_TCELL_APOPTOSIS_INVOLVED_IN_INCLUSION_BODY_MYOSITIS	WP_CALCIUM_MEDIATED_TCELL_APOPTOSIS_INVOLVED_IN_INCLUSION_BODY_MYOSITIS	20	0.62145104939395	1.61277513680483	0.00200243447472807	0.0101522744443978	0.00611485289570275	5656	tags=75%, list=30%, signal=53%	MEF2D/PPP3CB/PPP3CC/CD4/PPP3CA/NFATC2/ITPRIP/NR4A1/CAPN2/CABIN1/CALM1/EP300/CD8A/LCK/ZAP70
REACTOME_STAT5_ACTIVATION_DOWNSTREAM_OF_FLT3_ITD_MUTANTS	REACTOME_STAT5_ACTIVATION_DOWNSTREAM_OF_FLT3_ITD_MUTANTS	REACTOME_STAT5_ACTIVATION_DOWNSTREAM_OF_FLT3_ITD_MUTANTS	10	0.728293787201662	1.67013142502918	0.0020189276395537	0.0101914537577042	0.0061384511286638	3715	tags=70%, list=19%, signal=56%	STAT5B/PTPN11/FLT3/GAB2/STAT5A/GRB2/NOX4
REACTOME_IRE1ALPHA_ACTIVATES_CHAPERONES	REACTOME_IRE1ALPHA_ACTIVATES_CHAPERONES	REACTOME_IRE1ALPHA_ACTIVATES_CHAPERONES	49	0.514089273823631	1.47920174993672	0.00202045313473166	0.0101914537577042	0.0061384511286638	7065	tags=61%, list=37%, signal=39%	TLN1/DNAJB9/TPP1/CTDSP2/ADD1/FKBP14/SEC31A/SHC1/DNAJC3/DCTN1/EDEM1/WIPI1/PPP2R5B/EXTL2/ERN1/GOSR2/HYOU1/EXTL3/PDIA6/TSPYL2/ATP6V0D1/XBP1/SSR1/LMNA/HSPA5/KDELR3/WFS1/EXTL1/GFPT1/PDIA5
WP_HEAD_AND_NECK_SQUAMOUS_CELL_CARCINOMA	WP_HEAD_AND_NECK_SQUAMOUS_CELL_CARCINOMA	WP_HEAD_AND_NECK_SQUAMOUS_CELL_CARCINOMA	73	0.471841691683373	1.39967032023049	0.0020164162653316	0.0101914537577042	0.0061384511286638	7353	tags=64%, list=38%, signal=40%	TGFBR2/NOTCH2/PTEN/AKT3/NFKB1/FGFR1/CTNNB1/PIK3R5/PIK3R1/PIK3CG/NUMB/BIRC2/CUL3/PIK3CA/GAB1/RB1/RPTOR/PRKAA1/CDK6/NFE2L2/MAPKAP1/TRAF3/IGF1R/MTOR/EGFR/AKT1/MAML1/RICTOR/PDPK1/NOTCH1/FAT1/SMAD4/SESN1/RELA/NRAS/NFKB2/EIF4E/PIK3CB/TSC2/KRAS/CASP8/PRKAA2/CDK4/REL/RHEB/CDKN1A/SESN2
KEGG_MEDICUS_PATHOGEN_HCMV_US28_TO_GNB_G_PI3K_NFKB_SIGNALING_PATHWAY	KEGG_MEDICUS_PATHOGEN_HCMV_US28_TO_GNB_G_PI3K_NFKB_SIGNALING_PATHWAY	KEGG_MEDICUS_PATHOGEN_HCMV_US28_TO_GNB_G_PI3K_NFKB_SIGNALING_PATHWAY	31	0.569933259946169	1.56164748225067	0.00203266131077234	0.0102183363016999	0.00615464285032144	5701	tags=65%, list=30%, signal=45%	GNG2/GNG11/AKT3/GNG12/NFKB1/PIK3CA/IL6/GNB4/PIK3CD/CHUK/GNGT2/GNB5/GNG7/GNB1/AKT1/GNG10/RELA/IKBKG/PIK3CB/NFKBIA
REACTOME_GLUCAGON_TYPE_LIGAND_RECEPTORS	REACTOME_GLUCAGON_TYPE_LIGAND_RECEPTORS	REACTOME_GLUCAGON_TYPE_LIGAND_RECEPTORS	33	0.551664029402362	1.52282674181987	0.00203266131077234	0.0102183363016999	0.00615464285032144	4283	tags=39%, list=22%, signal=31%	GNG2/GNG11/GNG12/ADCYAP1/GLP2R/ADCYAP1R1/GNB4/GNGT2/VIPR2/GNB5/GNG7/GNB1/GNG10
KEGG_ASTHMA	KEGG_ASTHMA	KEGG_ASTHMA	28	0.565037249277694	1.52967423645045	0.00203676355357914	0.0102216630366278	0.00615664658798817	6721	tags=75%, list=35%, signal=49%	MS4A2/IL10/HLA-DOA/FCER1A/HLA-DMB/CD40LG/HLA-DPA1/FCER1G/HLA-DRA/HLA-DPB1/HLA-DQA1/HLA-DRB1/HLA-DQB1/HLA-DRB5/HLA-DQA2/HLA-DMA/CD40/CCL11/TNF/HLA-DOB/RNASE3
BIOCARTA_BLYMPHOCYTE_PATHWAY	BIOCARTA_BLYMPHOCYTE_PATHWAY	BIOCARTA_BLYMPHOCYTE_PATHWAY	12	0.699069718825128	1.67710312780019	0.00204429743092081	0.010242171445642	0.00616899908150417	5770	tags=100%, list=30%, signal=70%	CR1/PTPRC/ICAM1/FCGR2B/ITGB2/ITGAL/HLA-DRA/CD80/HLA-DRB1/HLA-DRB5/CD40/CR2
REACTOME_PROSTACYCLIN_SIGNALLING_THROUGH_PROSTACYCLIN_RECEPTOR	REACTOME_PROSTACYCLIN_SIGNALLING_THROUGH_PROSTACYCLIN_RECEPTOR	REACTOME_PROSTACYCLIN_SIGNALLING_THROUGH_PROSTACYCLIN_RECEPTOR	19	0.623033410086172	1.60774113859894	0.0020894748256697	0.0104410145513501	0.00628876498690682	4283	tags=53%, list=22%, signal=41%	GNG2/GNG11/GNG12/GNB4/GNGT2/PTGIR/GNB5/GNG7/GNB1/GNG10
REACTOME_SIGNALING_BY_ERYTHROPOIETIN	REACTOME_SIGNALING_BY_ERYTHROPOIETIN	REACTOME_SIGNALING_BY_ERYTHROPOIETIN	25	0.592564509799083	1.58583211259048	0.00209101435814652	0.0104410145513501	0.00628876498690682	5459	tags=76%, list=29%, signal=54%	RAPGEF1/JAK2/PIK3R5/PIK3R1/STAT5B/PIK3CG/SHC1/PIK3CA/GAB1/STAT5A/LYN/PIK3CD/GRB2/VAV1/PLCG2/IRS2/NRAS/SOS1/PIK3CB
REACTOME_REGULATION_OF_HOMOTYPIC_CELL_CELL_ADHESION	REACTOME_REGULATION_OF_HOMOTYPIC_CELL_CELL_ADHESION	REACTOME_REGULATION_OF_HOMOTYPIC_CELL_CELL_ADHESION	31	0.569033913418346	1.55918322487257	0.00210725233088887	0.0105044407299846	0.00632696743643779	3225	tags=48%, list=17%, signal=40%	ZEB2/CTNNB1/ADAM19/CDH11/HEYL/SOX10/FOXF1/PRDM8/TNRC6C/AGO3/TNRC6B/ADAM33/CDH19/SNAI1/BHLHE22
REACTOME_G_PROTEIN_ACTIVATION	REACTOME_G_PROTEIN_ACTIVATION	REACTOME_G_PROTEIN_ACTIVATION	24	0.605079699618116	1.61145698374921	0.00213302911781106	0.0105941389304196	0.00638099388180954	4283	tags=50%, list=22%, signal=39%	GNG2/GNG11/GNG12/GNAQ/GNA14/GNB4/GNGT2/GNB5/GNG7/GNB1/GNA11/GNG10
WP_HEART_DEVELOPMENT	WP_HEART_DEVELOPMENT	WP_HEART_DEVELOPMENT	44	0.526771953238175	1.49670800369451	0.00213594386379042	0.0105941389304196	0.00638099388180954	6112	tags=61%, list=32%, signal=42%	MEF2C/BMPR2/NFATC1/CTNNB1/SRF/GATA6/PTPN11/NFATC2/MAPK1/BMPR1A/NFATC3/FGF10/BMP4/VEGFC/SMAD1/HAND2/FOXC2/NFATC4/ISL1/NOTCH1/SMAD4/TBX20/HEY2/TBX5/HAND1/PITX2/VEGFB
WP_WNT_SIGNALING_AND_PLURIPOTENCY	WP_WNT_SIGNALING_AND_PLURIPOTENCY	WP_WNT_SIGNALING_AND_PLURIPOTENCY	100	0.450702699186188	1.36111446297912	0.00212953603219905	0.0105941389304196	0.00638099388180954	5139	tags=43%, list=27%, signal=32%	LRRK2/PRKCB/RHOA/CTNNB1/CCND2/FZD7/PPP2CB/PAFAH1B1/APC/FZD4/LEF1/PRKCA/LRP6/PPP2R5E/FZD1/CREBBP/PRKD1/PPP2R5C/TCF7L1/FBXW2/WNT5B/FZD8/MAP3K7/MAP2K4/PRKCE/MAPK9/CD44/AXIN2/FOXD3/WNT9B/TCF7/EP300/WNT2B/JUN/CCND3/PRKCH/NKD1/PPP2R3A/MMP7/LDLR/MYC/CTBP2/PRKCQ
REACTOME_GABA_RECEPTOR_ACTIVATION	REACTOME_GABA_RECEPTOR_ACTIVATION	REACTOME_GABA_RECEPTOR_ACTIVATION	60	0.491433756870731	1.43832159758567	0.00216440610994993	0.0107102845311379	0.00645094995586617	4670	tags=38%, list=24%, signal=29%	GNG2/GNG11/GNAI2/ADCY9/GNG12/NPTN/ADCY5/KCNJ5/ADCY4/GNB4/GNAL/GNGT2/ADCY2/ADCY3/KCNJ12/KCNJ2/ADCY7/GNB5/GNG7/GNB1/GNG10/ADCY6/GABRA2
BIOCARTA_MAPK_PATHWAY	BIOCARTA_MAPK_PATHWAY	BIOCARTA_MAPK_PATHWAY	81	0.470629247403766	1.39996699718701	0.00216657051605988	0.0107102845311379	0.00645094995586617	7590	tags=65%, list=40%, signal=40%	MAP3K3/RAPGEF2/NFKB1/TGFB2/RPS6KA2/TGFB3/MAP3K2/MAPK1/SHC1/ATF2/RPS6KA3/MAPK14/TGFBR1/CREB1/MAP3K14/MAP3K12/CHUK/MAPKAPK2/TGFB1/GRB2/RAF1/MAP3K7/MAP3K4/MAP2K4/MAPK9/MAP4K4/JUN/MAP3K1/RIPK1/MAX/MAP3K5/MAP4K1/MAP4K5/STAT1/RELA/PAK2/MYC/NFKBIA/MAP2K3/MAP2K5/MAP3K8/MKNK1/MAPKAPK3/FOS/MAPK11/MAPK4/MAPK12/ELK1/MAPK8/MAPK7/SP1/RPS6KB1/RPS6KA5
WP_THYROID_HORMONES_PRODUCTION_AND_PERIPHERAL_DOWNSTREAM_SIGNALING_EFFECTS	WP_THYROID_HORMONES_PRODUCTION_AND_PERIPHERAL_DOWNSTREAM_SIGNALING_EFFECTS	WP_THYROID_HORMONES_PRODUCTION_AND_PERIPHERAL_DOWNSTREAM_SIGNALING_EFFECTS	93	0.451322469160309	1.35832807015185	0.00220360501533672	0.0108752666122349	0.0065503209058794	7632	tags=57%, list=40%, signal=34%	ITGB3/ITGAV/ITPR2/AKT3/FOXO1/FGFR1/SLC16A2/CTNNB1/THRA/SECISBP2L/NPR1/MAPK1/MGLL/ATF2/MAPK14/PIK3CA/ADRB3/ZNF516/SLCO1C1/RPTOR/ADCY3/GRB2/PPARGC1A/RAF1/PLCB1/KDM3B/SLC26A4/TPO/MTOR/PRDM16/DIO3/DIO2/NOTCH1/TBC1D4/MAP4K5/FRS2/TSHB/CREB3/SOS1/TSC2/TSHR/MAPKAPK3/PRKACA/PLIN1/RHEB/POMC/GSK3B/TTF1/PFKFB2/RPS6KB1/TRH/TG/TSC1
REACTOME_GROWTH_HORMONE_RECEPTOR_SIGNALING	REACTOME_GROWTH_HORMONE_RECEPTOR_SIGNALING	REACTOME_GROWTH_HORMONE_RECEPTOR_SIGNALING	24	0.604430193068842	1.60972720853864	0.00220853263614666	0.0108815098872168	0.0065540813152646	6097	tags=71%, list=32%, signal=48%	GHR/JAK2/STAT5B/STAT3/MAPK1/STAT5A/SOCS3/LYN/PTPN1/IRS1/SOCS2/STAT1/IRS2/CISH/ADAM17/SOCS1/PRLR
REACTOME_HEME_SIGNALING	REACTOME_HEME_SIGNALING	REACTOME_HEME_SIGNALING	48	0.51594509616765	1.48078073617001	0.00227995401114213	0.0112148068991776	0.00675483063600841	5318	tags=56%, list=28%, signal=41%	MEF2C/MEF2D/TLR4/CHD9/CRTC3/SIRT1/BACH1/NCOR1/ATF2/PPARA/RORA/CREB1/LY96/CREBBP/PPARGC1A/CLOCK/MED1/NFE2L2/EP300/NCOA1/NCOA2/MAFK/NRIP1/TGS1/TBL1X/HBB/SMARCD3
REACTOME_INTERLEUKIN_6_FAMILY_SIGNALING	REACTOME_INTERLEUKIN_6_FAMILY_SIGNALING	REACTOME_INTERLEUKIN_6_FAMILY_SIGNALING	24	0.603058999903651	1.60607542712288	0.00228403621739581	0.0112163166973272	0.0067557400079563	1999	tags=50%, list=10%, signal=45%	IL6ST/JAK1/JAK2/LIFR/OSMR/CBL/LIF/STAT3/IL6R/PTPN11/SOCS3/IL6
WP_MELATONIN_METABOLISM_AND_EFFECTS	WP_MELATONIN_METABOLISM_AND_EFFECTS	WP_MELATONIN_METABOLISM_AND_EFFECTS	34	0.549412837166546	1.52369252908734	0.00228911965540803	0.0112227301917776	0.00675960294284115	4011	tags=47%, list=21%, signal=37%	CRY2/NFKB1/FOXO1/PER1/SIRT1/ECE1/CYP1B1/PER2/PRKCA/CRY1/CAMK2A/TRAF6/MAP2/CLOCK/CALM1/EDN1
BIOCARTA_CSK_PATHWAY	BIOCARTA_CSK_PATHWAY	BIOCARTA_CSK_PATHWAY	20	0.619147022403427	1.60679578018701	0.00230755873250803	0.0112778736613081	0.00679281660409352	5656	tags=75%, list=30%, signal=53%	PRKAR1A/PTPRC/CD4/PRKACB/PRKAR2A/CREBBP/PRKAR2B/CD3G/HLA-DRA/HLA-DRB1/CD3E/HLA-DRB5/CD247/LCK/ZAP70
WP_OPIOID_RECEPTOR_PATHWAYS	WP_OPIOID_RECEPTOR_PATHWAYS	WP_OPIOID_RECEPTOR_PATHWAYS	41	0.53556660737158	1.51388267837992	0.00231934729285064	0.0112778736613081	0.00679281660409352	4951	tags=46%, list=26%, signal=34%	TLR4/CELF2/GNAI2/PIK3CG/GNA12/MAP1LC3B/BDNF/SQSTM1/RGS4/CAP1/ALDH9A1/CACNB2/PRKCE/PLEKHG1/PGM1/HSPA8/MBP/OPRL1/RELA
PID_RHOA_PATHWAY	PID_RHOA_PATHWAY	PID_RHOA_PATHWAY	43	0.532121070193455	1.50927056787115	0.00231934729285064	0.0112778736613081	0.00679281660409352	6356	tags=63%, list=33%, signal=42%	ITGB1/TLN1/VCL/PPP1R12A/PTEN/ROCK1/ROCK2/RHOA/SRF/PIP5K1C/MSN/F2RL2/ATF2/RDX/MAP2K4/JUN/PIP5K1B/PLD1/PIP5K1A/DIAPH1/CDKN1B/MAP2K3/PKN2/LIMK1/PKN1/FOS/CDC42
PID_HES_HEY_PATHWAY	PID_HES_HEY_PATHWAY	PID_HES_HEY_PATHWAY	48	0.514891868447674	1.4777579352361	0.00231702562388883	0.0112778736613081	0.00679281660409352	5062	tags=54%, list=26%, signal=40%	MAML2/RCAN1/GHR/JAK2/KDR/NCOR2/CAMK2D/CD4/STAT3/GATA6/RBPJ/NCOR1/HIF1A/ARNT/RB1/CREBBP/GATA1/TWIST1/EP300/NCOA1/MAML1/SPEN/RUNX2/NOTCH1/RBBP8/HEY2
REACTOME_CELL_JUNCTION_ORGANIZATION	REACTOME_CELL_JUNCTION_ORGANIZATION	REACTOME_CELL_JUNCTION_ORGANIZATION	108	0.4440549979499	1.3474538058996	0.00231470859826494	0.0112778736613081	0.00679281660409352	6960	tags=53%, list=36%, signal=34%	ZEB2/ITGB1/PARVA/FERMT2/CDH5/ACTN1/FLNA/LIMS1/DST/CTNNB1/RSU1/ADAM19/ILK/CDH11/CDH13/HEYL/ARHGEF6/FLNC/SOX10/FOXF1/PRDM8/TNRC6C/CDH17/AGO3/TNRC6B/CADM3/ACTB/PARVB/CDH6/ADAM33/CLDN11/LIMS2/CDH19/SNAI1/BHLHE22/PXN/LAMA3/SDK2/CLDN5/ITGA6/CTNNA1/CDH2/PLEC/AGO1/CLDN14/CADM1/FBLIM1/CLDN20/CADM2/VASP/CD151/CLDN19/AGO2/CDH10/PRKCI/AGO4/ANG
PID_FAS_PATHWAY	PID_FAS_PATHWAY	PID_FAS_PATHWAY	38	0.52221518000817	1.46533124229491	0.00232400461673186	0.0112820550920104	0.00679533513664288	7164	tags=71%, list=37%, signal=45%	FAS/PIK3R1/CFLAR/BIRC2/BTK/BIRC3/SMPD1/MAPK14/PIK3CA/FAIM2/PIK3CD/CHUK/RFC1/MAPK9/CLTC/MAP3K1/AKT1/RIPK1/PDPK1/CASP10/IKBKG/PIK3CB/PIK3R3/CASP8/MAPK11/FASLG/MAPK8
PID_LPA4_PATHWAY	PID_LPA4_PATHWAY	PID_LPA4_PATHWAY	15	0.665314736588071	1.65117886873782	0.00232939219380203	0.0112897621660454	0.00679997721209489	4449	tags=73%, list=23%, signal=56%	ADCY9/ADCY5/CREB1/LPAR4/ADCY4/GNAL/ADCY2/ADCY3/ADCY7/PRKCE/ADCY6
WP_PLATELETMEDIATED_INTERACTIONS_WITH_VASCULAR_AND_CIRCULATING_CELLS	WP_PLATELETMEDIATED_INTERACTIONS_WITH_VASCULAR_AND_CIRCULATING_CELLS	WP_PLATELETMEDIATED_INTERACTIONS_WITH_VASCULAR_AND_CIRCULATING_CELLS	17	0.645172922395191	1.63856757613715	0.00234621940237204	0.0113527977922595	0.00683794442659431	5230	tags=82%, list=27%, signal=60%	TLR4/TGFB2/VCAM1/TGFB3/TLR7/ICAM1/CCL2/SELPLG/CD40LG/TGFB1/SELP/SELE/TLR2/CD40
WP_NEURAL_CREST_CELL_MIGRATION_IN_CANCER	WP_NEURAL_CREST_CELL_MIGRATION_IN_CANCER	WP_NEURAL_CREST_CELL_MIGRATION_IN_CANCER	41	0.535022226148907	1.51234387948526	0.00239356484756458	0.011563058800186	0.00696458748970439	3989	tags=51%, list=21%, signal=41%	AKT3/RHOA/PIK3R5/PIK3CG/CDH11/TRIO/PIK3R6/STAT3/MMP2/F2RL2/PIK3CA/BDNF/NGFR/KIDINS220/NTRK2/PIK3CD/EPHB1/PAK3/TWIST1/JUN/AKT1
WP_SRF_AND_MIRS_IN_SMOOTH_MUSCLE_DIFFERENTIATION_AND_PROLIFERATION	WP_SRF_AND_MIRS_IN_SMOOTH_MUSCLE_DIFFERENTIATION_AND_PROLIFERATION	WP_SRF_AND_MIRS_IN_SMOOTH_MUSCLE_DIFFERENTIATION_AND_PROLIFERATION	11	0.742639244578863	1.74649273586269	0.00240044119317726	0.0115774525729377	0.00697325705468445	2179	tags=64%, list=11%, signal=56%	MEF2C/MEF2D/MEF2A/CAMK2D/CCND2/SRF/MYOCD
KEGG_MEDICUS_REFERENCE_GHRHR_PKA_GH_SIGNALING_PATHWAY	KEGG_MEDICUS_REFERENCE_GHRHR_PKA_GH_SIGNALING_PATHWAY	KEGG_MEDICUS_REFERENCE_GHRHR_PKA_GH_SIGNALING_PATHWAY	28	0.562692271723511	1.52332589082496	0.00241047196555949	0.0116069889946147	0.00699104724294316	4902	tags=50%, list=26%, signal=37%	ADCY9/CREB5/PRKACB/CREB3L1/ADCY5/ATF2/CREB1/ADCY4/ADCY2/ADCY3/ADCY7/CREB3L2/ADCY6/CREB3
KEGG_MEDICUS_REFERENCE_CX3CR1_GNAI_AC_PKA_SIGNALING_PATHWAY	KEGG_MEDICUS_REFERENCE_CX3CR1_GNAI_AC_PKA_SIGNALING_PATHWAY	KEGG_MEDICUS_REFERENCE_CX3CR1_GNAI_AC_PKA_SIGNALING_PATHWAY	17	0.644017034639151	1.63563192875805	0.00242377863692664	0.0116431152326973	0.00701280656719708	2914	tags=59%, list=15%, signal=50%	GNAI2/ADCY9/PRKACB/ADCY5/CX3CR1/ADCY4/CX3CL1/ADCY2/ADCY3/ADCY7
BIOCARTA_HIVNEF_PATHWAY	BIOCARTA_HIVNEF_PATHWAY	BIOCARTA_HIVNEF_PATHWAY	56	0.502628059796411	1.46281235077833	0.00242581229520014	0.0116431152326973	0.00701280656719708	7313	tags=64%, list=38%, signal=40%	FAS/NFKB1/CFLAR/BIRC2/BCL2/TNFRSF1B/GSN/BIRC3/SPTAN1/MAP3K14/TRAF1/RB1/CHUK/APAF1/RASA1/PSEN1/CRADD/MAP3K1/RIPK1/MAP3K5/RELA/CASP7/PAK2/XIAP/NFKBIA/PRKDC/NUMA1/PARP1/LMNA/TNF/CASP8/TNFRSF1A/FASLG/MAPK8/ARHGDIB/BAG4
BIOCARTA_TPO_PATHWAY	BIOCARTA_TPO_PATHWAY	BIOCARTA_TPO_PATHWAY	24	0.601339996145812	1.60149735151993	0.0024350435452288	0.0116497815988322	0.00701682181013469	5012	tags=75%, list=26%, signal=55%	JAK2/PRKCB/PIK3R1/STAT5B/PIK3CG/STAT3/SHC1/PIK3CA/STAT5A/PRKCA/THPO/RASA1/GRB2/RAF1/MPL/JUN/STAT1/SOS1
SIG_PIP3_SIGNALING_IN_B_LYMPHOCYTES	SIG_PIP3_SIGNALING_IN_B_LYMPHOCYTES	SIG_PIP3_SIGNALING_IN_B_LYMPHOCYTES	36	0.543100002607118	1.51793809923194	0.00243311163009041	0.0116497815988322	0.00701682181013469	4297	tags=53%, list=22%, signal=41%	ITPR1/ITPR2/PTEN/AKT3/PTPRC/RPS6KA2/PIK3R5/BTK/FOXO3/RPS6KA3/PIK3CA/GAB1/CYTH3/LYN/PREX1/VAV1/PLCG2/AKT1/PDPK1
REACTOME_GRB2_SOS_PROVIDES_LINKAGE_TO_MAPK_SIGNALING_FOR_INTEGRINS	REACTOME_GRB2_SOS_PROVIDES_LINKAGE_TO_MAPK_SIGNALING_FOR_INTEGRINS	REACTOME_GRB2_SOS_PROVIDES_LINKAGE_TO_MAPK_SIGNALING_FOR_INTEGRINS	15	0.662437560149517	1.64403828898555	0.00244683784171769	0.0116873878259538	0.00703947255190401	3800	tags=53%, list=20%, signal=43%	TLN1/ITGB3/RAP1A/RAP1B/VWF/FN1/GRB2/APBB1IP
KEGG_MEDICUS_VARIANT_AMPLIFIED_PDGFR_TO_PLCG_CAMK_SIGNALING_PATHWAY	KEGG_MEDICUS_VARIANT_AMPLIFIED_PDGFR_TO_PLCG_CAMK_SIGNALING_PATHWAY	KEGG_MEDICUS_VARIANT_AMPLIFIED_PDGFR_TO_PLCG_CAMK_SIGNALING_PATHWAY	14	0.680499047127779	1.67624624438823	0.00245722781132159	0.0116956932522183	0.00704447502303711	4123	tags=71%, list=22%, signal=56%	PDGFRA/CAMK2D/CAMK4/CAMK1/CAMK2A/CAMK1G/PLCG2/CALM1/CALM3/CALM2
REACTOME_INSULIN_RECEPTOR_SIGNALLING_CASCADE	REACTOME_INSULIN_RECEPTOR_SIGNALLING_CASCADE	REACTOME_INSULIN_RECEPTOR_SIGNALLING_CASCADE	54	0.495450665163445	1.43892957729192	0.00246038649701664	0.0116956932522183	0.00704447502303711	6144	tags=59%, list=32%, signal=40%	FGF2/FGFR1/PIK3R1/PTPN11/FGF7/MAPK1/KL/SHC1/FLT3/GAB2/PIK3CA/GAB1/FGF10/FGF1/PDE3B/IRS1/GRB2/FGF16/PIK3C3/GRB10/PDPK1/FGF9/PIK3R4/FRS2/IRS2/NRAS/SOS1/INSR/PIK3CB/TLR9/KRAS/FGF5
REACTOME_SIGNALING_BY_PTK6	REACTOME_SIGNALING_BY_PTK6	REACTOME_SIGNALING_BY_PTK6	54	0.495330997067527	1.43858202712239	0.00246038649701664	0.0116956932522183	0.00704447502303711	6757	tags=67%, list=35%, signal=43%	LRRK2/DOCK1/RHOA/ELMO1/NR3C1/CBL/STAT3/HIF1A/SOCS3/ARHGAP35/PTPN1/ELMO2/EPAS1/RASA1/CRK/KHDRBS2/PXN/NRG1/HBEGF/EGFR/AKT1/GPNMB/BCAR1/ARAP1/UBC/NRAS/NRG2/CDKN1B/NRG3/UBB/KRAS/EREG/EGF/KHDRBS3/DOK1/CDK4
REACTOME_DEFECTIVE_B4GALT7_CAUSES_EDS_PROGEROID_TYPE	REACTOME_DEFECTIVE_B4GALT7_CAUSES_EDS_PROGEROID_TYPE	REACTOME_DEFECTIVE_B4GALT7_CAUSES_EDS_PROGEROID_TYPE	20	0.615692102686678	1.59782965385371	0.00249826189001044	0.0118078662702361	0.00711203835653468	1753	tags=40%, list=9%, signal=36%	HSPG2/SDC2/GPC6/DCN/VCAN/SDC3/GPC4/CSPG4
PID_S1P_META_PATHWAY	PID_S1P_META_PATHWAY	PID_S1P_META_PATHWAY	21	0.602545397116525	1.57200040848633	0.00249569166172854	0.0118078662702361	0.00711203835653468	4800	tags=67%, list=25%, signal=50%	S1PR1/GNAI2/GNA12/GNAQ/GNA14/GNA13/S1PR2/SGPP1/S1PR3/GNAO1/GNA11/GNAZ/ABCC1/S1PR4
WP_SPHINGOLIPID_METABOLISM_IN_SENESCENCE	WP_SPHINGOLIPID_METABOLISM_IN_SENESCENCE	WP_SPHINGOLIPID_METABOLISM_IN_SENESCENCE	27	0.569484565908025	1.53610936971187	0.00249276000355633	0.0118078662702361	0.00711203835653468	4269	tags=59%, list=22%, signal=46%	S1PR1/PRKCB/SGMS2/MAPK1/UGCG/PRKCA/S1PR2/SGPP1/RB1/GLB1/DEGS1/PLCB1/MTOR/KDSR/CERS2/ASAH1
WP_TNFALPHA_SIGNALING	WP_TNFALPHA_SIGNALING	WP_TNFALPHA_SIGNALING	91	0.451030727110151	1.35435781265997	0.00249988148232194	0.0118078662702361	0.00711203835653468	6434	tags=55%, list=34%, signal=37%	MAP3K3/NFKB1/FBXW11/CFLAR/BIRC2/TNFRSF1B/CCL2/TNFAIP3/BIRC3/TAB2/MAPK1/TANK/MAP3K14/TRAF1/IL6/CHUK/CREBBP/APAF1/RFK/GRB2/GLUL/RAF1/MAP3K7/MAP2K4/MAPK9/JUN/MAP3K1/AKT1/RIPK1/SELE/MAP3K5/BTRC/NRAS/SOS1/CASP7/TBK1/IKBKG/NFKB2/CUL1/NFKBIA/MAP2K3/MADD/MAP3K8/NSMAF/RFFL/KRAS/KSR1/TNF/SKP1/CASP8
BIOCARTA_P38MAPK_PATHWAY	BIOCARTA_P38MAPK_PATHWAY	BIOCARTA_P38MAPK_PATHWAY	36	0.542736509400537	1.51692215339428	0.00250740369340215	0.0118245974176155	0.00712211575402447	5058	tags=56%, list=26%, signal=41%	RAPGEF2/TGFB2/TGFB3/SHC1/ATF2/MAPK14/TGFBR1/CREB1/PLA2G4A/MAPKAPK2/TGFB1/GRB2/MAP3K7/MAP2K4/MAP3K1/RIPK1/MAX/MAP3K5/STAT1/MYC
WP_INFLAMMATORY_RESPONSE_PATHWAY	WP_INFLAMMATORY_RESPONSE_PATHWAY	WP_INFLAMMATORY_RESPONSE_PATHWAY	30	0.571239021002432	1.55851383233203	0.00251497131018304	0.0118414893225892	0.00713228997799844	5656	tags=70%, list=30%, signal=49%	LAMC1/THBS1/LAMB2/LAMB1/CD28/TNFRSF1B/FN1/COL3A1/COL1A2/IL2RA/CD86/COL1A1/CD40LG/IL2RB/CD80/IL5RA/IL4R/CD40/VTN/LCK/ZAP70
WP_DEVELOPMENT_OF_PULMONARY_DENDRITIC_CELLS_AND_MACROPHAGE_SUBSETS	WP_DEVELOPMENT_OF_PULMONARY_DENDRITIC_CELLS_AND_MACROPHAGE_SUBSETS	WP_DEVELOPMENT_OF_PULMONARY_DENDRITIC_CELLS_AND_MACROPHAGE_SUBSETS	13	0.680857233619765	1.65637849631201	0.00254667134101221	0.011971773028714	0.00721076162511785	4335	tags=77%, list=23%, signal=60%	TCF4/CSF1/IRF8/STAT3/IKZF1/IRF4/BATF3/SPI1/TPO/RUNX2
KEGG_MEDICUS_ENV_FACTOR_METALS_TO_NFKB_SIGNALING_PATHWAY	KEGG_MEDICUS_ENV_FACTOR_METALS_TO_NFKB_SIGNALING_PATHWAY	KEGG_MEDICUS_ENV_FACTOR_METALS_TO_NFKB_SIGNALING_PATHWAY	15	0.660049938054976	1.63811268576014	0.00256428361014814	0.0120355238637443	0.00724915961960895	5701	tags=73%, list=30%, signal=52%	ABL1/NFKB1/ABL2/PTPRJ/PRKD3/PTPN11/CHUK/PRKD1/RELA/IKBKG/NFKBIA
PID_IL8_CXCR2_PATHWAY	PID_IL8_CXCR2_PATHWAY	PID_IL8_CXCR2_PATHWAY	34	0.545698796880279	1.51339234122479	0.00258688513528744	0.0121224538437523	0.00730151872818969	4784	tags=59%, list=25%, signal=44%	GNG2/GNAI2/DOCK2/PRKCB/PIK3CG/ELMO1/PIK3R6/CBL/GNA14/PRKCA/HCK/LYN/PLCB2/FGR/PLCB1/GNB1/AKT1/PDPK1/ARRB1/RAB5A
REACTOME_SIGNALING_BY_INSULIN_RECEPTOR	REACTOME_SIGNALING_BY_INSULIN_RECEPTOR	REACTOME_SIGNALING_BY_INSULIN_RECEPTOR	82	0.468555469983689	1.39526178182856	0.00261098533725012	0.0122161219479844	0.00735793630058053	7129	tags=59%, list=37%, signal=37%	FGF2/FGFR1/PIK3R1/PTPN11/FGF7/MAPK1/KL/SHC1/FLT3/GAB2/PIK3CA/ATP6V1B2/GAB1/FGF10/PTPN1/FGF1/PDE3B/IRS1/GRB2/FGF16/PIK3C3/ATP6V0A2/GRB10/IDE/ATP6V1G2/PDPK1/FGF9/ATP6V1D/PIK3R4/FRS2/ATP6V1A/IRS2/NRAS/SOS1/INSR/PIK3CB/TLR9/ATP6V0D1/ATP6V1E1/KRAS/ATP6V0E1/FGF5/ATP6V1C1/ATP6V0A1/FGF6/THEM4/ATP6V1H/FGF20
BIOCARTA_IL2RB_PATHWAY	BIOCARTA_IL2RB_PATHWAY	BIOCARTA_IL2RB_PATHWAY	37	0.53519080263547	1.49686972083179	0.00262674581212286	0.0122705374336745	0.00739071148727053	3385	tags=51%, list=18%, signal=42%	JAK1/FAS/PIK3R1/CFLAR/STAT5B/PIK3CG/BCL2/CBL/MAPK1/SHC1/IL2RA/PIK3CA/STAT5A/SOCS3/IRS1/GRB2/JAK3/RAF1/IL2RB
BIOCARTA_CD40_PATHWAY	BIOCARTA_CD40_PATHWAY	BIOCARTA_CD40_PATHWAY	14	0.678391534403347	1.67105489209429	0.00265380199821862	0.0123774658347057	0.00745511591666802	5701	tags=93%, list=30%, signal=65%	NFKB1/TNFAIP3/DUSP1/MAP3K14/CHUK/TRAF6/CD40LG/TRAF3/MAP3K1/RELA/CD40/IKBKG/NFKBIA
KEGG_MEDICUS_REFERENCE_ANTIGEN_PROCESSING_AND_PRESENTATION_BY_MHC_CLASS_II_MOLECULES	KEGG_MEDICUS_REFERENCE_ANTIGEN_PROCESSING_AND_PRESENTATION_BY_MHC_CLASS_II_MOLECULES	KEGG_MEDICUS_REFERENCE_ANTIGEN_PROCESSING_AND_PRESENTATION_BY_MHC_CLASS_II_MOLECULES	13	0.678190947089502	1.64989199744608	0.00282304901247023	0.0131462047273496	0.00791813780102193	5121	tags=92%, list=27%, signal=68%	HLA-DOA/HLA-DMB/HLA-DPA1/HLA-DRA/HLA-DPB1/HLA-DQA1/CD74/HLA-DRB1/HLA-DQB1/HLA-DRB5/HLA-DQA2/HLA-DMA
PID_AVB3_OPN_PATHWAY	PID_AVB3_OPN_PATHWAY	PID_AVB3_OPN_PATHWAY	31	0.56218089519282	1.54040558999876	0.0028531654339997	0.013265656501429	0.00799008522823406	6356	tags=74%, list=33%, signal=50%	ITGB3/ITGAV/ROCK2/NFKB1/RHOA/PIK3R1/ILK/GSN/MMP2/MAPK1/PIK3CA/MAP3K14/CHUK/CD44/PTK2B/JUN/MAP3K1/BCAR1/RELA/PIP5K1A/NFKBIA/FOS/CDC42
WP_NEUROGENESIS_REGULATION_IN_THE_OLFACTORY_EPITHELIUM	WP_NEUROGENESIS_REGULATION_IN_THE_OLFACTORY_EPITHELIUM	WP_NEUROGENESIS_REGULATION_IN_THE_OLFACTORY_EPITHELIUM	56	0.500436615414386	1.45643452955329	0.00287022795825254	0.0133241363499505	0.00802530843590349	4522	tags=46%, list=24%, signal=36%	MEF2C/TCF4/MAP1B/APP/CXCL12/RTN4/PLXND1/NUMB/DISC1/STAT3/PAFAH1B1/BDNF/NTRK3/NGFR/NTRK1/NTRK2/RET/RELN/MAP2/PSEN1/NDEL1/MECP2/NRG1/NGF/NOTCH1/DLL1
BIOCARTA_CARM1_PATHWAY	BIOCARTA_CARM1_PATHWAY	BIOCARTA_CARM1_PATHWAY	12	0.690187975929691	1.65579538353788	0.00291756620747769	0.0134597658422612	0.00810699992270689	3781	tags=67%, list=20%, signal=54%	PRKAR1A/PRKACB/PRKAR2A/CREB1/RARA/CREBBP/PRKAR2B/EP300
WP_PERTURBATIONS_TO_HOSTCELL_AUTOPHAGY_INDUCED_BY_SARSCOV2_PROTEINS	WP_PERTURBATIONS_TO_HOSTCELL_AUTOPHAGY_INDUCED_BY_SARSCOV2_PROTEINS	WP_PERTURBATIONS_TO_HOSTCELL_AUTOPHAGY_INDUCED_BY_SARSCOV2_PROTEINS	44	0.521403672814386	1.48145520174298	0.00291601067921128	0.0134597658422612	0.00810699992270689	7942	tags=77%, list=41%, signal=45%	MAP1LC3B/ATG9A/VPS41/ATG16L1/EIF4B/SQSTM1/RPTOR/LAMP2/ATG2B/CALCOCO2/NBR1/VPS11/OPTN/ATG13/ATG7/VPS39/MTOR/TAX1BP1/AKT1/LARP1/RB1CC1/ATG5/ATG12/VPS18/GABARAPL2/ATG4A/PRKAA2/ATG3/TMEM59/RHEB/RPS6KB1/APOB/RAB7A/DEPTOR
PID_PI3KCI_PATHWAY	PID_PI3KCI_PATHWAY	PID_PI3KCI_PATHWAY	48	0.512405718163631	1.4706225956909	0.00291017281999364	0.0134597658422612	0.00810699992270689	6052	tags=62%, list=32%, signal=43%	RAP1A/PTEN/RHOA/PIK3R5/PIK3R1/FYN/PIK3CG/PIK3R6/BTK/ITK/FOXO3/PIK3CA/PLEKHA2/HCK/CYTH1/CYTH3/LYN/PIK3CD/FGR/PLCG2/PDPK1/SGK1/NRAS/LCK/PIK3CB/BLK/ZAP70/INPPL1/KRAS/PIK3R3
WP_ARYL_HYDROCARBON_RECEPTOR_PATHWAY_WP2586	WP_ARYL_HYDROCARBON_RECEPTOR_PATHWAY_WP2586	WP_ARYL_HYDROCARBON_RECEPTOR_PATHWAY_WP2586	46	0.512716017034831	1.46621415917022	0.00291017281999364	0.0134597658422612	0.00810699992270689	6404	tags=59%, list=33%, signal=39%	NFKB1/HPGDS/NCOR2/NCOA7/MAPK1/CYP1B1/KLF6/ARNT/PTGS2/RB1/RET/LPL/PLAGL1/ESR1/RAF1/NFE2L2/EP300/CD36/EGFR/NRIP1/RELA/NRAS/MYC/NF1/CDKN1B/KRAS/TNF
KEGG_MEDICUS_VARIANT_AMPLIFIED_EGFR_TO_PLCG_CAMK_SIGNALING_PATHWAY	KEGG_MEDICUS_VARIANT_AMPLIFIED_EGFR_TO_PLCG_CAMK_SIGNALING_PATHWAY	KEGG_MEDICUS_VARIANT_AMPLIFIED_EGFR_TO_PLCG_CAMK_SIGNALING_PATHWAY	14	0.674042193047574	1.66034133247367	0.00292900629759942	0.0134915933490975	0.00812617006269933	4123	tags=71%, list=22%, signal=56%	CAMK2D/CAMK4/CAMK1/CAMK2A/CAMK1G/PLCG2/CALM1/CALM3/EGFR/CALM2
WP_NEURAL_CREST_DIFFERENTIATION	WP_NEURAL_CREST_DIFFERENTIATION	WP_NEURAL_CREST_DIFFERENTIATION	101	0.447185501098835	1.35152355489131	0.00294429734247484	0.0135410331338897	0.00815594831710482	5617	tags=42%, list=29%, signal=30%	ETS1/ITGB1/TCF4/NOTCH2/FGF2/MITF/SOX5/NFKB1/FGFR1/CTNNB1/HDAC4/PMP22/NOTCH4/RBPJ/HDAC9/RHOB/SOX10/BMP4/SMAD1/CDH6/TCF7L1/SNAI1/DLL4/TWIST1/AXIN2/FOXD3/PRTG/GFAP/MBP/ISL1/NOTCH1/DLL1/CDH2/SNAI2/MYC/HEY2/CTBP2/NFKB2/DCT/HAND1/MSX1/HDAC5
BIOCARTA_TFF_PATHWAY	BIOCARTA_TFF_PATHWAY	BIOCARTA_TFF_PATHWAY	23	0.608159282534425	1.61286535403446	0.00296357048641554	0.0136086057421029	0.00819664821753262	3989	tags=57%, list=21%, signal=45%	ITGB1/GHR/RHOA/CTNNB1/PIK3R1/PIK3CG/MAPK1/SHC1/PIK3CA/APAF1/GRB2/EGFR/AKT1
PID_TRKR_PATHWAY	PID_TRKR_PATHWAY	PID_TRKR_PATHWAY	61	0.486999380571478	1.42833325764319	0.00305234911522392	0.0139946438600776	0.00842916422332791	2909	tags=39%, list=15%, signal=33%	ABL1/RAPGEF1/RAP1A/RAP1B/DOCK1/RHOA/PIK3R1/ELMO1/STAT3/PTPN11/MAPK1/SHC1/GAB2/PIK3CA/BDNF/GAB1/SQSTM1/NTRK3/NGFR/NTRK1/NTRK2/RASA1/CRK/GRB2
WP_TOLLLIKE_RECEPTOR_SIGNALING	WP_TOLLLIKE_RECEPTOR_SIGNALING	WP_TOLLLIKE_RECEPTOR_SIGNALING	103	0.440591747806197	1.33351082863673	0.00309243618289644	0.0141565915244766	0.00852670750291775	8153	tags=64%, list=43%, signal=37%	TLR4/AKT3/TLR1/NFKB1/PIK3R5/PIK3R1/PIK3CG/TLR7/TLR8/TAB2/MAPK1/MAPK14/PIK3CA/IFNAR1/TLR6/IL6/LY96/CD86/PIK3CD/CHUK/TRAF6/CD14/MAP3K7/TIRAP/MAP2K4/TRAF3/MAPK9/CD80/JUN/AKT1/TLR3/TLR5/RIPK1/CCL4/TLR2/STAT1/RELA/TBK1/CD40/IKBKG/PIK3CB/TLR9/NFKBIA/MAP2K3/MAP3K8/IRAK4/PIK3R3/FOS/IL12A/TNF/CASP8/MAPK11/CCL3/MAPK12/IFNAR2/MYD88/MAPK8/IL12B/TICAM1/CXCL9/TAB3/CXCL8/AKT2/IL1B/MAP2K1/CXCL10
BIOCARTA_NKT_PATHWAY	BIOCARTA_NKT_PATHWAY	BIOCARTA_NKT_PATHWAY	26	0.571560678026241	1.53694912261368	0.00310193042064887	0.0141782081226889	0.00853972747385115	4695	tags=62%, list=25%, signal=47%	TGFB2/CD28/TGFB3/CD4/CCR4/CCR1/CXCR4/CD40LG/TGFB1/CCR5/IL18R1/IL12RB1/IFNGR1/CCL4/IL4R/CXCR3
WP_OMEGA6FATTY_ACIDS_IN_SENESCENCE	WP_OMEGA6FATTY_ACIDS_IN_SENESCENCE	WP_OMEGA6FATTY_ACIDS_IN_SENESCENCE	56	0.498735723526059	1.45148437682487	0.00312947090675495	0.0142821168417342	0.0086023131077426	2969	tags=38%, list=16%, signal=32%	CYSLTR1/PTGER2/HPGDS/PTGFR/ALOX5AP/SIRT1/SLCO2A1/TBXAS1/PTGS1/GGT5/PLA2G4A/TBXA2R/PTGS2/PTGDR/PTGER3/RB1/ALDH1A1/ELOVL5/PTGIS/PTGIR/ELOVL2
REACTOME_SIGNALING_BY_TGFBR3	REACTOME_SIGNALING_BY_TGFBR3	REACTOME_SIGNALING_BY_TGFBR3	46	0.510704943914741	1.4604630927205	0.00316967531103973	0.0144212945621731	0.00868614174057795	4702	tags=48%, list=25%, signal=36%	TGFBR2/TCF4/FGF2/TGFB2/MMP16/TIMP2/TCF12/TGFBR1/TNRC6C/RARA/AGO3/TNRC6B/APH1B/MMP14/TGFB1/PSEN1/TIMP1/EP300/TGFBR3/ARRB1/INHBA/SMAD4
WP_GLIOBLASTOMA_SIGNALING	WP_GLIOBLASTOMA_SIGNALING	WP_GLIOBLASTOMA_SIGNALING	82	0.466034374740062	1.38775447892181	0.00316650563572868	0.0144212945621731	0.00868614174057795	6023	tags=54%, list=31%, signal=37%	PDGFRA/ATM/PDGFRB/PTEN/AKT3/FOXO1/FGFR1/PRKCB/PIK3R1/CCND2/PIK3CG/PIK3C2A/SPRY2/CBL/FOXO3/MAPK1/PIK3CA/GAB1/PRKCA/PIK3CD/RB1/IRS1/GRB2/CDK6/RAF1/MET/MAP2K4/PLCG2/IGF1R/EP300/EGFR/AKT1/ERRFI1/PRKCH/PDPK1/NRAS/PRKCQ/PIK3CB/NF1/CDKN1B/MAP2K3/MAP2K5/TSC2/KRAS
PID_BMP_PATHWAY	PID_BMP_PATHWAY	PID_BMP_PATHWAY	41	0.529699030721402	1.49729683726789	0.0032099602902207	0.0145822507985408	0.00878308786958827	6784	tags=71%, list=35%, signal=46%	BMPR2/SMAD7/CTDSP2/SKI/TAB2/MAPK1/BMPR1A/CHRD/BMP4/CTDSPL/ZFYVE16/SMAD1/CHRDL1/PPM1A/MAP3K7/SMURF2/BMP6/SMAD9/GREM1/SMAD5/RGMB/RGMA/SMAD4/XIAP/NUP214/SOSTDC1/SMURF1/NOG/CTDSP1
BIOCARTA_THELPER_PATHWAY	BIOCARTA_THELPER_PATHWAY	BIOCARTA_THELPER_PATHWAY	12	0.686287921401247	1.64643895817413	0.00323511977628959	0.0146617843236335	0.00883099199283491	5018	tags=92%, list=26%, signal=68%	PTPRC/CD28/CD4/ICAM1/ITGB2/CD3G/ITGAL/THY1/CD3E/CD2/CD247
KEGG_NATURAL_KILLER_CELL_MEDIATED_CYTOTOXICITY	KEGG_NATURAL_KILLER_CELL_MEDIATED_CYTOTOXICITY	KEGG_NATURAL_KILLER_CELL_MEDIATED_CYTOTOXICITY	131	0.425551647312409	1.30078474883295	0.00323733777054983	0.0146617843236335	0.00883099199283491	9095	tags=69%, list=48%, signal=37%	PPP3CB/PPP3CC/FAS/NFATC1/PRKCB/PIK3R5/PIK3R1/FYN/PIK3CG/LCP2/ICAM1/PTPN11/PPP3CA/NFATC2/NFAT5/CD48/MAPK1/ICAM2/NFATC3/SHC1/SOS2/PIK3CA/TNFRSF10D/PRKCA/IFNAR1/TNFRSF10C/ITGB2/PIK3CD/FCER1G/ITGAL/GRB2/TYROBP/VAV1/RAF1/SH2D1A/PLCG2/PTK2B/SHC4/FCGR3A/IFNGR1/NFATC4/HLA-E/KLRD1/NCR3/NRAS/SOS1/CD247/TNFRSF10B/PRF1/LCK/PIK3CB/SHC2/ZAP70/TNFRSF10A/RAC2/MICA/KRAS/PIK3R3/HCST/MICB/ARAF/CD244/TNF/SH2D1B/KLRC…
PID_RHOA_REG_PATHWAY	PID_RHOA_REG_PATHWAY	PID_RHOA_REG_PATHWAY	46	0.51026691061005	1.45921044873789	0.00324381892724763	0.0146687763057119	0.00883520335868136	6883	tags=59%, list=36%, signal=38%	AKAP13/DLC1/ARHGEF17/ARHGEF3/RHOA/TRIO/ARHGAP5/ARHGEF15/ARHGAP6/ABR/ARHGEF12/ARHGEF2/ARHGAP35/ARHGEF25/ARHGAP9/OPHN1/VAV1/SRGAP1/MYO9B/ARHGAP4/ARAP1/CDKN1B/ARHGEF10/ARHGDIA/ARHGEF11/FARP1/VAV2
WP_GENES_ASSOCIATED_WITH_THE_DEVELOPMENT_OF_RHEUMATOID_ARTHRITIS	WP_GENES_ASSOCIATED_WITH_THE_DEVELOPMENT_OF_RHEUMATOID_ARTHRITIS	WP_GENES_ASSOCIATED_WITH_THE_DEVELOPMENT_OF_RHEUMATOID_ARTHRITIS	18	0.622545535758462	1.59735672523597	0.00325647336811129	0.0147036206332198	0.00885619057077138	6346	tags=89%, list=33%, signal=59%	IL6ST/ITGAV/SLC22A4/PTPN22/IL2RA/TRAF1/STAT4/CIITA/FCRL3/HLA-DRB1/CCR6/PHF19/CD40/BLK/CTLA4/CD244
REACTOME_FLT3_SIGNALING_IN_DISEASE	REACTOME_FLT3_SIGNALING_IN_DISEASE	REACTOME_FLT3_SIGNALING_IN_DISEASE	28	0.555375637900481	1.50351822987706	0.00330737623774715	0.0149107963616795	0.008980975328121	6023	tags=68%, list=31%, signal=47%	SPTBN1/PIK3R1/STAT5B/CBL/PTPN11/TRIP11/FLT3/GAB2/PIK3CA/STAT5A/MYO18A/GRB2/NOX4/GOLGB1/UBC/NRAS/SOS1/UBB/KRAS
REACTOME_ACTIVATION_OF_KAINATE_RECEPTORS_UPON_GLUTAMATE_BINDING	REACTOME_ACTIVATION_OF_KAINATE_RECEPTORS_UPON_GLUTAMATE_BINDING	REACTOME_ACTIVATION_OF_KAINATE_RECEPTORS_UPON_GLUTAMATE_BINDING	30	0.562830193540285	1.53557199287146	0.00333465251443358	0.0150109888187609	0.0090413226069172	5267	tags=57%, list=28%, signal=41%	GNG2/GNG11/GNG12/NCALD/DLG4/GNB4/GNGT2/PLCB2/PLCB1/GNB5/GNG7/CALM1/GNB1/GRIK2/GNG10/GRIK3/GRIK5
KEGG_MEDICUS_PATHOGEN_HCMV_UL33_TO_GNB_G_RHO_SIGNALING_PATHWAY	KEGG_MEDICUS_PATHOGEN_HCMV_UL33_TO_GNB_G_RHO_SIGNALING_PATHWAY	KEGG_MEDICUS_PATHOGEN_HCMV_UL33_TO_GNB_G_RHO_SIGNALING_PATHWAY	33	0.53959164730428	1.4895018460199	0.00337530649686954	0.0151710069624802	0.00913770370997407	4902	tags=52%, list=26%, signal=38%	GNG2/GNG11/GNG12/RHOA/CREB5/CREB3L1/ATF2/MAPK14/CREB1/GNB4/GNGT2/CREB3L2/GNB5/GNG7/GNB1/GNG10/CREB3
BIOCARTA_TCYTOTOXIC_PATHWAY	BIOCARTA_TCYTOTOXIC_PATHWAY	BIOCARTA_TCYTOTOXIC_PATHWAY	12	0.684019524443155	1.64099696071513	0.00339389671567919	0.0152315213629651	0.00917415235594629	5018	tags=92%, list=26%, signal=68%	PTPRC/CD28/ICAM1/ITGB2/CD3G/ITGAL/THY1/CD3E/CD2/CD8A/CD247
REACTOME_CARDIOGENESIS	REACTOME_CARDIOGENESIS	REACTOME_CARDIOGENESIS	26	0.569005699979546	1.53007868624859	0.00340272015369691	0.0152480868425845	0.00918412996949232	5334	tags=62%, list=28%, signal=44%	MEF2C/CTNNB1/SRF/GATA6/LEF1/MYOCD/SMAD1/KAT5/HAND2/ISL1/EOMES/SMAD4/TBX20/HEY2/TBX5/HAND1
PID_IGF1_PATHWAY	PID_IGF1_PATHWAY	PID_IGF1_PATHWAY	28	0.554376403996349	1.5008130943107	0.00341948951321868	0.0153001556382119	0.00921549171285948	5012	tags=64%, list=26%, signal=48%	PIK3R1/PTPN11/SHC1/PIK3CA/PTPN1/PRKD1/IRS1/CRK/GRB2/RAF1/IGF1R/GRB10/PXN/AKT1/BCAR1/PDPK1/IRS2/SOS1
REACTOME_KERATAN_SULFATE_DEGRADATION	REACTOME_KERATAN_SULFATE_DEGRADATION	REACTOME_KERATAN_SULFATE_DEGRADATION	15	0.651639700174455	1.61724014783833	0.0034255550827911	0.0153042468435675	0.00921795590145607	3777	tags=67%, list=20%, signal=54%	GNS/FMOD/LUM/GLB1L/OGN/HEXB/OMD/PRELP/GLB1/KERA
REACTOME_BETA_CATENIN_INDEPENDENT_WNT_SIGNALING	REACTOME_BETA_CATENIN_INDEPENDENT_WNT_SIGNALING	REACTOME_BETA_CATENIN_INDEPENDENT_WNT_SIGNALING	145	0.420299987781795	1.29006629897203	0.00345932430766559	0.0154319106877995	0.0092948495701462	6951	tags=46%, list=36%, signal=30%	ITPR1/ROR1/GNG2/PPP3CB/ITPR2/GNG11/PRKG1/GNG12/NFATC1/PRKCB/RHOA/CTNNB1/PPP3CA/FZD7/ROR2/AP2A2/AP2B1/TNRC6C/FZD4/LEF1/PRKCA/PRICKLE1/AGO3/TNRC6B/GNB4/CAMK2A/FZD1/GNGT2/PLCB2/RYK/TCF7L1/WNT5B/GNAO1/FZD8/MAP3K7/SMURF2/PLCB1/GNB5/AXIN2/GNG7/TCF7/CALM1/CLTC/GNB1/DAAM1/GNG10/PSMD1/UBC/PSMC1/MYC/AGO1/AP2A1/RAC2/PDE6B/PSMD5/UBB/KRAS/PSME4/PDE6G/SMURF1/AGO2/WNT11/TCF7L2/PSMD7/GNAT2/AGO4/ARRB2
KEGG_ERBB_SIGNALING_PATHWAY	KEGG_ERBB_SIGNALING_PATHWAY	KEGG_ERBB_SIGNALING_PATHWAY	86	0.456396228516676	1.36393447199515	0.00349981839988549	0.0155891461260267	0.00938955461186039	7205	tags=65%, list=38%, signal=41%	ABL1/AKT3/PRKCB/CAMK2D/PIK3R5/PIK3R1/ABL2/STAT5B/PIK3CG/CBL/CBLB/MAPK1/SHC1/SOS2/PIK3CA/GAB1/STAT5A/PRKCA/PIK3CD/CAMK2A/PAK3/CRK/GRB2/RAF1/NCK1/MAP2K4/PLCG2/MAPK9/MTOR/SHC4/NRG1/JUN/HBEGF/EGFR/AKT1/NRAS/SOS1/PAK2/MYC/NRG2/AREG/PIK3CB/SHC2/CDKN1B/NRG3/KRAS/PIK3R3/EREG/EGF/NCK2/ARAF/CRKL/ELK1/GSK3B/MAPK8/CDKN1A
WP_RAS_AND_BRADYKININ_PATHWAYS_IN_COVID19	WP_RAS_AND_BRADYKININ_PATHWAYS_IN_COVID19	WP_RAS_AND_BRADYKININ_PATHWAYS_IN_COVID19	29	0.550142210975321	1.49708102114292	0.00356537618090206	0.0158573841818264	0.00955111803897494	2163	tags=38%, list=11%, signal=34%	ROCK1/PRKG1/NFKB1/NOS3/RHOA/AGTR1/NPR1/MAPK1/BDKRB2/SERPING1/ACE
REACTOME_INTERACTION_WITH_CUMULUS_CELLS_AND_THE_ZONA_PELLUCIDA	REACTOME_INTERACTION_WITH_CUMULUS_CELLS_AND_THE_ZONA_PELLUCIDA	REACTOME_INTERACTION_WITH_CUMULUS_CELLS_AND_THE_ZONA_PELLUCIDA	11	-0.576946908011787	-2.06784414459634	0.00361118842747648	0.0160199880663978	0.00964905656889452	3050	tags=73%, list=16%, signal=61%	ZP2/ADAM30/ZP1/ADAM20/SPAM1/OVGP1/ADAM2/ZP3
WP_VITAMIN_D_IN_INFLAMMATORY_DISEASES	WP_VITAMIN_D_IN_INFLAMMATORY_DISEASES	WP_VITAMIN_D_IN_INFLAMMATORY_DISEASES	22	0.596769362469617	1.573653951258	0.00361272029770668	0.0160199880663978	0.00964905656889452	6404	tags=77%, list=33%, signal=51%	NFKB1/NFATC1/NR3C1/PPP3CA/MAPK14/DUSP1/IL6/CHUK/MAP3K1/SMAD4/MED14/RELA/IKBKG/NFKBIA/MAP2K3/VDR/TNF
WP_JAKSTAT_SIGNALING_IN_THE_REGULATION_OF_BETA_CELLS	WP_JAKSTAT_SIGNALING_IN_THE_REGULATION_OF_BETA_CELLS	WP_JAKSTAT_SIGNALING_IN_THE_REGULATION_OF_BETA_CELLS	34	0.536654528558278	1.4883097746354	0.00362906806544203	0.0160684966057053	0.0096782739214863	6097	tags=65%, list=32%, signal=44%	AKT3/GHR/JAK2/CCND2/STAT5B/STAT3/IL6R/STAT5A/SOCS3/IL6/RPTOR/MTOR/CCND3/AKT1/IFNGR1/SOCS2/STAT1/NRAS/CISH/SOCS1/KRAS/PRLR
WP_GDNFRET_SIGNALING_AXIS	WP_GDNFRET_SIGNALING_AXIS	WP_GDNFRET_SIGNALING_AXIS	22	0.596423616327014	1.57274223424024	0.00365054948576877	0.0161395573247307	0.00972107475846947	4109	tags=59%, list=21%, signal=46%	FAT4/SPRY1/SLIT2/CTNNB1/SOX17/GDNF/BMP4/RET/EYA1/GFRA1/FOXC2/GLI3/GREM1
WP_FACTORS_AND_PATHWAYS_AFFECTING_INSULINLIKE_GROWTH_FACTOR_IGF1AKT_SIGNALING	WP_FACTORS_AND_PATHWAYS_AFFECTING_INSULINLIKE_GROWTH_FACTOR_IGF1AKT_SIGNALING	WP_FACTORS_AND_PATHWAYS_AFFECTING_INSULINLIKE_GROWTH_FACTOR_IGF1AKT_SIGNALING	36	0.533828339057714	1.49202425044288	0.00365893430992159	0.01615259113637	0.00972892520038586	5407	tags=58%, list=28%, signal=42%	ITGB1/PTEN/NFKB1/ILK/PIK3CG/IGFBP5/IGF1/FBXO32/RPTOR/IRS1/PPARGC1A/MAPKAP1/IGF1R/MTOR/AKT1/RICTOR/WASL/PRKAB1/PLD1/SMAD2/EIF4E
WP_HEMATOPOIETIC_STEM_CELL_DIFFERENTIATION	WP_HEMATOPOIETIC_STEM_CELL_DIFFERENTIATION	WP_HEMATOPOIETIC_STEM_CELL_DIFFERENTIATION	54	0.484729355957377	1.40779184752661	0.00368131098111713	0.0162032221109615	0.00975942092459903	4635	tags=46%, list=24%, signal=35%	FLI1/ITGB3/KITLG/CD34/NCKAP1L/CSF1/TNXB/IKZF1/NFATC2/RHOH/STAT5A/LEF1/RUNX1/IL6/CXCR4/SPI1/VAV1/CIITA/GATA1/TRAF3IP3/TPO/LYL1/ZNF835/NOTCH1/CSF3
REACTOME_FACTORS_INVOLVED_IN_MEGAKARYOCYTE_DEVELOPMENT_AND_PLATELET_PRODUCTION	REACTOME_FACTORS_INVOLVED_IN_MEGAKARYOCYTE_DEVELOPMENT_AND_PLATELET_PRODUCTION	REACTOME_FACTORS_INVOLVED_IN_MEGAKARYOCYTE_DEVELOPMENT_AND_PLATELET_PRODUCTION	151	0.424684657221372	1.30675603669833	0.00368131098111713	0.0162032221109615	0.00975942092459903	6419	tags=42%, list=34%, signal=28%	SH2B3/ABL1/CAPZA2/JMJD1C/PRKAR1A/ZFPM2/DOCK10/DOCK11/DOCK4/DOCK1/DOCK2/JAK2/EHD2/KIF13B/GATA6/DOCK7/PRKACB/PRKAR2A/KIF26A/KIF5B/PHF21A/KIF2A/AKAP10/DOCK8/PRKAR2B/ACTB/KIF1B/SIN3A/DOCK5/EHD1/RBSN/GATA1/TUBB6/KIF3B/KIF16B/KIF19/MAFG/CAPZB/DOCK9/TUBA1A/KIF1C/GATA5/KIFAP3/MAFK/CABLES1/MICAL1/CBX5/EHD3/RAB5A/HBB/KIF3A/ITPK1/IRF2/MFN2/MFN1/KIF6/TUBB2B/TUBA1B/KIF21B/AK3/PRKACA/CDC42/KIF26B
REACTOME_COPII_MEDIATED_VESICLE_TRANSPORT	REACTOME_COPII_MEDIATED_VESICLE_TRANSPORT	REACTOME_COPII_MEDIATED_VESICLE_TRANSPORT	69	0.471829537358118	1.3923971579274	0.00372202708033771	0.0163581988989398	0.00985276555056696	7498	tags=64%, list=39%, signal=39%	SEC23A/SEC24D/MCFD2/SEC22C/F8/SEC23IP/SEC31A/CNIH1/SEC24C/SEC24A/TRAPPC6B/CD59/SEC24B/ANKRD28/CTSZ/TRAPPC10/SEC22B/TMED10/GOSR2/USO1/LMAN1/CNIH3/STX17/NAPG/SEC16A/SAR1B/PPP6C/SCFD1/TBC1D20/SERPINA1/LMAN2L/AREG/RAB1B/RAB1A/GORASP1/NAPA/TRAPPC9/GRIA1/PPP6R1/CSNK1D/CTSC/F5/PPP6R3/GOLGA2
REACTOME_CLEC7A_DECTIN_1_INDUCES_NFAT_ACTIVATION	REACTOME_CLEC7A_DECTIN_1_INDUCES_NFAT_ACTIVATION	REACTOME_CLEC7A_DECTIN_1_INDUCES_NFAT_ACTIVATION	11	0.732206241775806	1.72195704946881	0.00373175257934285	0.0163767162676922	0.0098639188134694	3657	tags=82%, list=19%, signal=66%	ITPR1/PPP3CB/ITPR2/NFATC1/PPP3CA/NFATC2/NFATC3/AHCYL1/CALM1
WP_TNFRELATED_WEAK_INDUCER_OF_APOPTOSIS_TWEAK_SIGNALING	WP_TNFRELATED_WEAK_INDUCER_OF_APOPTOSIS_TWEAK_SIGNALING	WP_TNFRELATED_WEAK_INDUCER_OF_APOPTOSIS_TWEAK_SIGNALING	42	0.523613414879255	1.48186020169771	0.00384117868934206	0.0168320676785181	0.0101381831577108	7164	tags=74%, list=37%, signal=46%	NFKB1/CTNNB1/TRAF5/BIRC2/CCL2/BIRC3/MAPK1/TNFSF12/MAPK14/MAP3K14/TRAF1/IL6/CHUK/RAF1/MAP3K7/TRAF3/MAPK9/JUN/AKT1/RIPK1/RELA/CASP7/NFKB2/TNFRSF12A/NFKBIA/RELB/TNF/CASP8/TRIM63/GSK3B/MAPK8
BIOCARTA_MYOSIN_PATHWAY	BIOCARTA_MYOSIN_PATHWAY	BIOCARTA_MYOSIN_PATHWAY	11	0.731201179500999	1.71959340658991	0.00385278123252161	0.0168580457169687	0.0101538300833838	3321	tags=82%, list=17%, signal=68%	ROCK1/PRKCB/PPP1R12B/GNA12/ARHGAP5/GNAQ/PRKCA/GNA13/PLCB1
WP_WNT_SIGNALING_WP363	WP_WNT_SIGNALING_WP363	WP_WNT_SIGNALING_WP363	51	0.496399322506766	1.43209291825235	0.00390793083772322	0.0170742095865819	0.0102840285203243	7652	tags=67%, list=40%, signal=40%	TEK/ROR1/TCF4/PRKCB/RHOA/CTNNB1/ROR2/NFATC2/MAPK1/APC/LEF1/PRKCA/CSNK1A1/LRP6/RYK/CDK6/MAP3K7/MAPK9/AXIN2/MTOR/AKT1/PIP5K1B/GJA1/MYC/CSNK1G1/TSC2/TCF7L2/ARRB2/CSNK1D/GSK3B/MAPK8/DVL2/TSC1/PI4K2A
REACTOME_CD28_DEPENDENT_PI3K_AKT_SIGNALING	REACTOME_CD28_DEPENDENT_PI3K_AKT_SIGNALING	REACTOME_CD28_DEPENDENT_PI3K_AKT_SIGNALING	22	0.594612495677715	1.56796639059743	0.00391572659036096	0.0170831478707231	0.0102894121703588	6052	tags=73%, list=32%, signal=50%	AKT3/CD28/PIK3R1/FYN/PIK3CA/MAP3K14/CD86/MAPKAP1/CD80/MTOR/AKT1/RICTOR/PDPK1/LCK/MAP3K8/PIK3R3
WP_PI3KAKTMTOR_SIGNALING_AND_THERAPEUTIC_OPPORTUNITIES_IN_PROSTATE_CANCER	WP_PI3KAKTMTOR_SIGNALING_AND_THERAPEUTIC_OPPORTUNITIES_IN_PROSTATE_CANCER	WP_PI3KAKTMTOR_SIGNALING_AND_THERAPEUTIC_OPPORTUNITIES_IN_PROSTATE_CANCER	32	0.541452225319282	1.48824665442133	0.00393944640899518	0.0171614300309746	0.0103365625795521	6052	tags=69%, list=32%, signal=47%	PTEN/NOS3/FOXO1/PIK3R1/PIK3CG/FOXO3/PIK3CA/RPTOR/TFEB/MAPKAP1/ATG13/GRB10/MTOR/AKT1/RICTOR/RB1CC1/NRAS/PIK3CB/CDKN1B/TSC2/KRAS/PIK3R3
WP_MAJOR_RECEPTORS_TARGETED_BY_EPINEPHRINE_AND_NOREPINEPHRINE	WP_MAJOR_RECEPTORS_TARGETED_BY_EPINEPHRINE_AND_NOREPINEPHRINE	WP_MAJOR_RECEPTORS_TARGETED_BY_EPINEPHRINE_AND_NOREPINEPHRINE	16	0.635458943368815	1.59446592457293	0.00394859440295966	0.0171760965903267	0.0103453964476095	2914	tags=50%, list=15%, signal=42%	ADCY9/ADRA1D/ADCY5/ADRA2A/ADCY4/ADCY2/ADCY3/ADCY7
WP_TGFBETA_SIGNALING_IN_THYROID_CELLS_FOR_EPITHELIALMESENCHYMAL_TRANSITION	WP_TGFBETA_SIGNALING_IN_THYROID_CELLS_FOR_EPITHELIALMESENCHYMAL_TRANSITION	WP_TGFBETA_SIGNALING_IN_THYROID_CELLS_FOR_EPITHELIALMESENCHYMAL_TRANSITION	19	0.611129098941191	1.57702199826934	0.00396842270389583	0.0172371108966002	0.0103821461936333	5194	tags=68%, list=27%, signal=50%	AKT3/VIM/FN1/TNC/MAPK1/CDH6/SNAI1/AKT1/RUNX2/SMAD4/CDH2/SNAI2/SMAD2
REACTOME_ADENYLATE_CYCLASE_INHIBITORY_PATHWAY	REACTOME_ADENYLATE_CYCLASE_INHIBITORY_PATHWAY	REACTOME_ADENYLATE_CYCLASE_INHIBITORY_PATHWAY	14	0.664195889313985	1.63608732400122	0.00399051154099533	0.0172825215572844	0.0104094976518215	2914	tags=57%, list=15%, signal=48%	GNAI2/ADCY9/ADCY5/ADCY4/GNAL/ADCY2/ADCY3/ADCY7
PID_A6B1_A6B4_INTEGRIN_PATHWAY	PID_A6B1_A6B4_INTEGRIN_PATHWAY	PID_A6B1_A6B4_INTEGRIN_PATHWAY	46	0.506834825019105	1.44939571246726	0.00398635173808919	0.0172825215572844	0.0104094976518215	3989	tags=43%, list=21%, signal=35%	LAMC1/ITGB1/LAMA2/LAMA4/LAMB2/LAMB1/PIK3R1/PMP22/SHC1/PIK3CA/PRKCA/LAMA1/GRB2/LAMC3/MET/RXRG/YWHAH/LAMA3/EGFR/AKT1
BIOCARTA_IGF1R_PATHWAY	BIOCARTA_IGF1R_PATHWAY	BIOCARTA_IGF1R_PATHWAY	23	0.601053520941137	1.59402055955877	0.00405949580667798	0.0175556943837559	0.010574033358389	3989	tags=61%, list=21%, signal=48%	PRKAR1A/PIK3R1/PRKACB/PRKAR2A/MAPK1/SHC1/PIK3CA/PRKAR2B/IRS1/GRB2/RAF1/IGF1R/YWHAH/AKT1
BIOCARTA_SPPA_PATHWAY	BIOCARTA_SPPA_PATHWAY	BIOCARTA_SPPA_PATHWAY	16	0.633251232864643	1.58892643345874	0.00418315691843603	0.0180641848905137	0.0108803041024193	3321	tags=62%, list=17%, signal=52%	ITGB1/F2R/PRKCB/TBXAS1/MAPK1/PTGS1/PRKCA/PLA2G4A/RAF1/PLCB1
REACTOME_DIGESTION	REACTOME_DIGESTION	REACTOME_DIGESTION	22	-0.387756571871273	-1.69963448040561	0.00424674063693159	0.0183121428625889	0.0110296525594434	3197	tags=55%, list=17%, signal=45%	LCT/SI/AMY1B/CLPS/ALPI/PIR/CHIA/PNLIPRP3/PNLIPRP1/AMY2A/GUCA2A/CEL
REACTOME_SIGNALING_BY_LEPTIN	REACTOME_SIGNALING_BY_LEPTIN	REACTOME_SIGNALING_BY_LEPTIN	11	0.729084812377598	1.71461626616215	0.004257005269851	0.0183298009517787	0.0110402882665854	2669	tags=73%, list=14%, signal=63%	JAK2/STAT5B/LEPR/STAT3/PTPN11/STAT5A/SOCS3/IRS1
BIOCARTA_CXCR4_PATHWAY	BIOCARTA_CXCR4_PATHWAY	BIOCARTA_CXCR4_PATHWAY	19	0.608365350652094	1.56989013062118	0.00427664037571859	0.0183759954905789	0.0110681118652178	4951	tags=74%, list=26%, signal=55%	NFKB1/CXCL12/PRKCB/PIK3R1/GNAQ/MAPK1/PIK3CA/PRKCA/CXCR4/CRK/RAF1/PTK2B/BCAR1/RELA
PID_P75_NTR_PATHWAY	PID_P75_NTR_PATHWAY	PID_P75_NTR_PATHWAY	66	0.47353499938913	1.39208062577805	0.00428010396482012	0.0183759954905789	0.0110681118652178	7164	tags=62%, list=37%, signal=39%	APP/RHOA/PIK3R1/RTN4/BIRC2/BIRC3/PRKACB/RHOB/SHC1/OMG/PIK3CA/BDNF/SQSTM1/NGFR/NTRK1/APH1B/CHUK/APAF1/TRAF6/MAGEH1/PSEN1/MAPK9/AKT1/NGF/MMP7/XIAP/PRDM4/IKBKG/BEX1/ADAM17/ARHGDIA/RHOC/NDN/MMP3/NTF3/SORT1/FURIN/BCL2L11/PRKCI/MYD88/MAPK8
REACTOME_INITIAL_TRIGGERING_OF_COMPLEMENT	REACTOME_INITIAL_TRIGGERING_OF_COMPLEMENT	REACTOME_INITIAL_TRIGGERING_OF_COMPLEMENT	22	0.593097571051467	1.56397160253712	0.00429588280560353	0.0183905876303287	0.0110769009093372	4399	tags=64%, list=23%, signal=49%	C4A/C4B/C3/FCN1/C1S/C1R/CFP/C1QC/C1QB/C1QA/MASP1/FCN2/CFD/CFB
WP_PDGF_PATHWAY	WP_PDGF_PATHWAY	WP_PDGF_PATHWAY	40	0.516429741014481	1.45520335642165	0.0042929829135608	0.0183905876303287	0.0110769009093372	5012	tags=60%, list=26%, signal=44%	JAK1/PDGFRB/NFKB1/RHOA/PIK3R1/SRF/STAT3/PTPN11/MAPK1/SHC1/PLA2G4A/CHUK/PDGFA/RASA1/GRB2/VAV1/RAF1/MAP2K4/JUN/MAP3K1/WASL/STAT1/PDGFB/SOS1
KEGG_MEDICUS_REFERENCE_TBK1_MEDIATED_AUTOPHAGOSOME_FORMATION	KEGG_MEDICUS_REFERENCE_TBK1_MEDIATED_AUTOPHAGOSOME_FORMATION	KEGG_MEDICUS_REFERENCE_TBK1_MEDIATED_AUTOPHAGOSOME_FORMATION	10	0.70394434658315	1.61429301658262	0.00434697534785675	0.0185312715290117	0.0111616367338022	5138	tags=90%, list=27%, signal=66%	MAP1LC3C/MAP1LC3B/SQSTM1/CALCOCO2/NBR1/OPTN/TAX1BP1/MAP1LC3B2/TBK1
REACTOME_REGULATION_OF_KIT_SIGNALING	REACTOME_REGULATION_OF_KIT_SIGNALING	REACTOME_REGULATION_OF_KIT_SIGNALING	16	0.628677130744385	1.57744929549039	0.00433953214594975	0.0185312715290117	0.0111616367338022	5992	tags=75%, list=31%, signal=52%	SH2B3/KITLG/FYN/CBL/PRKCA/KIT/LYN/GRB2/SOCS6/SOS1/LCK/SOCS1
BIOCARTA_TGFB_PATHWAY	BIOCARTA_TGFB_PATHWAY	BIOCARTA_TGFB_PATHWAY	19	0.608161330993838	1.56936365677187	0.00435369489304954	0.0185312715290117	0.0111616367338022	5194	tags=68%, list=27%, signal=50%	TGFBR2/SMAD7/TGFB2/TGFB3/APC/TGFBR1/CREBBP/TGFB1/MAP3K7/EP300/SMAD4/ZFYVE9/SMAD2
WP_EFFECT_OF_OMEGA3_PUFA_ON_HUNTINGTONS_DISEASE_PATHWAYS	WP_EFFECT_OF_OMEGA3_PUFA_ON_HUNTINGTONS_DISEASE_PATHWAYS	WP_EFFECT_OF_OMEGA3_PUFA_ON_HUNTINGTONS_DISEASE_PATHWAYS	119	0.429514829501996	1.30913938403135	0.00435018850707649	0.0185312715290117	0.0111616367338022	8060	tags=58%, list=42%, signal=34%	ITPR1/PTEN/AKT3/NFKB1/PIK3R5/PIK3R1/PIK3CG/PIK3C2A/PIK3R6/BCL2/MAPK1/PRR5L/RAB3GAP1/PIK3CA/ABCA1/CREB1/BDNF/IL6/PRKAG2/NTRK2/REST/PIK3CD/RPTOR/SIN3A/CYP46A1/PRKAA1/C1QA/PPARGC1A/PRKAB2/RAF1/SLC12A2/MAP2K4/MAPK9/HTT/MTOR/AHI1/EGFR/AKT1/MBP/RICTOR/CYP51A1/PIK3R4/GABRA2/CASP7/GRM1/EIF4E/PIK3CB/GABRG1/OPA1/TSC2/PIK3R3/EGF/CASP8/PRKAA2/BCL2L11/ELK1/RHEB/MAPK8/SP1/PRKAG1/RPS6KB1/RPS6KA5/TSC1/APOE/AKT2/…
WP_INTERACTIONS_BETWEEN_LOXL4_AND_OXIDATIVE_STRESS_PATHWAY	WP_INTERACTIONS_BETWEEN_LOXL4_AND_OXIDATIVE_STRESS_PATHWAY	WP_INTERACTIONS_BETWEEN_LOXL4_AND_OXIDATIVE_STRESS_PATHWAY	18	0.614192634792844	1.5759244576085	0.00437634679155656	0.0186010390811367	0.0112036586787835	4342	tags=56%, list=23%, signal=43%	IGFBP7/SIRT1/FN1/FGF7/PKD1/ANXA5/TGFB1/NFE2L2/EXOC6/LOXL4
KEGG_MEDICUS_VARIANT_MUTATION_INACTIVATED_RASD1_TO_CRHR_PKA_ACTH_SIGNALING_PATHWAY	KEGG_MEDICUS_VARIANT_MUTATION_INACTIVATED_RASD1_TO_CRHR_PKA_ACTH_SIGNALING_PATHWAY	KEGG_MEDICUS_VARIANT_MUTATION_INACTIVATED_RASD1_TO_CRHR_PKA_ACTH_SIGNALING_PATHWAY	27	0.557256042838211	1.50312454450361	0.00440742782953802	0.0187063829736535	0.0112671087371649	4902	tags=59%, list=26%, signal=44%	GNAI2/ADCY9/CREB5/PRKACB/CREB3L1/ADCY5/ATF2/CREB1/ADCY4/ADCY2/ADCY3/ADCY7/CREB3L2/RASD1/ADCY6/CREB3
REACTOME_ELEVATION_OF_CYTOSOLIC_CA2_LEVELS	REACTOME_ELEVATION_OF_CYTOSOLIC_CA2_LEVELS	REACTOME_ELEVATION_OF_CYTOSOLIC_CA2_LEVELS	16	0.626874373697299	1.57292589596653	0.00441771981794733	0.01871761044343	0.011273871194824	3027	tags=50%, list=16%, signal=42%	ITPR1/ITPR2/TRPC6/STIM1/P2RX7/TRPC3/P2RX1/ORAI2
WP_8P231_COPY_NUMBER_VARIATION_SYNDROME	WP_8P231_COPY_NUMBER_VARIATION_SYNDROME	WP_8P231_COPY_NUMBER_VARIATION_SYNDROME	52	0.49305080839777	1.42708594129618	0.00442454890842288	0.01871761044343	0.011273871194824	5949	tags=46%, list=31%, signal=32%	TLR4/MTMR6/CTNNB1/MTMR9/MAPK1/PPP1R3B/FCGR2B/FCGR2A/FAM167A/TNKS/MFHAS1/CTSB/SLC2A4/RAF1/TERF1/BMP1/SOX7/NEIL2/TLR2/MSRA/ERI1/TBX5/BLK/NUMA1
REACTOME_CARGO_TRAFFICKING_TO_THE_PERICILIARY_MEMBRANE	REACTOME_CARGO_TRAFFICKING_TO_THE_PERICILIARY_MEMBRANE	REACTOME_CARGO_TRAFFICKING_TO_THE_PERICILIARY_MEMBRANE	51	0.494311973979567	1.42607099818076	0.0044289734573313	0.01871761044343	0.011273871194824	5160	tags=53%, list=27%, signal=39%	PKD2/ASAP1/ARF4/GBF1/PKD1/BBS12/EXOC5/EXOC8/BBS9/ARL13B/CYS1/EXOC6/BBS2/BBS10/EXOC2/ARL6/UNC119B/MCHR1/BBS7/EXOC7/BBIP1/RP2/RAB8A/BBS4/EXOC4/LZTFL1/ARL3
REACTOME_SEMA3A_PLEXIN_REPULSION_SIGNALING_BY_INHIBITING_INTEGRIN_ADHESION	REACTOME_SEMA3A_PLEXIN_REPULSION_SIGNALING_BY_INHIBITING_INTEGRIN_ADHESION	REACTOME_SEMA3A_PLEXIN_REPULSION_SIGNALING_BY_INHIBITING_INTEGRIN_ADHESION	14	0.65866620621763	1.62246627550446	0.00446461705592979	0.0188414449902946	0.0113484584256588	3043	tags=57%, list=16%, signal=48%	TLN1/NRP1/FYN/PIP5K1C/SEMA3A/PLXNA4/RRAS/FARP2
BIOCARTA_AKAP13_PATHWAY	BIOCARTA_AKAP13_PATHWAY	BIOCARTA_AKAP13_PATHWAY	11	0.726269399513811	1.70799515348738	0.0045002555587627	0.0189380442848215	0.0114066414938074	2404	tags=64%, list=13%, signal=56%	AKAP13/LPAR1/RHOA/GNA12/PRKACB/PRKAR2A/PRKAR2B
BIOCARTA_MONOCYTE_PATHWAY	BIOCARTA_MONOCYTE_PATHWAY	BIOCARTA_MONOCYTE_PATHWAY	11	0.725633655604912	1.70650005054626	0.0045002555587627	0.0189380442848215	0.0114066414938074	5261	tags=100%, list=27%, signal=73%	ITGB1/ITGA4/PECAM1/ICAM1/ITGAM/ITGB2/ITGAL/CD44/SELP/SELE/SELL
REACTOME_REGULATION_OF_MECP2_EXPRESSION_AND_ACTIVITY	REACTOME_REGULATION_OF_MECP2_EXPRESSION_AND_ACTIVITY	REACTOME_REGULATION_OF_MECP2_EXPRESSION_AND_ACTIVITY	31	0.551821178857381	1.51201941556564	0.00453515432882899	0.019057911613792	0.011478839215379	3657	tags=48%, list=19%, signal=39%	NCOR2/CAMK2D/CAMK4/NCOR1/TNRC6C/CREB1/AGO3/TNRC6B/CAMK2A/HIPK2/SIN3A/MECP2/LBR/HTT/CALM1
KEGG_MEDICUS_PATHOGEN_HTLV_1_TAX_TO_NFY_MEDIATED_TRANSCRIPTION	KEGG_MEDICUS_PATHOGEN_HTLV_1_TAX_TO_NFY_MEDIATED_TRANSCRIPTION	KEGG_MEDICUS_PATHOGEN_HTLV_1_TAX_TO_NFY_MEDIATED_TRANSCRIPTION	13	0.661213609993205	1.60858980558797	0.00456301062347561	0.0191286990067585	0.0115214754243616	6495	tags=100%, list=34%, signal=66%	HLA-DOA/HLA-DMB/HLA-DPA1/HLA-DRA/HLA-DPB1/HLA-DQA1/HLA-DRB1/HLA-DQB1/HLA-DRB5/HLA-DQA2/HLA-DMA/NFYB/HLA-DOB
KEGG_MEDICUS_VARIANT_MUTATION_INACTIVATED_ATP2B3_TO_ANGIOTENSIN_ALDOSTERONE_SIGNALING_PATHWAY	KEGG_MEDICUS_VARIANT_MUTATION_INACTIVATED_ATP2B3_TO_ANGIOTENSIN_ALDOSTERONE_SIGNALING_PATHWAY	KEGG_MEDICUS_VARIANT_MUTATION_INACTIVATED_ATP2B3_TO_ANGIOTENSIN_ALDOSTERONE_SIGNALING_PATHWAY	23	0.597568290683171	1.5847775745459	0.00459063022275962	0.0191286990067585	0.0115214754243616	4902	tags=61%, list=26%, signal=45%	CAMK2D/CREB5/CAMK4/CAMK1/CREB3L1/ATF2/CREB1/CAMK2A/CAMK1G/CREB3L2/CALM1/CALM3/CALM2/CREB3
PID_S1P_S1P2_PATHWAY	PID_S1P_S1P2_PATHWAY	PID_S1P_S1P2_PATHWAY	24	0.585194509705964	1.55849845914932	0.00459063022275962	0.0191286990067585	0.0115214754243616	4366	tags=62%, list=23%, signal=48%	CDH5/GNAI2/RHOA/GNA12/GNAQ/GNA14/MAPK1/MAPK14/GNA13/S1PR2/IRS1/GNAO1/JUN/GNA11/GNAZ
WP_INTERLEUKIN1_IL1_STRUCTURAL_PATHWAY	WP_INTERLEUKIN1_IL1_STRUCTURAL_PATHWAY	WP_INTERLEUKIN1_IL1_STRUCTURAL_PATHWAY	49	0.498271740596574	1.43368957137069	0.0045824254932282	0.0191286990067585	0.0115214754243616	7590	tags=69%, list=40%, signal=42%	MAP3K3/NFKB1/IL1R1/TAB2/MAPK1/ATF2/MAPK14/TANK/MAP3K14/CHUK/MAPKAPK2/TRAF6/MAP3K7/MAP2K4/IL1RAP/MAPK9/MAP3K1/MBP/RELA/MYC/EIF4E/NFKBIA/MAP2K3/MAP3K8/IRAK4/MKNK1/FOS/IRAK2/MAPK11/ELK1/MYD88/MAPK8/TAB3/RPS6KA5
REACTOME_STIMULI_SENSING_CHANNELS	REACTOME_STIMULI_SENSING_CHANNELS	REACTOME_STIMULI_SENSING_CHANNELS	106	0.434345361725443	1.31643489708603	0.00457784306773498	0.0191286990067585	0.0115214754243616	4713	tags=35%, list=25%, signal=26%	TTYH2/BEST1/OSTM1/TRPC6/TRPC4/ANO6/STOM/TRPV2/CLIC2/SLC9B2/TRPC1/TRPC3/TRPM3/WNK1/WWP1/TSC22D3/ANO4/RYR2/CASQ2/TRPM6/RAF1/TRPM7/CLCN7/CLCN6/CALM1/ASPH/CLCN4/ANO5/NALCN/RIPK1/SLC9B1/TPCN1/SGK1/UNC80/MLKL/UBC/ANO2
REACTOME_ANTIGEN_PROCESSING_UBIQUITINATION_PROTEASOME_DEGRADATION	REACTOME_ANTIGEN_PROCESSING_UBIQUITINATION_PROTEASOME_DEGRADATION	REACTOME_ANTIGEN_PROCESSING_UBIQUITINATION_PROTEASOME_DEGRADATION	301	0.384606074299911	1.21361109653046	0.00457326979793704	0.0191286990067585	0.0115214754243616	6478	tags=45%, list=34%, signal=30%	PJA2/UBR1/KLHL5/FBXL7/HERC1/UBE2Q2/TRIP12/FBXW11/UBE2J1/FBXO30/ZBTB16/KLHL20/UBR4/FBXO32/FBXL5/KCTD7/ASB1/CBLB/FBXL3/FBXO31/KLHL42/CUL3/RNF41/CUL5/RNF123/HECW2/SOCS3/KBTBD8/WWP1/ASB2/RNF14/LNPEP/UBE4A/RNF115/FBXL14/ARIH2/HECTD2/SH3RF1/KLHL21/KLHL9/KLHL41/UBE2W/HECTD1/UBE3B/DZIP3/BTBD1/UBR2/FBXW2/UBE2D3/KBTBD13/RNF130/RNF19B/NEDD4/SMURF2/TRIM4/RNF111/HERC4/SPSB1/LTN1/UBE3C/KLHL13/MGRN1/FBXL13/KLHL…
WP_HOSTPATHOGEN_INTERACTION_OF_HUMAN_CORONAVIRUSES_INTERFERON_INDUCTION	WP_HOSTPATHOGEN_INTERACTION_OF_HUMAN_CORONAVIRUSES_INTERFERON_INDUCTION	WP_HOSTPATHOGEN_INTERACTION_OF_HUMAN_CORONAVIRUSES_INTERFERON_INDUCTION	32	0.537098016007887	1.47627858570297	0.0046147611569909	0.0192023184837815	0.0115658174360674	7249	tags=78%, list=38%, signal=49%	JAK1/NFKB1/TLR7/MAPK14/IFNAR1/CHUK/TRAF6/MAP3K7/TRAF3/JUN/RIPK1/EIF2AK2/STAT1/STAT2/TBK1/IKBKG/IFIH1/NFKBIA/FOS/IFNAR2/OAS3/MYD88/MAPK8/MAVS/TICAM1
WP_MODULATION_OF_PI3KAKTMTOR_SIGNALING_BY_BIOACTIVE_SPHINGOLIPIDS	WP_MODULATION_OF_PI3KAKTMTOR_SIGNALING_BY_BIOACTIVE_SPHINGOLIPIDS	WP_MODULATION_OF_PI3KAKTMTOR_SIGNALING_BY_BIOACTIVE_SPHINGOLIPIDS	14	0.655853341631572	1.61553745801639	0.00462265254308234	0.0192082527349617	0.0115693917162164	5003	tags=71%, list=26%, signal=53%	S1PR1/NFKB1/CERK/PIK3CA/HIF1A/S1PR3/IGF1R/MTOR/AKT1/PLD1
SIG_INSULIN_RECEPTOR_PATHWAY_IN_CARDIAC_MYOCYTES	SIG_INSULIN_RECEPTOR_PATHWAY_IN_CARDIAC_MYOCYTES	SIG_INSULIN_RECEPTOR_PATHWAY_IN_CARDIAC_MYOCYTES	51	0.49270417709912	1.42143256613204	0.0047267127848935	0.0196132174356405	0.0118133074600396	5012	tags=53%, list=26%, signal=39%	PTEN/SORBS1/AKT3/FOXO1/RPS6KA2/PIK3R1/CBL/F2RL2/MAPK1/SHC1/RPS6KA3/SOS2/PIK3CA/LNPEP/CYTH3/CAP1/PIK3CD/PTPN1/IRS1/SLC2A4/GRB2/RAF1/YWHAH/AKT1/PDPK1/IRS2/SOS1
REACTOME_ADP_SIGNALLING_THROUGH_P2Y_PURINOCEPTOR_12	REACTOME_ADP_SIGNALLING_THROUGH_P2Y_PURINOCEPTOR_12	REACTOME_ADP_SIGNALLING_THROUGH_P2Y_PURINOCEPTOR_12	22	0.590010277101973	1.55583054733581	0.00475207141328939	0.0196909402634348	0.011860120975691	4283	tags=50%, list=22%, signal=39%	GNG2/P2RY12/GNG11/GNAI2/GNG12/GNB4/GNGT2/GNB5/GNG7/GNB1/GNG10
REACTOME_PI_3K_CASCADE_FGFR1	REACTOME_PI_3K_CASCADE_FGFR1	REACTOME_PI_3K_CASCADE_FGFR1	21	0.584208057881952	1.52415952395672	0.00486287323548714	0.020122000532914	0.0121197544353147	4599	tags=57%, list=24%, signal=43%	FGF2/FGFR1/PIK3R1/PTPN11/KL/PIK3CA/GAB1/FGF10/FGF1/GRB2/FGF9/FRS2
PID_NOTCH_PATHWAY	PID_NOTCH_PATHWAY	PID_NOTCH_PATHWAY	58	0.475635841639601	1.38916676087525	0.00487558259902927	0.0201465311567677	0.0121345295635016	7400	tags=62%, list=39%, signal=38%	NOTCH2/MAML2/NCOR2/EPS15/NUMB/NOTCH4/CBL/RBPJ/NCOR1/ADAM12/MIB1/APH1B/PSEN1/CNTN1/DLL4/EP300/MAML1/SPEN/NOTCH1/DLL1/MFAP5/RBBP8/ITCH/MYC/PTCRA/CUL1/FBXW7/DNM1/DTX1/SKP1/FURIN/NEURL1/JAG1/CDKN1A/DNER/YY1
KEGG_MEDICUS_REFERENCE_LHCGR_GNAS_PKA_SIGNALING_PATHWAY	KEGG_MEDICUS_REFERENCE_LHCGR_GNAS_PKA_SIGNALING_PATHWAY	KEGG_MEDICUS_REFERENCE_LHCGR_GNAS_PKA_SIGNALING_PATHWAY	16	0.62317777911884	1.56365056173161	0.00496503443791334	0.0204876629375563	0.0123399978720068	4602	tags=56%, list=24%, signal=43%	ADCY9/PRKACB/ADCY5/ADCY4/ADCY2/ADCY3/ADCY7/ADCY6/LHCGR
KEGG_MEDICUS_REFERENCE_PTH_PTH1R_PKA_SIGNALING_PATHWAY	KEGG_MEDICUS_REFERENCE_PTH_PTH1R_PKA_SIGNALING_PATHWAY	KEGG_MEDICUS_REFERENCE_PTH_PTH1R_PKA_SIGNALING_PATHWAY	15	0.640822184612794	1.59039322543397	0.00499652514259355	0.0205890099842516	0.0124010405758216	2914	tags=53%, list=15%, signal=45%	ADCY9/PRKACB/ADCY5/ADCY4/ADCY2/ADCY3/PTH1R/ADCY7
WP_PI3KAKTMTOR_VITAMIN_D3_SIGNALING	WP_PI3KAKTMTOR_VITAMIN_D3_SIGNALING	WP_PI3KAKTMTOR_VITAMIN_D3_SIGNALING	22	0.586680749436432	1.547050732727	0.00505619769124585	0.0207923631144508	0.0125235229302792	7632	tags=82%, list=40%, signal=49%	IL10/SLC2A3/PIK3CA/CD86/HLA-DRA/CD80/MTOR/AKT1/HK3/RELA/MYC/TSC2/VDR/IL12A/PRKAA2/GSK3B/LDHA/TSC1
WP_REGUCALCIN_IN_PROXIMAL_TUBULE_EPITHELIAL_KIDNEY_CELLS	WP_REGUCALCIN_IN_PROXIMAL_TUBULE_EPITHELIAL_KIDNEY_CELLS	WP_REGUCALCIN_IN_PROXIMAL_TUBULE_EPITHELIAL_KIDNEY_CELLS	31	0.550226441007252	1.50764974893355	0.0050598716027425	0.0207923631144508	0.0125235229302792	6766	tags=71%, list=35%, signal=46%	ACTA2/MAPK1/TGFBR1/PIK3CA/APAF1/TGFB1/RGN/RAF1/FFAR3/MCU/MTOR/AKT1/PDE1B/MAP3K5/G3BP1/SMAD4/SMAD2/CALCA/TNFSF11/CASP8/NOS1/TNFRSF1A
WP_GPR143_IN_MELANOCYTES_AND_RETINAL_PIGMENT_EPITHELIUM_CELLS	WP_GPR143_IN_MELANOCYTES_AND_RETINAL_PIGMENT_EPITHELIUM_CELLS	WP_GPR143_IN_MELANOCYTES_AND_RETINAL_PIGMENT_EPITHELIUM_CELLS	30	0.554020047984159	1.51153523556104	0.00520454978344927	0.0213573444842925	0.0128638188890139	7131	tags=67%, list=37%, signal=42%	ITPR1/MITF/ADCY9/PRKCB/GNAQ/PRKACB/CREB1/SERPINF1/ADCY4/ADCY2/PLCB2/PLCB4/PLCB1/ARRB1/DCT/MLANA/PRKACA/TYRP1/ARRB2/POMC
KEGG_LONG_TERM_POTENTIATION	KEGG_LONG_TERM_POTENTIATION	KEGG_LONG_TERM_POTENTIATION	70	0.46630244584801	1.37776716948406	0.00524775750448859	0.0215049483390836	0.0129527226971043	3781	tags=40%, list=20%, signal=32%	ITPR1/PPP3CB/PPP1R12A/ITPR2/RAP1A/RAP1B/PPP3CC/PRKCB/RPS6KA2/CAMK2D/CAMK4/GNAQ/CACNA1C/PPP3CA/PRKACB/MAPK1/RPS6KA3/PRKCA/CAMK2A/CREBBP/PLCB2/PLCB4/RAF1/PLCB1/GRIN2A/CALM1/CALM3/EP300
BIOCARTA_LECTIN_PATHWAY	BIOCARTA_LECTIN_PATHWAY	BIOCARTA_LECTIN_PATHWAY	12	0.6703034230193	1.60809134918638	0.00530548503722368	0.0217115648010903	0.0130771706006673	3231	tags=58%, list=17%, signal=49%	C4A/C4B/C3/C7/C5/MASP1/C6
REACTOME_EXTRA_NUCLEAR_ESTROGEN_SIGNALING	REACTOME_EXTRA_NUCLEAR_ESTROGEN_SIGNALING	REACTOME_EXTRA_NUCLEAR_ESTROGEN_SIGNALING	75	0.465375567395972	1.38234142216187	0.00531687566626502	0.0217201017061509	0.0130823124946258	6683	tags=60%, list=35%, signal=39%	GNG2/GNG11/GNAI2/AKT3/GNG12/NOS3/CAV1/PIK3R1/SRF/BCL2/MMP2/FOXO3/MAPK1/SHC1/PIK3CA/CREB1/CAV2/GNB4/S1PR3/GNGT2/ESR1/IGF1R/GNB5/GNG7/CALM1/GNB1/HBEGF/EGFR/AKT1/ZDHHC7/GNG10/PDPK1/MMP7/STRN/NRAS/AREG/CDKN1B/KRAS/PIK3R3/EREG/MMP3/EGF/FOS/GNAI3/SPHK1
REACTOME_INTERFERON_GAMMA_SIGNALING	REACTOME_INTERFERON_GAMMA_SIGNALING	REACTOME_INTERFERON_GAMMA_SIGNALING	94	0.445081706894332	1.3396239230071	0.00532219254193129	0.0217201017061509	0.0130823124946258	5478	tags=48%, list=29%, signal=34%	JAK1/SMAD7/JAK2/VCAM1/CAMK2D/IRF8/ICAM1/TRIM22/PTPN11/MAPK1/NCAM1/PIAS1/SOCS3/IRF4/CAMK2A/PTPN1/TRIM3/SP100/HLA-DPA1/HLA-DRA/RAF1/CIITA/HLA-DPB1/HLA-DQA1/TRIM68/TRIM35/CD44/PTAFR/TRIM5/HLA-DRB1/B2M/HLA-DQB1/IFNGR1/HLA-E/HLA-DRB5/STAT1/HLA-DQA2/GBP1/FCGR1A/TRIM8/IFI30/TRIM21/PML/MT2A/IRF2
WP_OXIDATIVE_DAMAGE_RESPONSE	WP_OXIDATIVE_DAMAGE_RESPONSE	WP_OXIDATIVE_DAMAGE_RESPONSE	40	0.51268052762266	1.44463876751745	0.00533820716342155	0.0217555740501035	0.0131036779695569	7313	tags=68%, list=38%, signal=42%	NFKB1/C4B/C3AR1/BCL2/C5AR1/TNFRSF1B/C1S/C1R/TRAF1/C1QC/APAF1/TRAF6/C1QB/C5/C1QA/MAP2K4/TRAF3/MAP3K1/GADD45A/CDKN1B/CR2/CDC42/TNF/C2/CDKN1C/CDKN1A/BAG4
WP_IL1_SIGNALING	WP_IL1_SIGNALING	WP_IL1_SIGNALING	55	0.484926251322293	1.40959761336929	0.00546559706996485	0.0222442313628296	0.0133980029112332	3989	tags=45%, list=21%, signal=36%	MAP3K3/IRAK3/NFKB1/PIK3R1/MAP3K2/CCL2/PTPN11/IL1R1/TAB2/MAPK1/ATF2/MAPK14/MAP3K14/SQSTM1/PELI2/CHUK/MAPKAPK2/TRAF6/MAP3K7/MAP2K4/IL1RAP/MAPK9/JUN/MAP3K1/AKT1
BIOCARTA_DREAM_PATHWAY	BIOCARTA_DREAM_PATHWAY	BIOCARTA_DREAM_PATHWAY	13	0.657236986720696	1.59891554063011	0.00551526917350594	0.0224156836039482	0.0135012709265751	3900	tags=62%, list=20%, signal=49%	PRKAR1A/CREM/PRKACB/PRKAR2A/CREB1/PRKAR2B/KCNIP3/JUN
WP_MET_IN_TYPE_1_PAPILLARY_RENAL_CELL_CARCINOMA	WP_MET_IN_TYPE_1_PAPILLARY_RENAL_CELL_CARCINOMA	WP_MET_IN_TYPE_1_PAPILLARY_RENAL_CELL_CARCINOMA	56	0.489667473055024	1.42509279654908	0.00554549775334767	0.0225077511273168	0.0135567244473555	6356	tags=61%, list=33%, signal=41%	ETS1/RAPGEF1/HGF/RAP1A/RAP1B/AKT3/PIK3R1/CBL/STAT3/PTPN11/MAPK1/SOS2/PIK3CA/GAB1/TFE3/PIK3CD/PAK3/CRK/GRB2/JAK3/RAF1/C8orf34/MET/JUN/AKT1/STRN/NRAS/SOS1/PAK2/PIK3CB/KRAS/PIK3R3/ARAF/CDC42
KEGG_MEDICUS_REFERENCE_IL2_FAMILY_TO_JAK_STAT_SIGNALING_PATHWAY	KEGG_MEDICUS_REFERENCE_IL2_FAMILY_TO_JAK_STAT_SIGNALING_PATHWAY	KEGG_MEDICUS_REFERENCE_IL2_FAMILY_TO_JAK_STAT_SIGNALING_PATHWAY	23	0.591625723352687	1.56901762277568	0.00557702616415374	0.0226048359259219	0.0136151999412097	6544	tags=78%, list=34%, signal=52%	JAK1/STAT5B/IL7R/STAT3/IL2RA/STAT5A/IL7/JAK3/CRLF2/IL2RB/IL15/IL21R/IL4R/STAT1/IL15RA/TSLP/IL21/STAT6
WP_COMPLEMENTMEDIATED_INFLAMMATION_OF_PULMONARY_ALVEOLUS_IN_COVID19_HYPOTHETICAL_PATHWAY	WP_COMPLEMENTMEDIATED_INFLAMMATION_OF_PULMONARY_ALVEOLUS_IN_COVID19_HYPOTHETICAL_PATHWAY	WP_COMPLEMENTMEDIATED_INFLAMMATION_OF_PULMONARY_ALVEOLUS_IN_COVID19_HYPOTHETICAL_PATHWAY	12	0.666326104062983	1.59854956260591	0.00562460611413568	0.0227356527416287	0.0136939926874768	3231	tags=58%, list=17%, signal=49%	C3AR1/C3/C5AR1/FCN1/C7/C5/C6
BIOCARTA_TCRA_PATHWAY	BIOCARTA_TCRA_PATHWAY	BIOCARTA_TCRA_PATHWAY	12	0.6663008257552	1.59848891868456	0.00562460611413568	0.0227356527416287	0.0136939926874768	6397	tags=100%, list=33%, signal=67%	PTPRC/FYN/CD4/CD3G/HLA-DRA/HLA-DRB1/CD3E/HLA-DRB5/CD247/LCK/ZAP70/CD3D
KEGG_MEDICUS_REFERENCE_TAC3_TACR3_PLC_PKC_SIGNALING_PATHWAY	KEGG_MEDICUS_REFERENCE_TAC3_TACR3_PLC_PKC_SIGNALING_PATHWAY	KEGG_MEDICUS_REFERENCE_TAC3_TACR3_PLC_PKC_SIGNALING_PATHWAY	10	0.696130049269728	1.59637318294266	0.00567173246216511	0.0228639309974119	0.0137712564245957	3321	tags=60%, list=17%, signal=50%	PRKCB/GNAQ/PRKCA/PLCB2/PLCB4/PLCB1
PID_IL12_STAT4_PATHWAY	PID_IL12_STAT4_PATHWAY	PID_IL12_STAT4_PATHWAY	32	0.533488949350472	1.46635863131491	0.0056652548938126	0.0228639309974119	0.0137712564245957	7164	tags=81%, list=37%, signal=51%	PPP3CB/CD28/CD4/STAT3/PPP3CA/IL2RA/CD86/CREBBP/STAT4/CD3G/TGFB1/HLA-DRA/MAPK9/IL18R1/CD80/IL18RAP/ETV5/JUN/CD3E/CD247/PRF1/TBX21/FOS/CD3D/IL18/MAPK8
PID_NFAT_3PATHWAY	PID_NFAT_3PATHWAY	PID_NFAT_3PATHWAY	53	0.492953019708305	1.43026598288445	0.00568867929109876	0.0229011736773095	0.0137936881969304	4113	tags=45%, list=21%, signal=36%	MEF2D/PPP3CB/RCAN1/NFATC1/PRKCB/RCAN2/CAMK4/BCL2/PPP3CA/NFATC2/NFATC3/MAPK14/PRKCA/CSNK1A1/CREBBP/NR4A1/CABIN1/PRKCE/MAPK9/AKAP5/YWHAH/EP300/MAP3K1/PRKCH
REACTOME_SEMA4D_IN_SEMAPHORIN_SIGNALING	REACTOME_SEMA4D_IN_SEMAPHORIN_SIGNALING	REACTOME_SEMA4D_IN_SEMAPHORIN_SIGNALING	24	0.57900583753214	1.54201669815001	0.00572877966836095	0.0230002762090546	0.0138533789988814	3177	tags=50%, list=17%, signal=42%	ROCK1/ROCK2/RHOA/MYH9/RHOB/ARHGEF12/MYL9/ARHGAP35/MYH11/MYH10/RRAS/MET
WP_MIRNA_ROLE_IN_IMMUNE_RESPONSE_IN_SEPSIS	WP_MIRNA_ROLE_IN_IMMUNE_RESPONSE_IN_SEPSIS	WP_MIRNA_ROLE_IN_IMMUNE_RESPONSE_IN_SEPSIS	37	0.518159582709124	1.4492352747781	0.00572874041286706	0.0230002762090546	0.0138533789988814	7164	tags=73%, list=37%, signal=46%	TLR4/NFKB1/VCAM1/TLR7/ICAM1/TLR8/IL10/TAB2/MAPK14/IL6/CHUK/TRAF6/MAP3K7/TRAF3/CCL4/ELANE/RELA/IKBKG/NFKB2/NFKBIA/IRAK4/RELB/TNF/CCL3/REL/MYD88/MAPK8
REACTOME_POTENTIAL_THERAPEUTICS_FOR_SARS	REACTOME_POTENTIAL_THERAPEUTICS_FOR_SARS	REACTOME_POTENTIAL_THERAPEUTICS_FOR_SARS	98	0.437848011694628	1.32165937410402	0.00576880309997308	0.0231297085155466	0.0139313378364291	5262	tags=44%, list=27%, signal=32%	JAK1/ITGB1/S1PR1/CYSLTR1/ITGA4/ROCK1/ROCK2/JAK2/TLR7/BTK/NR3C1/IL6R/IL1R1/AP2A2/ARID4A/AP2B1/CUL3/PHF21A/FXYD6/IFNAR1/REST/ATP1A2/ARID4B/SAP30L/FXYD2/GRB2/JAK3/VAV1/NCK1/NFE2L2/PLCG2/ATP1B2/ATP1A1/IFNGR1/RIPK1/CD79B/CRBN/STAT2/PDCD1/SOS1/TBK1/SH3KBP1/AP2A1
REACTOME_INACTIVATION_OF_CSF3_G_CSF_SIGNALING	REACTOME_INACTIVATION_OF_CSF3_G_CSF_SIGNALING	REACTOME_INACTIVATION_OF_CSF3_G_CSF_SIGNALING	23	0.591283040116241	1.56810881165441	0.00580465644280312	0.0231988354097229	0.0139729739044196	6002	tags=74%, list=31%, signal=51%	JAK1/JAK2/STAT5B/STAT3/CUL5/STAT5A/HCK/SOCS3/LYN/CSF3R/UBE2D3/STAT1/CSF3/UBC/UBE2D1/SOCS1/UBB
WP_CANCER_IMMUNOTHERAPY_BY_PD1_BLOCKADE	WP_CANCER_IMMUNOTHERAPY_BY_PD1_BLOCKADE	WP_CANCER_IMMUNOTHERAPY_BY_PD1_BLOCKADE	23	0.590993159842231	1.56734003632828	0.00580465644280312	0.0231988354097229	0.0139729739044196	5656	tags=78%, list=30%, signal=55%	NFKB1/NFATC1/STAT3/PTPN11/NFATC2/NFAT5/NFATC3/PDCD1LG2/CD3G/HLA-DRB1/JUN/CD3E/NFATC4/CD274/CD8A/PDCD1/LCK/ZAP70
WP_MIRNA_REGULATION_OF_PROSTATE_CANCER_SIGNALING	WP_MIRNA_REGULATION_OF_PROSTATE_CANCER_SIGNALING	WP_MIRNA_REGULATION_OF_PROSTATE_CANCER_SIGNALING	31	0.542864119328796	1.48747659547736	0.00580946938567279	0.0231988354097229	0.0139729739044196	6023	tags=65%, list=31%, signal=44%	PDGFRB/AKT3/NFKB1/FOXO1/CTNNB1/BCL2/CREB3L1/MAPK1/PIK3CA/CREBBP/PDGFA/GRB2/RAF1/TCF7/MTOR/SOS1/IKBKG/CDKN1B/NFKBIA/KRAS
PID_CXCR3_PATHWAY	PID_CXCR3_PATHWAY	PID_CXCR3_PATHWAY	43	0.510671908931002	1.4484336839132	0.00585494813916064	0.0233177626292845	0.0140446053853155	6502	tags=70%, list=34%, signal=46%	GNG2/GNAI2/PIK3R1/MAPK1/MAPK14/PIK3CA/ITGB2/PIK3CD/ITGAL/GNAO1/RAF1/MAPKAP1/MTOR/GNB1/AKT1/RICTOR/PDPK1/GNAZ/ARRB1/CXCR3/NRAS/PIK3CB/MAP2K3/CXCL13/CCL11/KRAS/PIK3R3/DNM1/GNAI3/MAPK11
REACTOME_NETRIN_1_SIGNALING	REACTOME_NETRIN_1_SIGNALING	REACTOME_NETRIN_1_SIGNALING	43	0.51057670568975	1.4481636561732	0.00585494813916064	0.0233177626292845	0.0140446053853155	6553	tags=63%, list=34%, signal=41%	UNC5C/TRPC6/DOCK1/SLIT2/TRPC4/FYN/TRIO/PTPN11/SLIT3/TRPC1/TRPC3/PITPNA/NTN1/UNC5A/NCK1/ROBO1/ABLIM3/UNC5B/WASL/RGMB/RGMA/PRKCQ/NTN4/MYO10/DSCAML1/CDC42/ABLIM2
WP_NONGENOMIC_ACTIONS_OF_125_DIHYDROXYVITAMIN_D3	WP_NONGENOMIC_ACTIONS_OF_125_DIHYDROXYVITAMIN_D3	WP_NONGENOMIC_ACTIONS_OF_125_DIHYDROXYVITAMIN_D3	75	0.464068548319104	1.37845908123963	0.00591176163697776	0.0235125084651418	0.0141619034493936	7456	tags=64%, list=39%, signal=39%	JAK1/ETS1/TLR4/NFKB1/PRKCB/CAMK2D/CAV1/CCL2/TLR8/MAPK1/MAPK14/PRKCA/IL6/CAMK2A/PLCB2/PLCB4/CD40LG/SP3/MED1/RXRG/PLCB1/PLCG2/PRKCE/MAPK9/JUN/IFNGR1/PRKCH/TLR2/STAT1/STAT2/NRAS/PRKCQ/CD40/NFKB2/KRAS/VDR/RELB/TNF/IFI44L/MAPK11/TNFRSF1A/MAPK12/IFNAR2/MAPK8/RSAD2/MAPK7/SP1/NOD2
PID_CERAMIDE_PATHWAY	PID_CERAMIDE_PATHWAY	PID_CERAMIDE_PATHWAY	44	0.507660011607047	1.44240557580401	0.00593547983812913	0.0235752815495744	0.0141997125314094	7313	tags=64%, list=38%, signal=39%	NFKB1/BCL2/BIRC3/PRKRA/SMPD1/MAPK1/PDGFA/RAF1/MAP2K4/MAP4K4/CRADD/MAP3K1/AKT1/RIPK1/EIF2AK2/ASAH1/RELA/MYC/NFKBIA/MADD/EGF/KSR1/TNF/CASP8/TNFRSF1A/PAWR/MAPK8/BAG4
REACTOME_COMPLEX_III_ASSEMBLY	REACTOME_COMPLEX_III_ASSEMBLY	REACTOME_COMPLEX_III_ASSEMBLY	23	-0.37125948838871	-1.6605553301826	0.00599810323561008	0.0236658229920286	0.0142542468729114	1845	tags=39%, list=10%, signal=35%	UQCR11/MT-CYB/CYC1/BCS1L/UQCRH/UQCC2/UQCRQ/UQCR10/UQCC3
REACTOME_ABORTIVE_ELONGATION_OF_HIV_1_TRANSCRIPT_IN_THE_ABSENCE_OF_TAT	REACTOME_ABORTIVE_ELONGATION_OF_HIV_1_TRANSCRIPT_IN_THE_ABSENCE_OF_TAT	REACTOME_ABORTIVE_ELONGATION_OF_HIV_1_TRANSCRIPT_IN_THE_ABSENCE_OF_TAT	23	-0.371142339086707	-1.66003134923679	0.00599810323561008	0.0236658229920286	0.0142542468729114	961	tags=30%, list=5%, signal=29%	POLR2G/NELFCD/NELFA/POLR2F/POLR2I/POLR2H/POLR2J
PID_TCR_CALCIUM_PATHWAY	PID_TCR_CALCIUM_PATHWAY	PID_TCR_CALCIUM_PATHWAY	28	0.543800202080656	1.47218109949865	0.00597141614390993	0.0236658229920286	0.0142542468729114	3900	tags=50%, list=20%, signal=40%	PPP3CB/RCAN1/NFATC1/RCAN2/PPP3CA/NFATC2/NFATC3/IL2RA/PTGS2/BATF3/CD40LG/CABIN1/AKAP5/JUN
KEGG_UBIQUITIN_MEDIATED_PROTEOLYSIS	KEGG_UBIQUITIN_MEDIATED_PROTEOLYSIS	KEGG_UBIQUITIN_MEDIATED_PROTEOLYSIS	129	0.422587734943783	1.29128441814129	0.00598612244424827	0.0236658229920286	0.0142542468729114	6723	tags=53%, list=35%, signal=34%	HERC1/UBE2Q2/TRIP12/FBXW11/UBE2J1/BIRC2/CBL/BIRC3/CBLB/CUL3/PIAS1/BIRC6/CUL5/SOCS3/WWP1/UBE4A/TRAF6/CUL4B/KLHL9/UBE2W/UBE3B/UBE2D3/NEDD4/SMURF2/HERC4/UBE3C/KLHL13/MGRN1/CDC27/UBE2B/UBE2E1/UBR5/UBE2G1/HERC2/MAP3K1/UBE2H/ANAPC1/RCHY1/WWP2/UBE3A/HUWE1/UBE2G2/FBXW8/BTRC/ITCH/TRIM32/TRIM37/UBE2Z/ERCC8/CUL2/XIAP/UBE4B/PML/UBA3/CUL1/UBE2E2/UBE2D1/FBXW7/SOCS1/DDB1/CDC23/UBE2QL1/UBE2E3/SMURF1/SKP1/CUL4A/A…
REACTOME_ION_CHANNEL_TRANSPORT	REACTOME_ION_CHANNEL_TRANSPORT	REACTOME_ION_CHANNEL_TRANSPORT	183	0.402071427330328	1.24642191205526	0.00598612244424827	0.0236658229920286	0.0142542468729114	7301	tags=47%, list=38%, signal=29%	ATP8B4/ATP8B2/TTYH2/BEST1/OSTM1/TRPC6/TRPC4/CAMK2D/ANO6/STOM/ATP10D/ATP10A/TRPV2/CLIC2/SLC9B2/ATP11C/TRPC1/TRPC3/ATP6V1B2/TRPM3/FXYD6/WNK1/WWP1/TSC22D3/ANO4/PLN/RYR2/ATP8A1/CAMK2A/ATP9B/ATP1A2/ATP2B4/ATP2A2/FXYD2/CASQ2/TRPM6/RAF1/TRPM7/CLCN7/ATP6V0A2/ATP1B2/CLCN6/ATP2B1/CALM1/ASPH/ATP1A1/CLCN4/ATP6V1G2/ANO5/NALCN/RIPK1/SLC9B1/ATP7A/TPCN1/SGK1/ATP2A3/ATP6V1D/UNC80/MLKL/ATP6V1A/UBC/ANO2/CUTC/ATP11A…
WP_AMPLIFICATION_AND_EXPANSION_OF_ONCOGENIC_PATHWAYS_AS_METASTATIC_TRAITS	WP_AMPLIFICATION_AND_EXPANSION_OF_ONCOGENIC_PATHWAYS_AS_METASTATIC_TRAITS	WP_AMPLIFICATION_AND_EXPANSION_OF_ONCOGENIC_PATHWAYS_AS_METASTATIC_TRAITS	17	0.616291546786485	1.56521656591346	0.00604063151829642	0.0237390426466385	0.014298348066143	4451	tags=65%, list=23%, signal=50%	VCAM1/PIK3CG/TNC/CYTIP/LEF1/CXCR4/EPAS1/TCF7L1/POSTN/TCF7/NOTCH1
WP_PRION_DISEASE_PATHWAY	WP_PRION_DISEASE_PATHWAY	WP_PRION_DISEASE_PATHWAY	32	0.531361635140102	1.46051145199152	0.00604043202287552	0.0237390426466385	0.014298348066143	3781	tags=50%, list=20%, signal=40%	MEF2C/EBF1/NFKB1/FGFR1/FYN/BCL2/STAT3/MAPK1/NCAM1/POU2F2/CREB1/IRF4/SPI1/PRNP/RFX5/EP300
REACTOME_SIGNALING_BY_FGFR1_IN_DISEASE	REACTOME_SIGNALING_BY_FGFR1_IN_DISEASE	REACTOME_SIGNALING_BY_FGFR1_IN_DISEASE	37	0.51681374139568	1.44547110487604	0.00602827823610917	0.0237390426466385	0.014298348066143	6144	tags=65%, list=32%, signal=44%	FGF2/FGFR1/PIK3R1/STAT5B/STAT3/FGFR1OP2/LRRFIP1/GAB2/PIK3CA/GAB1/STAT5A/CUX1/MYO18A/FGF1/GRB2/FGF9/FRS2/STAT1/NRAS/SOS1/CNTRL/KRAS/ERLIN2/FGF5
REACTOME_IRS_MEDIATED_SIGNALLING	REACTOME_IRS_MEDIATED_SIGNALLING	REACTOME_IRS_MEDIATED_SIGNALLING	48	0.500403216146001	1.43617498894832	0.00607261636302429	0.0238017720508511	0.0143361308389686	7368	tags=67%, list=38%, signal=41%	FGF2/FGFR1/PIK3R1/PTPN11/FGF7/KL/FLT3/GAB2/PIK3CA/GAB1/FGF10/FGF1/PDE3B/IRS1/GRB2/FGF16/PIK3C3/PDPK1/FGF9/PIK3R4/FRS2/IRS2/NRAS/SOS1/PIK3CB/TLR9/KRAS/FGF5/FGF6/THEM4/FGF20/FGF18
REACTOME_INTERLEUKIN_17_SIGNALING	REACTOME_INTERLEUKIN_17_SIGNALING	REACTOME_INTERLEUKIN_17_SIGNALING	71	0.456421963069148	1.34902943975761	0.00606654374666126	0.0238017720508511	0.0143361308389686	8352	tags=69%, list=44%, signal=39%	MEF2C/MEF2A/NFKB1/DUSP3/RPS6KA2/FBXW11/NOD1/PPP2CB/TAB2/MAPK1/ATF2/RPS6KA3/MAPK14/CREB1/CHUK/MAPKAPK2/TRAF6/MAP3K7/MAP2K4/MAPK9/JUN/PPP2R5D/ATF1/BTRC/UBC/IL17RA/IKBKG/CUL1/MAP2K3/MAP3K8/UBB/MAPKAPK3/FOS/IRAK2/SKP1/MAPK11/DUSP4/IL17RC/ELK1/MAPK8/MAPK7/DUSP6/NOD2/TAB3/RPS6KA5/MAP2K1/PPP2CA/PPP2R1B/DUSP7
WP_RESISTIN_AS_A_REGULATOR_OF_INFLAMMATION	WP_RESISTIN_AS_A_REGULATOR_OF_INFLAMMATION	WP_RESISTIN_AS_A_REGULATOR_OF_INFLAMMATION	33	0.525000508231003	1.44922411248982	0.00610930890902443	0.0239140405384869	0.0144037516751148	8102	tags=82%, list=42%, signal=47%	ITPR1/AKT3/NFKB1/PIK3CG/MAPK1/MAPK14/PIK3CA/IL6/PIK3CD/CHUK/PLCD4/PLCB2/PLCB4/PLCB1/PLCG2/AKT1/RELA/IKBKG/PIK3CB/NFKBIA/IL12A/TNF/IL12B/CXCL8/AKT2/RETN/PLCG1
REACTOME_TRANSLOCATION_OF_SLC2A4_GLUT4_TO_THE_PLASMA_MEMBRANE	REACTOME_TRANSLOCATION_OF_SLC2A4_GLUT4_TO_THE_PLASMA_MEMBRANE	REACTOME_TRANSLOCATION_OF_SLC2A4_GLUT4_TO_THE_PLASMA_MEMBRANE	69	0.463407180331158	1.36754227908058	0.00614097893808861	0.0240063795066595	0.0144593686907903	7762	tags=64%, list=41%, signal=38%	MYH9/SNAP23/MYO1C/MYO5A/LNPEP/EXOC5/EXOC8/PRKAG2/RHOQ/ACTB/SLC2A4/PRKAB2/VAMP2/TUBB6/KIF3B/EXOC6/TUBA1A/CALM1/YWHAH/EXOC2/KIFAP3/AKT1/TBC1D1/EXOC7/STXBP3/TBC1D4/RAB14/RAB8A/PRKAB1/EXOC4/KIF3A/TUBB2B/TUBA1B/YWHAG/PRKAA2/RAB4A/EXOC3/C2CD5/RALA/PRKAG1/YWHAB/TUBB2A/RALGAPB/AKT2
REACTOME_SIGNALING_BY_KIT_IN_DISEASE	REACTOME_SIGNALING_BY_KIT_IN_DISEASE	REACTOME_SIGNALING_BY_KIT_IN_DISEASE	20	0.59548211017883	1.54538115696332	0.00617106958464729	0.0240923097713365	0.0145111256572382	6052	tags=80%, list=32%, signal=55%	JAK2/PIK3R1/FYN/STAT5B/STAT3/PIK3CA/STAT5A/KIT/LYN/GRB2/STAT1/NRAS/SOS1/LCK/KRAS/PIK3R3
WP_POLYCYSTIC_KIDNEY_DISEASE_PATHWAY	WP_POLYCYSTIC_KIDNEY_DISEASE_PATHWAY	WP_POLYCYSTIC_KIDNEY_DISEASE_PATHWAY	85	0.447961543180255	1.33640312720583	0.00621541414056292	0.0242335897790189	0.0145962205262563	7358	tags=56%, list=38%, signal=35%	PKD2/GNAI2/PDE1A/KDR/CTNNB1/IGF1/GNAQ/FZD7/PKD1/AVPR2/FLT1/FZD4/PRKAG2/FZD1/WNT5B/PRKAA1/FZD8/PRKAB2/SLC12A2/PLCG2/IGF1R/SSTR2/WNT9B/MTOR/WNT2B/JUN/GNA11/ADCY6/SFRP4/PRKAB1/NRAS/MYC/TSC2/WNT2/WNT9A/KRAS/CFTR/VEGFB/EGF/FOS/TNF/GNAI3/PRKAA2/WNT11/RHEB/GSK3B/DVL2/PRKAG1
BIOCARTA_RHO_PATHWAY	BIOCARTA_RHO_PATHWAY	BIOCARTA_RHO_PATHWAY	21	0.577348386131299	1.50626310180212	0.00624130015088607	0.024302624833922	0.0146378012782042	6352	tags=76%, list=33%, signal=51%	TLN1/VCL/ARHGAP1/ROCK1/RHOA/PPP1R12B/ARHGAP5/GSN/ARHGAP6/OPHN1/ARHGAP4/PIP5K1B/PIP5K1A/DIAPH1/LIMK1/ARHGEF11
BIOCARTA_TOLL_PATHWAY	BIOCARTA_TOLL_PATHWAY	BIOCARTA_TOLL_PATHWAY	25	0.562353529391493	1.50498092746054	0.006322903500064	0.0245560082335819	0.0147904175440094	7164	tags=84%, list=37%, signal=53%	NFKB1/TLR7/PPARA/MAPK14/MAP3K14/CHUK/TRAF6/MAP3K7/MAP2K4/JUN/MAP3K1/TLR3/EIF2AK2/RELA/IKBKG/NFKBIA/MAP2K3/FOS/ELK1/MYD88/MAPK8
WP_GNAQ_PATHWAYS_IN_PORTWINE_STAIN	WP_GNAQ_PATHWAYS_IN_PORTWINE_STAIN	WP_GNAQ_PATHWAYS_IN_PORTWINE_STAIN	21	0.576074859221055	1.5029405557621	0.00631787956593478	0.0245560082335819	0.0147904175440094	3989	tags=52%, list=21%, signal=42%	NFKB1/RHOA/YAP1/TRIO/GNAQ/MAPK1/PIK3CA/RAF1/MAP2K4/MTOR/AKT1
REACTOME_DEUBIQUITINATION	REACTOME_DEUBIQUITINATION	REACTOME_DEUBIQUITINATION	238	0.38821121332227	1.21491636546605	0.00635792665045164	0.0246597912251851	0.0148529274505535	6447	tags=44%, list=34%, signal=29%	TGFBR2/PTEN/NLRP3/USP12/MBD5/SMAD7/RHOA/STAMBPL1/ZRANB1/NOD1/USP25/BIRC2/CYLD/TNFAIP3/BIRC3/IL33/STAM2/USP4/JOSD1/USP9X/USP34/APC/TGFBR1/USP47/RNF146/HIF1A/SNX3/RNF123/USP37/SMAD1/INO80/TRAF6/ATXN7/ACTB/ASXL2/TNKS/MUL1/MAT2B/USP19/VCPIP1/TGFB1/ESR1/USP13/USP22/KAT2B/MAP3K7/SMURF2/BECN1/TRIM4/TRAF3/USP15/TNKS2/UIMC1/AXIN2/USP8/IDE/EP300/WDR48/USP28/FOXK1/USP24/RIPK1/STAM/INO80D/USP11/TADA2B/USP33/…
REACTOME_VEGFR2_MEDIATED_VASCULAR_PERMEABILITY	REACTOME_VEGFR2_MEDIATED_VASCULAR_PERMEABILITY	REACTOME_VEGFR2_MEDIATED_VASCULAR_PERMEABILITY	27	0.548342434811809	1.4790812646204	0.00636624428511338	0.0246598588931836	0.0148529682079088	5029	tags=56%, list=26%, signal=41%	CDH5/AKT3/NOS3/CTNNB1/CAV1/PAK3/VAV1/MAPKAP1/CALM1/MTOR/AKT1/RICTOR/PDPK1/CTNNA1/PAK2
REACTOME_KERATAN_SULFATE_KERATIN_METABOLISM	REACTOME_KERATAN_SULFATE_KERATIN_METABOLISM	REACTOME_KERATAN_SULFATE_KERATIN_METABOLISM	36	0.522559912122995	1.46052954508381	0.00638343488174733	0.0246942513459262	0.0148736832496854	3777	tags=44%, list=20%, signal=36%	GNS/FMOD/ST3GAL2/LUM/GLB1L/OGN/HEXB/OMD/PRELP/GLB1/B4GALT5/B4GAT1/ST3GAL6/B3GNT2/CHST1/KERA
KEGG_MEDICUS_VARIANT_MUTATION_CAUSED_ABERRANT_ABETA_TO_MGLUR5_CA2_APOPTOTIC_PATHWAY	KEGG_MEDICUS_VARIANT_MUTATION_CAUSED_ABERRANT_ABETA_TO_MGLUR5_CA2_APOPTOTIC_PATHWAY	KEGG_MEDICUS_VARIANT_MUTATION_CAUSED_ABERRANT_ABETA_TO_MGLUR5_CA2_APOPTOTIC_PATHWAY	22	0.581650939448829	1.53378735015603	0.00642476951347499	0.0247895976942003	0.0149311116512748	3515	tags=41%, list=18%, signal=33%	ITPR1/ITPR2/APP/GNAQ/APAF1/PLCB2/PLCB4/PLCB1/MCU
PID_TRAIL_PATHWAY	PID_TRAIL_PATHWAY	PID_TRAIL_PATHWAY	28	0.541745818803469	1.46661945347456	0.0064220833270455	0.0247895976942003	0.0149311116512748	6434	tags=68%, list=34%, signal=45%	PIK3R1/CFLAR/SMPD1/MAPK1/PIK3CA/TNFRSF10D/TNFRSF10C/PIK3CD/CHUK/MAP2K4/MAP3K1/RIPK1/CASP10/TNFRSF10B/IKBKG/PIK3CB/TNFRSF10A/PIK3R3/CASP8
KEGG_MEDICUS_VARIANT_MUTATION_CAUSED_ABERRANT_HTT_TO_ELECTRON_TRANSFER_IN_COMPLEX_III	KEGG_MEDICUS_VARIANT_MUTATION_CAUSED_ABERRANT_HTT_TO_ELECTRON_TRANSFER_IN_COMPLEX_III	KEGG_MEDICUS_VARIANT_MUTATION_CAUSED_ABERRANT_HTT_TO_ELECTRON_TRANSFER_IN_COMPLEX_III	12	-0.52784522430332	-1.91358007944539	0.0064455670043189	0.0248375869907023	0.0149600162568668	1845	tags=58%, list=10%, signal=53%	UQCR11/MT-CYB/UQCRHL/CYC1/UQCRH/UQCRQ/UQCR10
REACTOME_CS_DS_DEGRADATION	REACTOME_CS_DS_DEGRADATION	REACTOME_CS_DS_DEGRADATION	14	0.646217251219592	1.59180125966043	0.0065190859215378	0.025088347503742	0.0151110527224083	2047	tags=43%, list=11%, signal=38%	ARSB/IDS/DCN/VCAN/CSPG4/HEXB
KEGG_MEDICUS_VARIANT_MUTATION_ACTIVATED_GNAS_TO_CRHR_PKA_ACTH_SIGNALING_PATHWAY	KEGG_MEDICUS_VARIANT_MUTATION_ACTIVATED_GNAS_TO_CRHR_PKA_ACTH_SIGNALING_PATHWAY	KEGG_MEDICUS_VARIANT_MUTATION_ACTIVATED_GNAS_TO_CRHR_PKA_ACTH_SIGNALING_PATHWAY	24	0.575440499174775	1.5325214376099	0.00656342488321773	0.0252263070220438	0.0151941476155378	4902	tags=58%, list=26%, signal=43%	ADCY9/CREB5/PRKACB/CREB3L1/ADCY5/ATF2/CREB1/ADCY4/ADCY2/ADCY3/ADCY7/CREB3L2/ADCY6/CREB3
REACTOME_OTHER_SEMAPHORIN_INTERACTIONS	REACTOME_OTHER_SEMAPHORIN_INTERACTIONS	REACTOME_OTHER_SEMAPHORIN_INTERACTIONS	19	0.595285688186367	1.53613798974927	0.00658828631169989	0.0252891455194578	0.0152319960966814	3010	tags=47%, list=16%, signal=40%	ITGB1/ITGA1/PLXNC1/PTPRC/SEMA6D/PLXND1/PLXNA4/SEMA3E/TYROBP
WP_TOLLLIKE_RECEPTOR_SIGNALING_RELATED_TO_MYD88	WP_TOLLLIKE_RECEPTOR_SIGNALING_RELATED_TO_MYD88	WP_TOLLLIKE_RECEPTOR_SIGNALING_RELATED_TO_MYD88	31	0.540399453663631	1.48072328030681	0.00663402850506883	0.0254247001758132	0.0153136425087716	7249	tags=77%, list=38%, signal=48%	TLR4/TLR1/NFKB1/TLR7/TLR8/MAPK1/TLR6/CHUK/TRAF6/TIRAP/TRAF3/TLR3/TLR5/TLR2/RELA/TBK1/IKBKG/NFKB2/TLR9/IRAK4/RELB/REL/MYD88/TICAM1
WP_SELECTIVE_EXPRESSION_OF_CHEMOKINE_RECEPTORS_DURING_TCELL_POLARIZATION	WP_SELECTIVE_EXPRESSION_OF_CHEMOKINE_RECEPTORS_DURING_TCELL_POLARIZATION	WP_SELECTIVE_EXPRESSION_OF_CHEMOKINE_RECEPTORS_DURING_TCELL_POLARIZATION	29	0.537375318416211	1.46233896323878	0.00664071603380378	0.0254247001758132	0.0153136425087716	4695	tags=59%, list=25%, signal=44%	TGFB2/CD28/TGFB3/CD4/CCR4/CCR1/CCR2/CXCR4/CD40LG/TGFB1/CCR5/IL18R1/IL12RB1/IFNGR1/CCL4/IL4R/CXCR3
REACTOME_NRAGE_SIGNALS_DEATH_THROUGH_JNK	REACTOME_NRAGE_SIGNALS_DEATH_THROUGH_JNK	REACTOME_NRAGE_SIGNALS_DEATH_THROUGH_JNK	59	0.471518164337868	1.37929654785349	0.00666202556666038	0.0254407171703702	0.0153232897623091	6883	tags=54%, list=36%, signal=35%	AKAP13/ARHGEF17/RASGRF2/ARHGEF40/ARHGEF3/ITSN1/TRIO/FGD2/ARHGEF6/ARHGEF15/SOS2/ABR/ARHGEF12/TIAM2/GNA13/FGD4/NGFR/ARHGEF2/PREX1/VAV1/PLEKHG2/NGF/SOS1/ARHGEF9/ARHGEF10/ARHGEF37/KALRN/ARHGEF26/FGD1/ARHGEF11/BCL2L11/VAV2
PID_AP1_PATHWAY	PID_AP1_PATHWAY	PID_AP1_PATHWAY	69	0.462204460477213	1.36399298092559	0.00666202556666038	0.0254407171703702	0.0153232897623091	8359	tags=68%, list=44%, signal=39%	ETS1/PTEN/NFATC1/CTNNB1/MAF/NR3C1/CCL2/IL10/EGR1/NFATC2/NFATC3/COL1A2/ATF2/DUSP1/CREB1/HIF1A/IL6/ELF1/TGFB1/ESR1/MAFG/TIMP1/EP300/JUN/AGT/EDN1/GJA1/PENK/MYC/MT2A/CDKN1B/FOS/CRTC1/FOSL2/TCF7L2/ATF3/BCL2L11/FOSB/SP1/PLAU/FOSL1/CXCL8/MMP9/FABP4/HLA-A/IL2/CBFB
KEGG_PRION_DISEASES	KEGG_PRION_DISEASES	KEGG_PRION_DISEASES	35	0.51307051237887	1.42798771094811	0.00668878068941806	0.0255100993944301	0.0153650796189591	4451	tags=46%, list=23%, signal=35%	LAMC1/FYN/EGR1/PRKACB/MAPK1/NCAM1/IL6/C7/C1QC/C1QB/C5/C1QA/PRNP/C6/NCAM2/NOTCH1
WP_PANCREATIC_ADENOCARCINOMA_PATHWAY	WP_PANCREATIC_ADENOCARCINOMA_PATHWAY	WP_PANCREATIC_ADENOCARCINOMA_PATHWAY	87	0.447025781701513	1.33685963841105	0.00673646083643978	0.0256590065962341	0.0154547684506716	7427	tags=55%, list=39%, signal=34%	TGFBR2/JAK1/AKT3/NFKB1/TGFB2/RHOA/POLK/PIK3R1/TGFB3/STAT3/ARHGEF6/MAPK1/TGFBR1/PIK3CA/RALB/PIK3CD/RB1/CHUK/PAK3/TGFB1/CDK6/RAF1/MAPK9/MTOR/GADD45B/EGFR/AKT1/STAT1/SMAD4/GADD45A/RELA/PLD1/PAK2/SMAD2/IKBKG/PIK3CB/RAC2/KRAS/PIK3R3/EGF/ARAF/CDC42/CDK4/MAPK8/CDKN1A/RALA/DUSP6/RPS6KB1
PID_ECADHERIN_STABILIZATION_PATHWAY	PID_ECADHERIN_STABILIZATION_PATHWAY	PID_ECADHERIN_STABILIZATION_PATHWAY	39	0.507599665203638	1.42681237439166	0.00677031239843194	0.0257549271904498	0.0155125427283972	6962	tags=67%, list=36%, signal=43%	VCL/LPP/HGF/ROCK1/ACTN1/RHOA/CTNNB1/PIP5K1C/ZYX/LIMA1/ENAH/NCKAP1/MET/NCK1/IGF1R/EGFR/CTNNA1/EXOC4/KIFC3/DIAPH1/VASP/EGF/ABI1/EXOC3/CYFIP2/ARF6
WP_AUTOPHAGY	WP_AUTOPHAGY	WP_AUTOPHAGY	30	0.548658162665506	1.49690638121241	0.0068520081635693	0.0260064408266034	0.0156640328102272	6820	tags=73%, list=36%, signal=47%	MAP1LC3B/UVRAG/ATG9A/ATG16L1/AMBRA1/PRKAG2/RPTOR/PRKAA1/PRKAB2/BECN1/PIK3C3/ATG13/ATG7/MTOR/PIK3R4/PRKAB1/RB1CC1/ATG5/ATG12/ATG14/PRKAA2/ATG3
REACTOME_CTLA4_INHIBITORY_SIGNALING	REACTOME_CTLA4_INHIBITORY_SIGNALING	REACTOME_CTLA4_INHIBITORY_SIGNALING	21	0.572606118953262	1.49389084574191	0.00685393576816912	0.0260064408266034	0.0156640328102272	4112	tags=62%, list=21%, signal=49%	AKT3/FYN/PTPN11/PPP2CB/PPP2R5E/LYN/CD86/PPP2R5B/PPP2R5C/CD80/PPP2R5D/AKT1/PPP2R5A
KEGG_MEDICUS_REFERENCE_ORGANIZATION_OF_THE_OUTER_KINETOCHORE	KEGG_MEDICUS_REFERENCE_ORGANIZATION_OF_THE_OUTER_KINETOCHORE	KEGG_MEDICUS_REFERENCE_ORGANIZATION_OF_THE_OUTER_KINETOCHORE	16	-0.456997814011553	-1.87262955719081	0.00688785221993756	0.026018801001606	0.0156714775116407	3247	tags=69%, list=17%, signal=57%	CDCA8/SPC25/DSN1/ZWINT/BIRC5/CENPW/NUF2/SPC24/AURKB/CENPT/PMF1
SA_MMP_CYTOKINE_CONNECTION	SA_MMP_CYTOKINE_CONNECTION	SA_MMP_CYTOKINE_CONNECTION	15	0.63106570162511	1.56617957487652	0.00688494191686607	0.026018801001606	0.0156714775116407	3918	tags=73%, list=20%, signal=58%	TNFSF8/TGFB2/CSF1/TNFRSF1B/IL6R/SPN/ACE/TGFB1/CD44/TNFRSF8/FCGR3A
WP_IL19_SIGNALING	WP_IL19_SIGNALING	WP_IL19_SIGNALING	28	0.540183031184633	1.46238865991071	0.00687275087243984	0.026018801001606	0.0156714775116407	7164	tags=68%, list=37%, signal=43%	JAK1/NFKB1/SOCS5/STAT3/ACTA2/MAPK1/MAPK14/CXCR4/COL1A1/TGFB1/AKT1/IL4R/STAT1/CCL11/SOCS1/TNF/STAT6/TNFRSF1A/MAPK8
WP_OSTEOARTHRITIC_CHONDROCYTE_HYPERTROPHY	WP_OSTEOARTHRITIC_CHONDROCYTE_HYPERTROPHY	WP_OSTEOARTHRITIC_CHONDROCYTE_HYPERTROPHY	48	0.498759458533187	1.43145734626489	0.00689222362445774	0.026018801001606	0.0156714775116407	7873	tags=69%, list=41%, signal=41%	DDR2/AKT3/NFKB1/JAK2/KDR/FGFR1/STAT3/COL3A1/MAPK1/PIK3CA/HIF1A/PRKCA/ARNT/NTRK1/COL1A1/EPAS1/JUN/DIO2/AKT1/NGF/RUNX2/GANC/RELA/RELB/FOS/CEBPB/FOSL2/FOSB/ACAN/SOX9/FOSL1/AKT2/COL10A1
KEGG_MEDICUS_REFERENCE_AUTOPHAGOSOME_AND_LYSOSOME_FUSION_TETHERING_FACTOR	KEGG_MEDICUS_REFERENCE_AUTOPHAGOSOME_AND_LYSOSOME_FUSION_TETHERING_FACTOR	KEGG_MEDICUS_REFERENCE_AUTOPHAGOSOME_AND_LYSOSOME_FUSION_TETHERING_FACTOR	16	0.614356447281157	1.54151645980212	0.00691973771589637	0.026089518723259	0.0157140717566442	5937	tags=75%, list=31%, signal=52%	MAP1LC3C/TECPR2/MAP1LC3B/VPS41/BIRC6/VPS11/EPG5/VPS39/RAB7B/PLEKHM1/MAP1LC3B2/VPS18
BIOCARTA_IL6_PATHWAY	BIOCARTA_IL6_PATHWAY	BIOCARTA_IL6_PATHWAY	21	0.571144392670957	1.49007730020016	0.00693051526382694	0.0260970352963623	0.0157185990907955	3081	tags=57%, list=16%, signal=48%	IL6ST/JAK1/JAK2/SRF/STAT3/IL6R/PTPN11/SHC1/IL6/GRB2/JAK3/RAF1
PID_REELIN_PATHWAY	PID_REELIN_PATHWAY	PID_REELIN_PATHWAY	28	0.539566315032024	1.46071908005371	0.00694786216027576	0.0261148040967831	0.0157293014808168	3989	tags=46%, list=21%, signal=37%	ITGB1/RAPGEF1/RAP1A/MAP1B/PIK3R1/FYN/CBL/PAFAH1B1/PIK3CA/ARHGEF2/RELN/GRIN2A/AKT1
REACTOME_GPCR_LIGAND_BINDING	REACTOME_GPCR_LIGAND_BINDING	REACTOME_GPCR_LIGAND_BINDING	449	0.369092178349487	1.17681532665646	0.00695281388103516	0.0261148040967831	0.0157293014808168	6121	tags=37%, list=32%, signal=26%	S1PR1/CYSLTR1/P2RY14/GNG2/EDNRA/CALCRL/PTGER2/P2RY12/GNG11/GNG12/F2R/GPR183/APP/P2RY13/LPAR1/CXCL12/PTGFR/HRH1/EDNRB/ADCYAP1/ADRA1D/GPR65/AVPR1A/FPR1/AGTR1/GPER1/C3AR1/C3/CCR4/ECE1/C5AR1/CCL2/CCR1/GPR17/FZD7/F2RL2/CYSLTR2/CX3CR1/CMKLR1/GPBAR1/CRHBP/AVPR2/PSAP/CCL23/HTR2B/FPR3/ADRA2A/FZD4/GLP2R/LPAR4/BDKRB2/HTR2A/C5AR2/ADCYAP1R1/CX3CL1/FPR2/S1PR2/ADRB3/CCR2/TACR1/TBXA2R/UTS2B/DHH/GNB4/GPR55/HTR1B/…
REACTOME_SIGNALING_BY_PDGFR_IN_DISEASE	REACTOME_SIGNALING_BY_PDGFR_IN_DISEASE	REACTOME_SIGNALING_BY_PDGFR_IN_DISEASE	20	0.59201080359363	1.53637250381469	0.00701431113757763	0.0262793422317064	0.0158284050360151	6556	tags=85%, list=34%, signal=56%	PDGFRA/KDR/PIK3R1/STAT3/PIK3CA/BIN2/GOLGA4/GRB2/WDR48/STRN/STAT1/NRAS/SOS1/PIK3CB/KRAS/KANK1/ETV6
REACTOME_INTERACTION_BETWEEN_L1_AND_ANKYRINS	REACTOME_INTERACTION_BETWEEN_L1_AND_ANKYRINS	REACTOME_INTERACTION_BETWEEN_L1_AND_ANKYRINS	31	0.538669488980027	1.47598308494992	0.00700882849437683	0.0262793422317064	0.0158284050360151	7182	tags=68%, list=38%, signal=42%	SPTBN1/ANK2/SCN7A/SCN1B/SPTAN1/L1CAM/KCNQ3/ACTB/SCN3A/SCN2B/SCN3B/SCN4B/NFASC/SCN9A/SPTA1/SCN2A/SCN4A/SPTBN4/ANK1/NRCAM/SCN11A
KEGG_MEDICUS_VARIANT_MUTATION_ACTIVATED_GNAS_TO_ACTH_CORTISOL_SIGNALING_PATHWAY	KEGG_MEDICUS_VARIANT_MUTATION_ACTIVATED_GNAS_TO_ACTH_CORTISOL_SIGNALING_PATHWAY	KEGG_MEDICUS_VARIANT_MUTATION_ACTIVATED_GNAS_TO_ACTH_CORTISOL_SIGNALING_PATHWAY	29	0.535739990884161	1.45788880878282	0.00709092943204419	0.0265329361997522	0.0159811481300214	5340	tags=55%, list=28%, signal=40%	ADCY9/CREB5/PRKACB/CREB3L1/ADCY5/ATF2/CREB1/ADCY4/ADCY2/ADCY3/NR4A1/ADCY7/CREB3L2/ADCY6/CREB3/PBX1
REACTOME_SIGNALING_BY_FGFR1	REACTOME_SIGNALING_BY_FGFR1	REACTOME_SIGNALING_BY_FGFR1	51	0.484003347905717	1.39633100916804	0.00710863730560982	0.0265657376540462	0.0160009048918063	6144	tags=57%, list=32%, signal=39%	FGF2/SPRED1/FGFR1/PIK3R1/SPRY2/CBL/FLRT2/PTPN11/PPP2CB/MAPK1/KL/SHC1/PIK3CA/GAB1/FGF10/FGF1/GRB2/FGFRL1/TGFBR3/FGF9/FRS2/UBC/NRAS/SOS1/SPRED2/UBB/KRAS/MKNK1/FGF5
WP_KALLMANN_SYNDROME	WP_KALLMANN_SYNDROME	WP_KALLMANN_SYNDROME	23	0.585555080777895	1.55291800978481	0.00717044036349422	0.0267294583688097	0.0160995161037313	4599	tags=48%, list=24%, signal=36%	FGFR1/PLXND1/PTPN11/MAPK1/SOX10/PIK3CA/SEMA3E/GRB2/AKT1/PROK2/FRS2
REACTOME_INTERLEUKIN_7_SIGNALING	REACTOME_INTERLEUKIN_7_SIGNALING	REACTOME_INTERLEUKIN_7_SIGNALING	23	0.5853803486425	1.55245461242246	0.00717044036349422	0.0267294583688097	0.0160995161037313	6335	tags=74%, list=33%, signal=50%	JAK1/HGF/PIK3R1/STAT5B/IL7R/STAT3/STAT5A/IL7/IRS1/JAK3/CRLF2/SOCS2/IRS2/CISH/SOCS1/PIK3R3/TSLP
BIOCARTA_KERATINOCYTE_PATHWAY	BIOCARTA_KERATINOCYTE_PATHWAY	BIOCARTA_KERATINOCYTE_PATHWAY	46	0.49380552604023	1.41213582197784	0.0071902628846383	0.026769763195815	0.0161237922488921	7309	tags=72%, list=38%, signal=44%	ETS1/FAS/NFKB1/PRKCB/BCL2/TNFRSF1B/MAPK1/MAPK14/MAP3K14/PRKCA/CHUK/RAF1/MAP2K4/PRKCE/JUN/MAP3K1/EGFR/PRKCH/RIPK1/MAP3K5/HOXA7/RELA/PRKCQ/ETS2/NFKBIA/MAP2K3/EGF/FOS/TNF/TNFRSF1A/FASLG/MAPK8/SP1
WP_METABOLIC_PATHWAYS_OF_FIBROBLASTS	WP_METABOLIC_PATHWAYS_OF_FIBROBLASTS	WP_METABOLIC_PATHWAYS_OF_FIBROBLASTS	32	0.52809535789341	1.45153369558479	0.00731603623467766	0.0271950105726047	0.0163799245242353	5789	tags=56%, list=30%, signal=39%	GLS/LPAR1/FGFR1/RHOA/UGDH/P4HA3/LOXL2/ADAMTS2/UGP2/SERPINH1/P4HA2/PGM1/CD36/BMP1/GLUD1/P3H3/PLOD1/SLC16A1
SIG_PIP3_SIGNALING_IN_CARDIAC_MYOCTES	SIG_PIP3_SIGNALING_IN_CARDIAC_MYOCTES	SIG_PIP3_SIGNALING_IN_CARDIAC_MYOCTES	66	0.464599183994297	1.36581144714769	0.00733194327453934	0.0271950105726047	0.0163799245242353	6356	tags=58%, list=33%, signal=39%	PTEN/AKT3/RPS6KA2/PIK3R5/CREB5/IGF1/F2RL2/FOXO3/SHC1/RPS6KA3/SOS2/PIK3CA/CREB1/GAB1/CYTH3/PIK3CD/PREX1/PTPN1/IRS1/SLC2A4/PAK3/GRB2/MET/MTOR/YWHAH/AKT1/PDPK1/GADD45A/CREB3/IRS2/SOS1/PAK2/MYC/CDKN1B/INPPL1/TSC2/YWHAG/CDC42
WP_CILIOPATHIES	WP_CILIOPATHIES	WP_CILIOPATHIES	166	0.407706475194847	1.25808667944503	0.00732461865588345	0.0271950105726047	0.0163799245242353	8059	tags=56%, list=42%, signal=33%	PKD2/RAB23/NEK1/EVC/TCTN3/DYNC2H1/CC2D2A/NEK9/LCA5/GLI2/SDCCAG8/GLIS2/PKD1/CEP120/USP9X/TTBK2/IFT57/BBS12/NME7/DNAL1/BBS9/TRAF3IP1/WDR35/TUB/CLUAP1/ZNF423/TCTN1/RAB28/ARL13B/EVC2/TTC21B/TOPORS/KIF7/WDPCP/TAPT1/KIAA0586/BBS2/RSPH3/BBS10/GLI3/DDX59/AHI1/OCRL/INVS/CEP19/GPR161/ARL6/BBS7/IFT81/ADCY6/GALNT11/BBIP1/NPHP1/RP2/PIK3R4/CEP104/ALMS1/POC1B/TRIM32/BBS4/LZTFL1/TMEM67/WDR19/FLCN/ARL3/CEP164/TCT…
WP_T_CELL_RECEPTOR_AND_COSTIMULATORY_SIGNALING	WP_T_CELL_RECEPTOR_AND_COSTIMULATORY_SIGNALING	WP_T_CELL_RECEPTOR_AND_COSTIMULATORY_SIGNALING	28	0.538281153383749	1.45723987816825	0.00739853004494383	0.0274077715255962	0.0165080733382393	8356	tags=89%, list=44%, signal=50%	PTEN/NFKB1/CD28/FYN/PPP3CA/ITK/NFATC2/PRKCA/CSNK1A1/RASA1/CALM1/AKT1/DYRK1A/CD8A/PDCD1/LCK/ZAP70/NFKBIA/RASGRP1/CTLA4/CD8B/GSK3B/DYRK2/PLCG1/IL2
REACTOME_NEGATIVE_REGULATION_OF_FLT3	REACTOME_NEGATIVE_REGULATION_OF_FLT3	REACTOME_NEGATIVE_REGULATION_OF_FLT3	15	0.628194548582779	1.55905394399583	0.00743573149745014	0.0275112805466057	0.0165704182285708	4688	tags=67%, list=24%, signal=50%	SH2B3/ABL2/PTPRJ/SLA/CBL/FLT3/SLA2/SOCS2/SOCS6/UBC
REACTOME_CHEMOKINE_RECEPTORS_BIND_CHEMOKINES	REACTOME_CHEMOKINE_RECEPTORS_BIND_CHEMOKINES	REACTOME_CHEMOKINE_RECEPTORS_BIND_CHEMOKINES	56	0.48228060291713	1.40359458398275	0.00748081395329601	0.0276436545463214	0.016650148887933	8905	tags=86%, list=47%, signal=46%	CXCL12/CCR4/CCL2/CCR1/CX3CR1/CX3CL1/CCR2/ACKR4/CXCR4/CXCL2/CCR8/CCR5/CCL13/CXCL3/CXCR1/CXCR6/CCL21/CCR6/CCL4/CXCL16/CCL19/CXCR3/ACKR3/CXCR5/CXCL13/CCL11/CCL16/CXCL6/CCL3/CCRL2/CXCL5/CCR9/CCL22/CXCL9/CCL7/CCL3L3/CCR10/CXCL8/PF4/CXCL1/XCL2/CXCL10/PPBP/CXCR2/XCR1/CCL28/CXCL11/CCL5
WP_SEROTONIN_HTR1_GROUP_AND_FOS_PATHWAY	WP_SEROTONIN_HTR1_GROUP_AND_FOS_PATHWAY	WP_SEROTONIN_HTR1_GROUP_AND_FOS_PATHWAY	37	0.511652612842862	1.43103599683982	0.00752596977192757	0.0277759704253377	0.0167298445404078	7002	tags=70%, list=37%, signal=45%	ITPR1/RAP1A/GNAI2/JAK2/RHOA/SRF/STAT3/GNAQ/MAPK1/MAPK14/PIK3CA/CREB1/HTR2A/HTR1B/MAPKAPK2/GNAO1/MAP3K1/PDPK1/ELK4/MAP2K3/RASGRP1/MAPKAPK3/FOS/GNAI3/ELK1/RASGRF1
REACTOME_GOLGI_ASSOCIATED_VESICLE_BIOGENESIS	REACTOME_GOLGI_ASSOCIATED_VESICLE_BIOGENESIS	REACTOME_GOLGI_ASSOCIATED_VESICLE_BIOGENESIS	56	0.48057716956497	1.3986370347618	0.00755524930193374	0.0278494363226366	0.0167740940489583	6880	tags=62%, list=36%, signal=40%	SNX9/TGOLN2/AP1S2/PICALM/IGF2R/BLOC1S6/PIK3C2A/SNX2/SH3D19/AP4E1/VAMP2/CPD/AP3B1/HSPA8/CLTC/OCRL/DNAJC6/ACBD3/GOLGB1/TBC1D8B/ARRB1/TXNDC5/AP3S1/NECAP1/CLINT1/PUM1/VAMP7/FTL/RAB5C/AP1M1/AP1G1/YIPF6/NAPA/SORT1/FTH1
BIOCARTA_HER2_PATHWAY	BIOCARTA_HER2_PATHWAY	BIOCARTA_HER2_PATHWAY	23	0.581934155616227	1.54331515587708	0.00770157930880096	0.0283536457576799	0.0170777862453031	3950	tags=61%, list=21%, signal=48%	IL6ST/PIK3R1/PIK3CG/STAT3/IL6R/MAPK1/SHC1/PIK3CA/IL6/ESR1/GRB2/RAF1/EP300/EGFR
PID_AJDISS_2PATHWAY	PID_AJDISS_2PATHWAY	PID_AJDISS_2PATHWAY	48	0.496539294140328	1.42508539566686	0.00771256592434179	0.028358952179727	0.0170809823754313	6356	tags=58%, list=33%, signal=39%	ABL1/IQGAP1/CTNNB1/FYN/GNA12/BDNF/GDNF/GNA13/RIN2/NTRK2/CREBBP/PTPN1/RET/GFRA1/MET/SNX1/IGF1R/ROBO1/EGFR/CABLES1/MMP7/RAB5A/CTNNA1/CDH2/CBLL1/MMP3/EGF/CDC42
WP_HOSTPATHOGEN_INTERACTION_OF_HUMAN_CORONAVIRUSES_AUTOPHAGY	WP_HOSTPATHOGEN_INTERACTION_OF_HUMAN_CORONAVIRUSES_AUTOPHAGY	WP_HOSTPATHOGEN_INTERACTION_OF_HUMAN_CORONAVIRUSES_AUTOPHAGY	19	0.59151110422796	1.52639765510142	0.00774411382328779	0.0284397554622843	0.0171296512908584	6820	tags=79%, list=36%, signal=51%	ATG16L1/WIPI1/ZFYVE1/BECN1/PIK3C3/ATG13/ATG7/ULK2/MTOR/PIK3R4/RB1CC1/ATG5/ATG12/ATG4A/ATG3
REACTOME_CD209_DC_SIGN_SIGNALING	REACTOME_CD209_DC_SIGN_SIGNALING	REACTOME_CD209_DC_SIGN_SIGNALING	21	0.568225597046933	1.48246235876137	0.00777289022832689	0.028510193664641	0.0171720771775903	6315	tags=81%, list=33%, signal=54%	NFKB1/CD209/FYN/PRKACB/ICAM2/ICAM3/LYN/CREBBP/PAK3/RAF1/EP300/RELA/NRAS/PAK2/KRAS/PRKACA/RELB
WP_MELANOMA	WP_MELANOMA	WP_MELANOMA	68	0.456537404266096	1.34537984821096	0.00785445750617781	0.0287384153335644	0.0173095381909545	7267	tags=57%, list=38%, signal=36%	ETS1/VCL/PREX2/PTEN/MITF/AKT3/KDR/POLK/PIK3R1/MAPK1/SOS2/PIK3CA/CREB1/KIT/PIK3CD/RB1/GRB2/CDK6/RAF1/GRIN2A/CALM1/CALM3/GADD45B/AKT1/CALM2/GADD45A/NRAS/SOS1/PIK3CB/SHC2/NF1/KRAS/PIK3R3/FOS/ARAF/CDK4/ELK1/CDKN1A/LAMTOR3
WP_CORTICOTROPINRELEASING_HORMONE_SIGNALING	WP_CORTICOTROPINRELEASING_HORMONE_SIGNALING	WP_CORTICOTROPINRELEASING_HORMONE_SIGNALING	90	0.437270107453181	1.31099869900801	0.00785445750617781	0.0287384153335644	0.0173095381909545	7309	tags=61%, list=38%, signal=38%	TLR4/TCF4/RAP1B/GNAI2/NFKB1/NOS3/PRKCB/RHOA/CTNNB1/BCL2/ECE1/GNAQ/MAPK1/MAPK14/CRHBP/CREB1/CACNA1H/PRKCA/CAMK2A/NR4A1/TGFB1/GNAO1/RAF1/ERN1/PLCG2/MAPK9/GNB5/GNB1/NR4A2/NCOA2/AKT1/GNA11/CYP21A2/GJA1/GNAZ/MAP3K5/ARRB1/RELA/PRKCQ/NFKBIA/RAPGEF3/PARP1/FOS/FOSL2/PRKAA2/PRKCI/FOSB/IL18/ELK1/ARRB2/POMC/GSK3B/MAPK8/ACACA/SP1
REACTOME_DOWNREGULATION_OF_SMAD2_3_SMAD4_TRANSCRIPTIONAL_ACTIVITY	REACTOME_DOWNREGULATION_OF_SMAD2_3_SMAD4_TRANSCRIPTIONAL_ACTIVITY	REACTOME_DOWNREGULATION_OF_SMAD2_3_SMAD4_TRANSCRIPTIONAL_ACTIVITY	31	0.53569975117515	1.46784584522054	0.00790982629020927	0.0289054045611461	0.0174101180725782	6002	tags=61%, list=31%, signal=42%	WWTR1/SMAD7/NCOR2/SKI/NCOR1/MAPK1/USP9X/PPM1A/UBE2D3/SMURF2/RNF111/SERPINE1/STAT1/UBC/SMAD4/SMAD2/UBE2D1/PARP1/UBB
KEGG_MEDICUS_REFERENCE_EGF_EGFR_PLCG_CAMK_SIGNALING_PATHWAY	KEGG_MEDICUS_REFERENCE_EGF_EGFR_PLCG_CAMK_SIGNALING_PATHWAY	KEGG_MEDICUS_REFERENCE_EGF_EGFR_PLCG_CAMK_SIGNALING_PATHWAY	15	0.625997227920063	1.55360063108002	0.00798652146081791	0.0290921065601179	0.017522571224362	4123	tags=67%, list=22%, signal=52%	CAMK2D/CAMK4/CAMK1/CAMK2A/CAMK1G/PLCG2/CALM1/CALM3/EGFR/CALM2
WP_FAMILIAL_HYPERLIPIDEMIA_TYPE_5	WP_FAMILIAL_HYPERLIPIDEMIA_TYPE_5	WP_FAMILIAL_HYPERLIPIDEMIA_TYPE_5	15	0.625861372789836	1.55326346566355	0.00798652146081791	0.0290921065601179	0.017522571224362	5369	tags=47%, list=28%, signal=34%	SEL1L/LRP1/GPIHBP1/CETP/LPL/LDLR/PLTP
WP_RELATIONSHIP_BETWEEN_INFLAMMATION_COX2_AND_EGFR	WP_RELATIONSHIP_BETWEEN_INFLAMMATION_COX2_AND_EGFR	WP_RELATIONSHIP_BETWEEN_INFLAMMATION_COX2_AND_EGFR	25	0.554008139975285	1.48264684178811	0.00799029247830906	0.0290921065601179	0.017522571224362	6023	tags=68%, list=31%, signal=47%	PTGER2/AKT3/PIK3CG/MAPK1/PIK3CA/PTGS2/PIK3CD/PTGER3/ESR1/PLA1A/PTGER4/EGFR/CYP19A1/AKT1/NRAS/PIK3CB/KRAS
WP_IL7_SIGNALING	WP_IL7_SIGNALING	WP_IL7_SIGNALING	25	0.553876480049143	1.48229449105606	0.0081424839675459	0.0296099386384074	0.0178344685239039	5671	tags=64%, list=30%, signal=45%	JAK1/PIK3R1/FYN/STAT5B/IL7R/STAT3/MAPK1/IL2RA/STAT5A/IL7/JAK3/PTK2B/AKT1/STAT1/MYC/CDKN1B
REACTOME_SIGNALING_BY_THE_B_CELL_RECEPTOR_BCR	REACTOME_SIGNALING_BY_THE_B_CELL_RECEPTOR_BCR	REACTOME_SIGNALING_BY_THE_B_CELL_RECEPTOR_BCR	109	0.426403970315836	1.29398520940739	0.0081536660554352	0.0296143543407066	0.0178371281614205	6863	tags=50%, list=36%, signal=32%	ITPR1/PPP3CB/ITPR2/NFKB1/NFATC1/PRKCB/FBXW11/PIK3R1/FYN/STIM1/BTK/RASGRP3/PPP3CA/NFATC2/TRPC1/NFATC3/PIK3AP1/CD22/LYN/PIK3CD/CHUK/AHCYL1/GRB2/ORAI2/VAV1/MAP3K7/NCK1/PLCG2/CALM1/CD79B/BCL10/PSMD1/BTRC/UBC/MALT1/RELA/NRAS/PSMC1/SOS1/SH3KBP1/IKBKG/BLK/CUL1/NFKBIA/PSMD5/UBB/KRAS/PSME4/RASGRP1/ORAI1/SKP1/CD79A/PSMD7/REL
WP_P38_MAPK_SIGNALING	WP_P38_MAPK_SIGNALING	WP_P38_MAPK_SIGNALING	34	0.517410668959795	1.43494057188391	0.00819463925169367	0.0297204468895053	0.0179010291456568	7002	tags=65%, list=37%, signal=41%	MEF2D/TGFB2/SHC1/ATF2/MAPK14/TGFBR1/CREB1/PLA2G4A/MAPKAPK2/GRB2/MAP3K7/MAP2K4/MAP3K1/RIPK1/MAX/MAP3K5/STAT1/MYC/MKNK1/CDC42/ELK1/RASGRF1
REACTOME_EARLY_SARS_COV_2_INFECTION_EVENTS	REACTOME_EARLY_SARS_COV_2_INFECTION_EVENTS	REACTOME_EARLY_SARS_COV_2_INFECTION_EVENTS	37	0.510294620527457	1.42723784192377	0.00820288335556861	0.0297204468895053	0.0179010291456568	4595	tags=49%, list=24%, signal=37%	HSPG2/NRP1/SDC2/GPC6/MAP1LC3B/SDC3/ISCU/UVRAG/GPC4/CHMP3/RB1/CHMP7/BECN1/CHMP2B/PIK3C3/GPC5/CTSL/PIK3R4
KEGG_MEDICUS_REFERENCE_HORMONE_LIKE_CYTOKINE_TO_JAK_STAT_SIGNALING_PATHWAY	KEGG_MEDICUS_REFERENCE_HORMONE_LIKE_CYTOKINE_TO_JAK_STAT_SIGNALING_PATHWAY	KEGG_MEDICUS_REFERENCE_HORMONE_LIKE_CYTOKINE_TO_JAK_STAT_SIGNALING_PATHWAY	17	0.60717848612484	1.54207181634135	0.00822456283369404	0.0297626993652923	0.0179264783861528	3296	tags=53%, list=17%, signal=44%	GHR/JAK2/STAT5B/LEPR/STAT3/STAT5A/CSF3R/THPO/MPL
REACTOME_CAMK_IV_MEDIATED_PHOSPHORYLATION_OF_CREB	REACTOME_CAMK_IV_MEDIATED_PHOSPHORYLATION_OF_CREB	REACTOME_CAMK_IV_MEDIATED_PHOSPHORYLATION_OF_CREB	10	0.683905835033	1.56834047869361	0.00823846341576103	0.0297767333433407	0.0179349312418924	3657	tags=60%, list=19%, signal=49%	CAMK2D/CAMK4/CREB1/CAMK2A/CAMKK2/CALM1
WP_RIOK1_AND_RIOK2_IN_EGFR_AND_PI3KMEDIATED_TUMORIGENESIS	WP_RIOK1_AND_RIOK2_IN_EGFR_AND_PI3KMEDIATED_TUMORIGENESIS	WP_RIOK1_AND_RIOK2_IN_EGFR_AND_PI3KMEDIATED_TUMORIGENESIS	15	0.624827235326891	1.55069694213374	0.00830280920314779	0.0299617617056968	0.0180463763395931	4149	tags=60%, list=22%, signal=47%	PTEN/AKT3/FOXO3/PIK3CA/MAPKAP1/MTOR/EGFR/AKT1/RICTOR
REACTOME_TRANSCRIPTIONAL_AND_POST_TRANSLATIONAL_REGULATION_OF_MITF_M_EXPRESSION_AND_ACTIVITY	REACTOME_TRANSCRIPTIONAL_AND_POST_TRANSLATIONAL_REGULATION_OF_MITF_M_EXPRESSION_AND_ACTIVITY	REACTOME_TRANSCRIPTIONAL_AND_POST_TRANSLATIONAL_REGULATION_OF_MITF_M_EXPRESSION_AND_ACTIVITY	43	0.501961602597855	1.42372838708858	0.00831991026832713	0.0299617617056968	0.0180463763395931	2547	tags=35%, list=13%, signal=30%	MITF/AKT3/KITLG/CTNNB1/EDNRB/SIRT1/MAPK1/SOX10/CREB1/LEF1/KIT/TFE3/TFEC/CREBBP/TFEB
WP_NEPHROTIC_SYNDROME	WP_NEPHROTIC_SYNDROME	WP_NEPHROTIC_SYNDROME	43	0.501446763808847	1.42226813476073	0.00831991026832713	0.0299617617056968	0.0180463763395931	6476	tags=58%, list=34%, signal=39%	LAMB2/ARHGAP24/SYNPO/TRPC6/CUBN/PODXL/MYH9/MYO1E/SCARB2/COL4A4/TTC21B/PTPRO/ACTN4/COL4A3/GPC5/SMARCAL1/WT1/PDSS2/ALG1/ARHGDIA/LMNA/CTLA4/CD151/COL4A5/ZMPSTE24
WP_NUCLEAR_RECEPTORS	WP_NUCLEAR_RECEPTORS	WP_NUCLEAR_RECEPTORS	38	0.494359030767828	1.38716713038367	0.00833661691545228	0.029985579728582	0.0180607222585305	3892	tags=39%, list=20%, signal=32%	ROR1/PGR/NR5A2/THRA/NR3C1/NR2F1/RARB/PPARA/RORA/RARA/NR4A1/ESR1/RXRG/NR2F2/NR4A2
PID_NCADHERIN_PATHWAY	PID_NCADHERIN_PATHWAY	PID_NCADHERIN_PATHWAY	33	0.518788009531658	1.43207498068376	0.0083618030692754	0.0300398028038902	0.0180933815538321	6563	tags=64%, list=34%, signal=42%	ROCK1/FGFR1/RHOA/CTNNB1/PIK3R1/PIP5K1C/FER/GSN/PTPN11/KIF5B/PIK3CA/DCTN1/PTPN1/GJA1/MAPRE1/CTNNA1/CDH2/DAGLA/CNR1/CDC42/GAP43
PID_INTEGRIN5_PATHWAY	PID_INTEGRIN5_PATHWAY	PID_INTEGRIN5_PATHWAY	16	0.606719659977995	1.52235456546548	0.00840762787825381	0.0301315590184464	0.0181486475690832	5433	tags=75%, list=28%, signal=54%	ITGAV/ITGA4/FBN1/VCAM1/EDIL3/ITGB5/FN1/TGFBR1/ITGB8/PLAUR/VTN/ITGB7
REACTOME_CRMPS_IN_SEMA3A_SIGNALING	REACTOME_CRMPS_IN_SEMA3A_SIGNALING	REACTOME_CRMPS_IN_SEMA3A_SIGNALING	16	0.606376964115267	1.52149468792136	0.00840762787825381	0.0301315590184464	0.0181486475690832	2094	tags=44%, list=11%, signal=39%	NRP1/DPYSL2/FYN/DPYSL3/SEMA3A/PLXNA4/CRMP1
BIOCARTA_CELL2CELL_PATHWAY	BIOCARTA_CELL2CELL_PATHWAY	BIOCARTA_CELL2CELL_PATHWAY	12	0.650306550806238	1.56011785522485	0.00841849679118736	0.0301341614055634	0.0181502150222175	4796	tags=75%, list=25%, signal=56%	VCL/PECAM1/ACTN1/CTNNB1/LRRTM2/ACTN2/BCAR1/CTNNA3/CTNNA1
WP_SARSCOV2_INNATE_IMMUNITY_EVASION_AND_CELLSPECIFIC_IMMUNE_RESPONSE	WP_SARSCOV2_INNATE_IMMUNITY_EVASION_AND_CELLSPECIFIC_IMMUNE_RESPONSE	WP_SARSCOV2_INNATE_IMMUNITY_EVASION_AND_CELLSPECIFIC_IMMUNE_RESPONSE	65	0.459069113991752	1.34745516331367	0.00844443048259223	0.0301482489396702	0.0181587001354991	8971	tags=75%, list=47%, signal=40%	JAK1/NFKB1/CXCL12/TRAF5/TLR7/IL6R/CCL2/IL10/TANK/NUP98/IFNAR1/IL6/TRAF6/CXCL2/HAVCR2/TGFB1/TRAF3/CXCL3/EP300/IFIT2/RIPK1/CCL4/STAT1/CD160/STAT2/LARP1/TBK1/IFITM1/CXCL13/AP1G1/CXCL6/TNF/CASP8/CCL3/CXCL5/IFNAR2/LAG3/MAVS/CXCL9/CXCL8/PF4/CXCL1/CXCL10/PPBP/CXCR2/CXCL11/FADD/CCL5/CSF2
WNT_SIGNALING	WNT_SIGNALING	WNT_SIGNALING	85	0.443957963825146	1.32445925378268	0.00845287491307482	0.0301482489396702	0.0181587001354991	5987	tags=45%, list=31%, signal=31%	DIXDC1/FBXW11/CTNNB1/CCND2/FZD7/SOX17/APC/FZD4/LEF1/CSNK1A1/LRP6/SFRP1/FZD1/ACTB/TCF7L1/FBXW2/WNT5B/FZD8/FRZB/PYGO1/TCF7/EP300/WNT2B/JUN/B2M/CCND3/DAAM1/NKD1/BTRC/SFRP4/DKK1/MYC/CTBP2/SENP2/CSNK1G1/PITX2/WNT2/WNT9A
REACTOME_ESR_MEDIATED_SIGNALING	REACTOME_ESR_MEDIATED_SIGNALING	REACTOME_ESR_MEDIATED_SIGNALING	161	0.405554305108669	1.25035608371755	0.00844443048259223	0.0301482489396702	0.0181587001354991	8027	tags=61%, list=42%, signal=36%	GNG2/PGR/NR5A2/GNG11/GNAI2/AKT3/GNG12/NOS3/CXCL12/CAV1/PIK3R1/SRF/BCL2/MMP2/FOXO3/MAPK1/SHC1/ATF2/FKBP5/PIK3CA/TNRC6C/CREB1/CAV2/RUNX1/AGO3/TNRC6B/GNB4/GTF2A1/S1PR3/CHD1/CREBBP/GNGT2/ESR1/MED1/KAT5/KAT2B/IGF1R/STAG1/GNB5/GNG7/CALM1/EP300/NCOA1/GNB1/JUN/NCOA2/HBEGF/EGFR/AKT1/POLR2B/PPID/ZDHHC7/NRIP1/GNG10/PDPK1/MMP7/STRN/CCNT1/GREB1/NRAS/MYC/AGO1/AREG/CDKN1B/DDX5/SMC1A/KRAS/PIK3R3/GPAM/EREG/MMP3/K…
KEGG_MEDICUS_REFERENCE_CXCR4_GNB_G_RAC_SIGNALING_PATHWAY	KEGG_MEDICUS_REFERENCE_CXCR4_GNB_G_RAC_SIGNALING_PATHWAY	KEGG_MEDICUS_REFERENCE_CXCR4_GNB_G_RAC_SIGNALING_PATHWAY	26	0.54892349813759	1.47607685636811	0.00858159889652266	0.0305706598579962	0.0184131239733542	4283	tags=46%, list=22%, signal=36%	GNG2/CFL2/GNG11/GNG12/CXCL12/GNB4/GNGT2/CXCR4/GNB5/GNG7/GNB1/GNG10
REACTOME_SIGNALING_BY_EGFR	REACTOME_SIGNALING_BY_EGFR	REACTOME_SIGNALING_BY_EGFR	53	0.48370146422401	1.40342329287358	0.00859388556192205	0.0305777652748149	0.0184174036624866	6356	tags=58%, list=33%, signal=39%	SPRY1/EPS15/PIK3R1/SPRY2/CBL/PTPN11/PTPRK/STAM2/SHC1/ADAM12/PIK3CA/GAB1/LRIG1/GRB2/PTPN12/PXN/HBEGF/EGFR/STAM/UBC/NRAS/SOS1/SH3KBP1/AREG/ADAM17/PAG1/UBB/KRAS/EREG/EGF/CDC42
BIOCARTA_GATA3_PATHWAY	BIOCARTA_GATA3_PATHWAY	BIOCARTA_GATA3_PATHWAY	14	0.639412765455968	1.57504004044285	0.00865569644950658	0.0307137629738418	0.0184993169252001	2404	tags=50%, list=13%, signal=44%	PRKAR1A/NFATC1/PRKACB/NFATC2/PRKAR2A/MAPK14/PRKAR2B
REACTOME_RUNX2_REGULATES_BONE_DEVELOPMENT	REACTOME_RUNX2_REGULATES_BONE_DEVELOPMENT	REACTOME_RUNX2_REGULATES_BONE_DEVELOPMENT	31	0.532657549422804	1.45951005041625	0.0086631212965599	0.0307137629738418	0.0184993169252001	5062	tags=52%, list=26%, signal=38%	WWTR1/ABL1/ZNF521/HDAC4/YAP1/MAF/GLI2/MAPK1/SMAD1/RB1/COL1A1/GLI3/SATB2/RUNX2/SMAD4/HEY2
REACTOME_REGULATION_OF_PYRUVATE_METABOLISM	REACTOME_REGULATION_OF_PYRUVATE_METABOLISM	REACTOME_REGULATION_OF_PYRUVATE_METABOLISM	33	0.518086334582353	1.43013806016707	0.0086631212965599	0.0307137629738418	0.0184993169252001	6002	tags=55%, list=31%, signal=38%	NEK1/MKLN1/PDK4/PDP1/WDR26/DLAT/ARMC8/PDK2/PDK3/PDPR/UBC/RANBP9/PDHX/DLD/PDHB/GID4/ME1/UBB
WP_IL9_SIGNALING	WP_IL9_SIGNALING	WP_IL9_SIGNALING	17	0.604498271463713	1.53526478416692	0.00869452402909997	0.0307216709565153	0.018504080010656	2967	tags=47%, list=15%, signal=40%	JAK1/PIK3R1/STAT5B/STAT3/MAPK1/STAT5A/GRB2/JAK3
REACTOME_TNF_RECEPTOR_SUPERFAMILY_TNFSF_MEMBERS_MEDIATING_NON_CANONICAL_NF_KB_PATHWAY	REACTOME_TNF_RECEPTOR_SUPERFAMILY_TNFSF_MEMBERS_MEDIATING_NON_CANONICAL_NF_KB_PATHWAY	REACTOME_TNF_RECEPTOR_SUPERFAMILY_TNFSF_MEMBERS_MEDIATING_NON_CANONICAL_NF_KB_PATHWAY	17	0.603920592786886	1.53379763401784	0.00869452402909997	0.0307216709565153	0.018504080010656	5642	tags=71%, list=29%, signal=50%	BIRC2/BIRC3/TNFSF12/MAP3K14/TNFSF14/TNFSF13B/CD40LG/TRAF3/CD40/LTB/TNFRSF12A/TNFSF11
WP_PATHOGENESIS_OF_SARSCOV2_MEDIATED_BY_NSP9NSP10_COMPLEX	WP_PATHOGENESIS_OF_SARSCOV2_MEDIATED_BY_NSP9NSP10_COMPLEX	WP_PATHOGENESIS_OF_SARSCOV2_MEDIATED_BY_NSP9NSP10_COMPLEX	21	0.565636072415447	1.4757064631924	0.00869637336736093	0.0307216709565153	0.018504080010656	5656	tags=67%, list=30%, signal=47%	FYN/CD4/IL6/CD3G/HLA-DRA/HLA-DRB1/CD3E/HLA-DRB5/CD2/CD8A/CD247/MMP25/LCK/ZAP70
WP_PHOTODYNAMIC_THERAPYINDUCED_AP1_SURVIVAL_SIGNALING	WP_PHOTODYNAMIC_THERAPYINDUCED_AP1_SURVIVAL_SIGNALING	WP_PHOTODYNAMIC_THERAPYINDUCED_AP1_SURVIVAL_SIGNALING	50	0.489440127148044	1.41006396788076	0.00875208404747374	0.0308817597447084	0.0186005036638397	7205	tags=60%, list=38%, signal=38%	PDGFRA/FAS/CFLAR/TRAF5/MCL1/BCL2/MMP2/FGF7/ATF2/MAPK14/IL6/RB1/TRAF6/MAP2K4/NFE2L2/JUN/HBEGF/EGFR/MAP3K5/MAP2K3/FOS/TNF/MAPK11/TNFRSF1A/MAPK12/BCL2L11/ELK1/FASLG/MAPK8/CDKN1A
KEGG_MEDICUS_REFERENCE_EP_NE_ADRB_CAMP_SIGNALING_PATHWAY	KEGG_MEDICUS_REFERENCE_EP_NE_ADRB_CAMP_SIGNALING_PATHWAY	KEGG_MEDICUS_REFERENCE_EP_NE_ADRB_CAMP_SIGNALING_PATHWAY	15	0.622822397006461	1.54572133211357	0.00877724148815061	0.0309323094570753	0.0186309504427104	6285	tags=73%, list=33%, signal=49%	ADCY9/PRKACB/ADCY5/ADCY4/PLN/ADCY2/ADCY3/ADCY7/ADCY6/ADRB2/PRKACA
PID_ECADHERIN_NASCENT_AJ_PATHWAY	PID_ECADHERIN_NASCENT_AJ_PATHWAY	PID_ECADHERIN_NASCENT_AJ_PATHWAY	38	0.492874125917066	1.38300050031822	0.0087872329793913	0.0309323094570753	0.0186309504427104	7275	tags=68%, list=38%, signal=43%	RAPGEF1/RAP1A/RAP1B/IQGAP1/RHOA/CTNNB1/PIK3R1/PIP5K1C/KLHL20/PIK3CA/ENAH/NCKAP1/CRK/WASF2/TJP1/AKT1/CTNNA1/ITGB7/AP1M1/CDC42/ABI1/DLG1/CYFIP2/VAV2/ARF6/CSNK2A2
KEGG_MEDICUS_REFERENCE_CHOLESTEROL_BIOSYNTHESIS	KEGG_MEDICUS_REFERENCE_CHOLESTEROL_BIOSYNTHESIS	KEGG_MEDICUS_REFERENCE_CHOLESTEROL_BIOSYNTHESIS	13	-0.458188162925558	-1.70271067155118	0.00880993999294745	0.0309755404959135	0.0186569890850335	2557	tags=54%, list=13%, signal=47%	FDFT1/SQLE/NSDHL/HSD17B7/DHCR7/TM7SF2/EBP
BIOCARTA_ARENRF2_PATHWAY	BIOCARTA_ARENRF2_PATHWAY	BIOCARTA_ARENRF2_PATHWAY	20	0.583490366168685	1.51426046514801	0.00885940210863437	0.0311126284453342	0.0187395590203788	3930	tags=55%, list=21%, signal=44%	PRKCB/MAPK1/MAPK14/CREB1/PRKCA/FXYD2/CRYZ/NFE2L2/MAFG/JUN/MAFK
WP_FRAGILE_X_SYNDROME	WP_FRAGILE_X_SYNDROME	WP_FRAGILE_X_SYNDROME	121	0.418782257696525	1.27752410195972	0.00889279591382428	0.0311930302951262	0.0187879861473949	8220	tags=61%, list=43%, signal=35%	ITPR1/PRKAR1A/PTEN/MAP1B/DUSP3/APP/FYN/CAMK4/MAP1LC3B/CAMK1/PTPN11/PPP3CA/MAPK1/SHC1/AP2B1/CREB1/BDNF/EEF1A1/GAB1/PRKCA/DLG4/GRIP2/NTRK2/CAMK2A/EIF4EBP2/RPTOR/PPP2R5B/SLC6A1/GRB2/SHANK1/CYFIP1/RAF1/MECP2/PLCB1/AKAP5/GRIN2A/MTOR/CLTC/AKT1/SYNGAP1/CPT1A/DICER1/SOS1/DAG1/GRM1/AP2A1/EIF4E/PIK3CB/NF1/SLC16A1/CNR1/TSC2/GPHN/PTPN5/KRAS/MKNK1/DNM1/PRKACA/ARAF/AGO2/GRIA1/CYFIP2/RHEB/RPS6KB1/EIF4G1/TSC1/KC…
REACTOME_TRAFFICKING_AND_PROCESSING_OF_ENDOSOMAL_TLR	REACTOME_TRAFFICKING_AND_PROCESSING_OF_ENDOSOMAL_TLR	REACTOME_TRAFFICKING_AND_PROCESSING_OF_ENDOSOMAL_TLR	13	0.637397731575205	1.55065092070218	0.00901159372396037	0.0315724586720357	0.0190165210163017	5601	tags=69%, list=29%, signal=49%	TLR7/TLR8/CTSK/CTSB/LGMN/CTSS/TLR3/CTSL/TLR9
WP_APOPTOSIS	WP_APOPTOSIS	WP_APOPTOSIS	84	0.443479475393288	1.32218795662825	0.00905129343118961	0.0316741964476612	0.0190777990614622	6813	tags=51%, list=36%, signal=33%	FAS/NFKB1/PIK3R1/CFLAR/MCL1/BIRC2/IGF1/BCL2/TNFRSF1B/BIRC3/BCL2L2/TRAF1/IRF4/CHUK/APAF1/MAP2K4/TRAF3/IGF1R/CRADD/SCAF11/JUN/MAP3K1/AKT1/RIPK1/BNIP3L/CASP10/RELA/CASP7/MYC/XIAP/TNFRSF10B/IKBKG/PRF1/IRF2/NFKBIA/CASP4/CASP1/TNF/CASP8/LTA/TNFRSF1A/BCL2L11/BOK
REACTOME_FGFR1_MUTANT_RECEPTOR_ACTIVATION	REACTOME_FGFR1_MUTANT_RECEPTOR_ACTIVATION	REACTOME_FGFR1_MUTANT_RECEPTOR_ACTIVATION	30	0.542949619707401	1.48133173936274	0.00910592900522093	0.0318279000876605	0.0191703768530967	2909	tags=47%, list=15%, signal=40%	FGF2/FGFR1/PIK3R1/STAT5B/STAT3/FGFR1OP2/LRRFIP1/GAB2/PIK3CA/STAT5A/CUX1/MYO18A/FGF1/GRB2
REACTOME_DNA_DAMAGE_TELOMERE_STRESS_INDUCED_SENESCENCE	REACTOME_DNA_DAMAGE_TELOMERE_STRESS_INDUCED_SENESCENCE	REACTOME_DNA_DAMAGE_TELOMERE_STRESS_INDUCED_SENESCENCE	27	0.541638497267705	1.46099827889621	0.00916122816922025	0.0319835592135762	0.0192641324604792	6436	tags=59%, list=34%, signal=39%	ATM/RB1/TINF2/KAT5/CABIN1/TERF1/TERF2/EP400/RAD50/NBN/TERF2IP/CDKN1B/POT1/UBN1/HMGA2/CCNA1
WP_10Q1121Q1123_COPY_NUMBER_VARIATION_SYNDROME	WP_10Q1121Q1123_COPY_NUMBER_VARIATION_SYNDROME	WP_10Q1121Q1123_COPY_NUMBER_VARIATION_SYNDROME	57	0.465611443267832	1.35679606903616	0.00920089820894156	0.0320843527919781	0.0193248418028177	7809	tags=65%, list=41%, signal=39%	VSTM4/NLRP3/WDFY4/SIRT1/BCL2/MYO1C/BMPR1A/ATF2/CUL5/SMAD1/SMARCA5/ARHGAP22/CLOCK/DLST/RIF1/DDX21/SMAD9/SMAD5/ERCC5/RGMB/SF3B1/ITCH/BAZ1B/DLD/ERCC8/PARG/GDF5/EIF4ENIF1/NOG/ELK1/SMARCC2/NEO1/MAPK8/LRRC18/FAM170B/DEK/BMPR1B
KEGG_MEDICUS_REFERENCE_IGF_IGFR_PI3K_NFKB_SIGNALING_PATHWAY	KEGG_MEDICUS_REFERENCE_IGF_IGFR_PI3K_NFKB_SIGNALING_PATHWAY	KEGG_MEDICUS_REFERENCE_IGF_IGFR_PI3K_NFKB_SIGNALING_PATHWAY	14	0.637779144905504	1.57101600789787	0.00929095971069399	0.0323604235644453	0.0194911229816496	5701	tags=86%, list=30%, signal=60%	AKT3/NFKB1/IGF1/PIK3CA/PIK3CD/CHUK/IGF1R/AKT1/RELA/IKBKG/PIK3CB/NFKBIA
REACTOME_UNWINDING_OF_DNA	REACTOME_UNWINDING_OF_DNA	REACTOME_UNWINDING_OF_DNA	12	-0.509355074736072	-1.8465483431546	0.00936734878936602	0.0325567445214493	0.0196093697626048	9401	tags=100%, list=49%, signal=51%	MCM6/GINS4/MCM8/MCM4/MCM3/GINS3/MCM5/GINS1/MCM7/CDC45/GINS2
REACTOME_BINDING_AND_UPTAKE_OF_LIGANDS_BY_SCAVENGER_RECEPTORS	REACTOME_BINDING_AND_UPTAKE_OF_LIGANDS_BY_SCAVENGER_RECEPTORS	REACTOME_BINDING_AND_UPTAKE_OF_LIGANDS_BY_SCAVENGER_RECEPTORS	41	0.50878671376064	1.43818412565381	0.00936924152333866	0.0325567445214493	0.0196093697626048	3864	tags=44%, list=20%, signal=35%	SCARF1/LRP1/STAB1/COLEC12/COL4A1/COL4A2/SPARC/CD163/COL3A1/MSR1/COL1A2/SSC5D/STAB2/SCARA5/COL1A1/MASP1/HYOU1/CD36
PID_RAS_PATHWAY	PID_RAS_PATHWAY	PID_RAS_PATHWAY	30	0.541859926297414	1.47835872423243	0.00940694470854325	0.0326495709451892	0.0196652803793944	7002	tags=73%, list=37%, signal=47%	RASGRP4/RASGRF2/PRKCB/RASGRP3/SOS2/RASGRP2/PRKCA/RRAS/RASA1/GRB2/PRKCE/LGALS1/SYNGAP1/NRAS/SOS1/RASA2/NF1/KRAS/RASGRP1/RASA4/DAB2IP/RASGRF1
REACTOME_RHOG_GTPASE_CYCLE	REACTOME_RHOG_GTPASE_CYCLE	REACTOME_RHOG_GTPASE_CYCLE	71	0.446726521126079	1.32037298220086	0.00950010792270905	0.0329344464858443	0.0198368647897874	8456	tags=65%, list=44%, signal=36%	ITGB1/IQGAP2/ARHGAP1/MCAM/DOCK4/DOCK1/DOCK2/ESYT1/CAV1/ITSN1/PIK3R1/TRIO/ARHGAP5/ARHGAP21/ARFGAP3/ARHGAP35/PREX1/ELMO2/VAMP3/DOCK5/OPHN1/CYFIP1/VAV1/LBR/VRK2/LMAN1/KTN1/PLD1/PAK2/LEMD3/VANGL1/KALRN/ARHGDIA/ARHGEF26/CDC42/RHOG/VAV2/ARHGDIB/PLEKHG3/DSG2/RAB7A/MCF2/VAPB/STX5/CDC42EP1/YKT6
WP_IL1_AND_MEGAKARYOCYTES_IN_OBESITY	WP_IL1_AND_MEGAKARYOCYTES_IN_OBESITY	WP_IL1_AND_MEGAKARYOCYTES_IN_OBESITY	24	0.562715342006385	1.49863161549018	0.00968410593548323	0.0335092370514574	0.0201830689604697	4517	tags=58%, list=24%, signal=45%	NLRP3/TLR1/F2R/NFKB1/TIMP2/ICAM1/CCL2/IL1R1/PIK3CA/FCER1A/TIMP1/HBEGF/PLA2G7/TLR2
KEGG_ALLOGRAFT_REJECTION	KEGG_ALLOGRAFT_REJECTION	KEGG_ALLOGRAFT_REJECTION	35	0.508476968626137	1.41520287169046	0.00968846672070075	0.0335092370514574	0.0201830689604697	8572	tags=89%, list=45%, signal=49%	FAS/CD28/IL10/HLA-DOA/CD86/HLA-DMB/CD40LG/HLA-DPA1/HLA-DRA/HLA-DPB1/HLA-DQA1/CD80/HLA-DRB1/HLA-DQB1/HLA-E/HLA-DRB5/HLA-DQA2/HLA-DMA/CD40/PRF1/IL12A/TNF/HLA-DOB/FASLG/IL12B/HLA-B/HLA-F/HLA-A/IL2/GZMB/IL5
KEGG_MEDICUS_VARIANT_MLL_AF4_FUSION_TO_TRANSCRIPTIONAL_ACTIVATION	KEGG_MEDICUS_VARIANT_MLL_AF4_FUSION_TO_TRANSCRIPTIONAL_ACTIVATION	KEGG_MEDICUS_VARIANT_MLL_AF4_FUSION_TO_TRANSCRIPTIONAL_ACTIVATION	26	0.544188535434201	1.46334435559897	0.00979666279575426	0.0338047446761741	0.0203610572196127	5671	tags=65%, list=30%, signal=46%	MEF2C/JMJD1C/PBX3/CDK14/BMP2K/FLT3/KMT2A/SMAD1/AFF1/IGF1R/RUNX2/CCNT1/LMO2/MLLT3/MLLT1/PROM1/CDKN1B
REACTOME_SIGNALING_BY_HEDGEHOG	REACTOME_SIGNALING_BY_HEDGEHOG	REACTOME_SIGNALING_BY_HEDGEHOG	147	0.411185094457387	1.26301039238837	0.00978952830308573	0.0338047446761741	0.0203610572196127	7332	tags=51%, list=38%, signal=32%	SEL1L/PRKAR1A/ADCY9/BOC/EVC/DYNC2H1/NUMB/PRKACB/GLI2/PRKAR2A/ADCY5/CDON/SPOP/CUL3/ERLEC1/GLI1/IFT57/ADCY4/CDC73/CSNK1A1/DHH/WDR35/PRKAR2B/ADCY2/ADCY3/GAS1/PTCH1/ADCY7/SPOPL/EVC2/SMURF2/IQCE/TTC21B/TUBB6/KIF7/PTCH2/TUBA1A/GLI3/OS9/GPR161/GPC5/IFT88/ADCY6/PSMD1/BTRC/ARRB1/UBC/DZIP1/ITCH/WDR19/PSMC1/KIF3A/HHIP/ADAM17/CUL1/TUBB2B/TUBA1B/TULP3/PSMD5/UBB/HHAT/PSME4/PRKACA/SMURF1/SKP1/SUFU/PSMD7/SMO/RPG…
PID_HIV_NEF_PATHWAY	PID_HIV_NEF_PATHWAY	PID_HIV_NEF_PATHWAY	35	0.50794886689393	1.41373304879959	0.00983867252147471	0.0339103202567301	0.0204246468268494	7313	tags=63%, list=38%, signal=39%	FAS/NFKB1/CFLAR/BCL2/BIRC3/MAP3K14/TRAF1/CHUK/APAF1/CRADD/RIPK1/MAP3K5/RELA/CD247/CASP7/NFKBIA/TNF/CASP8/TNFRSF1A/FASLG/MAPK8/BAG4
WP_MAPK_CASCADE	WP_MAPK_CASCADE	WP_MAPK_CASCADE	33	0.513852586880828	1.41845112051834	0.00986839660764231	0.0339733561081174	0.0204626141769737	7267	tags=73%, list=38%, signal=45%	RASA3/MAP3K3/MAP3K2/MAPK1/SOS2/MAPK14/MAP3K12/RRAS/MAP2/GRB2/RAF1/MAP2K4/JUN/MAP3K1/MBP/NRAS/SOS1/MAP2K3/KRAS/SIPA1/ARAF/MAPK12/ELK1/LAMTOR3
KEGG_MEDICUS_REFERENCE_TLR1_2_4_NFKB_SIGNALING_PATHWAY	KEGG_MEDICUS_REFERENCE_TLR1_2_4_NFKB_SIGNALING_PATHWAY	KEGG_MEDICUS_REFERENCE_TLR1_2_4_NFKB_SIGNALING_PATHWAY	20	0.580375147328779	1.50617592253503	0.00993791231083207	0.0341319281723226	0.020558124286683	7238	tags=90%, list=38%, signal=56%	TLR4/TLR1/NFKB1/TAB2/IL6/CHUK/TRAF6/MAP3K7/TIRAP/TLR2/RELA/IKBKG/NFKBIA/IRAK4/IL12A/TNF/MYD88/IL12B
REACTOME_A_TETRASACCHARIDE_LINKER_SEQUENCE_IS_REQUIRED_FOR_GAG_SYNTHESIS	REACTOME_A_TETRASACCHARIDE_LINKER_SEQUENCE_IS_REQUIRED_FOR_GAG_SYNTHESIS	REACTOME_A_TETRASACCHARIDE_LINKER_SEQUENCE_IS_REQUIRED_FOR_GAG_SYNTHESIS	26	0.544101793180594	1.46311110227049	0.00994854602171453	0.0341319281723226	0.020558124286683	2536	tags=35%, list=13%, signal=30%	HSPG2/SDC2/GPC6/DCN/VCAN/SDC3/GPC4/CSPG4/XYLT1
WP_COPPER_HOMEOSTASIS	WP_COPPER_HOMEOSTASIS	WP_COPPER_HOMEOSTASIS	51	0.47837276646457	1.380086998667	0.00994892285332593	0.0341319281723226	0.020558124286683	6545	tags=53%, list=34%, signal=35%	PTEN/FOXO1/APP/BACE1/ADAM9/FOXO3/APC/PIK3CA/SOD3/STEAP2/PRNP/STEAP4/MT1A/MTF1/JUN/AKT1/ATP7A/STEAP1/SCO1/SLC31A2/XIAP/XAF1/MT2A/ADAM17/SLC31A1/COX11/MT1E
KEGG_MEDICUS_PATHOGEN_HSV_GD_TO_HVEM_NFKB_SIGNALING_PATHWAY	KEGG_MEDICUS_PATHOGEN_HSV_GD_TO_HVEM_NFKB_SIGNALING_PATHWAY	KEGG_MEDICUS_PATHOGEN_HSV_GD_TO_HVEM_NFKB_SIGNALING_PATHWAY	12	0.646822744059147	1.55176002905263	0.0100219753915241	0.034342893758037	0.0206851917265719	5701	tags=75%, list=30%, signal=53%	NFKB1/TRAF5/BIRC2/CCL2/BIRC3/CHUK/RELA/IKBKG/NFKBIA
WP_INVOLVEMENT_OF_SECRETASE_IN_NEURODEGENERATIVE_DISEASES	WP_INVOLVEMENT_OF_SECRETASE_IN_NEURODEGENERATIVE_DISEASES	WP_INVOLVEMENT_OF_SECRETASE_IN_NEURODEGENERATIVE_DISEASES	17	0.599763285842941	1.52323918042201	0.0101044113652544	0.0345456917907604	0.0208073397382744	5090	tags=71%, list=27%, signal=52%	AKT3/APP/BACE1/MAOB/SNCA/PPP2CB/BDNF/NTRK2/LGMN/AKT1/STAT1/SRPK2
KEGG_MEDICUS_PATHOGEN_HIV_GP120_TO_CXCR4_GNB_G_RAC_SIGNALING_PATHWAY	KEGG_MEDICUS_PATHOGEN_HIV_GP120_TO_CXCR4_GNB_G_RAC_SIGNALING_PATHWAY	KEGG_MEDICUS_PATHOGEN_HIV_GP120_TO_CXCR4_GNB_G_RAC_SIGNALING_PATHWAY	26	0.543747231217945	1.46215767122046	0.0101004292927167	0.0345456917907604	0.0208073397382744	4283	tags=46%, list=22%, signal=36%	GNG2/CFL2/GNG11/GNG12/GNB4/GNGT2/CXCR4/CCR5/GNB5/GNG7/GNB1/GNG10
REACTOME_CREB1_PHOSPHORYLATION_THROUGH_THE_ACTIVATION_OF_ADENYLATE_CYCLASE	REACTOME_CREB1_PHOSPHORYLATION_THROUGH_THE_ACTIVATION_OF_ADENYLATE_CYCLASE	REACTOME_CREB1_PHOSPHORYLATION_THROUGH_THE_ACTIVATION_OF_ADENYLATE_CYCLASE	12	0.643996821973695	1.54498050100156	0.0101823236041898	0.0347720499172963	0.0209436783147279	3657	tags=50%, list=19%, signal=40%	PRKAR1A/PRKACB/PRKAR2A/CREB1/PRKAR2B/CALM1
WP_15Q11Q13_COPY_NUMBER_VARIATION	WP_15Q11Q13_COPY_NUMBER_VARIATION	WP_15Q11Q13_COPY_NUMBER_VARIATION	54	0.465513703587775	1.35198413046066	0.0102378951274004	0.0349216836090777	0.0210338047212287	8020	tags=61%, list=42%, signal=36%	MITF/APP/KLF13/CDC42BPB/EID3/TRPM3/STXBP1/MTMR10/CREBBP/CANX/SIN3A/GOLGA8R/KAT2B/DNMBP/TJP1/SERPINH1/GJC2/SMC5/CALM1/GJA1/FAN1/RELA/GOLGA8K/STX1B/RIC3/UBN1/OTUD7A/GOLGA8T/GOLGA8H/GOLGA8Q/CHRNA7/GOLGA8O/SMC6
PID_HEDGEHOG_GLI_PATHWAY	PID_HEDGEHOG_GLI_PATHWAY	PID_HEDGEHOG_GLI_PATHWAY	47	0.49412465383171	1.41595270204066	0.0102686703632543	0.0349864904234273	0.0210728387464176	8495	tags=77%, list=44%, signal=43%	GNG2/RAB23/GNAI2/FBXW11/GLI2/SPOP/GLI1/PIAS1/CSNK1A1/CREBBP/SIN3A/PTCH1/GNAO1/CSNK1G3/GLI3/GNB1/AKT1/IFT88/GNAZ/KIF3A/CSNK1G1/PRKACA/GNAI3/SUFU/SMO/ARRB2/CSNK1D/GSK3B/SAP30/XPO1/RBBP4/MAP2K1/LGALS3/GNAI1/IFT172/SIN3B
WP_PHOTODYNAMIC_THERAPYINDUCED_NFKB_SURVIVAL_SIGNALING	WP_PHOTODYNAMIC_THERAPYINDUCED_NFKB_SURVIVAL_SIGNALING	WP_PHOTODYNAMIC_THERAPYINDUCED_NFKB_SURVIVAL_SIGNALING	35	0.50732130959693	1.41198641926932	0.0102892901832609	0.0350165877828958	0.0210909667951329	6863	tags=69%, list=36%, signal=44%	NFKB1/VCAM1/CFLAR/BIRC2/ICAM1/MMP2/BIRC3/BCL2L2/IL6/PTGS2/CHUK/TRAF6/CXCL2/CD40LG/BCL2A1/SELE/RELA/NFKB2/MMP3/RELB/TNF/EGLN2/TNFRSF1A/REL
REACTOME_SIGNALING_BY_BMP	REACTOME_SIGNALING_BY_BMP	REACTOME_SIGNALING_BY_BMP	31	0.528271335292342	1.44749159012479	0.0103203756520925	0.0350821922910374	0.0211304812821356	6567	tags=68%, list=34%, signal=45%	FSTL1/BMPR2/ACVRL1/SMAD7/SKI/BMPR1A/ZFYVE16/SMAD1/CHRDL1/UBE2D3/SMURF2/GREM2/SMAD9/TGFBR3/SMAD5/INHBA/SMAD4/AMHR2/UBE2D1/SMURF1/NOG
KEGG_MEDICUS_REFERENCE_CRHR_PKA_ACTH_SIGNALING_PATHWAY	KEGG_MEDICUS_REFERENCE_CRHR_PKA_ACTH_SIGNALING_PATHWAY	KEGG_MEDICUS_REFERENCE_CRHR_PKA_ACTH_SIGNALING_PATHWAY	27	0.538056065729537	1.4513351431739	0.0103726042738136	0.0352194369114288	0.0212131455825361	4902	tags=52%, list=26%, signal=39%	ADCY9/CREB5/PRKACB/CREB3L1/ADCY5/ATF2/CREB1/ADCY4/ADCY2/ADCY3/ADCY7/CREB3L2/ADCY6/CREB3
WP_WNTBETACATENIN_SIGNALING_IN_LEUKEMIA	WP_WNTBETACATENIN_SIGNALING_IN_LEUKEMIA	WP_WNTBETACATENIN_SIGNALING_IN_LEUKEMIA	26	0.54193961655165	1.45729692435282	0.0104041959619572	0.0352863769440351	0.0212534644740774	5285	tags=58%, list=28%, signal=42%	CTNNB1/ZBTB16/RUNX1T1/FLT3/APC/LEF1/RARA/CSNK1A1/LRP6/PYGO1/AXIN2/AKT1/DKK1/MYC/PML
REACTOME_VXPX_CARGO_TARGETING_TO_CILIUM	REACTOME_VXPX_CARGO_TARGETING_TO_CILIUM	REACTOME_VXPX_CARGO_TARGETING_TO_CILIUM	21	0.561858294711082	1.46585049528881	0.0105433467309957	0.035676860065818	0.0214886577660864	4909	tags=57%, list=26%, signal=43%	PKD2/ASAP1/ARF4/GBF1/PKD1/EXOC5/EXOC8/EXOC6/EXOC2/EXOC7/RAB8A/EXOC4
KEGG_NOD_LIKE_RECEPTOR_SIGNALING_PATHWAY	KEGG_NOD_LIKE_RECEPTOR_SIGNALING_PATHWAY	KEGG_NOD_LIKE_RECEPTOR_SIGNALING_PATHWAY	61	0.464291138158977	1.36173165781705	0.010536806540443	0.035676860065818	0.0214886577660864	8056	tags=74%, list=42%, signal=43%	NLRP3/NFKB1/NOD1/BIRC2/CARD8/CCL2/TNFAIP3/BIRC3/TAB2/MAPK1/MAPK14/NAIP/IL6/NLRC4/CHUK/TRAF6/CXCL2/MEFV/MAP3K7/CCL13/MAPK9/CCL8/NLRP1/CARD6/RELA/XIAP/IKBKG/PSTPIP1/NFKBIA/CCL11/CASP1/SUGT1/TNF/CASP8/MAPK11/MAPK12/IL18/CASP5/MAPK8/CCL7/NOD2/TAB3/CXCL8/CXCL1/IL1B
WP_LIVER_X_RECEPTOR_PATHWAY	WP_LIVER_X_RECEPTOR_PATHWAY	WP_LIVER_X_RECEPTOR_PATHWAY	10	-0.516728223947763	-1.82789810490304	0.0106445474436818	0.0359783281628881	0.0216702360987475	1689	tags=50%, list=9%, signal=46%	FASN/ABCG8/SCD/ABCG5/SREBF1
REACTOME_NUCLEAR_EVENTS_KINASE_AND_TRANSCRIPTION_FACTOR_ACTIVATION	REACTOME_NUCLEAR_EVENTS_KINASE_AND_TRANSCRIPTION_FACTOR_ACTIVATION	REACTOME_NUCLEAR_EVENTS_KINASE_AND_TRANSCRIPTION_FACTOR_ACTIVATION	61	0.464203156819517	1.36147361503873	0.0106862623010595	0.0360373272377386	0.0217057720434926	4300	tags=44%, list=22%, signal=34%	MEF2C/MEF2D/MEF2A/DUSP3/RPS6KA2/EGR2/TCF12/SRF/EGR3/EGR1/PPP2CB/MAPK1/ATF2/RPS6KA3/MAPK14/CREB1/REST/MAPKAPK2/NAB1/F3/RRAD/LYL1/EP300/PPP2R5D/NAB2/ATF1/SGK1
KEGG_NON_SMALL_CELL_LUNG_CANCER	KEGG_NON_SMALL_CELL_LUNG_CANCER	KEGG_NON_SMALL_CELL_LUNG_CANCER	54	0.463839181701921	1.34712084287463	0.0106862623010595	0.0360373272377386	0.0217057720434926	6338	tags=56%, list=33%, signal=37%	AKT3/PRKCB/PIK3R5/PIK3R1/PIK3CG/FOXO3/RARB/MAPK1/SOS2/PIK3CA/PRKCA/STK4/PIK3CD/RB1/GRB2/CDK6/RAF1/RASSF1/RXRG/PLCG2/EGFR/AKT1/PDPK1/NRAS/SOS1/PIK3CB/KRAS/PIK3R3/EGF/ARAF
REACTOME_REGULATION_OF_MITF_M_DEPENDENT_GENES_INVOLVED_IN_PIGMENTATION	REACTOME_REGULATION_OF_MITF_M_DEPENDENT_GENES_INVOLVED_IN_PIGMENTATION	REACTOME_REGULATION_OF_MITF_M_DEPENDENT_GENES_INVOLVED_IN_PIGMENTATION	42	0.495583353040038	1.40253329388684	0.0107183853340286	0.0361046744074819	0.0217463361592656	7030	tags=60%, list=37%, signal=38%	RAB27A/MITF/CTNNB1/MYO5A/SOX10/MAPK14/CREB1/LEF1/IRF4/SMARCA2/DPF3/ACTB/ARID1B/MYRIP/SMARCD3/DCT/SYTL2/MLANA/ARID1A/DPF2/BCL7B/SMARCC1/TYRP1/SS18/SMARCC2
WP_MAPK_AND_NFKB_SIGNALING_INHIBITED_BY_YERSINIA_YOPJ	WP_MAPK_AND_NFKB_SIGNALING_INHIBITED_BY_YERSINIA_YOPJ	WP_MAPK_AND_NFKB_SIGNALING_INHIBITED_BY_YERSINIA_YOPJ	12	0.643278531159396	1.5432572855069	0.0108237169535453	0.0363464788555825	0.0218919782651562	5701	tags=83%, list=30%, signal=59%	NFKB1/MAPK1/MAP3K14/CHUK/TRAF6/RRAS/RAF1/MAP3K1/IKBKG/NFKBIA
WP_MYD88_DISTINCT_INPUTOUTPUT_PATHWAY	WP_MYD88_DISTINCT_INPUTOUTPUT_PATHWAY	WP_MYD88_DISTINCT_INPUTOUTPUT_PATHWAY	18	0.591578714429133	1.51790059316473	0.010819706728602	0.0363464788555825	0.0218919782651562	4517	tags=61%, list=24%, signal=47%	TLR4/TLR1/NFKB1/TLR7/TLR8/TLR6/TRAF6/TLR10/JUN/TLR5/TLR2
KEGG_MEDICUS_REFERENCE_IL6_FAMILY_TO_JAK_STAT_SIGNALING_PATHWAY	KEGG_MEDICUS_REFERENCE_IL6_FAMILY_TO_JAK_STAT_SIGNALING_PATHWAY	KEGG_MEDICUS_REFERENCE_IL6_FAMILY_TO_JAK_STAT_SIGNALING_PATHWAY	27	0.537126006397027	1.44882643101455	0.0108268710155471	0.0363464788555825	0.0218919782651562	4927	tags=59%, list=26%, signal=44%	IL6ST/JAK1/JAK2/LIFR/OSMR/LIF/STAT3/IL6R/IL6/IL13RA1/OSM/IL4R/CLCF1/STAT1/IL13RA2/IL11RA
WP_INFLAMMATORY_BOWEL_DISEASE_SIGNALING	WP_INFLAMMATORY_BOWEL_DISEASE_SIGNALING	WP_INFLAMMATORY_BOWEL_DISEASE_SIGNALING	43	0.495686385039377	1.40592980383655	0.010868290394635	0.0364443462330256	0.021950925116882	8624	tags=81%, list=45%, signal=45%	TLR4/NFKB1/NFATC1/MAF/STAT3/IL10/RORA/IL6/STAT4/TGFB1/IL18RAP/IL12RB1/IL21R/JUN/IFNGR1/TLR5/TLR2/IL4R/STAT1/HLA-DMA/SMAD2/FOXP3/TBX21/IL23R/IL12A/TNF/IL21/STAT6/IL18/NOD2/IL2RG/IL12RB2/IL2/IL5/IL13
WP_FAMILIAL_HYPERLIPIDEMIA_TYPE_1	WP_FAMILIAL_HYPERLIPIDEMIA_TYPE_1	WP_FAMILIAL_HYPERLIPIDEMIA_TYPE_1	17	0.59576527381525	1.51308529353342	0.0108876839436508	0.0364682175835248	0.0219653031557661	5369	tags=41%, list=28%, signal=30%	SEL1L/LRP1/GPIHBP1/CETP/LPL/LDLR/PLTP
KEGG_MEDICUS_REFERENCE_REGULATION_OF_GF_RTK_RAS_ERK_SIGNALING_PATHWAY_ADAPTOR_PROTEINS	KEGG_MEDICUS_REFERENCE_REGULATION_OF_GF_RTK_RAS_ERK_SIGNALING_PATHWAY_ADAPTOR_PROTEINS	KEGG_MEDICUS_REFERENCE_REGULATION_OF_GF_RTK_RAS_ERK_SIGNALING_PATHWAY_ADAPTOR_PROTEINS	10	0.673069273579853	1.54348995526446	0.0109002423041032	0.0364691665377148	0.0219658747237737	5544	tags=90%, list=29%, signal=64%	PTPN11/SHC1/SOS2/GAB2/GAB1/GRB2/SHC4/SOS1/SHC2
REACTOME_PI_3K_CASCADE_FGFR4	REACTOME_PI_3K_CASCADE_FGFR4	REACTOME_PI_3K_CASCADE_FGFR4	20	0.577799375079521	1.49949133901759	0.0110164248850263	0.0366925990284901	0.022100451150041	4599	tags=50%, list=24%, signal=38%	FGF2/PIK3R1/PTPN11/PIK3CA/GAB1/FGF1/GRB2/FGF16/FGF9/FRS2
REACTOME_NUCLEOTIDE_BINDING_DOMAIN_LEUCINE_RICH_REPEAT_CONTAINING_RECEPTOR_NLR_SIGNALING_PATHWAYS	REACTOME_NUCLEOTIDE_BINDING_DOMAIN_LEUCINE_RICH_REPEAT_CONTAINING_RECEPTOR_NLR_SIGNALING_PATHWAYS	REACTOME_NUCLEOTIDE_BINDING_DOMAIN_LEUCINE_RICH_REPEAT_CONTAINING_RECEPTOR_NLR_SIGNALING_PATHWAYS	56	0.471535243473964	1.37232206705764	0.010996159097047	0.0366925990284901	0.022100451150041	7545	tags=66%, list=39%, signal=40%	NLRP3/NFKB1/APP/NOD1/BIRC2/BCL2/CYLD/TNFAIP3/BIRC3/P2RX7/TAB2/MAPK14/NLRC4/TXNIP/CHUK/TRAF6/PANX1/MEFV/MAP3K7/NLRP1/UBC/ITCH/RELA/IKBKG/NFKB2/PSTPIP1/CASP4/UBB/CASP1/SUGT1/IRAK2/CASP8/MAPK11/MAPK12/HMOX1/NOD2/TAB3
REACTOME_RETROGRADE_TRANSPORT_AT_THE_TRANS_GOLGI_NETWORK	REACTOME_RETROGRADE_TRANSPORT_AT_THE_TRANS_GOLGI_NETWORK	REACTOME_RETROGRADE_TRANSPORT_AT_THE_TRANS_GOLGI_NETWORK	49	0.475065994894705	1.36691910678681	0.0110071662633103	0.0366925990284901	0.022100451150041	7350	tags=67%, list=38%, signal=42%	TGOLN2/GCC2/IGF2R/RIC1/COG5/GOLGA4/NAA30/M6PR/RHOBTB3/PLIN3/VAMP3/RGP1/TMF1/RAB43/ARL1/VPS51/COG2/VAMP4/RAB9B/GOLGA1/NAPG/GCC1/COG6/SYS1/NAA35/COG1/VPS53/VPS52/NAPA/VTI1A/VPS54/COG3/COG8
WP_7Q1123_COPY_NUMBER_VARIATION_SYNDROME	WP_7Q1123_COPY_NUMBER_VARIATION_SYNDROME	WP_7Q1123_COPY_NUMBER_VARIATION_SYNDROME	91	0.430102685545175	1.29151496206572	0.010996159097047	0.0366925990284901	0.022100451150041	5965	tags=45%, list=31%, signal=31%	FBN1/PRKG1/FAS/CTNNB1/FBLN5/BTK/ACACB/MYO1C/LAT2/FBLN2/CLASP1/OGDH/SQSTM1/CLASP2/SMARCA5/RB1/SNAP25/VPS37A/CLIP2/GRB2/DLST/BECN1/ELN/VAMP2/DDX21/UBE2E1/NRG1/CLTC/CLDN5/HSPA2/SF3B1/EIF4H/BAZ1B/MYC/UBIAD1/DLD/GTF2I/TRIM50/TSG101/LIMK1/WNT2
WP_NANOPARTICLEMEDIATED_ACTIVATION_OF_RECEPTOR_SIGNALING	WP_NANOPARTICLEMEDIATED_ACTIVATION_OF_RECEPTOR_SIGNALING	WP_NANOPARTICLEMEDIATED_ACTIVATION_OF_RECEPTOR_SIGNALING	28	0.530814892610765	1.43702714571273	0.0110960233068083	0.0369163328606131	0.022235209078298	7164	tags=75%, list=37%, signal=47%	ITGB1/TLN1/ITGA1/AKT3/FN1/MAPK1/MAPK14/PIK3CD/COL1A1/GRB2/RAF1/MAPK9/PXN/EGFR/NRAS/SOS1/AREG/KRAS/MAPK11/MAPK12/MAPK8
REACTOME_P75_NTR_RECEPTOR_MEDIATED_SIGNALLING	REACTOME_P75_NTR_RECEPTOR_MEDIATED_SIGNALLING	REACTOME_P75_NTR_RECEPTOR_MEDIATED_SIGNALLING	96	0.432555226780694	1.30433301792784	0.0111457644116471	0.0370403423568273	0.0223099016835042	7164	tags=52%, list=37%, signal=33%	AKAP13/ARHGEF17/NFKB1/RASGRF2/ARHGEF40/ARHGEF3/RHOA/ITSN1/TRIO/RTN4/FGD2/ARHGEF6/ARHGEF15/SOS2/OMG/ABR/ARHGEF12/TIAM2/SQSTM1/GNA13/FGD4/NGFR/APH1B/ARHGEF2/PREX1/TRAF6/PSEN1/VAV1/PLEKHG2/NGF/UBC/RELA/SOS1/PRDM4/ARHGEF9/ADAM17/NFKBIA/ARHGEF10/ARHGEF37/UBB/KALRN/ARHGDIA/ARHGEF26/FGD1/ARHGEF11/BCL2L11/PRKCI/VAV2/MYD88/MAPK8
REACTOME_SIGNALING_BY_HIPPO	REACTOME_SIGNALING_BY_HIPPO	REACTOME_SIGNALING_BY_HIPPO	20	0.575812738518115	1.49433566657126	0.0113245716756406	0.0375505607682235	0.0226172131679853	4707	tags=60%, list=25%, signal=45%	WWTR1/LATS2/YAP1/SAV1/AMOTL2/AMOTL1/STK4/LATS1/TJP1/MOB1A/MOB1B/STK3
WP_GLYCOSAMINOGLYCAN_SYNTHESIS_IN_FIBROBLASTS	WP_GLYCOSAMINOGLYCAN_SYNTHESIS_IN_FIBROBLASTS	WP_GLYCOSAMINOGLYCAN_SYNTHESIS_IN_FIBROBLASTS	41	0.504638607918742	1.42645870159693	0.0113180057679344	0.0375505607682235	0.0226172131679853	8011	tags=71%, list=42%, signal=41%	CSGALNACT2/CHSY1/CHST3/CSGALNACT1/CHSY3/DSE/CHST7/EXT2/CHPF2/EXT1/HS3ST3B1/XYLT1/NDST1/EXTL2/CHST15/CHST11/CHST1/EXTL3/HS2ST1/GLCE/HS3ST3A1/HS3ST2/EXTL1/CHST13/CHST14/CHST12/NDST2/XYLT2/CHPF
BIOCARTA_CARDIACEGF_PATHWAY	BIOCARTA_CARDIACEGF_PATHWAY	BIOCARTA_CARDIACEGF_PATHWAY	18	0.589871870512283	1.51352109246494	0.0114424132123278	0.0378568036234142	0.0228016674023647	6328	tags=83%, list=33%, signal=56%	EDNRA/NFKB1/PRKCB/RHOA/EDNRB/ADAM12/PRKCA/JUN/EGFR/AGT/EDN1/RELA/MYC/EGF/FOS
BIOCARTA_EGF_PATHWAY	BIOCARTA_EGF_PATHWAY	BIOCARTA_EGF_PATHWAY	27	0.535572555376958	1.44463620214766	0.0114325604821847	0.0378568036234142	0.0228016674023647	5012	tags=67%, list=26%, signal=49%	JAK1/PRKCB/PIK3R1/SRF/STAT3/SHC1/PIK3CA/STAT5A/PRKCA/RASA1/GRB2/RAF1/MAP2K4/JUN/MAP3K1/EGFR/STAT1/SOS1
WP_ASPIRIN_AND_MIRNAS	WP_ASPIRIN_AND_MIRNAS	WP_ASPIRIN_AND_MIRNAS	10	0.669446037540983	1.53518111002212	0.01156589339954	0.038222768954431	0.0230220932957299	4067	tags=60%, list=21%, signal=47%	NFKB1/NOS3/PTGS1/PPARA/PTGS2/ABCC4
BIOCARTA_PYK2_PATHWAY	BIOCARTA_PYK2_PATHWAY	BIOCARTA_PYK2_PATHWAY	27	0.535390043896796	1.44414390154543	0.0115839829252216	0.0382400147453704	0.0230324806700313	4199	tags=59%, list=22%, signal=46%	PRKCB/GNAQ/MAPK1/SHC1/MAPK14/PRKCA/GRB2/RAF1/MAP2K4/PTK2B/CALM1/CALM3/JUN/MAP3K1/CALM2/BCAR1
PID_HEDGEHOG_2PATHWAY	PID_HEDGEHOG_2PATHWAY	PID_HEDGEHOG_2PATHWAY	21	0.559442042853176	1.45954665673024	0.0116207507781878	0.0383188130543795	0.0230799419626371	6951	tags=71%, list=36%, signal=46%	BOC/TGFB2/PIK3R1/GLI2/CDON/PIK3CA/DHH/GAS1/PTCH1/PTCH2/AKT1/HHIP/HHAT/SMO/ARRB2
WP_OSTEOBLAST_SIGNALING	WP_OSTEOBLAST_SIGNALING	WP_OSTEOBLAST_SIGNALING	14	0.631573796267387	1.5557306193383	0.0116732049862495	0.0383640398386585	0.023107182669567	5642	tags=64%, list=29%, signal=45%	PDGFRA/ITGB3/ITGAV/PDGFRB/COL1A1/PTH1R/TNFRSF11B/PDGFB/TNFSF11
BIOCARTA_STRESS_PATHWAY	BIOCARTA_STRESS_PATHWAY	BIOCARTA_STRESS_PATHWAY	24	0.557028674857145	1.48348680151331	0.011666641315106	0.0383640398386585	0.023107182669567	7164	tags=75%, list=37%, signal=47%	NFKB1/MAPK14/TANK/MAP3K14/CHUK/MAP2K4/CRADD/JUN/MAP3K1/RIPK1/ATF1/RELA/IKBKG/NFKBIA/MAP2K3/TNF/TNFRSF1A/MAPK8
PID_IL23_PATHWAY	PID_IL23_PATHWAY	PID_IL23_PATHWAY	37	0.501329391541782	1.40216308401893	0.0116645679393231	0.0383640398386585	0.023107182669567	8356	tags=81%, list=44%, signal=46%	NFKB1/JAK2/PIK3R1/CD4/STAT3/CCL2/PIK3CA/STAT5A/SOCS3/IL6/STAT4/IL18R1/IL18RAP/IL12RB1/CD3E/STAT1/MPO/RELA/NFKBIA/IL23R/TNF/IL18/IL24/IL12B/CXCL9/CXCL1/NOS2/IL1B/ITGA3/IL2
REACTOME_NEGATIVE_REGULATION_OF_MET_ACTIVITY	REACTOME_NEGATIVE_REGULATION_OF_MET_ACTIVITY	REACTOME_NEGATIVE_REGULATION_OF_MET_ACTIVITY	21	0.559281578811794	1.45912801684052	0.0117746657717273	0.0385854105727057	0.0232405172717319	6002	tags=67%, list=31%, signal=46%	HGF/EPS15/PTPRJ/CBL/STAM2/LRIG1/PTPN1/GRB2/MET/USP8/STAM/UBC/SH3KBP1/UBB
REACTOME_INFLAMMASOMES	REACTOME_INFLAMMASOMES	REACTOME_INFLAMMASOMES	21	0.5587209051499	1.45766525697257	0.0117746657717273	0.0385854105727057	0.0232405172717319	6217	tags=71%, list=32%, signal=48%	NLRP3/NFKB1/APP/BCL2/P2RX7/NLRC4/TXNIP/PANX1/MEFV/NLRP1/RELA/NFKB2/PSTPIP1/CASP1/SUGT1
REACTOME_RET_SIGNALING	REACTOME_RET_SIGNALING	REACTOME_RET_SIGNALING	40	0.496188220643176	1.39816650117482	0.0117795245336399	0.0385854105727057	0.0232405172717319	3445	tags=48%, list=18%, signal=39%	DOK6/GFRA2/PIK3R1/PTPN11/PRKACB/SHC1/GAB2/PIK3CA/GAB1/PRKCA/GDNF/PDLIM7/PIK3CD/DOK2/DOK5/RET/GFRA1/GRB2/GRB10
BIOCARTA_ACE2_PATHWAY	BIOCARTA_ACE2_PATHWAY	BIOCARTA_ACE2_PATHWAY	13	0.627257133316083	1.52598103681646	0.0118824780507965	0.0388797822565159	0.0234178213382264	4854	tags=69%, list=25%, signal=52%	COL4A1/COL4A2/AGTR1/CMA1/ACE/COL4A4/COL4A3/AGT/COL4A6
WP_SYNAPTIC_SIGNALING_ASSOCIATED_WITH_AUTISM_SPECTRUM_DISORDER	WP_SYNAPTIC_SIGNALING_ASSOCIATED_WITH_AUTISM_SPECTRUM_DISORDER	WP_SYNAPTIC_SIGNALING_ASSOCIATED_WITH_AUTISM_SPECTRUM_DISORDER	49	0.473004674777088	1.3609880195605	0.0119056971112751	0.03891290001936	0.0234377686169505	7762	tags=73%, list=41%, signal=44%	PTEN/AKT3/PIK3R1/CAMK4/CACNA1C/MAPK1/PIK3CA/BDNF/DLG4/PRKAG2/NTRK2/PIK3CD/RPTOR/PRKAA1/PRKAB2/GRIN2A/MTOR/AKT1/GRIN3A/SYNGAP1/UBE3A/PRKAB1/NRAS/GRM1/PIK3CB/NF1/TSC2/KRAS/PIK3R3/PRKAA2/RHEB/GSK3B/PRKAG1/RPS6KB1/TSC1/AKT2
KEGG_MEDICUS_REFERENCE_FSHR_GNAS_PKA_SIGNALING_PATHWAY	KEGG_MEDICUS_REFERENCE_FSHR_GNAS_PKA_SIGNALING_PATHWAY	KEGG_MEDICUS_REFERENCE_FSHR_GNAS_PKA_SIGNALING_PATHWAY	16	0.597587588037351	1.49944076799351	0.0120220326997048	0.0392499551107944	0.0236407814800441	2914	tags=44%, list=15%, signal=37%	ADCY9/PRKACB/ADCY5/ADCY4/ADCY2/ADCY3/ADCY7
BIOCARTA_ASBCELL_PATHWAY	BIOCARTA_ASBCELL_PATHWAY	BIOCARTA_ASBCELL_PATHWAY	13	0.626624972847884	1.52444312702563	0.0120419720217468	0.0392718977789351	0.0236539978473275	5230	tags=77%, list=27%, signal=56%	FAS/CD28/CD4/IL10/CD40LG/HLA-DRA/CD80/HLA-DRB1/HLA-DRB5/CD40
WP_PLURIPOTENT_STEM_CELL_DIFFERENTIATION_PATHWAY	WP_PLURIPOTENT_STEM_CELL_DIFFERENTIATION_PATHWAY	WP_PLURIPOTENT_STEM_CELL_DIFFERENTIATION_PATHWAY	48	0.490041621070669	1.40643684336362	0.0120554523454467	0.0392727510069322	0.023654511758148	6205	tags=56%, list=32%, signal=38%	FGF2/HGF/NT5E/KITLG/CSF1R/CSF1/TGFB3/IGF1/IL6R/FGF10/KIT/BMP4/IL6/FGF1/PDGFA/TGFB1/TPO/CXCR1/WNT2B/NOTCH1/INHBA/PDGFB/DKK1/TNFSF11/WNT2/GDF5/EGF
BIOCARTA_CBL_PATHWAY	BIOCARTA_CBL_PATHWAY	BIOCARTA_CBL_PATHWAY	12	0.637166313054089	1.52859376937086	0.0121065056338677	0.039383931784805	0.0237214774519189	3950	tags=75%, list=21%, signal=60%	PDGFRA/CSF1R/PRKCB/CBL/SH3GLB1/PRKCA/GRB2/MET/EGFR
[truncated: 73 more rows]
