# Supplementary material for: Identification of key genes potentially associated with bladder cancer development by common plasticizers: an integrated transcriptomics and network toxicology study
Source: Front Oncol. 2026 Jul 1;16:1784832. doi: 10.3389/fonc.2026.1784832 (PMC13369512; doi:10.3389/fonc.2026.1784832)
Supplement: Supplementary file 9 [file Table8.csv]

	ID	Description	setSize	enrichmentScore	NES	pvalue	p.adjust	qvalue	rank	leading_edge	core_enrichment
WP_PI3KAKT_SIGNALING	WP_PI3KAKT_SIGNALING	WP_PI3KAKT_SIGNALING	336	0.460003255114133	1.46126439213446	1e-10	2.97e-07	2.12421052631579e-07	6138	tags=50%, list=32%, signal=35%	BCL2/FGF2/NGFR/IGF1/GHR/THBS4/GNG2/FGFR1/FLT3/ITGA7/AKT3/NTRK2/PDGFD/TNXB/FGF10/TEK/ITGA9/JAK2/PIK3R6/ITGA4/PHLPP2/PIK3R5/KITLG/PIK3CG/COL4A4/JAK1/RELN/LAMA2/CDKN1B/PDGFRA/HGF/CSF1R/VWF/FGF9/GNG7/NTRK1/FOXO3/CREB5/PPP2R3C/CHRM2/KIT/LAMB2/SOS2/ITGA1/PPP2R5C/ITGA8/PIK3CD/GNG11/PIK3R1/ITGB3/BDNF/PIK3R3/IL3RA/CREB1/PDGFC/FGF7/COL4A3/LAMC1/PTEN/CCND2/PIK3CA/CSF1/PIK3AP1/FGF13/NOS3/KDR/GRB2/LAMA4/ITGB1…
REACTOME_PLATELET_ACTIVATION_SIGNALING_AND_AGGREGATION	REACTOME_PLATELET_ACTIVATION_SIGNALING_AND_AGGREGATION	REACTOME_PLATELET_ACTIVATION_SIGNALING_AND_AGGREGATION	256	0.469847656856135	1.48124165360739	1.13744745915366e-09	1.14182200213683e-06	8.16656672093608e-07	5141	tags=48%, list=27%, signal=35%	F8/P2RY12/IGF1/FYN/GP1BA/RASGRP2/GNG2/ADRA2A/TLN1/HABP4/F13A1/A2M/PRKCB/MPL/PIK3R6/TRPC3/PIK3R5/PIK3CG/ITPR1/RAP1A/PLEK/PECAM1/ARRB2/HGF/VWF/GNG7/RAP1B/TGFB3/PROS1/DGKB/LCP2/BRPF3/TMX3/GNG11/PIK3R1/ITGB3/GNA14/PIK3R3/GAS6/GNAQ/GNA13/ITPR2/PIK3CA/GP5/MMRN1/MGLL/FERMT3/CDC37L1/NHLRC2/PTPN11/CLU/CFD/GRB2/LCK/CLEC3B/PHACTR2/LEFTY2/F2RL2/THPO/APBB1IP/RASGRP1/TRPC6/DGKI/PCDH7/CALU/SRGN/PDPK1/DAGLA/TGFB…
REACTOME_RHO_GTPASE_CYCLE	REACTOME_RHO_GTPASE_CYCLE	REACTOME_RHO_GTPASE_CYCLE	439	0.433473829848561	1.38513754964272	1.15335555771397e-09	1.14182200213683e-06	8.16656672093608e-07	7152	tags=54%, list=37%, signal=35%	FNBP1/PDE5A/DOCK11/ARHGAP20/STARD8/IQGAP2/DOCK10/ARHGAP31/AKAP13/DOCK2/ARHGAP24/NCKAP1L/ROCK1/RAPGEF1/WIPF1/STARD13/CDC42BPA/FERMT2/ARHGEF26/SWAP70/TOR1AIP1/PEAK1/CDC42SE2/PREX2/ARHGEF17/SPATA13/ABI2/RHOJ/PLXND1/FILIP1/GIT2/ARHGAP35/ARHGEF6/FMNL3/RASGRF2/MYO9A/ARHGAP44/ARHGAP25/RHOH/ROCK2/ARHGEF25/LBR/FAM13B/AKAP12/ARHGAP15/TAGAP/ARHGEF9/ITSN1/CYBB/OPHN1/ARHGEF12/SOS2/MTR/PAK3/CCDC88A/ADD3/WAS/PI…
KEGG_CELL_ADHESION_MOLECULES_CAMS	KEGG_CELL_ADHESION_MOLECULES_CAMS	KEGG_CELL_ADHESION_MOLECULES_CAMS	127	0.543770045351183	1.67067723185253	1.64666456664931e-09	1.22264844073711e-06	8.74465551446924e-07	4261	tags=54%, list=22%, signal=43%	JAM3/NRXN1/NCAM1/CD226/SDC3/JAM2/CD28/CADM3/NEGR1/PTPRC/ITGA9/ITGA4/NLGN1/NRXN2/VCAM1/CD4/SPN/CLDN11/CD40LG/PECAM1/CNTNAP1/CNTN1/HLA-DOA/CDH5/ICAM3/CD34/ITGAL/HLA-DPA1/NCAM2/SDC2/NFASC/CD22/CNTN2/ITGA8/HLA-DMB/NLGN3/HLA-DQA1/HLA-DPB1/HLA-DRA/ITGB2/SELPLG/CD6/ITGAM/ITGB1/SIGLEC1/HLA-DOB/ESAM/GLG1/HLA-DQB1/CD8A/CD2/PDCD1/ITGB7/HLA-DRB1/CD86/NEO1/HLA-DMA/CD8B/HLA-DRB5/ICAM2/SELP/ITGAV/NLGN2/CLDN5/PD…
WP_TYROBP_CAUSAL_NETWORK_IN_MICROGLIA	WP_TYROBP_CAUSAL_NETWORK_IN_MICROGLIA	WP_TYROBP_CAUSAL_NETWORK_IN_MICROGLIA	60	0.630780460806233	1.84025557847215	3.76318566205814e-09	1.86277690271878e-06	1.33229976597076e-06	3984	tags=67%, list=21%, signal=53%	NCKAP1L/NRROS/IL10RA/LOXL3/GAPT/SH2B3/CD4/PLEK/CD84/CD37/RNASE6/SAMSN1/BIN2/RGS1/TGFBR1/STAT5A/ITGB2/ITGAM/TNFRSF1B/APBB1IP/HCLS1/LYL1/RUNX3/ADAP2/CYTL1/ZFP36L2/GIMAP2/MAF/SLC7A7/C1QC/IGSF6/TMEM106A/CXCL16/GAL3ST4/DPYD/TYROBP/LHFPL2/C3/CREB3L2/ITGAX
KEGG_FOCAL_ADHESION	KEGG_FOCAL_ADHESION	KEGG_FOCAL_ADHESION	196	0.489387702250792	1.53025869984125	3.50237793886187e-09	1.86277690271878e-06	1.33229976597076e-06	7024	tags=64%, list=37%, signal=41%	BCL2/IGF1/FYN/THBS4/ROCK1/RAPGEF1/ITGA7/AKT3/PDGFD/TLN1/TNXB/ITGA9/PRKCB/PPP1R12A/ITGA4/PIK3R5/PIK3CG/COL4A4/TLN2/RAP1A/RELN/LAMA2/ARHGAP35/PARVA/MYLK/PDGFRA/HGF/PIP5K1C/VWF/ROCK2/RAP1B/LAMB2/FLNC/SOS2/PAK3/ITGA1/ITGA8/PIK3CD/PIK3R1/ITGB3/PIK3R3/DOCK1/PDGFC/LAMC1/PTEN/CCND2/PIK3CA/MAPK9/ILK/PARVG/ARHGAP5/KDR/GRB2/LAMA4/ITGB1/PDGFRB/COL6A3/PDPK1/THBS1/COL6A1/COL6A2/RAF1/ITGB7/BIRC3/FLNA/ITGA10/BIR…
KEGG_HEMATOPOIETIC_CELL_LINEAGE	KEGG_HEMATOPOIETIC_CELL_LINEAGE	KEGG_HEMATOPOIETIC_CELL_LINEAGE	84	0.574879472410706	1.72729571979333	9.88084910489856e-09	4.19230312022124e-06	2.99842909679478e-06	4724	tags=61%, list=25%, signal=46%	GP1BA/FLT3/ITGA4/KITLG/CD5/CD4/CD37/IL11RA/CSF1R/FCER2/CSF2RA/TPO/CD34/KIT/IL5RA/CR1/CD22/CD1C/ITGA1/CD3G/ITGB3/IL3RA/CSF1/GP5/HLA-DRA/CD33/CD1E/ITGAM/IL1R1/CD3E/THPO/CD1D/CD8A/MS4A1/CD2/IL6R/HLA-DRB1/CR2/IL2RA/CD8B/CD36/HLA-DRB5/CSF3R/IL7/IL7R/CD38/CD7/CD19/CD1B/CD14/ITGA5
WP_FOCAL_ADHESION_PI3KAKTMTORSIGNALING	WP_FOCAL_ADHESION_PI3KAKTMTORSIGNALING	WP_FOCAL_ADHESION_PI3KAKTMTORSIGNALING	301	0.449647821233828	1.42391246146349	1.41482152829637e-08	5.25252492380027e-06	3.75672347908167e-06	6138	tags=51%, list=32%, signal=36%	FGF2/NGFR/IGF1/GHR/THBS4/GNG2/FGFR1/ITGA7/AKT3/PDGFD/TNXB/FGF10/TEK/ITGA9/JAK2/SLC2A4/ITGA4/PHLPP2/PIK3R5/KITLG/PIK3CG/COL4A4/JAK1/RELN/LAMA2/IRS2/CDKN1B/PDGFRA/PPARGC1A/HGF/CSF1R/VWF/FGF9/GNG7/FOXO3/CREB5/PPP2R3C/CHRM2/ITGAL/KIT/LAMB2/PIK3C2A/PPP2R5C/SLC2A3/ITGA8/PIK3CD/GNG11/PIK3R1/ITGB3/IL3RA/CREB1/PDGFC/FGF7/LAMC1/PTEN/PIK3CA/CSF1/FGF13/NOS1/NOS3/ITGB2/KDR/GRB2/LAMA4/ITGB1/PDGFRB/ATF2/RPTOR/F…
KEGG_VASCULAR_SMOOTH_MUSCLE_CONTRACTION	KEGG_VASCULAR_SMOOTH_MUSCLE_CONTRACTION	KEGG_VASCULAR_SMOOTH_MUSCLE_CONTRACTION	112	0.533599865941225	1.63150504061914	1.98592842714167e-08	6.5535638095675e-06	4.68725563271565e-06	5124	tags=54%, list=27%, signal=40%	PPP1R12B/ROCK1/ADCY2/ADCY5/KCNMA1/PRKCB/PPP1R12A/ADCY4/PLCB4/NPR1/CACNA1C/ITPR1/PRKG1/AVPR1A/ADRA1D/MYLK/ROCK2/ADCY9/ARHGEF12/AGTR1/CALCRL/ADCY3/CALD1/KCNMB1/EDNRA/GNAQ/ADRA1A/GNA13/ACTA2/ITPR2/MYH11/RAMP1/PRKACB/GUCY1A2/NPR2/PLCB2/RAMP2/PLCB1/PRKCH/RAF1/RAMP3/RHOA/PRKCE/PRKCA/PLA2G2D/ACTG2/CALM3/PLA2G5/CALM2/GNA11/MYL9/ADCY6/GNA12/PPP1CC/ADORA2A/ARHGEF11/PPP1CB/MAPK1/PRKACA/PTGIR/PRKCQ
KEGG_MEDICUS_ENV_FACTOR_ARSENIC_TO_ELECTRON_TRANSFER_IN_COMPLEX_IV	KEGG_MEDICUS_ENV_FACTOR_ARSENIC_TO_ELECTRON_TRANSFER_IN_COMPLEX_IV	KEGG_MEDICUS_ENV_FACTOR_ARSENIC_TO_ELECTRON_TRANSFER_IN_COMPLEX_IV	21	-0.660421446533176	-2.77630429724137	2.88484960895852e-08	7.78909394418801e-06	5.57093446017062e-06	903	tags=57%, list=5%, signal=55%	MT-CO1/COX7A2/COX4I1/COX5A/COX7B/COX8A/COX6B1/MT-CO3/COX6C/COX5B/MT-CO2/COX6A1
REACTOME_NEGATIVE_REGULATION_OF_THE_PI3K_AKT_NETWORK	REACTOME_NEGATIVE_REGULATION_OF_THE_PI3K_AKT_NETWORK	REACTOME_NEGATIVE_REGULATION_OF_THE_PI3K_AKT_NETWORK	118	0.52668836729755	1.61308270977647	2.73926632813419e-08	7.78909394418801e-06	5.57093446017062e-06	5085	tags=54%, list=27%, signal=40%	PIP4K2A/FGF2/FYN/CD28/FGFR1/FLT3/AKT3/NTRK2/KL/NTRK3/PIP5K1B/FGF10/GAB2/PHLPP2/KITLG/TRAT1/IRS2/PDGFRA/HGF/PIP5K1C/FGF9/ESR1/KIT/PPP2R5C/PIK3CD/PIK3R1/BDNF/PIK3R3/FGF7/PTEN/PIK3CA/PIK3AP1/PTPN11/GAB1/GRB2/LCK/PDGFRB/FGF16/FRS2/PPP2CB/FGF18/NRG2/INSR/PPP2R5E/PPP2R5B/IRAK4/CD86/IL33/STRN/NTF3/AKT2/TRAF6/ICOS/PIP4K2B/NRG3/PPP2R5A/CD19/PPP2R5D/PIP5K1A/VAV1/MAPK1/PIK3CB/IL1RL1/AKT1
REACTOME_EXTRACELLULAR_MATRIX_ORGANIZATION	REACTOME_EXTRACELLULAR_MATRIX_ORGANIZATION	REACTOME_EXTRACELLULAR_MATRIX_ORGANIZATION	298	0.442750262051902	1.40128511725504	3.62624331788518e-08	8.97495221176583e-06	6.419086855695e-06	5044	tags=43%, list=26%, signal=32%	JAM3/NRXN1/NCAM1/FGF2/SDC3/JAM2/COLGALT2/ITGA7/DDR2/TNXB/COL14A1/COL21A1/ITGA9/A2M/LOXL3/ITGA4/COL25A1/FBLN5/COL4A4/ADAMTS8/MMP24/VCAM1/COL19A1/HSPG2/ADAMTS3/LAMA2/PECAM1/LTBP3/ELN/TLL1/ADAMTS1/ADAMTS18/VWF/CMA1/EMILIN3/ICAM3/MMP16/ADAMTS9/ITGAL/SCUBE3/LAMB2/TGFB3/SDC2/FBN1/CTSG/ITGA1/ITGA8/CRTAP/ADAMTS5/MFAP4/ITGB3/DMD/COL4A3/LAMC1/TIMP2/LOXL4/COL15A1/ITGB2/NID2/TPSAB1/KDR/DCN/ITGAM/MFAP3/LAMA4/…
WP_CALCIUM_REGULATION_IN_CARDIAC_CELLS	WP_CALCIUM_REGULATION_IN_CARDIAC_CELLS	WP_CALCIUM_REGULATION_IN_CARDIAC_CELLS	151	0.495121470349029	1.52922462549922	6.02991282790668e-08	1.27920293563449e-05	9.14914592986141e-06	5124	tags=51%, list=27%, signal=38%	PRKAR2B/CAMK1/GNG2/SLC8A1/CAMK4/GRK5/ADCY2/ADCY5/KCNB1/GNAZ/GNAO1/SLC8A3/PRKCB/ANXA6/ADCY4/CACNA1C/PKIG/ITPR1/RGS18/ADRA1D/ARRB2/ATP1B2/GNG7/ADCY9/ADRB3/CHRM2/CASQ2/PRKD1/PRKAR1A/ADCY3/ATP2A3/RYR3/CAMK2D/GNG11/RGS1/GNAQ/ADRA1A/RGS5/ITPR2/GJC1/RGS2/RYR2/GJC2/PLN/CHRM4/PRKACB/KCNJ5/CAMK2A/RGS4/PRKAR2A/PRKCH/GNB4/KCNJ3/RGS7/PRKCE/PRKCA/GJA4/CALM3/FXYD2/GNG8/CALM2/GNA11/RGS3/ARRB1/ATP2A2/ADCY6/GNB5/R…
REACTOME_RAC1_GTPASE_CYCLE	REACTOME_RAC1_GTPASE_CYCLE	REACTOME_RAC1_GTPASE_CYCLE	180	0.479774827818454	1.49380120746464	5.92504744500702e-08	1.27920293563449e-05	9.14914592986141e-06	7152	tags=59%, list=37%, signal=38%	DOCK11/ARHGAP20/IQGAP2/DOCK10/ARHGAP31/DOCK2/ARHGAP24/NCKAP1L/WIPF1/CDC42BPA/FERMT2/SWAP70/PREX2/SPATA13/ABI2/GIT2/ARHGAP35/ARHGEF6/RASGRF2/ARHGAP44/ARHGAP25/ARHGEF25/LBR/FAM13B/ARHGAP15/TAGAP/CYBB/OPHN1/SOS2/PAK3/WAS/PIK3R1/PIK3R3/MCAM/DOCK1/GNA13/ARHGAP9/PIK3CA/ARHGAP5/DLC1/ARHGAP26/ARHGAP17/TIAM2/ITGB1/ARHGEF15/FMNL1/WASF3/PREX1/DOCK8/DOCK9/WASF2/SNAP23/PKN1/CHN1/ARHGAP29/NCF1/TAOK3/ARHGAP1/MY…
WP_B_CELL_RECEPTOR_SIGNALING	WP_B_CELL_RECEPTOR_SIGNALING	WP_B_CELL_RECEPTOR_SIGNALING	97	0.537263447192314	1.62882926262423	8.96615631941297e-08	1.77529895124377e-05	1.26973357561933e-05	7106	tags=72%, list=37%, signal=46%	MEF2C/FYN/RAPGEF1/MEF2D/PIP5K1B/PTPRC/NFATC3/PRKCB/BTK/GAB2/PIK3CG/MAP4K1/NFATC2/LAT2/PIP5K1C/ETS1/CD22/CBL/KLF11/IRF4/PIK3R1/CREB1/CD79B/MAPK9/PIK3AP1/MALT1/PTPN11/GAB1/GRB2/LCK/ATF2/NCK1/CHUK/NFKB1/CAMK2A/HCLS1/PDPK1/MAX/MAPK14/RAF1/RASGRP3/CR2/MAPK8/SYK/BLK/SOS1/CD19/MAPK4/GTF2I/PIP5K1A/VAV1/MAPK1/CRK/AKT1/FOXO1/MAP3K7/CD79A/LYN/IKBKG/MAP2K6/GSK3B/INPP5D/ELK1/CD81/JUN/BCL6/PLCG1/BRAF/PLCG2/TEC
KEGG_MEDICUS_REFERENCE_ELECTRON_TRANSFER_IN_COMPLEX_IV	KEGG_MEDICUS_REFERENCE_ELECTRON_TRANSFER_IN_COMPLEX_IV	KEGG_MEDICUS_REFERENCE_ELECTRON_TRANSFER_IN_COMPLEX_IV	19	-0.690589776760875	-3.18034099989507	1.65363106625418e-07	2.88899074516171e-05	2.06627089269408e-05	903	tags=63%, list=5%, signal=60%	MT-CO1/COX7A2/COX4I1/COX5A/COX7B/COX8A/COX6B1/MT-CO3/COX6C/COX5B/MT-CO2/COX6A1
WP_PLEURAL_MESOTHELIOMA	WP_PLEURAL_MESOTHELIOMA	WP_PLEURAL_MESOTHELIOMA	433	0.413836107108067	1.32174240595839	1.6334722347137e-07	2.88899074516171e-05	2.06627089269408e-05	6714	tags=49%, list=35%, signal=33%	BCL2/MAP3K3/FGF2/NGFR/IGF1/ATM/FGFR1/FLT3/WWTR1/AKT3/NTRK2/MEF2D/PDGFD/FGF10/TEK/ITGA4/RASSF3/PLCB4/TEAD1/KITLG/PIK3CG/COL4A4/JAK1/ULK2/MAP4K1/LATS2/CXCL12/RASSF2/ROR1/LAMA2/LRP6/ADAMTS1/PDGFRA/PPARGC1A/HGF/CSF1R/CDH5/FGF9/NTRK1/SFRP1/KIT/LAMB2/PRKAG2/KMT2C/FZD1/PAK3/ITGA1/CDH17/PIK3CD/LEF1/ITGB3/IL34/BDNF/SAV1/RASSF1/CREB1/PDGFC/FGF7/COL4A3/LAMC1/PTEN/CCND2/ACTA2/ROR2/PIK3CA/MAPK9/CSF1/PODXL/NLR…
WP_FOCAL_ADHESION	WP_FOCAL_ADHESION	WP_FOCAL_ADHESION	196	0.468239308031803	1.464130118979	2.09716185676806e-07	3.4603170636673e-05	2.47489627307482e-05	7024	tags=60%, list=37%, signal=39%	BCL2/PPP1R12B/IGF1/FYN/THBS4/ROCK1/RAPGEF1/ITGA7/AKT3/PDGFD/TLN1/TNXB/ITGA9/PRKCB/PPP1R12A/ITGA4/COL4A4/TLN2/RAP1A/RELN/LAMA2/ARHGAP35/PARVA/MYLK/PDGFRA/HGF/PIP5K1C/VWF/ROCK2/RAP1B/LAMB2/FLNC/PAK3/ITGA1/ITGA8/PIK3CD/PIK3R1/ITGB3/PIK3R3/DOCK1/PDGFC/LAMC1/PTEN/CCND2/PIK3CA/MAPK9/HCK/ILK/PARVG/ARHGAP5/KDR/GRB2/LAMA4/ITGB1/PDGFRB/PDPK1/THBS1/COL6A2/RAF1/ITGB7/BIRC3/FLNA/ITGA10/BIRC2/TNR/SHC2/VCL/RHOA…
REACTOME_MUSCLE_CONTRACTION	REACTOME_MUSCLE_CONTRACTION	REACTOME_MUSCLE_CONTRACTION	200	0.466241224125549	1.45935938381108	2.3511223209972e-07	3.67517541755879e-05	2.6285677804833e-05	7433	tags=61%, list=39%, signal=38%	PDE5A/FXYD6/SLC8A1/TMOD1/SORBS1/WWTR1/TLN1/SCN7A/SLC8A3/HIPK1/ANXA6/NPR1/CACNA1C/ITPR1/KCNIP1/MYLK/KCNH2/TMOD2/ABCC9/MYL3/KCNK2/ATP1A2/ATP1B2/TPM1/SCN1B/SCN2B/CASQ2/ITGA1/ATP2A3/RYR3/CAMK2D/CALD1/KCNE4/DMD/SCN4A/KCNK3/MYBPC2/ACTA2/SCN11A/LMOD1/ITPR2/KCNA5/RYR2/HIPK2/FGF13/CLIC2/NOS1/SCN4B/MYH11/SCN3B/TBX5/ALDH2/PLN/GUCY1A2/SCN3A/NPR2/AHCYL1/VIM/DYSF/KCND3/CAMK2A/ATP2B4/CACNA1H/STIM1/MYH3/DES/ACTC…
REACTOME_IMMUNOREGULATORY_INTERACTIONS_BETWEEN_A_LYMPHOID_AND_A_NON_LYMPHOID_CELL	REACTOME_IMMUNOREGULATORY_INTERACTIONS_BETWEEN_A_LYMPHOID_AND_A_NON_LYMPHOID_CELL	REACTOME_IMMUNOREGULATORY_INTERACTIONS_BETWEEN_A_LYMPHOID_AND_A_NON_LYMPHOID_CELL	125	0.505185091549793	1.55133417787472	2.64765269887514e-07	3.80444871866434e-05	2.72102694108263e-05	6787	tags=68%, list=35%, signal=44%	CD226/CD200/CD300LG/SIGLEC8/CD160/NCR3LG1/ITGA4/KLRG1/COLEC12/VCAM1/CD40LG/ICAM3/CD34/ITGAL/CD22/CD1C/SLAMF6/CD3G/KLRB1/SIGLEC11/NCR3/CD300LB/SH2D1A/LILRB5/LILRA1/LILRB1/ITGB2/CD33/CD200R1/TREML2/ITGB1/SIGLEC1/CD3E/CRTAM/LILRA2/SIGLEC7/CD1D/LAIR1/PIANP/CD8A/SIGLEC6/CD300C/ITGB7/LILRA4/FCGR2B/PILRA/TREML1/CD8B/TYROBP/ICAM2/SIGLEC9/CD247/SIGLEC10/C3/LILRB4/KLRD1/ICAM1/CD300A/LILRB2/SLAMF7/COL3A1/LI…
WP_RAS_SIGNALING	WP_RAS_SIGNALING	WP_RAS_SIGNALING	180	0.469798482160483	1.46273939195063	2.69001424552024e-07	3.80444871866434e-05	2.72102694108263e-05	6773	tags=57%, list=35%, signal=37%	RGL1/NGFR/ABL1/RASGRP2/GNG2/FGFR1/FLT3/AKT3/NTRK2/RASGRP4/TEK/PRKCB/GAB2/RAP1A/RASA3/RASGRF2/PLA2G4C/PDGFRA/CSF1R/GNG7/ETS1/SHOC2/NTRK1/RAP1B/KIT/SOS2/MRAS/PAK3/PIK3CD/GNG11/PIK3R1/PIK3R3/RASSF1/PIK3CA/MAPK9/RASAL3/PTPN11/GAB1/KDR/GRB2/RAPGEF5/PDGFRB/PRKACB/RASGRP1/CHUK/PLA1A/SYNGAP1/ZAP70/NFKB1/GNB4/RAF1/GRIN2A/RASGRP3/STK4/GNGT2/INSR/SHC2/RHOA/ABL2/PRKCA/PLA2G2D/CALM3/PLA2G5/GNG8/CALM2/RASA4B/M…
WP_INSULIN_SIGNALING	WP_INSULIN_SIGNALING	WP_INSULIN_SIGNALING	160	0.481516433001078	1.49040622430642	3.02890706644011e-07	4.08902453969415e-05	2.92456194262017e-05	6715	tags=61%, list=35%, signal=40%	MAP3K3/MAP3K14/RAPGEF1/RPS6KA2/SORBS1/STXBP1/PRKCB/SLC2A4/PIK3CG/RHOJ/MAP4K1/IRS2/ENPP1/FOXO3/VAMP2/PIK3C3/SOS2/PIK3C2A/CBL/PIK3CD/SRF/PIK3R1/PIK3R3/PTEN/PIK3CA/MAPK9/RPS6KA5/CYTH3/SNAP25/PTPN11/GAB1/GRB2/MAP2K5/MAP3K12/KIF5B/EGR1/TBC1D4/RPS6KA3/PDPK1/SNAP23/PRKCH/MAPK14/RAF1/MAP3K4/MTOR/RHOQ/INSR/SHC2/MAP3K1/PRKAA2/PRKCA/PIK3R4/SGK1/PTPN1/STXBP4/MAPK8/GYG1/AKT2/MAP3K2/CBLB/TSC2/SGK3/PRKAA1/SOS1/…
REACTOME_INTRACELLULAR_SIGNALING_BY_SECOND_MESSENGERS	REACTOME_INTRACELLULAR_SIGNALING_BY_SECOND_MESSENGERS	REACTOME_INTRACELLULAR_SIGNALING_BY_SECOND_MESSENGERS	311	0.430802306607559	1.36516287450244	4.1726740661907e-07	5.3881921637332e-05	3.85375572795095e-05	5099	tags=41%, list=27%, signal=31%	TNRC6C/NBEA/PRKAR2B/PIP4K2A/FGF2/PDE1A/FYN/CD28/FGFR1/CAMK4/ADCY2/FLT3/ADCY5/AKT3/NTRK2/KL/NTRK3/PIP5K1B/FGF10/PREX2/GAB2/ADCY4/AGO3/PHLPP2/KITLG/ITPR1/HDAC5/TRAT1/IRS2/CDKN1B/PDGFRA/HGF/PIP5K1C/FGF9/FOXO3/ADCY9/ESR1/KIT/CBX6/PDE1C/PRKAR1A/ADCY3/PHC3/CAMKK2/PPP2R5C/CAMK2D/PIK3CD/RRAGD/PIK3R1/BDNF/PIK3R3/CREB1/FGF7/USP13/PTEN/ITPR2/PIK3CA/PIK3AP1/PTPN11/TNRC6B/GAB1/GRB2/RNF146/LCK/PDGFRB/ATF2/PRKA…
PID_TXA2PATHWAY	PID_TXA2PATHWAY	PID_TXA2PATHWAY	53	0.597708454827713	1.72688682587769	5.15117151778293e-07	6.37457475325638e-05	4.55923865038858e-05	6042	tags=77%, list=32%, signal=53%	FYN/GNG2/ROCK1/PRKCB/PIK3R6/PIK3R5/PIK3CG/VCAM1/ARRB2/GNA14/GNAQ/GNA13/HCK/NOS3/LCK/PLCB2/PRKCH/MAPK14/RHOA/PRKCE/PRKCA/GNA11/SYK/PTGDR/BLK/DNM1/GNA12/ICAM1/GNB5/SELE/TGM2/TBXA2R/PRKACA/PTGIR/AKT1/PRKCQ/FGR/LYN/MAPK11/GNAI2/GNB1
KEGG_PATHWAYS_IN_CANCER	KEGG_PATHWAYS_IN_CANCER	KEGG_PATHWAYS_IN_CANCER	322	0.42911254133861	1.36214430922291	6.17287015350234e-07	7.14857507424062e-05	5.11282101712478e-05	6079	tags=47%, list=32%, signal=33%	BCL2/STAT5B/FGF2/ABL1/IGF1/PTCH2/SMAD4/FGFR1/RUNX1T1/FLT3/RARB/AKT3/TGFBR2/ZBTB16/FGF10/PRKCB/MITF/PIAS1/PIK3R5/KITLG/PIK3CG/COL4A4/JAK1/PTCH1/RXRG/LAMA2/CDKN1B/PDGFRA/HGF/CSF1R/FGF9/ETS1/NTRK1/CSF2RA/SMAD2/KIT/LAMB2/TGFB3/SOS2/CBL/FZD1/TRAF1/GLI1/PIK3CD/DAPK2/LEF1/PIK3R1/PIK3R3/GLI2/RASSF1/TGFBR1/STAT3/FGF7/ARNT/STAT5A/LAMC1/PTEN/PIAS2/AXIN2/PIK3CA/MAPK9/CREBBP/MLH1/APC/FGF13/APPL1/CTNNA2/GRB2/L…
WP_VEGFAVEGFR2_SIGNALING	WP_VEGFAVEGFR2_SIGNALING	WP_VEGFAVEGFR2_SIGNALING	422	0.412953640346004	1.31737243805894	6.25801184950357e-07	7.14857507424062e-05	5.11282101712478e-05	7034	tags=50%, list=37%, signal=32%	BCL2/ACACB/MEF2C/SLC25A25/ABL1/FYN/APOLD1/S1PR1/HDAC9/ROCK1/RAPGEF1/SLC8A1/TMOD1/RAB37/CGNL1/SEMA6D/RCAN1/KL/PTPRJ/TNXB/HDAC4/PRKCB/RCAN2/TRPC3/CACNA2D1/LDB2/NFATC1/RHOJ/PRKG1/HDAC5/RAP1A/NFATC2/FMNL3/ARRB2/ADAMTS1/TAL1/SMARCA2/ROCK2/CDH5/ETS1/FOXO3/RAP1B/FBXW11/ADAMTS9/CYBB/CBL/PRKD1/NAP1L1/BIN1/CAMKK2/NR4A3/BMX/SPIRE1/SRF/PIK3R1/ITGB3/QKI/HERPUD1/CREB1/EPS15/STAT3/DNAJB4/ARNT/NEXN/NRP2/PIK3CA/M…
REACTOME_PI3K_AKT_SIGNALING_IN_CANCER	REACTOME_PI3K_AKT_SIGNALING_IN_CANCER	REACTOME_PI3K_AKT_SIGNALING_IN_CANCER	110	0.517321585098885	1.57937241490184	6.68372058389315e-07	7.35209264228246e-05	5.25838134046642e-05	5091	tags=52%, list=27%, signal=38%	FGF2/FYN/CD28/FGFR1/FLT3/AKT3/NTRK2/KL/NTRK3/FGF10/GAB2/KITLG/TRAT1/IRS2/CDKN1B/PDGFRA/HGF/FGF9/FOXO3/ESR1/KIT/PIK3CD/PIK3R1/BDNF/PIK3R3/CREB1/FGF7/PTEN/PIK3CA/PIK3AP1/PTPN11/GAB1/GRB2/LCK/PDGFRB/CHUK/FGF16/FRS2/NR4A1/PDPK1/FGF18/NRG2/MTOR/CD86/STRN/MAPKAP1/NTF3/AKT2/TSC2/ICOS/FOXO4/NRG3/CD19/VAV1/PIK3CB/AKT1/FOXO1
REACTOME_CDC42_GTPASE_CYCLE	REACTOME_CDC42_GTPASE_CYCLE	REACTOME_CDC42_GTPASE_CYCLE	153	0.48718791400606	1.50510611878085	7.1094296864078e-07	7.54107363165399e-05	5.39354477713193e-05	3471	tags=41%, list=18%, signal=34%	FNBP1/DOCK11/ARHGAP20/STARD8/IQGAP2/DOCK10/ARHGAP31/ARHGAP24/WIPF1/STARD13/CDC42BPA/ARHGEF26/CDC42SE2/PREX2/SPATA13/GIT2/ARHGAP35/ARHGEF6/FMNL3/RASGRF2/ARHGAP44/ARHGEF25/LBR/FAM13B/TAGAP/ARHGEF9/ITSN1/OPHN1/ARHGEF12/PAK3/WAS/PIK3R1/GNA13/ARHGAP9/WDR81/CDC42BPB/ARHGAP5/DLC1/ARHGAP26/ARHGAP17/STOM/ARHGEF15/FMNL1/GOLGA8R/KCTD3/CDC42EP3/PREX1/DOCK8/DOCK9/SNAP23/FGD2/CHN1/ARHGAP29/ARHGAP1/SH3PXD2A/FGD…
WP_CHEMOKINE_SIGNALING	WP_CHEMOKINE_SIGNALING	WP_CHEMOKINE_SIGNALING	163	0.476710729623791	1.47696200553877	7.53513909465884e-07	7.71702176246095e-05	5.51938682142343e-05	7112	tags=63%, list=37%, signal=40%	STAT5B/DOCK2/RASGRP2/GNG2/ROCK1/ELMO1/GRK5/ADCY2/ADCY5/AKT3/PRKCB/JAK2/CCR4/ADCY4/PLCB4/PIK3R5/PIK3CG/CXCR4/ITK/CX3CR1/RAP1A/CXCL12/ARRB2/ROCK2/GNG7/FOXO3/RAP1B/ADCY9/SOS2/ADCY3/PIK3CD/GNG11/WAS/PIK3R1/CCR2/PIK3R3/STAT3/PIK3CA/HCK/TIAM2/GRB2/PRKACB/PREX1/CHUK/CX3CL1/NFKB1/PLCB2/PLCB1/CXCR6/GNB4/RAF1/CCL19/NCF1/CXCL16/GNGT2/CXCR3/SHC2/CCR6/CCR8/GNG8/AKT2/CCL21/CCL4/CXCL13/ARRB1/CXCR5/ADCY6/CCR1/GN…
PID_CXCR4_PATHWAY	PID_CXCR4_PATHWAY	PID_CXCR4_PATHWAY	98	0.527376086734537	1.59974129039085	8.30141664983733e-07	8.21840248333896e-05	5.87798554363921e-05	5788	tags=62%, list=30%, signal=44%	STAT5B/FYN/GNG2/ITGA7/PTPRC/GNAZ/GNAO1/ITGA9/JAK2/PIK3R6/ITGA4/PIK3R5/PIK3CG/CXCR4/CXCL12/CD4/ARRB2/RAP1B/ITGA1/CD3G/ITGA8/PIK3CD/PIK3R1/PIK3R3/RGS1/STAT3/GNA13/STAT5A/PTEN/PIK3CA/HCK/HLA-DRA/PTPN11/LCK/ITGB1/CD3E/SSH1/PLCB2/PDPK1/PLCB1/ITGA10/MTOR/VPS4B/RHOA/CD247/MAPKAP1/ITGAV/BLK/DNM1/ITGA5/VAV1/CRK/PIK3CB/AKT1/FOXO1/CD3D/FGR/RICTOR/LYN/UBQLN1/GNAI2
WP_G_PROTEIN_SIGNALING	WP_G_PROTEIN_SIGNALING	WP_G_PROTEIN_SIGNALING	91	0.528603030391456	1.59627591037884	9.8398467708729e-07	9.42720803532016e-05	6.74255035097504e-05	5124	tags=59%, list=27%, signal=44%	PRKAR2B/AKAP6/PDE1A/AKAP13/PDE4B/ADCY2/ADCY5/AKAP5/GNAZ/GNAO1/PRKCB/PPP3CC/ADCY4/ITPR1/PRKD3/GNAL/GNG7/ADCY9/AKAP12/PDE1C/PRKD1/PRKAR1A/ADCY3/GNG11/GNA14/GNAQ/GNA13/AKAP11/AKAP10/PRKACB/PDE4D/PRKAR2A/PRKCH/AKAP7/KCNJ3/GNGT2/RHOA/PRKCE/PRKCA/PDE7B/GNG8/GNA11/ADCY6/GNA12/GNB5/PDE1B/GNG12/GNB3/PDE4A/PRKACA/PPP3CA/AKAP9/AKAP3/PRKCQ
REACTOME_COSTIMULATION_BY_THE_CD28_FAMILY	REACTOME_COSTIMULATION_BY_THE_CD28_FAMILY	REACTOME_COSTIMULATION_BY_THE_CD28_FAMILY	67	0.564308618689931	1.66375949488911	1.15626356210066e-06	0.000107315711857468	7.67546009315504e-05	5958	tags=72%, list=31%, signal=50%	MAP3K14/FYN/CD28/AKT3/GRAP2/BTLA/CD4/HLA-DPA1/PAK3/CD3G/PPP2R5C/PIK3R1/PIK3R3/HLA-DQA1/HLA-DPB1/PIK3CA/HLA-DRA/PTPN11/GRB2/LCK/CD3E/PPP2CB/HLA-DQB1/PDPK1/PDCD1/MTOR/PPP2R5E/HLA-DRB1/PPP2R5B/CD86/HLA-DRB5/CD247/MAPKAP1/AKT2/PDCD1LG2/ICOS/PPP2R5A/HLA-DQA2/PPP2R5D/VAV1/CTLA4/AKT1/CD3D/RICTOR/PAK2/LYN/CD80/HLA-DQB2
KEGG_CHEMOKINE_SIGNALING_PATHWAY	KEGG_CHEMOKINE_SIGNALING_PATHWAY	KEGG_CHEMOKINE_SIGNALING_PATHWAY	183	0.461390640664362	1.43757803377738	1.20644568821908e-06	0.000108580111939717	7.765892819222e-05	7180	tags=61%, list=38%, signal=38%	STAT5B/DOCK2/RASGRP2/GNG2/ROCK1/ELMO1/GRK5/ADCY2/ADCY5/AKT3/PRKCB/JAK2/CCR4/ADCY4/PLCB4/PIK3R5/PIK3CG/CXCR4/ITK/CX3CR1/RAP1A/CXCL12/ARRB2/ROCK2/GNG7/FOXO3/RAP1B/ADCY9/SOS2/ADCY3/PIK3CD/GNG11/WAS/PIK3R1/CCR2/PIK3R3/STAT3/PIK3CA/HCK/TIAM2/GRB2/PRKACB/CCL2/CCR5/PREX1/CHUK/CX3CL1/NFKB1/PLCB2/PLCB1/CXCR6/GNB4/RAF1/CCL19/NCF1/CXCL16/GNGT2/CXCR3/SHC2/CCR6/RHOA/CCR8/CCL23/GNG8/AKT2/CCL21/CCL4/CXCL13/ARRB…
KEGG_WNT_SIGNALING_PATHWAY	KEGG_WNT_SIGNALING_PATHWAY	KEGG_WNT_SIGNALING_PATHWAY	150	0.477977368464635	1.47583521078324	1.27489539061826e-06	0.00011136586206283	7.96513590794935e-05	5462	tags=48%, list=29%, signal=35%	SMAD4/ROCK1/NFATC3/PRKCB/PPP3CC/PLCB4/NFATC1/NFATC2/DAAM2/LRP6/ROCK2/PPP3CB/FBXW11/SFRP1/SMAD2/FZD1/PPP2R5C/CAMK2D/LEF1/NFATC4/CCND2/AXIN2/MAPK9/CREBBP/SOX17/APC/PRICKLE2/NKD1/PRICKLE1/PRKACB/FZD4/TCF7L1/FZD8/WNT2B/TBL1X/PLCB2/CAMK2A/PPP2CB/PLCB1/FZD7/SFRP5/PPP2R5E/RHOA/PRKCA/PPP2R5B/APC2/CHD8/CSNK1A1/SENP2/MAPK8/WNT5B/WNT9A/SFRP2/DVL2/TCF7/SKP1/WNT1/PPP2R5A/FRAT1/NFAT5/CTNNB1/PPP2R5D/SFRP4/DAAM1…
REACTOME_G_ALPHA_12_13_SIGNALLING_EVENTS	REACTOME_G_ALPHA_12_13_SIGNALLING_EVENTS	REACTOME_G_ALPHA_12_13_SIGNALLING_EVENTS	80	0.534701855891237	1.60089174798893	1.41179495336135e-06	0.000119800886042377	8.56842771694197e-05	5051	tags=55%, list=26%, signal=41%	AKAP13/GNG2/ROCK1/ARHGEF26/BTK/ARHGEF17/ADRA1D/ARHGEF6/RASGRF2/ROCK2/GNG7/ARHGEF9/ITSN1/ARHGEF12/SOS2/GNG11/ADRA1A/GNA13/TIAM2/ARHGEF3/ARHGEF15/PREX1/FGD2/GNB4/ARHGEF40/GNGT2/RHOA/FGD1/FGD4/TRIO/GNG8/ARHGEF2/GNA12/GNB5/SOS1/PLEKHG2/ABR/GNG12/ARHGEF11/GNB3/VAV1/TBXA2R/ARHGEF37/ARHGEF10
WP_MODULATORS_OF_TCR_SIGNALING_AND_T_CELL_ACTIVATION	WP_MODULATORS_OF_TCR_SIGNALING_AND_T_CELL_ACTIVATION	WP_MODULATORS_OF_TCR_SIGNALING_AND_T_CELL_ACTIVATION	60	0.578504656798899	1.68774476699163	1.51598420524952e-06	0.000125068696933085	8.94519335144308e-05	5221	tags=65%, list=27%, signal=47%	MAP3K14/CD28/MEF2D/GRAP2/ITK/MAP4K1/CD5/SH2B3/CDKN1B/RHOH/CD3G/LCP2/PIK3R1/GNA13/SH2D1A/MALT1/GRB2/CUL5/LCK/ZFP36L1/UBASH3A/CD3E/CHUK/ZAP70/NFKB1/PDPK1/CD8A/AGO1/CD247/TRAF6/CBLB/TNFAIP3/ARIH2/VAV1/RPRD1B/AKT1/CD3D/PRKCQ/RASA2
WP_EXTRAFOLLICULAR_AND_FOLLICULAR_B_CELL_ACTIVATION_BY_SARSCOV2	WP_EXTRAFOLLICULAR_AND_FOLLICULAR_B_CELL_ACTIVATION_BY_SARSCOV2	WP_EXTRAFOLLICULAR_AND_FOLLICULAR_B_CELL_ACTIVATION_BY_SARSCOV2	72	0.553873048978646	1.64140225017823	1.56737296255927e-06	0.000125813451318947	8.9984598533275e-05	6867	tags=81%, list=36%, signal=52%	ZEB2/PTPRC/IRF8/BACH2/CXCR4/BTLA/GPR183/CXCL12/CD69/CD40LG/ETS1/C4A/CR1/CD22/IRF4/SH2D1A/STAT5A/TLR7/ITGB2/EBI3/PAX5/TBX21/IL10/MFGE8/CD1D/MS4A1/PDCD1/MAF/CCL19/TNFSF13B/TLR4/CR2/AICDA/C3/SYK/CCL21/CXCL13/ITGAX/CXCR5/ICOS/IL21/SLAMF7/CD19/FOXO1/IL2/CD79A/PRDM1/XBP1/CD80/PTCRA/IL6/IFITM1/TNFSF13/HSPA8/FCRL5/BCL6/IL12A/IFIT2
REACTOME_INTEGRIN_CELL_SURFACE_INTERACTIONS	REACTOME_INTEGRIN_CELL_SURFACE_INTERACTIONS	REACTOME_INTEGRIN_CELL_SURFACE_INTERACTIONS	84	0.534663765631716	1.60646270779428	1.65136955838125e-06	0.000129067568115587	9.23120157566026e-05	6723	tags=67%, list=35%, signal=43%	JAM3/JAM2/ITGA7/ITGA9/ITGA4/COL4A4/VCAM1/HSPG2/PECAM1/VWF/ICAM3/ITGAL/FBN1/ITGA1/ITGA8/ITGB3/COL4A3/ITGB2/KDR/ITGAM/ITGB1/COL6A3/THBS1/COL6A1/COL6A2/ITGB7/ITGA10/COL16A1/COL18A1/COL8A2/ICAM2/ITGAV/COL4A2/ITGAX/COL8A1/COL23A1/ICAM1/LUM/COL4A1/ITGAD/COL3A1/VTN/COL1A2/ITGA5/COL6A6/CD47/TNC/COL5A2/ITGA11/ITGB5/COL13A1/ICAM5/COL1A1/COL5A1/FN1/ITGAE
KEGG_CALCIUM_SIGNALING_PATHWAY	KEGG_CALCIUM_SIGNALING_PATHWAY	KEGG_CALCIUM_SIGNALING_PATHWAY	177	0.465496917619725	1.44753821097145	1.94329377514331e-06	0.000147989295183991	0.000105845258791881	4937	tags=46%, list=26%, signal=34%	CYSLTR1/PDE1A/SLC8A1/CAMK4/P2RX7/ADCY2/ITPKB/SLC8A3/TACR1/TACR2/PRKCB/PPP3CC/ADCY4/PLCB4/EDNRB/PLCD4/CACNA1C/ITPR1/PTGER3/AVPR1A/ADRA1D/MYLK/GNAL/PDGFRA/PTGFR/PPP3CB/ADCY9/ADRB3/P2RX1/CHRM2/PDE1C/AGTR1/ADCY3/ATP2A3/RYR3/CAMK2D/EDNRA/GNA14/PHKB/GNAQ/ADRA1A/CYSLTR2/HTR2B/ITPR2/HRH2/RYR2/NOS1/NOS3/CHRNA7/PLN/PDGFRB/HTR2A/PRKACB/GRPR/PLCB2/CAMK2A/SLC25A4/ATP2B4/CACNA1H/PLCB1/GRIN2C/LHCGR/PHKG1/GRIN2A…
REACTOME_DISEASES_OF_SIGNAL_TRANSDUCTION_BY_GROWTH_FACTOR_RECEPTORS_AND_SECOND_MESSENGERS	REACTOME_DISEASES_OF_SIGNAL_TRANSDUCTION_BY_GROWTH_FACTOR_RECEPTORS_AND_SECOND_MESSENGERS	REACTOME_DISEASES_OF_SIGNAL_TRANSDUCTION_BY_GROWTH_FACTOR_RECEPTORS_AND_SECOND_MESSENGERS	456	0.40429616412174	1.29278139630439	2.14965612759177e-06	0.000159611967473689	0.000114158054354742	6609	tags=47%, list=35%, signal=31%	TNRC6C/STAT5B/FGF2/FYN/SMAD4/NEURL1B/CNKSR2/CD28/HDAC9/FGFR1/FLT3/AKT3/NTRK2/KL/NTRK3/TGFBR2/DHH/TLN1/FGF10/HDAC4/JAK2/IL10RA/GAB2/FAM131B/AGO3/KITLG/MAML2/HDAC5/RAP1A/TRAT1/LRP6/MECP2/IRS2/ARRB2/CDKN1B/FAM114A2/PDGFRA/HGF/VWF/FGF9/SHOC2/FOXO3/RAP1B/SMAD2/ESR1/BIN2/MIB1/DUSP8/KIT/MAML1/SEL1L/MRAS/RBPJ/CBL/PRKAR1A/IRF4/PPP2R5C/CAMK2D/PIK3CD/PIK3R1/ITGB3/BDNF/PIK3R3/QKI/TGFBR1/CREB1/STAT3/FGF7/STAT…
KEGG_T_CELL_RECEPTOR_SIGNALING_PATHWAY	KEGG_T_CELL_RECEPTOR_SIGNALING_PATHWAY	KEGG_T_CELL_RECEPTOR_SIGNALING_PATHWAY	107	0.51117330789638	1.55932844304192	2.42480657542776e-06	0.000175650622659035	0.000125629259800082	5646	tags=61%, list=29%, signal=43%	MAP3K14/FYN/CD28/AKT3/GRAP2/PTPRC/NFATC3/PPP3CC/PIK3R5/PIK3CG/NFATC1/ITK/NFATC2/CD4/CD40LG/PPP3CB/SOS2/CBL/PAK3/CD3G/LCP2/PIK3CD/PIK3R1/PIK3R3/NFATC4/PIK3CA/MAPK9/MALT1/GRB2/LCK/CD3E/NCK1/RASGRP1/CHUK/ZAP70/NFKB1/IL10/PDPK1/CD8A/PDCD1/MAPK14/RAF1/RHOA/CD8B/CD247/AKT2/CBLB/ICOS/SOS1/NFAT5/MAPK12/VAV1/MAPK1/PPP3CA/PIK3CB/CTLA4/AKT1/CD3D/PRKCQ/IL2/MAP3K7/CDK4/PAK2/KRAS/MAPK11
REACTOME_OPIOID_SIGNALLING	REACTOME_OPIOID_SIGNALLING	REACTOME_OPIOID_SIGNALLING	89	0.523545257704002	1.57863904066327	2.59677588527885e-06	0.000183629151887576	0.000131335682618865	4937	tags=56%, list=26%, signal=42%	NBEA/PRKAR2B/PDE1A/GNG2/PDE4B/CAMK4/ADCY2/ADCY5/PPP3CC/ADCY4/PLCB4/ITPR1/GNAL/GNG7/PPP3CB/ADCY9/PDE1C/PRKAR1A/ADCY3/CAMKK2/CAMK2D/GNG11/GNA14/CREB1/GNAQ/POMC/ITPR2/PRKACB/PDE4D/PLCB2/AHCYL1/CAMK2A/PPP2CB/PRKAR2A/PLCB1/GNB4/GNGT2/PRKCA/GNG8/GNA11/ADCY6/GNB5/PDE1B/GNG12/GNB3/PPP2R5D/PDE4A/MAPK1/PRKACA/PPP3CA
KEGG_MEDICUS_VARIANT_MUTATION_CAUSED_ABERRANT_ABETA_TO_ELECTRON_TRANSFER_IN_COMPLEX_IV	KEGG_MEDICUS_VARIANT_MUTATION_CAUSED_ABERRANT_ABETA_TO_ELECTRON_TRANSFER_IN_COMPLEX_IV	KEGG_MEDICUS_VARIANT_MUTATION_CAUSED_ABERRANT_ABETA_TO_ELECTRON_TRANSFER_IN_COMPLEX_IV	20	-0.61664291406528	-2.77951920800326	2.66037475827089e-06	0.000183751465861966	0.000131423164313113	903	tags=60%, list=5%, signal=57%	MT-CO1/COX7A2/COX4I1/COX5A/COX7B/COX8A/COX6B1/MT-CO3/COX6C/COX5B/MT-CO2/COX6A1
REACTOME_G_ALPHA_I_SIGNALLING_EVENTS	REACTOME_G_ALPHA_I_SIGNALLING_EVENTS	REACTOME_G_ALPHA_I_SIGNALLING_EVENTS	308	0.425801188494125	1.34907647591162	2.94071497725474e-06	0.000198498260964695	0.000141970402490432	5894	tags=45%, list=31%, signal=32%	NBEA/PRKAR2B/PDE1A/P2RY12/P2RY14/GNG2/PDE4B/CAMK4/ADCY2/ADCY5/RGS13/ADRA2A/GNAZ/PPP3CC/CCR4/NMUR1/ADCY4/GPR17/PLCB4/CXCR4/CX3CR1/RGS22/GPR183/ITPR1/PTGER3/RGS18/CXCL12/P2RY13/C5/CNR1/GNAL/GNG7/PPP3CB/ADCY9/CHRM2/PDE1C/SSTR1/PRKAR1A/ADCY3/CAMKK2/CAMK2D/GNG11/CCR2/GNA14/RGS1/CREB1/GNAQ/RGS5/CNR2/POMC/ITPR2/C5AR1/SSTR2/GPER1/C3AR1/GPR18/S1PR2/GPR55/OPRL1/CHRM4/PRKACB/CCR5/PDE4D/CX3CL1/PLCB2/AHCYL1/C…
KEGG_NEUROTROPHIN_SIGNALING_PATHWAY	KEGG_NEUROTROPHIN_SIGNALING_PATHWAY	KEGG_NEUROTROPHIN_SIGNALING_PATHWAY	125	0.485605184364571	1.49120774159596	4.59705188978985e-06	0.00030340542472613	0.000217002355873589	5257	tags=50%, list=27%, signal=36%	BCL2/MAP3K3/NGFR/ABL1/RAPGEF1/RPS6KA2/CAMK4/AKT3/NTRK2/NTRK3/PIK3R5/PIK3CG/RAP1A/SH2B3/IRS2/NTRK1/FOXO3/RAP1B/SOS2/CAMK2D/PIK3CD/PIK3R1/BDNF/PIK3R3/PIK3CA/MAPK9/RPS6KA5/PTPN11/GAB1/GRB2/MAP2K5/KIDINS220/SORT1/FRS2/NFKB1/CAMK2A/RPS6KA3/PDPK1/MAPK14/RAF1/SHC2/MAP3K1/NGF/RHOA/IRAK4/CALM3/CALM2/MAPK8/NTF3/AKT2/TRAF6/IRAK3/SOS1/SHC4/MAPK12/MAPK1/CRK/PIK3CB/AKT1/YWHAH/FASLG/MAPKAPK2
WP_REGULATION_OF_ACTIN_CYTOSKELETON	WP_REGULATION_OF_ACTIN_CYTOSKELETON	WP_REGULATION_OF_ACTIN_CYTOSKELETON	148	0.469944884049784	1.4493630929557	5.77221819748575e-06	0.00037268452275071	0.000266552318593278	4975	tags=47%, list=26%, signal=35%	PIP4K2A/FGF2/ROCK1/FGFR1/PIP5K1B/CFL2/FGF10/PPP1R12A/PIK3R5/PIK3CG/ABI2/ARHGAP35/MYLK/ARHGEF6/PDGFRA/MYL3/PIP5K1C/ROCK2/FGF9/CHRM2/PIK3C3/SOS2/MRAS/PIK3C2A/PAK3/ITGA1/PIK3CD/WAS/PIK3R1/PIK3R3/DOCK1/FGF7/GNA13/GSN/PIK3CA/APC/FGF13/PDGFRB/CHRM4/ENAH/SSH1/FGF16/WASF2/RAF1/FGF18/VCL/RHOA/FGD1/IQGAP1/APC2/PIK3R4/CYFIP2/FGF14/BDKRB2/MSN/GNA12/MYH10/SOS1/PIP4K2B/F2R/GNG12/SSH2/RDX/MAPK4/CD14/PIP5K1A/VAV…
WP_COMPLEMENT_SYSTEM_IN_NEURONAL_DEVELOPMENT_AND_PLASTICITY	WP_COMPLEMENT_SYSTEM_IN_NEURONAL_DEVELOPMENT_AND_PLASTICITY	WP_COMPLEMENT_SYSTEM_IN_NEURONAL_DEVELOPMENT_AND_PLASTICITY	102	0.49987498412697	1.51962362803461	6.67087688180872e-06	0.000417037779936893	0.000298274761620645	4350	tags=47%, list=23%, signal=37%	ATP8B2/CFP/PLSCR4/COLEC12/CX3CR1/CRB2/C5/C7/C4A/TGFB3/CR1/PROS1/C4B/FCN1/ITGB3/GAS6/C5AR1/ATP10A/ITGB2/CLU/CFD/ATP11C/AXL/ITGAM/C3AR1/C1R/CX3CL1/MFGE8/C1S/TGFB2/CRB1/MASP1/APAF1/FCN2/C1QC/C1QB/MASP2/CR2/SERPING1/C1QA/FAS/C3/MBP/ITGAV/ITGAX/C5AR2/C6/CFI
WP_BRAINDERIVED_NEUROTROPHIC_FACTOR_BDNF_SIGNALING	WP_BRAINDERIVED_NEUROTROPHIC_FACTOR_BDNF_SIGNALING	WP_BRAINDERIVED_NEUROTROPHIC_FACTOR_BDNF_SIGNALING	143	0.472259357712598	1.45518655692587	6.74000452423261e-06	0.000417037779936893	0.000298274761620645	7112	tags=63%, list=37%, signal=40%	DPYSL2/ACACB/MEF2C/STAT5B/NCAM1/CAMK1/NGFR/FYN/CAMK4/NTRK2/NTRK3/JAK2/RAP1A/MEF2A/CNR1/IRS2/KCNA3/EGR2/NTRK1/FOXO3/DOK5/PIK3R1/BDNF/NFATC4/CREB1/STAT3/STAT5A/MAPT/MAPK9/SQSTM1/RPS6KA5/APC/PTPN11/KCNN2/GRB2/MAP2K5/NCK1/KIDINS220/SORT1/CHUK/FRS2/NFKB1/RANBP9/EGR1/CAMK2A/RPS6KA3/PDPK1/MAPK14/RAF1/NCF1/MTOR/SHC2/MAP3K1/NGF/PRKAA2/SIRPA/MAPK8/NTF3/TRAF6/MAP3K2/TSC2/PRKAA1/CRTC1/BCL2L11/CTNNB1/SHC4/MAP…
WP_HIPPO_SIGNALING_REGULATION	WP_HIPPO_SIGNALING_REGULATION	WP_HIPPO_SIGNALING_REGULATION	98	0.50999164895506	1.54700738070932	6.94738748805398e-06	0.000421096751826945	0.000301177829235079	4924	tags=53%, list=26%, signal=40%	PRKAR2B/NGFR/FGFR1/FLT3/WWTR1/NTRK2/TEK/PRKCB/PLCB4/TEAD1/LATS2/PRKD3/GNAL/PDGFRA/CSF1R/CDH5/NTRK1/SMAD2/KIT/PRKAG2/PRKAR1A/CDH17/LEF1/GNAQ/KDR/CDH22/PDGFRB/PRKACB/TCF7L1/CDH11/PLCB2/PRKAR2A/PLCB1/PRKCH/CDH19/MTOR/INSR/LATS1/YAP1/RHOA/PRKAA2/PRKCE/PRKCA/PRKAB1/GNA11/FLT4/PRKAA1/TCF7/CTNNB1/CDH13/PRKACA/CDH7
KEGG_SYSTEMIC_LUPUS_ERYTHEMATOSUS	KEGG_SYSTEMIC_LUPUS_ERYTHEMATOSUS	KEGG_SYSTEMIC_LUPUS_ERYTHEMATOSUS	54	0.567735338882342	1.64423246137772	8.40588245171449e-06	0.000497610077945345	0.000355901873930075	5841	tags=70%, list=31%, signal=49%	CD28/C5/CD40LG/C7/HLA-DOA/C4A/HLA-DPA1/CTSG/C4B/HLA-DMB/HLA-DQA1/HLA-DPB1/HLA-DRA/HLA-DOB/C1R/IL10/HLA-DQB1/C1S/C1QC/GRIN2A/C1QB/FCGR2B/HLA-DRB1/C1QA/CD86/HLA-DMA/HLA-DRB5/ELANE/C3/C6/HLA-DQA2/ACTN2/ACTN1/FCGR2A/SNRPD3/ACTN4/ACTN3/CD80
KEGG_REGULATION_OF_ACTIN_CYTOSKELETON	KEGG_REGULATION_OF_ACTIN_CYTOSKELETON	KEGG_REGULATION_OF_ACTIN_CYTOSKELETON	210	0.440830928552872	1.38329366470082	8.54481952027359e-06	0.000497610077945345	0.000355901873930075	7044	tags=55%, list=37%, signal=35%	PIP4K2A/FGF2/IQGAP2/NCKAP1L/ROCK1/FGFR1/ITGA7/PIP5K1B/PDGFD/CFL2/FGF10/ITGA9/PPP1R12A/ITGA4/PIK3R5/PIK3CG/ABI2/ARHGAP35/MYLK/ARHGEF6/PDGFRA/PIP5K1C/ROCK2/FGF9/CHRM2/ITGAL/ARHGEF12/SOS2/MRAS/PAK3/ITGA1/PIKFYVE/ITGA8/PIK3CD/WAS/PIK3R1/ITGB3/PIK3R3/DOCK1/PDGFC/FGF7/GNA13/GSN/PIK3CA/APC/FGF13/ITGB2/TIAM2/ITGAM/ITGB1/PDGFRB/CHRM4/ENAH/SSH1/FGF16/WASF2/RAF1/ITGB7/FGF18/ITGA10/VCL/RHOA/FGD1/IQGAP1/APC2/…
PID_TCR_PATHWAY	PID_TCR_PATHWAY	PID_TCR_PATHWAY	63	0.552183685477801	1.61769842884281	8.83151649817464e-06	0.000502189511614955	0.000359177187467297	6795	tags=78%, list=35%, signal=50%	MAP3K14/FYN/RASGRP2/CD28/GRAP2/PTPRC/PRKCB/GAB2/ITK/MAP4K1/RAP1A/CD4/CBL/CD3G/LCP2/WAS/PTEN/HLA-DRA/MALT1/PTPN11/GRB2/LCK/CD3E/NCK1/RASGRP1/CHUK/SLA2/ZAP70/PDPK1/STIM1/FLNA/PRKCE/PRKCA/CD86/CD247/TRAF6/SOS1/VAV1/AKT1/CD3D/PRKCQ/KRAS/RASSF5/CD80/IKBKG/MAP3K8/STK39/PLCG1/ORAI1
WP_MYOMETRIAL_RELAXATION_AND_CONTRACTION_PATHWAYS	WP_MYOMETRIAL_RELAXATION_AND_CONTRACTION_PATHWAYS	WP_MYOMETRIAL_RELAXATION_AND_CONTRACTION_PATHWAYS	154	0.462265250931747	1.4277363834146	8.96163101535105e-06	0.000502189511614955	0.000359177187467297	7060	tags=58%, list=37%, signal=37%	PRKAR2B/GNG2/PDE4B/SLC8A1/GRK5/ADCY2/ADCY5/PRKCB/ADCY4/IGFBP5/PKIG/ITPR1/RGS18/ARRB2/GNG7/ADCY9/PRKD1/PRKAR1A/ADCY3/ATP2A3/RYR3/CAMK2D/CALD1/GNG11/RGS1/CREB1/GNAQ/RGS5/ACTA2/ITPR2/RGS2/RYR2/NOS1/NOS3/RAMP1/ATF2/PRKACB/PDE4D/NFKB1/RAMP2/CAMK2A/RGS4/PRKAR2A/PRKCH/GNB4/ACTC1/CNN1/RAMP3/RGS7/PRKCE/PRKCA/CALM3/LPAR1/GNG8/CALM2/ATF1/RGS3/ARRB1/ATP2A2/ADCY6/GNB5/RGS9/GNG12/RGS11/GPR182/GNB3/PRKACA/YWHAH…
REACTOME_PLATELET_HOMEOSTASIS	REACTOME_PLATELET_HOMEOSTASIS	REACTOME_PLATELET_HOMEOSTASIS	83	0.519275977800273	1.55930813398651	9.65631768024363e-06	0.0005310974724134	0.000379852808552274	6042	tags=61%, list=32%, signal=42%	PDE5A/PDE1A/GNG2/SLC8A1/P2RX7/PDE2A/KCNMA1/SLC8A3/TRPC3/ITPR1/PRKG1/PECAM1/GNG7/P2RX1/ATP2A3/PPP2R5C/GNG11/KCNMB1/ITPR2/NOS1/NOS3/PTPN11/GUCY1A2/TRPC6/PPP2CB/ATP2B4/STIM1/GNB4/MAPK14/GNGT2/PPP2R5E/PPP2R5B/NOS2/GNG8/ATP2A2/ORAI2/GNB5/PDE1B/GNG12/PPP2R5A/ATP2B1/GNB3/PPP2R5D/PTGIR/APOB/PDE11A/FGR/ATP2B2/CALM1/GNG4/GNB1
WP_TCELL_RECEPTOR_SIGNALING	WP_TCELL_RECEPTOR_SIGNALING	WP_TCELL_RECEPTOR_SIGNALING	89	0.510806172336515	1.54022704627018	1.07678180767464e-05	0.000581462176144306	0.000415874772801421	5124	tags=58%, list=27%, signal=43%	MAP3K14/FYN/CD28/GRAP2/GAB2/NFATC1/ITK/MAP4K1/ITPR1/NFATC2/SH2B3/CD4/CBL/CD3G/IRF4/LCP2/WAS/PIK3R1/CREB1/MAPK9/MALT1/PTPN11/GRB2/LCK/CD3E/ATF2/NCK1/CCR5/CHUK/ZAP70/NFKB1/VIM/PDPK1/CD8A/TNFRSF9/MAPK14/RAF1/CD83/FAS/CD247/MAPK8/PSTPIP1/TRAF6/CBLB/ICOS/SOS1/VAV1/MAPK1/CRK/AKT1/CD3D/PRKCQ
REACTOME_CONSTITUTIVE_SIGNALING_BY_ABERRANT_PI3K_IN_CANCER	REACTOME_CONSTITUTIVE_SIGNALING_BY_ABERRANT_PI3K_IN_CANCER	REACTOME_CONSTITUTIVE_SIGNALING_BY_ABERRANT_PI3K_IN_CANCER	83	0.516528820326611	1.5510588307698	1.22961336597625e-05	0.000652134231598118	0.000466421009875953	4975	tags=51%, list=26%, signal=38%	FGF2/FYN/CD28/FGFR1/FLT3/NTRK2/KL/NTRK3/FGF10/GAB2/KITLG/TRAT1/IRS2/PDGFRA/HGF/FGF9/ESR1/KIT/PIK3CD/PIK3R1/BDNF/PIK3R3/FGF7/PIK3CA/PIK3AP1/PTPN11/GAB1/GRB2/LCK/PDGFRB/FGF16/FRS2/FGF18/NRG2/CD86/STRN/NTF3/ICOS/NRG3/CD19/VAV1/PIK3CB
WP_SMITHMAGENIS_AND_POTOCKILUPSKI_SYNDROME_COPY_NUMBER_VARIATION	WP_SMITHMAGENIS_AND_POTOCKILUPSKI_SYNDROME_COPY_NUMBER_VARIATION	WP_SMITHMAGENIS_AND_POTOCKILUPSKI_SYNDROME_COPY_NUMBER_VARIATION	147	0.464901963756001	1.43375533563273	1.34076372312763e-05	0.000698608466261239	0.00049966042350352	6607	tags=57%, list=35%, signal=38%	MAP3K14/ROCK1/CRY2/APBB1/WWTR1/CFL2/IRF8/PPP1R12A/RNF41/FNIP2/C9orf72/NT5M/PRKAG2/HBP1/PER1/CREB1/STAT3/PTEN/SMCR8/CRY1/FNIP1/RAB39B/ARMC8/RPTOR/TFE3/NFKB1/RANBP9/IFT81/CLUAP1/FLCN/MYH2/CLOCK/BIRC2/MTOR/IFT57/TLR4/YAP1/RMND5A/RHOA/TNFRSF13B/USP8/IFT88/APP/MYO16/WDR26/PRKAB1/COPS4/MPRIP/ITPK1/ETV5/MKLN1/COPS8/CCDC65/RASD1/TRAF3IP1/PRKAA1/IQCG/RB1CC1/ALKBH5/EFCAB2/IFT172/BCL2L11/TCTE1/PCK1/TFEB/GID…
PID_THROMBIN_PAR1_PATHWAY	PID_THROMBIN_PAR1_PATHWAY	PID_THROMBIN_PAR1_PATHWAY	42	0.603959375425088	1.71204510571053	1.41023273975268e-05	0.000722136420183698	0.000516488143161688	4614	tags=67%, list=24%, signal=51%	AKAP13/GNG2/ROCK1/SNX2/GNAZ/GNAO1/PRKCB/ROCK2/PIK3R1/GNA14/GNAQ/GNA13/PIK3CA/NOS3/F2RL2/TRPC6/PLCB2/PLCB1/PKN1/RHOA/PRKCA/SNX1/GNA11/ARRB1/DNM1/GNA12/F2R/ZYX
KEGG_LEUKOCYTE_TRANSENDOTHELIAL_MIGRATION	KEGG_LEUKOCYTE_TRANSENDOTHELIAL_MIGRATION	KEGG_LEUKOCYTE_TRANSENDOTHELIAL_MIGRATION	113	0.484016491558098	1.48016928803813	1.46608175131601e-05	0.000738010644306536	0.00052784174382796	6736	tags=58%, list=35%, signal=38%	JAM3/JAM2/ROCK1/PRKCB/ITGA4/PIK3R5/PIK3CG/CXCR4/ITK/VCAM1/RAP1A/CXCL12/ARHGAP35/CLDN11/PECAM1/RHOH/ROCK2/CDH5/RAP1B/ITGAL/CYBB/PIK3CD/PIK3R1/PIK3R3/PIK3CA/ITGB2/PTPN11/ARHGAP5/CTNNA2/ITGAM/ITGB1/ESAM/MAPK14/NCF1/VCL/RHOA/PRKCA/CLDN5/MYL9/MSN/ICAM1/RAPGEF4/CLDN19/CTNNB1/CTNNA3/MAPK12/VAV1/ACTN2/PIK3CB/ACTN1/MMP2/NCF2/MAPK11/CTNNA1/RASSF5/ACTN4/GNAI2/ACTN3/CLDN20/MYL2/CD99/THY1/PTK2B/NCF4/PLCG1
BIOCARTA_CSK_PATHWAY	BIOCARTA_CSK_PATHWAY	BIOCARTA_CSK_PATHWAY	20	0.715397498712228	1.85796234302318	1.57343330894609e-05	0.000778849487928317	0.000557050599553196	3661	tags=75%, list=19%, signal=61%	PRKAR2B/PTPRC/CD4/PRKAR1A/CD3G/CREBBP/HLA-DRA/LCK/CD3E/PRKACB/ZAP70/PRKAR2A/HLA-DRB1/HLA-DRB5/CD247
REACTOME_FLT3_SIGNALING	REACTOME_FLT3_SIGNALING	REACTOME_FLT3_SIGNALING	38	0.608949421663679	1.70859209171976	1.91478856412009e-05	0.000929705992614283	0.000664946550804758	4254	tags=68%, list=22%, signal=53%	STAT5B/FYN/FLT3/AKT3/PTPRJ/GRAP2/GAB2/SH2B3/CDKN1B/FOXO3/CBL/SLA/PIK3R1/STAT5A/PIK3CA/HCK/SOCS6/PTPN11/GRB2/LCK/SLA2/ABL2/SYK/AKT2/SOS1/BCL2L11
WP_MAPK_SIGNALING	WP_MAPK_SIGNALING	WP_MAPK_SIGNALING	244	0.42755791746988	1.34613420661865	1.94080038862241e-05	0.000929705992614283	0.000664946550804758	6657	tags=53%, list=35%, signal=35%	MEF2C/FGF2/MAP3K14/LRRK2/RASGRP2/FGFR1/AKT3/NTRK2/TGFBR2/NFATC3/RASGRP4/FGF10/PPP3CC/CACNA2D1/NFATC1/MAPK8IP1/MAP4K1/CACNA1C/RAP1A/ARRB2/RASGRF2/PLA2G4C/FGF9/NTRK1/PPP3CB/RAP1B/DUSP8/CACNB4/TGFB3/FLNC/SOS2/MRAS/PPM1A/SRF/BDNF/RAPGEF2/TAB2/TGFBR1/FGF7/MAPT/MAPK9/RPS6KA5/FGF13/DUSP3/GRB2/MAP2K5/IL1R1/PDGFRB/ATF2/PRKACB/PTPN7/RASGRP1/CHUK/FGF16/MAP3K12/NFKB1/NR4A1/RPS6KA3/TGFB2/CACNA1H/MAX/MAPK14/RA…
KEGG_PHOSPHATIDYLINOSITOL_SIGNALING_SYSTEM	KEGG_PHOSPHATIDYLINOSITOL_SIGNALING_SYSTEM	KEGG_PHOSPHATIDYLINOSITOL_SIGNALING_SYSTEM	76	0.511601627520797	1.52319703158367	2.10834872570101e-05	0.000993935827830475	0.000710885167663264	4975	tags=53%, list=26%, signal=39%	PIP4K2A/INPP5B/ITPKB/PIP5K1B/PRKCB/PLCB4/PIK3R5/PIK3CG/PLCD4/ITPR1/PIP5K1C/PIK3C3/PIK3C2A/DGKB/PIKFYVE/PIK3CD/PIK3R1/PIK3R3/CDS2/PTEN/ITPR2/PIK3CA/DGKI/PLCB2/PLCB1/PI4KA/SYNJ1/PRKCA/CALM3/SYNJ2/CALM2/ITPK1/IMPA2/PIP4K2B/DGKE/INPP5A/DGKG/DGKD/PIP5K1A/PIK3CB
BIOCARTA_NFAT_PATHWAY	BIOCARTA_NFAT_PATHWAY	BIOCARTA_NFAT_PATHWAY	51	0.56443422086315	1.62394873523064	2.19431509346621e-05	0.00101829934806166	0.000728310503061646	3725	tags=55%, list=19%, signal=44%	PRKAR2B/MEF2C/FGF2/CAMK1/IGF1/CAMK4/NFATC3/PPP3CC/PIK3CG/NFATC1/NFATC2/PPP3CB/PRKAR1A/PIK3R1/NFATC4/PIK3CA/CREBBP/HAND2/PRKACB/MYH2/PRKAR2A/MAPK14/RAF1/HAND1/CALM3/CSNK1A1/CALM2/MAPK8
WP_TCELL_ACTIVATION_SARSCOV2	WP_TCELL_ACTIVATION_SARSCOV2	WP_TCELL_ACTIVATION_SARSCOV2	88	0.506182384788986	1.52529623848861	2.33174680585178e-05	0.00106542892513535	0.000762018632260551	6752	tags=66%, list=35%, signal=43%	FYN/CD28/GRAP2/PTPRC/JAK2/PPP3CC/NFATC1/ITPR1/CD4/FOXO3/CD3G/LCP2/PIK3CD/PIK3R1/PTEN/IL18R1/HLA-DRA/MALT1/GRB2/LCK/IL12B/CD3E/RPTOR/RASGRP1/CHUK/ZAP70/NFKB1/PDPK1/LTA/RAF1/CCL19/MTOR/HLA-DRB1/CD86/STAT4/CD247/IL12RB1/TSC2/ICOS/SOS1/IFNAR1/MAPK1/IRF2BPL/RHEB/CTLA4/AKT1/CD3D/PRKCQ/IL2/RICTOR/CD80/IKBKG/GSK3B/IL12RB2/TYK2/JUN/PLCG1/IL12A
KEGG_MAPK_SIGNALING_PATHWAY	KEGG_MAPK_SIGNALING_PATHWAY	KEGG_MAPK_SIGNALING_PATHWAY	266	0.41932694149852	1.32332350515438	3.11501758481462e-05	0.00140175791316658	0.00100256865807909	6657	tags=51%, list=35%, signal=34%	MAP3K3/MEF2C/FGF2/MAP3K14/RASGRP2/FGFR1/RPS6KA2/AKT3/NTRK2/TGFBR2/RASGRP4/FGF10/PRKCB/PPP3CC/CACNA2D1/MAPK8IP1/MAP4K1/CACNA1C/RAP1A/NFATC2/ARRB2/RASGRF2/PDGFRA/FGF9/NTRK1/PPP3CB/RAP1B/DUSP8/CACNB4/TGFB3/FLNC/SOS2/MRAS/PPM1A/SRF/BDNF/NFATC4/RAPGEF2/TAB2/TGFBR1/FGF7/MAPT/MAPK9/RPS6KA5/FGF13/DUSP3/GRB2/MAP2K5/IL1R1/PDGFRB/ATF2/PRKACB/PTPN7/RASGRP1/CHUK/FGF16/GADD45G/MAP3K12/NFKB1/NR4A1/RPS6KA3/TGFB2…
REACTOME_DAG_AND_IP3_SIGNALING	REACTOME_DAG_AND_IP3_SIGNALING	REACTOME_DAG_AND_IP3_SIGNALING	40	0.586463165364297	1.65364971628115	3.22726748699962e-05	0.00143059469199834	0.00102319336822706	3327	tags=55%, list=17%, signal=46%	NBEA/PRKAR2B/PDE1A/CAMK4/ADCY2/ADCY5/ADCY4/ITPR1/ADCY9/PDE1C/PRKAR1A/ADCY3/CAMKK2/CAMK2D/CREB1/ITPR2/PRKACB/AHCYL1/CAMK2A/PRKAR2A/PRKCE/PRKCA
REACTOME_SIGNALING_BY_SCF_KIT	REACTOME_SIGNALING_BY_SCF_KIT	REACTOME_SIGNALING_BY_SCF_KIT	43	0.588420363830827	1.66996274803107	3.39564252191442e-05	0.00148309680736556	0.00106074405715531	2073	tags=49%, list=11%, signal=44%	STAT5B/FYN/GRAP2/JAK2/GAB2/KITLG/SH2B3/CMA1/KIT/CBL/GRAP/FER/PIK3R1/PIK3R3/STAT3/STAT5A/PIK3CA/SOCS6/PTPN11/GRB2/LCK
REACTOME_G_PROTEIN_MEDIATED_EVENTS	REACTOME_G_PROTEIN_MEDIATED_EVENTS	REACTOME_G_PROTEIN_MEDIATED_EVENTS	53	0.551609971964575	1.59370004876869	3.67626799053456e-05	0.00158239361331705	0.00113176335696396	4921	tags=60%, list=26%, signal=45%	NBEA/PRKAR2B/PDE1A/CAMK4/ADCY2/ADCY5/ADCY4/PLCB4/ITPR1/GNAL/ADCY9/PDE1C/PRKAR1A/ADCY3/CAMKK2/CAMK2D/GNA14/CREB1/GNAQ/ITPR2/PRKACB/PLCB2/AHCYL1/CAMK2A/PRKAR2A/PLCB1/PRKCA/GNA11/ADCY6/PDE1B/MAPK1/PRKACA
REACTOME_NRAGE_SIGNALS_DEATH_THROUGH_JNK	REACTOME_NRAGE_SIGNALS_DEATH_THROUGH_JNK	REACTOME_NRAGE_SIGNALS_DEATH_THROUGH_JNK	59	0.546547757217785	1.59486126072337	3.84848812190306e-05	0.00163285853172173	0.00116785699699254	5051	tags=53%, list=26%, signal=39%	NGFR/AKAP13/ARHGEF26/ARHGEF17/ARHGEF6/RASGRF2/ARHGEF9/ITSN1/ARHGEF12/SOS2/GNA13/TIAM2/ARHGEF3/ARHGEF15/PREX1/FGD2/ARHGEF40/NGF/FGD1/FGD4/TRIO/MAPK8/ARHGEF2/SOS1/PLEKHG2/BCL2L11/ABR/ARHGEF11/VAV1/ARHGEF37/ARHGEF10
BIOCARTA_BAD_PATHWAY	BIOCARTA_BAD_PATHWAY	BIOCARTA_BAD_PATHWAY	25	0.658709084412462	1.76455271964254	4.101926963276e-05	0.00171587649027179	0.00122723330050274	2726	tags=52%, list=14%, signal=45%	BCL2/PRKAR2B/IGF1/KITLG/PIK3CG/CSF2RB/KIT/PRKAR1A/PIK3R1/IL3RA/PIK3CA/PRKACB/PRKAR2A
KEGG_B_CELL_RECEPTOR_SIGNALING_PATHWAY	KEGG_B_CELL_RECEPTOR_SIGNALING_PATHWAY	KEGG_B_CELL_RECEPTOR_SIGNALING_PATHWAY	75	0.520080858959705	1.54511355751076	4.18139483192682e-05	0.00172482536816982	0.00123363373842519	6242	tags=63%, list=33%, signal=42%	AKT3/NFATC3/PRKCB/PPP3CC/BTK/PIK3R5/PIK3CG/NFATC1/NFATC2/PPP3CB/SOS2/CD22/PIK3CD/PIK3R1/PIK3R3/NFATC4/CD79B/PIK3CA/PIK3AP1/MALT1/GRB2/CHUK/NFKB1/RAF1/RASGRP3/FCGR2B/CR2/CD72/SYK/AKT2/SOS1/CD19/NFAT5/VAV1/MAPK1/PPP3CA/PIK3CB/AKT1/LILRB3/CD79A/LYN/KRAS/IKBKG/GSK3B/INPP5D/IFITM1/CD81
WP_NEUROINFLAMMATION_AND_GLUTAMATERGIC_SIGNALING	WP_NEUROINFLAMMATION_AND_GLUTAMATERGIC_SIGNALING	WP_NEUROINFLAMMATION_AND_GLUTAMATERGIC_SIGNALING	140	0.462082454983881	1.42318784437401	4.29364537892096e-05	0.00174578633579036	0.0012486254919812	6109	tags=55%, list=32%, signal=38%	BCL2/IL6ST/FGF2/IGF1/SMAD4/CAMK4/SLC1A2/TGFBR2/PRKCB/IL10RA/PLCB4/JAK1/DISC1/GRIK5/SMAD2/GRIN3A/TGFB3/ADCY3/CAMKK2/CAMK2D/SLC2A3/BDNF/TGFBR1/CREB1/STAT3/NOS1/SMAD7/SLC17A7/SLC1A4/LRRC8C/IL1R1/IL12B/GRIK2/TNFRSF1B/NFKB1/PLCB2/IL10/CAMK2A/GLUL/LTA/TGFB2/PLCB1/GRIN2C/IL6R/TRAF5/GRIN2A/INSR/NGF/SRR/GRIK3/PRKCA/SLC1A1/GRIK1/DLAT/TGFBR3/GRM7/PPP1CC/GRIA4/GFAP/PPP1CB/MAPK1/GRIA1/PRKACA/GRIA2/GRM8/AKT1/G…
KEGG_JAK_STAT_SIGNALING_PATHWAY	KEGG_JAK_STAT_SIGNALING_PATHWAY	KEGG_JAK_STAT_SIGNALING_PATHWAY	155	0.454279576890197	1.40302716344493	4.34977066829921e-05	0.00174578633579036	0.0012486254919812	5391	tags=44%, list=28%, signal=32%	STAT5B/IL6ST/GHR/AKT3/SPRY1/LIFR/JAK2/IL10RA/MPL/PIAS1/PIK3R5/PIK3CG/JAK1/SOCS5/IL11RA/CSF2RB/CSF2RA/TPO/IL5RA/SOS2/CBL/PIK3CD/PIK3R1/LEPR/PIK3R3/IL3RA/STAT3/STAT5A/PIAS2/CCND2/PIK3CA/CREBBP/PTPN11/GRB2/IL12B/SOCS4/SPRED1/CRLF2/IL10/IL21R/SPRY2/PRLR/IL2RB/IL6R/IL2RA/CNTFR/STAT4/CSF3R/IL7/AKT2/CBLB/IL12RB1/SOS1/STAM2/IFNAR1/IL21/IL7R/SOCS7/IL15/OSMR/JAK3/PIK3CB/EP300/AKT1/IL13/IL13RA1/IL2/TSLP
WP_IL3_SIGNALING	WP_IL3_SIGNALING	WP_IL3_SIGNALING	49	0.563726763222629	1.61608780689307	4.85975358173308e-05	0.0019244624183663	0.00137641862848243	5085	tags=59%, list=27%, signal=44%	BCL2/STAT5B/ENPP3/FYN/RAPGEF1/JAK2/GAB2/JAK1/CD69/CSF2RB/IL5RA/CBL/PIK3CD/PIK3R1/IL3RA/STAT3/STAT5A/HCK/PTPN11/GRB2/RAF1/CD86/MAPK8/SYK/SOS1/VAV1/MAPK1/PRKACA/AKT1
WP_HIPPOMERLIN_SIGNALING_DYSREGULATION	WP_HIPPOMERLIN_SIGNALING_DYSREGULATION	WP_HIPPOMERLIN_SIGNALING_DYSREGULATION	116	0.477918616684511	1.46266582445118	5.07940022335463e-05	0.00195919722900821	0.0014012617430936	6723	tags=59%, list=35%, signal=39%	PRKAR2B/NGFR/FGFR1/FLT3/WWTR1/ITGA7/NTRK2/TEK/ITGA9/PPP1R12A/ITGA4/PLCB4/TEAD1/LATS2/PDGFRA/CSF1R/CDH5/NTRK1/ITGAL/KIT/PAK3/ITGA1/PRKAR1A/CDH17/ITGA8/ITGB3/SAV1/ITGB2/KDR/ITGAM/ITGB1/CDH22/PDGFRB/PRKACB/CDH11/VGLL4/PRKAR2A/CDH19/ITGB7/ITGA10/INSR/LATS1/YAP1/ITGAV/ITGAX/FLT4/PPP1CC/ITGAD/CUL4A/CTNNB1/PPP1CB/ITGA5/CDH13/PRKACA/CDH7/AMOT/CDH6/PAK2/KRAS/CTNNA1/PPP1R14A/STK3/ITGA11/ITGB5/IGF1R/CDH10/P…
WP_HEPATITIS_B_INFECTION	WP_HEPATITIS_B_INFECTION	WP_HEPATITIS_B_INFECTION	150	0.450622788586934	1.39137336212004	5.0232748282662e-05	0.00195919722900821	0.0014012617430936	6532	tags=51%, list=34%, signal=34%	BCL2/STAT5B/SMAD4/AKT3/TGFBR2/NFATC3/PRKCB/JAK2/NFATC1/JAK1/HSPG2/NFATC2/EGR2/CREB5/SMAD2/TGFB3/SOS2/PIK3CD/PIK3R1/PIK3R3/NFATC4/TAB2/TGFBR1/CREB1/STAT3/STAT5A/PIK3CA/MAPK9/CREBBP/EGR3/GRB2/TIRAP/ATF2/DDX3X/CHUK/NFKB1/TGFB2/APAF1/MAPK14/RAF1/TLR4/MAP3K1/PRKCA/IRAK4/FAS/STAT4/MAPK8/AKT2/CREB3L2/TBK1/TRAF6/CREB3L1/TRAF3/SOS1/IFNAR1/TAB1/MAPK12/MAPK1/JAK3/PIK3CB/EP300/AKT1/FASLG/MAP3K7/KRAS/MAPK11/I…
BIOCARTA_SM_PATHWAY	BIOCARTA_SM_PATHWAY	BIOCARTA_SM_PATHWAY	14	-0.649981304807028	-2.57534967177039	5.31624971120385e-05	0.00202426431311223	0.00144779917911058	1319	tags=57%, list=7%, signal=53%	SNRNP70/SNRPA1/SNRPB/SNRPE/SNRPG/SNRPD2/SNRPA/SNRPF
PID_CD8_TCR_PATHWAY	PID_CD8_TCR_PATHWAY	PID_CD8_TCR_PATHWAY	53	0.546466990306259	1.57884105321703	5.52840359508435e-05	0.00205241983467506	0.00146793663880003	6198	tags=74%, list=32%, signal=50%	MAP3K14/FYN/RASGRP2/CD28/GRAP2/PTPRC/PRKCB/RAP1A/CBL/CD3G/LCP2/MALT1/GRB2/LCK/CD3E/RASGRP1/CHUK/ZAP70/PDPK1/CD8A/STIM1/PRKCE/PRKCA/CD86/CD8B/CD247/TRAF6/SOS1/VAV1/AKT1/CD3D/PRKCQ/KRAS/RASSF5/PRF1/CD80/B2M/IKBKG/MAP3K8
KEGG_MEDICUS_REFERENCE_GF_RTK_PI3K_SIGNALING_PATHWAY	KEGG_MEDICUS_REFERENCE_GF_RTK_PI3K_SIGNALING_PATHWAY	KEGG_MEDICUS_REFERENCE_GF_RTK_PI3K_SIGNALING_PATHWAY	82	0.509230398351253	1.52888044648104	5.52840359508435e-05	0.00205241983467506	0.00146793663880003	4037	tags=43%, list=21%, signal=34%	FGF2/NGFR/IGF1/FGFR1/FLT3/AKT3/NTRK2/PDGFD/FGF10/TEK/KITLG/PDGFRA/HGF/CSF1R/FGF9/NTRK1/KIT/PIK3CD/PIK3R1/BDNF/PIK3R3/PDGFC/FGF7/PIK3CA/CSF1/KDR/PDGFRB/FGF16/ANGPT1/FGF18/INSR/NGF/NTF3/AKT2/FLT4
WP_REGULATORY_CIRCUITS_OF_STAT3_SIGNALING	WP_REGULATORY_CIRCUITS_OF_STAT3_SIGNALING	WP_REGULATORY_CIRCUITS_OF_STAT3_SIGNALING	78	0.509794005274934	1.52277094984595	5.8095838185476e-05	0.00205615695297946	0.00147060950952066	6396	tags=64%, list=33%, signal=43%	IL6ST/GHR/PTPRC/LIFR/PTPRD/PRKCB/JAK2/IL10RA/MPL/JAK1/IL11RA/PDGFRA/CSF2RB/CSF2RA/IL5RA/AGTR1/SETD7/IL3RA/STAT3/MAPK9/CREBBP/PDGFRB/F2RL2/RPTOR/IL21R/MAPK14/IL2RB/IL6R/MTOR/IL2RA/PTPRT/CNTFR/MAPK8/MAPKAP1/CSF3R/IFNAR1/IL7R/F2R/MAPK4/OSMR/MAPK12/MAPK1/JAK3/RICTOR/MAPK11/SOCS3/IL2RG/IL27RA/IL12RB2/TYK2
PID_AVB3_INTEGRIN_PATHWAY	PID_AVB3_INTEGRIN_PATHWAY	PID_AVB3_INTEGRIN_PATHWAY	73	0.510629964764609	1.51369215186995	5.81539340236615e-05	0.00205615695297946	0.00147060950952066	6687	tags=62%, list=35%, signal=40%	FGF2/ROCK1/TGFBR2/TLN1/COL14A1/COL4A4/CDKN1B/CSF1R/PIK3C2A/CBL/PIK3R1/ITGB3/COL4A3/PIK3CA/CSF1/ILK/COL15A1/PTPN11/KDR/EDIL3/COL6A3/MFGE8/COL6A1/COL6A2/PI4KA/COL16A1/VCL/RHOA/COL8A2/ITGAV/COL8A1/COL4A1/COL3A1/VTN/COL1A2/MAPK1/AKT1/RPS6KB1/COL5A2/COL13A1/COL1A1/COL5A1/IGF1R/FN1/PTK2B
WP_MICRORNAS_IN_CARDIOMYOCYTE_HYPERTROPHY	WP_MICRORNAS_IN_CARDIOMYOCYTE_HYPERTROPHY	WP_MICRORNAS_IN_CARDIOMYOCYTE_HYPERTROPHY	83	0.502564641953684	1.50912649064195	5.69677994476754e-05	0.00205615695297946	0.00147060950952066	6646	tags=63%, list=35%, signal=41%	IL6ST/FGF2/MAP3K14/IGF1/HDAC9/ROCK1/RCAN1/HDAC4/PRKCB/PIK3CG/PRKG1/HDAC5/LRP6/MYLK/ROCK2/PPP3CB/FZD1/CAMK2D/PIK3CD/PIK3R1/PIK3R3/NFATC4/STAT3/PIK3CA/MAP2K5/CHUK/NFKB1/PLCB2/PDPK1/MAPK14/RAF1/MTOR/RHOA/MAPK8/AKT2/TAB1/CTNNB1/MAPK4/MYEF2/MAPK1/PPP3CA/PIK3CB/AKT1/PLA2G2A/CALM1/IKBKG/MAP2K6/GSK3B/MAP2K4/AGT/IGF1R/MAPK7
REACTOME_SIGNALING_BY_VEGF	REACTOME_SIGNALING_BY_VEGF	REACTOME_SIGNALING_BY_VEGF	105	0.481004150352652	1.46600310748223	5.8095838185476e-05	0.00205615695297946	0.00147060950952066	6736	tags=61%, list=35%, signal=40%	FYN/NCKAP1L/ROCK1/ELMO1/AKT3/PRKCB/ABI2/ITPR1/ROCK2/CDH5/CYBB/PAK3/PIK3R1/ITGB3/DOCK1/NRP2/ITPR2/ELMO2/PIK3CA/NOS3/KDR/AXL/PRKACB/WASF3/NCK1/NRP1/AHCYL1/WASF2/PDPK1/MAPK14/NCF1/MTOR/SHC2/RHOA/PRKCA/CYFIP2/MAPKAP1/ITGAV/AKT2/FLT4/RASA1/VEGFB/CTNNB1/MAPK12/VAV1/CRK/PRKACA/PIK3CB/AKT1/CYFIP1/MAPKAPK2/RICTOR/NCF2/PAK2/KRAS/MAPK11/CTNNA1/CALM1/CAV1/NCKAP1/PAK1/PTK2B/NCF4/PLCG1
WP_NEURAL_CREST_CELL_MIGRATION_IN_CANCER	WP_NEURAL_CREST_CELL_MIGRATION_IN_CANCER	WP_NEURAL_CREST_CELL_MIGRATION_IN_CANCER	41	0.585150180757531	1.65416950455832	6.03519176872149e-05	0.00208424645966312	0.00149069975388984	5618	tags=63%, list=29%, signal=45%	NGFR/AKT3/NTRK2/PIK3R6/EPHB1/PIK3R5/PIK3CG/PAK3/PIK3CD/BDNF/PIK3R3/STAT3/PIK3CA/F2RL2/KIDINS220/SORT1/CDH11/RHOA/TRIO/PIK3R4/AKT2/TWIST1/PIK3CB/AKT1/MMP2/PAK2
KEGG_DILATED_CARDIOMYOPATHY	KEGG_DILATED_CARDIOMYOPATHY	KEGG_DILATED_CARDIOMYOPATHY	90	0.493468670025534	1.48845785528944	6.03519176872149e-05	0.00208424645966312	0.00149069975388984	4921	tags=49%, list=26%, signal=36%	IGF1/SLC8A1/ADCY2/ADCY5/ITGA7/ITGA9/ITGA4/ADCY4/CACNA2D1/SGCB/CACNA1C/LAMA2/MYL3/ADCY9/TPM1/CACNB4/TGFB3/ITGA1/ADCY3/ITGA8/ITGB3/SGCG/DMD/RYR2/SGCD/ITGB1/PLN/PRKACB/TGFB2/DES/ITGB7/ACTC1/ITGA10/CACNA2D4/SGCA/CACNA2D3/ITGAV/ATP2A2/TPM2/ADCY6/ITGA5/CACNB2/CACNG8/PRKACA
REACTOME_COMPLEMENT_CASCADE	REACTOME_COMPLEMENT_CASCADE	REACTOME_COMPLEMENT_CASCADE	57	0.546718793732863	1.5899047092754	6.492894789261e-05	0.00219135199137559	0.00156730402927377	4623	tags=53%, list=24%, signal=40%	CFP/C5/C7/C4A/CR1/PROS1/C4B/GZMM/FCN1/C5AR1/CLU/CFD/C3AR1/C1R/C1S/MASP1/FCN2/C1QC/C1QB/MASP2/CR2/SERPING1/C1QA/ELANE/C3/C5AR2/C6/CFI/CD19/VTN
REACTOME_CARDIAC_CONDUCTION	REACTOME_CARDIAC_CONDUCTION	REACTOME_CARDIAC_CONDUCTION	130	0.466172017572039	1.43268659989403	6.48640838088012e-05	0.00219135199137559	0.00156730402927377	7433	tags=63%, list=39%, signal=39%	FXYD6/SLC8A1/WWTR1/SCN7A/SLC8A3/HIPK1/NPR1/CACNA1C/ITPR1/KCNIP1/KCNH2/ABCC9/KCNK2/ATP1A2/ATP1B2/SCN1B/SCN2B/CASQ2/ATP2A3/RYR3/CAMK2D/KCNE4/SCN4A/KCNK3/SCN11A/ITPR2/KCNA5/RYR2/HIPK2/FGF13/CLIC2/NOS1/SCN4B/SCN3B/TBX5/PLN/SCN3A/NPR2/AHCYL1/KCND3/CAMK2A/ATP2B4/STIM1/TRPC1/KCNJ12/FXYD2/CES1/FGF14/KAT2B/ATP2A2/KCND1/DMPK/KCNIP3/ORAI2/ATP2B1/CACNB2/KCNK17/KCNJ2/CACNG8/PRKACA/AKAP9/FXYD7/ATP1A1/KCNIP4/KC…
KEGG_MEDICUS_REFERENCE_GF_RTK_RAS_PI3K_SIGNALING_PATHWAY	KEGG_MEDICUS_REFERENCE_GF_RTK_RAS_PI3K_SIGNALING_PATHWAY	KEGG_MEDICUS_REFERENCE_GF_RTK_RAS_PI3K_SIGNALING_PATHWAY	88	0.494413966857289	1.48983407278788	6.59921266447253e-05	0.00220220917005431	0.00157506932665944	4180	tags=43%, list=22%, signal=34%	FGF2/NGFR/IGF1/FGFR1/FLT3/AKT3/NTRK2/PDGFD/FGF10/TEK/KITLG/PDGFRA/HGF/CSF1R/FGF9/NTRK1/KIT/SOS2/PIK3CD/PIK3R1/BDNF/PIK3R3/PDGFC/FGF7/PIK3CA/CSF1/KDR/GRB2/PDGFRB/FGF16/ANGPT1/FGF18/INSR/NGF/NTF3/AKT2/FLT4/SOS1
KEGG_COLORECTAL_CANCER	KEGG_COLORECTAL_CANCER	KEGG_COLORECTAL_CANCER	62	0.53116874401672	1.55523659786163	7.05748067611341e-05	0.00232896862311743	0.00166573052683004	5085	tags=53%, list=27%, signal=39%	BCL2/SMAD4/AKT3/TGFBR2/PIK3R5/PIK3CG/SMAD2/TGFB3/PIK3CD/LEF1/PIK3R1/PIK3R3/TGFBR1/AXIN2/PIK3CA/MAPK9/MLH1/APC/APPL1/TCF7L1/DCC/TGFB2/RAF1/MSH6/RHOA/APC2/MAPK8/AKT2/TCF7/CTNNB1/MAPK1/PIK3CB/AKT1
KEGG_MELANOGENESIS	KEGG_MELANOGENESIS	KEGG_MELANOGENESIS	101	0.478068274399099	1.45299729471862	7.50164844571844e-05	0.00244834020700921	0.00175110775748523	6089	tags=52%, list=32%, signal=36%	ADCY2/ADCY5/GNAO1/PRKCB/MITF/ADCY4/PLCB4/KITLG/EDNRB/DCT/ADCY9/KIT/FZD1/ADCY3/CAMK2D/LEF1/CREB1/GNAQ/POMC/CREBBP/PRKACB/FZD4/TCF7L1/FZD8/WNT2B/PLCB2/CAMK2A/PLCB1/RAF1/FZD7/PRKCA/CALM3/CALM2/WNT5B/CREB3L2/WNT9A/CREB3L1/ADCY6/DVL2/TCF7/WNT1/CTNNB1/MAPK1/PRKACA/EP300/WNT9B/WNT10B/ASIP/KRAS/GNAI2/CALM1/GSK3B/CREB3
WP_ANGIOPOIETINLIKE_PROTEIN_8_REGULATORY_PATHWAY	WP_ANGIOPOIETINLIKE_PROTEIN_8_REGULATORY_PATHWAY	WP_ANGIOPOIETINLIKE_PROTEIN_8_REGULATORY_PATHWAY	130	0.464658339947576	1.42803461400174	8.29128147995031e-05	0.00267664195602744	0.00191439428221278	6686	tags=58%, list=35%, signal=38%	MAP3K3/MAP3K14/THRA/RAPGEF1/RPS6KA2/SLC2A4/PIK3CG/MAP4K1/IRS2/FOXO3/PRKAG2/PIK3C3/SOS2/PIK3C2A/CBL/SESN3/PIK3CD/PIK3R1/PIK3R3/PIK3CA/LPL/MAPK9/RPS6KA5/SLC16A2/SLCO1C1/MAP2K5/RPTOR/MAP3K12/RPS6KA3/PDPK1/MAPK14/RAF1/MAP3K4/MTOR/RHOQ/INSR/SHC2/MAP3K1/PRKAA2/PIK3R4/PRKAB1/PTPN1/MAPK8/MAPKAP1/AKT2/MAP3K2/CBLB/TSC2/PRKAA1/SOS1/EXOC7/PCK1/MAPK4/MAPK12/MAPK1/CRK/PIK3CB/RHEB/AKT1/FOXO1/RICTOR/SREBF2/RPS6K…
KEGG_MEDICUS_PATHOGEN_HTLV_1_TAX_TO_NFY_MEDIATED_TRANSCRIPTION	KEGG_MEDICUS_PATHOGEN_HTLV_1_TAX_TO_NFY_MEDIATED_TRANSCRIPTION	KEGG_MEDICUS_PATHOGEN_HTLV_1_TAX_TO_NFY_MEDIATED_TRANSCRIPTION	13	0.756109923112847	1.82152872297638	9.11587854523016e-05	0.00284430732579059	0.00203431231027659	3546	tags=92%, list=19%, signal=75%	HLA-DOA/NFYB/HLA-DPA1/HLA-DMB/HLA-DQA1/HLA-DPB1/HLA-DRA/HLA-DOB/HLA-DQB1/HLA-DRB1/HLA-DMA/HLA-DRB5
WP_HEDGEHOG_SIGNALING_WP4249	WP_HEDGEHOG_SIGNALING_WP4249	WP_HEDGEHOG_SIGNALING_WP4249	41	0.579452984910293	1.63806401926256	9.19372064902009e-05	0.00284430732579059	0.00203431231027659	4921	tags=63%, list=26%, signal=47%	BCL2/CDON/BOC/PTCH2/DHH/PTCH1/SPOP/ARRB2/GLI1/FBXL17/GLI2/CCND2/CUL3/PRKACB/GAS1/KIF7/CSNK1A1/SMURF2/EVC/ARRB1/SPOPL/KIF3A/CSNK1G3/HHIP/GPR161/PRKACA
REACTOME_CA2_PATHWAY	REACTOME_CA2_PATHWAY	REACTOME_CA2_PATHWAY	62	0.526270262859554	1.54089408005467	9.08999660035109e-05	0.00284430732579059	0.00203431231027659	6042	tags=63%, list=32%, signal=43%	TNRC6C/GNG2/GNAO1/AGO3/NFATC1/ITPR1/PRKG1/GNG7/PPP3CB/GNG11/LEF1/AXIN2/ITPR2/TNRC6B/FZD4/TCF7L1/PLCB2/CAMK2A/PLCB1/AGO1/GNB4/GNGT2/PRKCA/GNG8/GNB5/AGO4/TCF7/GNG12/CTNNB1/GNB3/PDE6B/PPP3CA/MAP3K7/KRAS/AGO2/CALM1/GNG4/PDE6G/GNB1
WP_COMPLEMENT_SYSTEM	WP_COMPLEMENT_SYSTEM	WP_COMPLEMENT_SYSTEM	96	0.483902744275562	1.46642987100462	9.08091568466642e-05	0.00284430732579059	0.00203431231027659	4623	tags=48%, list=24%, signal=37%	CFP/F13A1/C5/F10/CD93/ARRB2/C7/C4A/FCER2/CR1/PROS1/FCN1/WAS/ITGB3/LAMC1/C5AR1/ITGB2/SELPLG/CFD/DCN/C3AR1/VSIG4/C1S/THBS1/ADIPOQ/MASP1/FCN2/PTX3/MASP2/CR2/SERPING1/PRKCA/ELANE/CSNK1A1/ICAM2/SELP/C3/FPR1/ITGAX/ICAM1/SELE/C5AR2/C6/CFI/CD19/VTN
WP_PHOSPHODIESTERASES_IN_NEURONAL_FUNCTION	WP_PHOSPHODIESTERASES_IN_NEURONAL_FUNCTION	WP_PHOSPHODIESTERASES_IN_NEURONAL_FUNCTION	52	0.549971641949066	1.58688353576017	9.30652563073903e-05	0.00284952382714381	0.00203804326889109	5163	tags=62%, list=27%, signal=45%	PDE5A/PDE1A/PDE4B/ADCY2/ADCY5/PDE2A/ADCY4/PRKG1/ADCY9/PDE1C/ADCY3/CREB1/PDE3B/NOS1/PDE3A/CHRNA7/PDE4D/GUCY1A2/CAMK2A/GRIN2C/GRIN2A/DRD2/PDE12/PDE7B/ADCY6/PDE1B/ADORA2A/PDE6B/PDE4A/GRIA1/PRKACA/PDE11A
KEGG_MEDICUS_REFERENCE_ANTIGEN_PROCESSING_AND_PRESENTATION_BY_MHC_CLASS_II_MOLECULES	KEGG_MEDICUS_REFERENCE_ANTIGEN_PROCESSING_AND_PRESENTATION_BY_MHC_CLASS_II_MOLECULES	KEGG_MEDICUS_REFERENCE_ANTIGEN_PROCESSING_AND_PRESENTATION_BY_MHC_CLASS_II_MOLECULES	13	0.755239638321225	1.81943213794734	9.82161454148815e-05	0.00297655052941018	0.0021288956116781	4696	tags=100%, list=25%, signal=76%	HLA-DOA/HLA-DPA1/HLA-DMB/HLA-DQA1/HLA-DPB1/HLA-DRA/HLA-DOB/HLA-DQB1/CD74/HLA-DRB1/HLA-DMA/HLA-DRB5/HLA-DQA2
REACTOME_PI_3K_CASCADE_FGFR1	REACTOME_PI_3K_CASCADE_FGFR1	REACTOME_PI_3K_CASCADE_FGFR1	21	0.665562352703265	1.74319138459248	0.000101980394561547	0.00305941183684642	0.00218815987480279	2433	tags=52%, list=13%, signal=46%	FGF2/FGFR1/KL/FGF10/FGF9/PIK3R1/PIK3CA/PTPN11/GAB1/GRB2/FRS2
PID_KIT_PATHWAY	PID_KIT_PATHWAY	PID_KIT_PATHWAY	52	0.548781804369083	1.58345038844514	0.000103217711537115	0.00306556603265232	0.00219256149349367	2875	tags=48%, list=15%, signal=41%	BCL2/GRAP2/JAK2/MITF/KITLG/MAP4K1/SH2B3/STAP1/FOXO3/KIT/CBL/FER/PIK3R1/STAT3/STAT5A/PTEN/PIK3CA/CREBBP/PTPN11/GAB1/GRB2/PTPRO/SPRED1/PDPK1/RAF1
REACTOME_GENERATION_OF_SECOND_MESSENGER_MOLECULES	REACTOME_GENERATION_OF_SECOND_MESSENGER_MOLECULES	REACTOME_GENERATION_OF_SECOND_MESSENGER_MOLECULES	31	0.617745366265774	1.69723867233587	0.000107029556186296	0.00310638693433638	0.00222175751674316	3661	tags=71%, list=19%, signal=57%	GRAP2/ITK/CD4/HLA-DPA1/PAK3/CD3G/LCP2/WAS/HLA-DQA1/HLA-DPB1/HLA-DRA/LCK/EVL/CD3E/ENAH/NCK1/ZAP70/HLA-DQB1/HLA-DRB1/HLA-DRB5/CD101/CD247
WP_ALLOGRAFT_REJECTION	WP_ALLOGRAFT_REJECTION	WP_ALLOGRAFT_REJECTION	88	0.488622212429128	1.47238158627513	0.000107729917251396	0.00310638693433638	0.00222175751674316	5845	tags=59%, list=31%, signal=41%	LRRK2/CD28/ABCB1/CXCL12/C5/CD40LG/C7/HLA-DOA/PDGFRA/C4A/HLA-DPA1/AGTR1/C4B/BHMT2/HLA-DMB/HLA-DQA1/HLA-DPB1/HLA-DRA/HLA-DOB/IL12B/IL10/VIM/HLA-DQB1/C1QC/CCL19/C1QB/GDNF/HLA-DRB1/C1QA/CD86/HLA-DMA/IL2RA/FAS/HLA-DRB5/FOXP3/C3/CCL21/CXCL13/CXCR5/C6/IL21/HLA-DQA2/CTLA4/FASLG/IL13/IL2/HLA-E/CASP7/TUBA1B/PRF1/CD80/GABPA
WP_OSTEOBLAST_DIFFERENTIATION_AND_RELATED_DISEASES	WP_OSTEOBLAST_DIFFERENTIATION_AND_RELATED_DISEASES	WP_OSTEOBLAST_DIFFERENTIATION_AND_RELATED_DISEASES	118	0.465774284821838	1.42652181471125	0.000106601865652085	0.00310638693433638	0.00222175751674316	5197	tags=46%, list=27%, signal=34%	FGF2/SMAD4/FGFR1/FGF10/PRKCB/PIK3R6/PIK3R5/PIK3CG/PTCH1/BMPR1A/LRP6/FGF9/PIK3C3/NOTCH2/PIK3C2A/RBPJ/FZD1/PRKD1/PIK3CD/PIK3R1/PIK3R3/GLI2/FGF7/SMAD9/PIK3CA/MAPK9/BMPR2/FZD4/FZD8/WNT2B/NOTCH4/PRKCH/MAPK14/FZD7/FGF18/SMAD1/PRKCE/PRKCA/PIK3R4/MAPK8/WNT5B/WNT9A/SMAD5/BMP4/WNT1/CTNNB1/MAPK4/MAPK12/HEY2/MAPK1/PIK3CB/DLL1/PRKCQ/WNT9B
REACTOME_NEURONAL_SYSTEM	REACTOME_NEURONAL_SYSTEM	REACTOME_NEURONAL_SYSTEM	406	0.39090494971349	1.24574290718822	0.000113370176802477	0.00323759062599383	0.00231559733590485	6474	tags=46%, list=34%, signal=31%	NBEA/PRKAR2B/NRXN1/CAMK1/KCNN3/GNG2/RPS6KA2/CAMK4/ADCY2/ADCY5/AKAP5/STXBP1/KCNB1/KCNS2/NTRK3/KCNA2/NCALD/SLC1A2/KCNMA1/EPB41L2/PPFIA2/KCNAB2/PTPRD/KCNAB1/PRKCB/ADCY4/NLGN1/NRXN2/SLC18A2/DLG2/KCNA6/GNAL/RASGRF2/KCNH2/GRIK5/ABCC9/KCNA3/AP2A2/KCNJ8/KCNK2/GNG7/CHRNA3/ADCY9/SLITRK2/VAMP2/KCNQ5/GRIN3A/ARHGEF9/CACNB4/ABCC8/PRKAG2/KCNA1/PRKAR1A/ADCY3/GABRA2/CAMKK2/CAMK2D/GNG11/KCNMB1/EPB41L3/KCNH3/CREB1/…
WP_CELL_DIFFERENTIATION_INDEX	WP_CELL_DIFFERENTIATION_INDEX	WP_CELL_DIFFERENTIATION_INDEX	13	0.751592012387717	1.81064471801612	0.00012411635381579	0.00351071972221805	0.00251094538346129	2223	tags=54%, list=12%, signal=48%	MEF2C/MEF2D/HDAC5/MEF2A/SRF/STAT3/LEFTY2
WP_13Q1212_COPY_NUMBER_VARIATION	WP_13Q1212_COPY_NUMBER_VARIATION	WP_13Q1212_COPY_NUMBER_VARIATION	32	0.609717428087825	1.68215529764854	0.00012621259313408	0.00353633397743601	0.00252926527253797	4169	tags=66%, list=22%, signal=51%	SGCB/SPATA13/SSPN/FLNC/TRAF1/SGCG/DMD/SNTB1/MAPK9/DTNA/SGCD/ATXN1/C1QTNF9/SACS/ADIPOQ/TRAF5/SNTA1/RHOA/SGCA/MAPK8/TRAF3
WP_T_CELL_RECEPTOR_AND_COSTIMULATORY_SIGNALING	WP_T_CELL_RECEPTOR_AND_COSTIMULATORY_SIGNALING	WP_T_CELL_RECEPTOR_AND_COSTIMULATORY_SIGNALING	28	0.626877159548584	1.69940444152075	0.000138136455271512	0.00383425487996627	0.00274234497528688	5990	tags=82%, list=31%, signal=57%	FYN/CD28/ITK/NFATC2/PTEN/LCK/RASGRP1/ZAP70/NFKB1/CD8A/PDCD1/DYRK1A/PRKCA/CD8B/CSNK1A1/RASA1/PPP3CA/DYRK2/CTLA4/AKT1/IL2/CALM1/GSK3B
PID_FCER1_PATHWAY	PID_FCER1_PATHWAY	PID_FCER1_PATHWAY	58	0.52767910116322	1.53650874900555	0.000141846630283507	0.00390078233279643	0.00278992689972823	6736	tags=71%, list=35%, signal=46%	FYN/S1PR1/WIPF1/PRKCB/BTK/GAB2/ITK/NFATC2/LAT2/CBL/LCP2/FER/PIK3R1/MS4A2/PIK3CA/PTPN11/GRB2/CHUK/NFKB1/HCLS1/RAF1/MAP3K1/FCGR2B/FCER1A/MAPK8/SYK/CBLB/SOS1/FCER1G/RASA1/DUSP1/VAV1/MAPK1/AKT1/PAK2/LYN/IKBKG/MAP2K4/PLA2G4A/JUN/PLCG1
REACTOME_INTERLEUKIN_3_INTERLEUKIN_5_AND_GM_CSF_SIGNALING	REACTOME_INTERLEUKIN_3_INTERLEUKIN_5_AND_GM_CSF_SIGNALING	REACTOME_INTERLEUKIN_3_INTERLEUKIN_5_AND_GM_CSF_SIGNALING	48	0.55146189982612	1.57830300559699	0.000144116128336539	0.00392683395559195	0.00280855960389316	6009	tags=67%, list=31%, signal=46%	STAT5B/FYN/RAPGEF1/JAK2/GAB2/JAK1/CSF2RB/CSF2RA/IL5RA/CBL/PIK3CD/PIK3R1/PIK3R3/IL3RA/STAT5A/PIK3CA/HCK/PTPN11/GRB2/IL2RB/IL2RA/SYK/SOS1/VAV1/CRK/JAK3/PRKACA/PIK3CB/IL2/LYN/IL2RG/INPP5D
KEGG_MEDICUS_REFERENCE_GPCR_PLCB_ITPR_SIGNALING_PATHWAY	KEGG_MEDICUS_REFERENCE_GPCR_PLCB_ITPR_SIGNALING_PATHWAY	KEGG_MEDICUS_REFERENCE_GPCR_PLCB_ITPR_SIGNALING_PATHWAY	50	0.546101607882054	1.56799037522642	0.000146385627128225	0.00395241193246207	0.00282685354588285	2809	tags=50%, list=15%, signal=43%	CYSLTR1/TACR1/TACR2/PLCB4/CXCR4/EDNRB/ITPR1/PTGER3/AVPR1A/ADRA1D/PTGFR/CHRM2/AGTR1/EDNRA/GNA14/GNAQ/ADRA1A/CYSLTR2/HTR2B/ITPR2/HTR2A/GRPR/PLCB2/PLCB1/LHCGR
KEGG_MEDICUS_REFERENCE_HORMONE_LIKE_CYTOKINE_TO_JAK_STAT_SIGNALING_PATHWAY	KEGG_MEDICUS_REFERENCE_HORMONE_LIKE_CYTOKINE_TO_JAK_STAT_SIGNALING_PATHWAY	KEGG_MEDICUS_REFERENCE_HORMONE_LIKE_CYTOKINE_TO_JAK_STAT_SIGNALING_PATHWAY	17	0.707863113837432	1.79512994788917	0.000155843466538098	0.00416986572628965	0.00298238137007	3741	tags=59%, list=20%, signal=47%	STAT5B/GHR/JAK2/MPL/LEPR/STAT3/STAT5A/THPO/PRLR/CSF3R
BIOCARTA_VIP_PATHWAY	BIOCARTA_VIP_PATHWAY	BIOCARTA_VIP_PATHWAY	26	0.630674947950328	1.69504907764322	0.000160968444295852	0.00426853821034537	0.00305295414087434	3658	tags=65%, list=19%, signal=53%	PRKAR2B/VIPR2/PPP3CC/NFATC1/NFATC2/EGR2/PPP3CB/PRKAR1A/GNAQ/EGR3/PRKACB/CHUK/NFKB1/PRKAR2A/MAP3K1/CALM3/CALM2
REACTOME_VASOPRESSIN_REGULATES_RENAL_WATER_HOMEOSTASIS_VIA_AQUAPORINS	REACTOME_VASOPRESSIN_REGULATES_RENAL_WATER_HOMEOSTASIS_VIA_AQUAPORINS	REACTOME_VASOPRESSIN_REGULATES_RENAL_WATER_HOMEOSTASIS_VIA_AQUAPORINS	43	0.562221905415806	1.59561037632848	0.00016437726312275	0.0043203581546422	0.0030900169257728	6042	tags=63%, list=32%, signal=43%	PRKAR2B/GNG2/ADCY2/ADCY5/ADCY4/AQP1/AVPR2/GNG7/ADCY9/PRKAR1A/ADCY3/GNG11/RAB11FIP2/PRKACB/AQP4/PRKAR2A/GNB4/GNGT2/GNG8/ADCY6/GNB5/GNG12/GNB3/PRKACA/AQP2/GNG4/GNB1
REACTOME_ELASTIC_FIBRE_FORMATION	REACTOME_ELASTIC_FIBRE_FORMATION	REACTOME_ELASTIC_FIBRE_FORMATION	44	0.560805386469406	1.59323064808313	0.000166644500018762	0.0043415277636467	0.00310515790432006	5044	tags=64%, list=26%, signal=47%	LOXL3/FBLN5/LTBP3/ELN/EMILIN3/TGFB3/FBN1/ITGA8/MFAP4/ITGB3/LOXL4/MFAP3/EMILIN1/ITGB1/TGFB2/FBLN2/LTBP4/EFEMP1/LTBP1/MFAP5/ITGAV/BMP4/LOX/LTBP2/VTN/ITGA5/EMILIN2/EFEMP2
PID_INTEGRIN1_PATHWAY	PID_INTEGRIN1_PATHWAY	PID_INTEGRIN1_PATHWAY	66	0.51964742176579	1.52921244309953	0.000178158671964067	0.00460114135420243	0.00329083935948272	6874	tags=64%, list=36%, signal=41%	JAM2/ITGA7/F13A1/ITGA9/ITGA4/COL4A4/VCAM1/LAMA2/LAMB2/FBN1/ITGA1/ITGA8/COL4A3/LAMC1/NPNT/LAMA4/ITGB1/COL6A3/THBS1/COL6A1/NID1/COL6A2/ITGA10/COL18A1/ITGAV/COL4A1/TGM2/COL3A1/VTN/COL1A2/CD14/ITGA5/CSPG4/TNC/LAMB1/COL5A2/ITGA11/CD81/COL1A1/COL5A1/FN1/THBS2
WP_PATHOGENESIS_OF_SARSCOV2_MEDIATED_BY_NSP9NSP10_COMPLEX	WP_PATHOGENESIS_OF_SARSCOV2_MEDIATED_BY_NSP9NSP10_COMPLEX	WP_PATHOGENESIS_OF_SARSCOV2_MEDIATED_BY_NSP9NSP10_COMPLEX	21	0.653070657038176	1.71047406490952	0.000179776661921359	0.00460290246471066	0.00329209894516609	3661	tags=62%, list=19%, signal=50%	FYN/CD4/CD3G/HLA-DRA/LCK/CD3E/ZAP70/CD8A/CD2/HLA-DRB1/CD8B/HLA-DRB5/CD247
BIOCARTA_CTLA4_PATHWAY	BIOCARTA_CTLA4_PATHWAY	BIOCARTA_CTLA4_PATHWAY	20	0.669366727162728	1.73841560108849	0.000185291770580215	0.00470356033011316	0.00336409170518106	5841	tags=95%, list=31%, signal=66%	CD28/ITK/CD3G/PIK3R1/PIK3CA/HLA-DRA/PTPN11/GRB2/LCK/CD3E/HLA-DRB1/CD86/HLA-DRB5/CD247/ICOS/CTLA4/CD3D/IL2/CD80
REACTOME_INTERLEUKIN_2_FAMILY_SIGNALING	REACTOME_INTERLEUKIN_2_FAMILY_SIGNALING	REACTOME_INTERLEUKIN_2_FAMILY_SIGNALING	44	0.557379157772642	1.58349683899582	0.000189316892329623	0.00476500991711001	0.00340804182623711	6009	tags=70%, list=31%, signal=48%	STAT5B/JAK2/GAB2/JAK1/CSF2RB/CSF2RA/IL5RA/SOS2/PIK3CD/PIK3R1/PIK3R3/IL3RA/STAT3/STAT5A/PIK3CA/GRB2/LCK/IL21R/IL2RB/IL2RA/STAT4/HAVCR2/SYK/SOS1/IL21/IL15/JAK3/PIK3CB/IL2/IL2RG/INPP5D
WP_COMPLEMENT_ACTIVATION	WP_COMPLEMENT_ACTIVATION	WP_COMPLEMENT_ACTIVATION	22	0.654938758862454	1.72727368480524	0.000199984133900323	0.00496616426281557	0.003551911920029	4292	tags=68%, list=22%, signal=53%	CFP/C5/C7/C4A/C4B/CFD/C1R/C1S/MASP1/C1QC/C1QB/MASP2/C1QA/C3/C6
REACTOME_INTEGRATION_OF_ENERGY_METABOLISM	REACTOME_INTEGRATION_OF_ENERGY_METABOLISM	REACTOME_INTEGRATION_OF_ENERGY_METABOLISM	108	0.465796793514068	1.42149887974655	0.000200653101527902	0.00496616426281557	0.003551911920029	7168	tags=58%, list=37%, signal=37%	PRKAR2B/ACACB/GNG2/ADCY2/ADCY5/AKAP5/STXBP1/KCNB1/ADRA2A/ADCY4/CACNA1C/ITPR1/RAP1A/GNG7/ADCY9/VAMP2/ABCC8/PRKAG2/PRKAR1A/ADCY3/GNG11/GNA14/GNAQ/ITPR2/SNAP25/PRKACB/PLCB2/AHCYL1/AGPAT1/PPP2CB/PRKAR2A/ADIPOQ/PLCB1/GNB4/GNGT2/PRKAA2/PRKCA/IQGAP1/CD36/GNG8/GNA11/ADCY6/GNB5/RAPGEF4/GNG12/GNB3/CACNB2/PPP2R5D/PRKACA/ACSL4/PRKAB2/GNAI2/GNG4/GNB1/KCNJ11/CACNA2D2/CHRM3/PPP2CA/ADCY7/CACNA1E/KCNG2/ACACA/ADIP…
REACTOME_EFFECTS_OF_PIP2_HYDROLYSIS	REACTOME_EFFECTS_OF_PIP2_HYDROLYSIS	REACTOME_EFFECTS_OF_PIP2_HYDROLYSIS	27	0.630468935175782	1.70052749546392	0.000215982696933164	0.00516237482524273	0.00369224610928224	5124	tags=63%, list=27%, signal=46%	RASGRP2/TRPC3/ITPR1/DGKB/ITPR2/MGLL/RASGRP1/TRPC6/DGKI/DAGLA/PRKCH/PRKCE/DGKE/ABHD6/DGKG/DGKD/PRKCQ
WP_NEURAL_CREST_CELL_MIGRATION_DURING_DEVELOPMENT	WP_NEURAL_CREST_CELL_MIGRATION_DURING_DEVELOPMENT	WP_NEURAL_CREST_CELL_MIGRATION_DURING_DEVELOPMENT	38	0.570197390200365	1.59986152701144	0.000219009841070904	0.00516237482524273	0.00369224610928224	5618	tags=61%, list=29%, signal=43%	NGFR/AKT3/PIK3R6/EPHB1/PIK3R5/PIK3CG/PAK3/PIK3CD/BDNF/PIK3R3/STAT3/PIK3CA/F2RL2/CDH11/RHOA/TRIO/PIK3R4/AKT2/TWIST1/PIK3CB/AKT1/MMP2/PAK2
SIG_BCR_SIGNALING_PATHWAY	SIG_BCR_SIGNALING_PATHWAY	SIG_BCR_SIGNALING_PATHWAY	46	0.550603431746556	1.57007061365723	0.000214470818054632	0.00516237482524273	0.00369224610928224	6242	tags=70%, list=33%, signal=47%	BCL2/AKT3/PTPRC/PPP3CC/BTK/NFATC1/MAP4K1/ITPR1/NFATC2/PPP3CB/SOS2/CD22/PIK3CD/PIK3R1/ITPR2/PIK3CA/GRB2/PDPK1/RAF1/CR2/SYK/AKT2/SOS1/CD19/VAV1/MAPK1/PPP3CA/AKT1/LYN/GSK3B/INPP5D/CD81
KEGG_ECM_RECEPTOR_INTERACTION	KEGG_ECM_RECEPTOR_INTERACTION	KEGG_ECM_RECEPTOR_INTERACTION	83	0.487528054456025	1.46397386622859	0.000218791050020883	0.00516237482524273	0.00369224610928224	7300	tags=65%, list=38%, signal=40%	SDC3/GP1BA/THBS4/ITGA7/TNXB/ITGA9/ITGA4/COL4A4/HSPG2/RELN/LAMA2/VWF/LAMB2/SDC2/ITGA1/SV2B/ITGA8/ITGB3/LAMC1/GP5/LAMA4/ITGB1/COL6A3/THBS1/COL6A1/COL6A2/ITGB7/ITGA10/TNR/CD36/TNN/ITGAV/COL4A2/COL4A1/COL3A1/VTN/COL1A2/ITGA5/COL6A6/CD47/TNC/SV2A/LAMB1/COL5A2/LAMC3/ITGA11/ITGB5/COL1A1/COL5A1/FN1/THBS2/LAMB4/DAG1/ITGB8
WP_DNA_DAMAGE_RESPONSE_ONLY_ATM_DEPENDENT	WP_DNA_DAMAGE_RESPONSE_ONLY_ATM_DEPENDENT	WP_DNA_DAMAGE_RESPONSE_ONLY_ATM_DEPENDENT	109	0.465906663347941	1.42272579214772	0.000214256561493138	0.00516237482524273	0.00369224610928224	5631	tags=47%, list=29%, signal=33%	BCL2/ABL1/ATM/SMAD4/AKT3/PIK3R5/PIK3CG/CDKN1B/FOXO3/PIK3C3/SOS2/PIK3C2A/PPP2R5C/PIK3CD/LEF1/PIK3R1/PIK3R3/PTEN/CCND2/PIK3CA/MAPK9/APC/GRB2/TCF7L1/RBL2/WNT2B/NFKB1/MAP3K4/INSR/MAP3K1/PPP2R5E/RHOA/PIK3R4/MAPK8/WNT5B/AKT2/DVL2/SOS1/BCL2L11/TCF7/WNT1/FRAT1/CTNNB1/MAPK1/SOD2/PIK3CB/AKT1/FASLG/WNT10B/MAP3K7/KRAS
REACTOME_G_ALPHA_S_SIGNALLING_EVENTS	REACTOME_G_ALPHA_S_SIGNALLING_EVENTS	REACTOME_G_ALPHA_S_SIGNALLING_EVENTS	155	0.440297598339655	1.35984429390145	0.000214256561493138	0.00516237482524273	0.00369224610928224	6743	tags=49%, list=35%, signal=32%	PRKAR2B/PDE1A/GNG2/GRK5/VIPR2/ADCY2/ADCY5/PDE2A/GNAZ/ADCY4/ADCYAP1/GPBAR1/ARRB2/AVPR2/GNG7/ADCY9/ADRB3/GLP2R/PTH1R/CALCRL/PRKAR1A/ADCY3/ADCYAP1R1/GNG11/CYSLTR2/PDE3B/POMC/HRH2/PTGER2/PDE3A/GPER1/ITGB1/RAMP1/PRKACB/PDE4D/RAMP2/TSHR/PRKAR2A/LHCGR/GNB4/TSHB/GNGT2/RAMP3/PDE7B/GNG8/PTGDR/ARRB1/ADCY6/GNB5/PDE1B/ADORA2A/GNG12/ITGA5/GNB3/PDE4A/HTR6/PRKACA/PTGIR/PDE11A/PTGER4/GPR20/GPR25/GNAI2/GNG4/GPR176…
WP_IL5_SIGNALING	WP_IL5_SIGNALING	WP_IL5_SIGNALING	40	0.558685430623982	1.5753248599473	0.000230127274912064	0.00538171658652622	0.00384912425008326	6051	tags=68%, list=32%, signal=46%	BCL2/STAT5B/JAK2/BTK/PIK3CG/JAK1/CSF2RB/FOXO3/IL5RA/PIK3R1/STAT3/STAT5A/MAPT/PTPN11/GRB2/SPRED1/RAF1/SYK/SOS1/MAPK1/AKT1/IL2/RPS6KB1/LYN/KRAS/GSK3B/ELK1
BIOCARTA_COMP_PATHWAY	BIOCARTA_COMP_PATHWAY	BIOCARTA_COMP_PATHWAY	19	0.673912978164286	1.73858939270713	0.000247255892366321	0.00553220934181377	0.00395676003961729	4292	tags=74%, list=22%, signal=57%	C5/C7/C4A/C4B/CFD/C1R/C1S/MASP1/C1QC/C1QB/MASP2/C1QA/C3/C6
PID_IL2_STAT5_PATHWAY	PID_IL2_STAT5_PATHWAY	PID_IL2_STAT5_PATHWAY	30	0.611573559977323	1.67560788194702	0.000240441942999043	0.00553220934181377	0.00395676003961729	5885	tags=80%, list=31%, signal=55%	BCL2/STAT5B/GAB2/JAK1/PIK3R1/STAT5A/CCND2/PIK3CA/PTPN11/GRB2/LCK/LTA/IL2RB/IL2RA/FOXP3/SOS1/ELF1/JAK3/CDK6/FASLG/IL2/PRF1/SP1/IL2RG
WP_GPR143_IN_MELANOCYTES_AND_RETINAL_PIGMENT_EPITHELIUM_CELLS	WP_GPR143_IN_MELANOCYTES_AND_RETINAL_PIGMENT_EPITHELIUM_CELLS	WP_GPR143_IN_MELANOCYTES_AND_RETINAL_PIGMENT_EPITHELIUM_CELLS	30	0.610681320784799	1.67316329780962	0.000249601364243449	0.00553220934181377	0.00395676003961729	2764	tags=53%, list=14%, signal=46%	ADCY2/PRKCB/MITF/ADCY4/PLCB4/ITPR1/DCT/ARRB2/ADCY9/CREB1/GNAQ/POMC/SERPINF1/PRKACB/PLCB2/PLCB1
REACTOME_GLUCAGON_LIKE_PEPTIDE_1_GLP1_REGULATES_INSULIN_SECRETION	REACTOME_GLUCAGON_LIKE_PEPTIDE_1_GLP1_REGULATES_INSULIN_SECRETION	REACTOME_GLUCAGON_LIKE_PEPTIDE_1_GLP1_REGULATES_INSULIN_SECRETION	42	0.561705309336052	1.59226740213041	0.000248354604182293	0.00553220934181377	0.00395676003961729	4921	tags=55%, list=26%, signal=41%	PRKAR2B/GNG2/ADCY5/AKAP5/KCNB1/ITPR1/RAP1A/GNG7/PRKAR1A/GNG11/ITPR2/PRKACB/PRKAR2A/GNB4/GNGT2/IQGAP1/GNG8/ADCY6/GNB5/RAPGEF4/GNG12/GNB3/PRKACA
KEGG_AUTOIMMUNE_THYROID_DISEASE	KEGG_AUTOIMMUNE_THYROID_DISEASE	KEGG_AUTOIMMUNE_THYROID_DISEASE	50	0.538300232601336	1.54559073168548	0.000244041565765559	0.00553220934181377	0.00395676003961729	5841	tags=54%, list=31%, signal=38%	CD28/CD40LG/HLA-DOA/TPO/HLA-DPA1/HLA-DMB/HLA-DQA1/HLA-DPB1/HLA-DRA/HLA-DOB/IL10/HLA-DQB1/TSHR/TSHB/HLA-DRB1/CD86/HLA-DMA/FAS/HLA-DRB5/HLA-DQA2/CTLA4/FASLG/IL2/TG/HLA-E/PRF1/CD80
WP_INTEGRINMEDIATED_CELL_ADHESION	WP_INTEGRINMEDIATED_CELL_ADHESION	WP_INTEGRINMEDIATED_CELL_ADHESION	99	0.466635237363685	1.41719385186794	0.000248354604182293	0.00553220934181377	0.00395676003961729	6723	tags=57%, list=35%, signal=37%	FYN/TNS1/ROCK1/RAPGEF1/SORBS1/ITGA7/AKT3/TLN1/ITGA9/ITGA4/RAP1A/GIT2/ROCK2/RAP1B/ITGAL/PAK3/ITGA1/ITGA8/ITGB3/DOCK1/ILK/ITGB2/GRB2/MAP2K5/ITGAM/ITGB1/CAPN6/CAPN7/PDPK1/RAF1/ITGB7/ITGA10/VCL/ITGAV/AKT2/ITGAX/SOS1/ITGAD/ZYX/MAPK4/ITGA5/MAPK12/MAPK1/CRK/AKT1/PAK2/MAP2K6/RHO/ITGA11/ARHGEF7/ITGB5/CAV1/ARAF/MAPK7/PAK1/ITGAE
WP_WNT_SIGNALING_WP428	WP_WNT_SIGNALING_WP428	WP_WNT_SIGNALING_WP428	113	0.458241088077235	1.40134560891855	0.000239240934292754	0.00553220934181377	0.00395676003961729	4937	tags=44%, list=26%, signal=33%	NFATC3/PRKCB/PPP3CC/PLCB4/NFATC1/NFATC2/ROR1/DAAM2/LRP6/ROCK2/PPP3CB/SFRP1/FZD1/CAMK2D/LEF1/NFATC4/GPC4/CCND2/ROR2/MAPK9/SOX17/APC/PRICKLE2/NKD1/PRICKLE1/SERPINF1/TCF7L1/FZD8/WNT2B/PLCB2/CAMK2A/PLCB1/FZD7/SFRP5/RHOA/PRKCA/CHD8/CSNK1A1/SENP2/MAPK8/WNT5B/SFRP2/DVL2/TCF7/WNT1/FRAT1/CTNNB1/SFRP4/DAAM1/PPP3CA
WP_MET_IN_TYPE_1_PAPILLARY_RENAL_CELL_CARCINOMA	WP_MET_IN_TYPE_1_PAPILLARY_RENAL_CELL_CARCINOMA	WP_MET_IN_TYPE_1_PAPILLARY_RENAL_CELL_CARCINOMA	56	0.52481757394316	1.5243353885991	0.000262287151448737	0.00577031733187222	0.00412706020759105	6907	tags=66%, list=36%, signal=42%	RAPGEF1/AKT3/RAP1A/HGF/ETS1/RAP1B/SOS2/CBL/PAK3/PIK3CD/PIK3R1/PIK3R3/STAT3/PIK3CA/PTPN11/GAB1/GRB2/TFE3/RAF1/STRN/MAPK8/AKT2/SOS1/ALK/MAPK1/CRK/JAK3/PIK3CB/AKT1/C8orf34/PAK2/KRAS/ARAF/JUN/PAK1/PLCG1/BRAF
PID_HEDGEHOG_2PATHWAY	PID_HEDGEHOG_2PATHWAY	PID_HEDGEHOG_2PATHWAY	21	0.644905617624382	1.68908880130022	0.000273874830219206	0.00581005889822173	0.00415548426603277	2722	tags=52%, list=14%, signal=45%	CDON/BOC/PTCH2/DHH/PTCH1/ARRB2/PIK3R1/GLI2/PIK3CA/GAS1/TGFB2
PID_EPO_PATHWAY	PID_EPO_PATHWAY	PID_EPO_PATHWAY	33	0.591137287227276	1.63533153591651	0.000271953864476186	0.00581005889822173	0.00415548426603277	2872	tags=52%, list=15%, signal=44%	BCL2/STAT5B/RAPGEF1/JAK2/BTK/RAP1A/SH2B3/IRS2/CBL/PIK3R1/STAT5A/PTPN11/GAB1/GRB2/TRPC6/NFKB1/MAPK14
PID_ANGIOPOIETIN_RECEPTOR_PATHWAY	PID_ANGIOPOIETIN_RECEPTOR_PATHWAY	PID_ANGIOPOIETIN_RECEPTOR_PATHWAY	49	0.540035914682813	1.54817105367511	0.000271409956747233	0.00581005889822173	0.00415548426603277	5454	tags=61%, list=28%, signal=44%	STAT5B/FGF2/FYN/TEK/ETS1/AGTR1/BMX/PIK3R1/STAT5A/PIK3CA/NOS3/PTPN11/GRB2/ELF2/DOK2/ITGB1/NCK1/ANGPT1/NFKB1/MAPK14/MAPK8/RASA1/ITGA5/ELF1/MAPK1/CRK/AKT1/FOXO1/RPS6KB1/MMP2
WP_GENES_RELATED_TO_PRIMARY_CILIUM_DEVELOPMENT_BASED_ON_CRISPR	WP_GENES_RELATED_TO_PRIMARY_CILIUM_DEVELOPMENT_BASED_ON_CRISPR	WP_GENES_RELATED_TO_PRIMARY_CILIUM_DEVELOPMENT_BASED_ON_CRISPR	89	0.479190215992785	1.44489587430809	0.000271138817929304	0.00581005889822173	0.00415548426603277	4897	tags=52%, list=26%, signal=39%	TXNDC15/RAB23/CEP120/WDPCP/TTBK2/DYNC2H1/MIB1/CC2D2A/ARL13B/IFT81/CLUAP1/C2CD3/BBS9/IFT122/CEP19/IFT57/CEP295/ARMC9/BBS4/BBS10/WDR19/KIF3B/IFT88/TTC23/BBS2/TCTN3/TTC21B/WDR35/TRAPPC11/EVC/TULP3/TRAF3IP1/CEP192/EFCAB7/TCTN1/TUBE1/IFT172/CEP162/KIF3A/CEP97/ARL3/LZTFL1/ARL6/PIBF1/CEP104/IQCE
WP_THERMOGENESIS	WP_THERMOGENESIS	WP_THERMOGENESIS	108	0.462593037239796	1.41172179235937	0.00026658197117744	0.00581005889822173	0.00415548426603277	6226	tags=52%, list=33%, signal=35%	FGFR1/RPS6KA2/ADCY2/ADCY5/ADCY4/NPR1/PRKG1/ACSL6/CNR1/SMARCA2/PPARGC1A/CREB5/ADCY9/ADRB3/PRKAG2/SOS2/ADCY3/ZNF516/CREB1/CPT1A/MGLL/KDM3B/ARID1B/GRB2/PLIN1/ATF2/PRKACB/DPF3/RPTOR/FRS2/RPS6KA3/SLC25A20/MAPK14/MTOR/SMARCD3/PRKAA2/PRKAB1/CREB3L2/PRDM16/TSC2/CREB3L1/ADCY6/PRKAA1/SOS1/SMARCC2/MAPK12/PRKACA/RHEB/ACSL4/RPS6KB1/KRAS/MAPK11/PRKAB2/SMARCC1/CREB3/ARID1A
REACTOME_INITIAL_TRIGGERING_OF_COMPLEMENT	REACTOME_INITIAL_TRIGGERING_OF_COMPLEMENT	REACTOME_INITIAL_TRIGGERING_OF_COMPLEMENT	22	0.649638554504455	1.71329542594091	0.000277916779607702	0.00582062919411104	0.00416304437842143	3739	tags=68%, list=20%, signal=55%	CFP/C4A/C4B/GZMM/FCN1/CFD/C1R/C1S/MASP1/FCN2/C1QC/C1QB/MASP2/C1QA/C3
REACTOME_SIGNALING_BY_NTRKS	REACTOME_SIGNALING_BY_NTRKS	REACTOME_SIGNALING_BY_NTRKS	134	0.451240037966047	1.38792862898962	0.000280252516753494	0.00582062919411104	0.00416304437842143	7627	tags=60%, list=40%, signal=37%	MEF2C/FYN/RAPGEF1/RPS6KA2/NTRK2/MEF2D/NTRK3/TCF12/ADCYAP1/RAP1A/MEF2A/IRS2/AP2A2/EGR2/NTRK1/ADCYAP1R1/SRF/PIK3R1/BDNF/CREB1/STAT3/PIK3CA/RPS6KA5/PCSK5/PTPN11/EGR3/DNM3/DUSP3/GAB1/GRB2/MAP2K5/ATF2/KIDINS220/PTPRO/FRS2/EGR1/RPS6KA3/PPP2CB/LYL1/MAPK14/SHC2/NGF/PTPRS/RHOA/NAB1/SGK1/SH3GL2/NTF3/ATF1/DNM1/SOS1/REST/ADORA2A/PPP2R5D/MAPK12/MAPK1/CRK/PIK3CB/EP300/TPH1/MAPKAPK2/NAB2/SH3GL3/KRAS/MAPK11/AP2B…
REACTOME_TOLL_LIKE_RECEPTOR_CASCADES	REACTOME_TOLL_LIKE_RECEPTOR_CASCADES	REACTOME_TOLL_LIKE_RECEPTOR_CASCADES	168	0.429101487788741	1.33168808370575	0.000280252516753494	0.00582062919411104	0.00416304437842143	7395	tags=56%, list=39%, signal=35%	MEF2C/PELI2/RPS6KA2/TLR1/BTK/TLR10/MEF2A/FBXW11/PIK3C3/LY86/CD180/TAB2/CREB1/RBSN/MAPK9/TLR7/RPS6KA5/NOD1/ITGB2/PTPN11/DNM3/DUSP3/TIRAP/ITGAM/TLR8/ATF2/CHUK/S100B/LY96/NFKB1/RPS6KA3/PPP2CB/MAPK14/BIRC3/BIRC2/PTPN4/TLR4/MAP3K1/IRAK4/APP/CTSK/PIK3R4/TLR6/SARM1/CD36/EEA1/NKIRAS1/MAPK8/ATF1/TBK1/TRAF6/IRAK3/TLR5/DNM1/TRAF3/SKP1/TAB1/CD14/PPP2R5D/MAPK1/NLRC5/APOB/RIPK1/SFTPA1/TANK/CUL1/MAPKAPK2/BTRC/C…
BIOCARTA_TCR_PATHWAY	BIOCARTA_TCR_PATHWAY	BIOCARTA_TCR_PATHWAY	44	0.551591192247923	1.56705340908855	0.000284809368655593	0.00587419322852161	0.00420135457563587	6736	tags=80%, list=35%, signal=52%	FYN/NFATC3/PRKCB/PPP3CC/PIK3CG/NFATC1/NFATC2/PPP3CB/CD3G/PIK3R1/NFATC4/PIK3CA/GRB2/LCK/CD3E/PTPN7/ZAP70/NFKB1/RAF1/MAP3K1/PRKCA/CALM3/CALM2/CD247/MAPK8/SOS1/RASA1/VAV1/PPP3CA/CD3D/CALM1/ELK1/MAP2K4/JUN/PLCG1
REACTOME_INTRINSIC_PATHWAY_OF_FIBRIN_CLOT_FORMATION	REACTOME_INTRINSIC_PATHWAY_OF_FIBRIN_CLOT_FORMATION	REACTOME_INTRINSIC_PATHWAY_OF_FIBRIN_CLOT_FORMATION	22	0.648585552777851	1.71051833854487	0.000291697470629666	0.00597476888117315	0.00427328853524984	1746	tags=41%, list=9%, signal=37%	F8/GP1BA/A2M/F10/VWF/PRCP/PROS1/SERPINE2/GP5
PID_IL2_PI3K_PATHWAY	PID_IL2_PI3K_PATHWAY	PID_IL2_PI3K_PATHWAY	34	0.586229587273054	1.62790414015088	0.000299377167678445	0.00604643818044853	0.00432454802344325	5885	tags=68%, list=31%, signal=47%	BCL2/GAB2/JAK1/FOXO3/SMPD1/PIK3R1/PIK3CA/PTPN11/GRB2/LCK/NFKB1/EIF3A/IL2RB/MTOR/IL2RA/SOS1/UGCG/SGMS1/JAK3/AKT1/IL2/RPS6KB1/IL2RG
BIOCARTA_FCER1_PATHWAY	BIOCARTA_FCER1_PATHWAY	BIOCARTA_FCER1_PATHWAY	39	0.569551779340219	1.60097441438728	0.000303036791116907	0.00604643818044853	0.00432454802344325	6736	tags=85%, list=35%, signal=55%	NFATC3/PRKCB/PPP3CC/BTK/PIK3CG/NFATC1/NFATC2/PPP3CB/PIK3R1/NFATC4/MS4A2/PIK3CA/GRB2/RAF1/MAP3K1/FCER1A/CALM3/CALM2/MAPK8/SYK/SOS1/FCER1G/VAV1/MAPK1/PPP3CA/PAK2/LYN/CALM1/ELK1/MAP2K4/PLA2G4A/JUN/PLCG1
PID_VEGFR1_2_PATHWAY	PID_VEGFR1_2_PATHWAY	PID_VEGFR1_2_PATHWAY	69	0.508280403552568	1.50379938523275	0.000298479933409678	0.00604643818044853	0.00432454802344325	6997	tags=68%, list=37%, signal=43%	FYN/ROCK1/PTPRJ/PRKCB/CDH5/FBXW11/CBL/CAMKK2/PIK3R1/ITGB3/PIK3CA/NOS3/PTPN11/GAB1/KDR/GRB2/NCK1/PDPK1/MAPK14/RAF1/VCL/RHOA/PRKAA2/PRKCA/IQGAP1/PRKAB1/ITGAV/PRKAA1/VTN/CTNNB1/MAPK1/PRKACA/AKT1/MAPKAPK2/PAK2/MAPK11/CTNNA1/MAP2K6/GRB10/CAV1/PRKAG1/PTK2B/PLCG1/MYOF/BRAF/AKAP1/FES
WP_MECP2_AND_ASSOCIATED_RETT_SYNDROME	WP_MECP2_AND_ASSOCIATED_RETT_SYNDROME	WP_MECP2_AND_ASSOCIATED_RETT_SYNDROME	73	0.490111799206004	1.45286887803183	0.000303339827908024	0.00604643818044853	0.00432454802344325	7163	tags=62%, list=37%, signal=39%	CDON/MEF2C/FGF2/IGF1/ARHGEF26/MECP2/PSIP1/FKBP5/SIN3A/BDNF/CREB1/MPP1/PTEN/SP3/UBE3A/TAF1/NCOR1/CAMK2A/FUT8/CTCF/MTOR/CSRP1/SGK1/GRID1/MBP/SMC3/DHX9/REST/HNRNPH1/GRIA4/GRIA1/GABRR2/AKT1/GRIA3/MAG/NREP/PRPF38A/SP1/CNP/NF1/IGF1R/BCL6/TET2/TAP1/TET1
REACTOME_ANTI_INFLAMMATORY_RESPONSE_FAVOURING_LEISHMANIA_PARASITE_INFECTION	REACTOME_ANTI_INFLAMMATORY_RESPONSE_FAVOURING_LEISHMANIA_PARASITE_INFECTION	REACTOME_ANTI_INFLAMMATORY_RESPONSE_FAVOURING_LEISHMANIA_PARASITE_INFECTION	77	0.49439256276372	1.47557716721909	0.000312150510348751	0.00618058010490527	0.00442048933251775	7060	tags=65%, list=37%, signal=41%	PRKAR2B/CYSLTR1/FYN/GNG2/ADCY2/ADCY5/GNAZ/ADCY4/ITPR1/GNG7/ADCY9/PRKAR1A/ADCY3/CD3G/GNG11/CREB1/CYSLTR2/ITPR2/HCK/PRKACB/IL10/AHCYL1/CD163/PRKAR2A/GNB4/MAPK14/GNGT2/GNG8/CD247/SYK/ADCY6/GNB5/GNG12/GNB3/PRKACA/FGR/DPEP1/GGT5/FCGR2A/LYN/GNAI2/CALM1/GNG4/GNB1/IL6/FCGR3A/FCGR1A/PLCG1/PLCG2/ADCY7
WP_THYROID_HORMONES_PRODUCTION_AND_PERIPHERAL_DOWNSTREAM_SIGNALING_EFFECTS	WP_THYROID_HORMONES_PRODUCTION_AND_PERIPHERAL_DOWNSTREAM_SIGNALING_EFFECTS	WP_THYROID_HORMONES_PRODUCTION_AND_PERIPHERAL_DOWNSTREAM_SIGNALING_EFFECTS	93	0.474283640565189	1.43556733845118	0.000321264234309508	0.00627733405196868	0.00448968992269105	6089	tags=53%, list=32%, signal=36%	THRA/FGFR1/AKT3/NPR1/PPARGC1A/ADRB3/TPO/ADCY3/ZNF516/ITGB3/SECISBP2L/POMC/ITPR2/PIK3CA/SLC16A2/MGLL/KDM3B/SLCO1C1/GRB2/PLIN1/ATF2/SLC26A4/RPTOR/FRS2/TBC1D4/TSHR/PLCB1/TSHB/MAPK14/RAF1/MTOR/DIO3/ITGAV/NPY/PRDM16/TSC2/SOS1/CTNNB1/TRH/MAPK1/PRKACA/RHEB/FOXO1/RPS6KB1/TG/MAP4K5/GSK3B/TTF1/CREB3
REACTOME_MAPK_FAMILY_SIGNALING_CASCADES	REACTOME_MAPK_FAMILY_SIGNALING_CASCADES	REACTOME_MAPK_FAMILY_SIGNALING_CASCADES	322	0.395882200783192	1.25666028132688	0.000321264234309508	0.00627733405196868	0.00448968992269105	7078	tags=47%, list=37%, signal=30%	TNRC6C/RGL1/NCAM1/IL6ST/FGF2/FYN/CNKSR2/FGFR1/FLT3/KL/GFRA2/TLN1/SPTBN4/RASGRP4/FGF10/TEK/GFRA1/JAK2/AGO3/KITLG/JAK1/DLG2/RAP1A/RASA3/IRS2/ARRB2/RASGRF2/PDGFRA/CSF2RB/HGF/VWF/FGF9/SHOC2/FOXO3/RAP1B/CSF2RA/DUSP8/KIT/IL5RA/MRAS/PAK3/PPP2R5C/CAMK2D/PIK3R1/ITGB3/IL3RA/RAPGEF2/FGF7/PIK3CA/CDC14B/RASAL3/CUL3/PTPN11/TNRC6B/GRB2/PDGFRB/PRKACB/PTPN7/CDC42EP3/APBB1IP/RASGRP1/CDC14A/FGF16/SYNGAP1/FRS2/ANGPT…
KEGG_MEDICUS_REFERENCE_REGULATION_OF_GF_RTK_RAS_ERK_SIGNALING_UBIQUITINATION_OF_RTK_BY_CBL	KEGG_MEDICUS_REFERENCE_REGULATION_OF_GF_RTK_RAS_ERK_SIGNALING_UBIQUITINATION_OF_RTK_BY_CBL	KEGG_MEDICUS_REFERENCE_REGULATION_OF_GF_RTK_RAS_ERK_SIGNALING_UBIQUITINATION_OF_RTK_BY_CBL	25	0.619518386278263	1.65956850944439	0.000328446041326458	0.00637571727280772	0.00456005580596349	2147	tags=48%, list=11%, signal=43%	NGFR/FGFR1/FLT3/NTRK2/TEK/PDGFRA/CSF1R/NTRK1/KIT/CBL/KDR/PDGFRB
PID_IL12_2PATHWAY	PID_IL12_2PATHWAY	PID_IL12_2PATHWAY	62	0.510762934507817	1.49548936665737	0.000330708340570475	0.00637794656814488	0.00456165024792357	6752	tags=73%, list=35%, signal=47%	JAK2/CD4/PPP3CB/EOMES/CD3G/STAT3/STAT5A/IL18R1/HLA-DRA/LCK/IL1R1/IL12B/CD3E/ATF2/CCR5/GADD45G/TBX21/NFKB1/CD8A/MAPK14/IL2RB/GADD45B/MTOR/IL2RA/NOS2/CD8B/STAT4/CD247/IL18RAP/CCL4/IL12RB1/PPP3CA/GZMA/CD3D/FASLG/IL2/HLX/IL2RG/B2M/MAP2K6/SOCS1/IL12RB2/TYK2/CCL3/IL12A
REACTOME_NEUROTRANSMITTER_RECEPTORS_AND_POSTSYNAPTIC_SIGNAL_TRANSMISSION	REACTOME_NEUROTRANSMITTER_RECEPTORS_AND_POSTSYNAPTIC_SIGNAL_TRANSMISSION	REACTOME_NEUROTRANSMITTER_RECEPTORS_AND_POSTSYNAPTIC_SIGNAL_TRANSMISSION	202	0.422360319235479	1.32269329510935	0.000334934828273008	0.00641778348368279	0.00459014250224061	6077	tags=48%, list=32%, signal=33%	NBEA/PRKAR2B/CAMK1/GNG2/RPS6KA2/CAMK4/ADCY2/ADCY5/AKAP5/NCALD/PRKCB/ADCY4/DLG2/GNAL/RASGRF2/GRIK5/AP2A2/GNG7/CHRNA3/ADCY9/GRIN3A/ARHGEF9/PRKAG2/PRKAR1A/ADCY3/GABRA2/CAMKK2/CAMK2D/GNG11/CREB1/MAPT/KIF17/NPTN/GLRB/CHRNA7/TSPAN7/GRIK2/TUBA1A/PRKACB/KCNJ5/HTR3A/PLCB2/CAMK2A/RPS6KA3/PDPK1/PRKAR2A/PLCB1/GRIN2C/GNB4/GRIN2A/KCNJ3/GNGT2/TUBB2B/LRRC7/PRKAA2/GRIK3/PRKCA/KCNJ12/LIN7A/GNG8/PRKAB1/APBA1/GRIK1/…
PID_FAK_PATHWAY	PID_FAK_PATHWAY	PID_FAK_PATHWAY	59	0.517316984749606	1.50956399984385	0.000344392610996878	0.00655670547859441	0.0046895026247753	7041	tags=69%, list=37%, signal=44%	FYN/RAPGEF1/ELMO1/TLN1/RAP1A/GIT2/ARHGAP35/ROCK2/ETS1/RAP1B/ASAP1/BMX/PIK3R1/DOCK1/PIK3CA/MAPK9/PTPN21/ARHGAP26/GRB2/ITGB1/NCK1/RAF1/VCL/RHOA/MAPK8/ITGAV/SOS1/RASA1/ARHGEF11/ITGA5/MAPK1/CRK/ACTN1/ARHGEF7/MAP2K4/ITGB5/JUN/PAK1/PLCG1/BRAF/WASL
BIOCARTA_TCRA_PATHWAY	BIOCARTA_TCRA_PATHWAY	BIOCARTA_TCRA_PATHWAY	12	0.749699412621201	1.77962673873237	0.000355100508452902	0.00671750643379056	0.0048045110697818	3661	tags=92%, list=19%, signal=74%	FYN/PTPRC/CD4/CD3G/HLA-DRA/LCK/CD3E/ZAP70/HLA-DRB1/HLA-DRB5/CD247
PID_SHP2_PATHWAY	PID_SHP2_PATHWAY	PID_SHP2_PATHWAY	56	0.520970939168868	1.51316281777717	0.000371761174852164	0.0069881689196894	0.00499809494238285	3737	tags=54%, list=20%, signal=43%	IL6ST/NTRK2/NTRK3/TEK/JAK2/GAB2/JAK1/ARHGAP35/NTRK1/SDC2/PIK3R1/BDNF/PIK3CA/NOS3/PTPN11/GAB1/KDR/GRB2/LCK/PDGFRB/FRS2/ANGPT1/RAF1/IL2RB/IL6R/NGF/RHOA/IL2RA/LMO4/NTF3
KEGG_INSULIN_SIGNALING_PATHWAY	KEGG_INSULIN_SIGNALING_PATHWAY	KEGG_INSULIN_SIGNALING_PATHWAY	136	0.445562043527829	1.37115356492808	0.000380503531856513	0.0071075188026028	0.00508345665201221	6487	tags=54%, list=34%, signal=36%	PRKAR2B/ACACB/RAPGEF1/SORBS1/PYGM/AKT3/SLC2A4/PIK3R5/PIK3CG/IRS2/PPARGC1A/PRKAG2/SOS2/CBL/PRKAR1A/PIK3CD/PIK3R1/PIK3R3/PHKB/PDE3B/PIK3CA/MAPK9/PDE3A/GRB2/PRKACB/RPTOR/SOCS4/PDPK1/PRKAR2A/RAF1/PHKG1/MTOR/RHOQ/INSR/SHC2/PRKAA2/CALM3/PRKAB1/CALM2/PTPN1/MAPK8/AKT2/CBLB/TSC2/PRKAA1/PPP1CC/SOS1/EXOC7/PCK1/SHC4/PPP1CB/MAPK1/CRK/PRKACA/PIK3CB/RHEB/AKT1/FOXO1/PPP1R3B/HK3/RPS6KB1/KRAS/SOCS3/PRKAB2/PYGB/CAL…
PID_IL5_PATHWAY	PID_IL5_PATHWAY	PID_IL5_PATHWAY	14	0.72810618372356	1.77809899369628	0.000384050800467111	0.00712894298367075	0.00509877970620152	2771	tags=71%, list=14%, signal=61%	STAT5B/JAK2/CSF2RB/IL5RA/PIK3R1/STAT5A/PIK3CA/PTPN11/GRB2/SDCBP
BIOCARTA_NOS1_PATHWAY	BIOCARTA_NOS1_PATHWAY	BIOCARTA_NOS1_PATHWAY	21	0.637342498112576	1.66928004150473	0.000402754555116228	0.00717224606163142	0.00512975103752338	4976	tags=71%, list=26%, signal=53%	PRKAR2B/PRKCB/PPP3CC/PPP3CB/PRKAR1A/NOS1/PRKACB/PRKAR2A/GRIN2C/GRIN2A/PRKCA/CALM3/CALM2/PPP3CA/DLG4
BIOCARTA_CTCF_PATHWAY	BIOCARTA_CTCF_PATHWAY	BIOCARTA_CTCF_PATHWAY	24	0.611966962400535	1.63074054345017	0.000397349779491583	0.00717224606163142	0.00512975103752338	5530	tags=75%, list=29%, signal=53%	SMAD4/TGFBR2/PIK3CG/CDKN1B/TGFB3/PIK3R1/TGFBR1/PTEN/CD79B/PIK3CA/TGFB2/CTCF/MTOR/SMAD1/TGFBR3/SMAD5/RPS6KB1/CD79A
WP_PRION_DISEASE_PATHWAY	WP_PRION_DISEASE_PATHWAY	WP_PRION_DISEASE_PATHWAY	32	0.586650014199439	1.61851438681368	0.000399929623366916	0.00717224606163142	0.00512975103752338	3049	tags=50%, list=16%, signal=42%	BCL2/MEF2C/NCAM1/FYN/FGFR1/EBF1/POU2F2/IRF4/CREB1/STAT3/RFX5/PAX5/NFKB1/CTCF/SPI1/CHD2
KEGG_INTESTINAL_IMMUNE_NETWORK_FOR_IGA_PRODUCTION	KEGG_INTESTINAL_IMMUNE_NETWORK_FOR_IGA_PRODUCTION	KEGG_INTESTINAL_IMMUNE_NETWORK_FOR_IGA_PRODUCTION	45	0.553307834135111	1.57385053896014	0.000399129764120182	0.00717224606163142	0.00512975103752338	6187	tags=73%, list=32%, signal=50%	MAP3K14/CD28/ITGA4/CXCR4/CXCL12/CD40LG/HLA-DOA/HLA-DPA1/HLA-DMB/HLA-DQA1/HLA-DPB1/HLA-DRA/HLA-DOB/IL10/HLA-DQB1/ITGB7/TNFSF13B/TNFRSF13C/HLA-DRB1/TNFRSF13B/CD86/HLA-DMA/HLA-DRB5/AICDA/ICOS/IL15/HLA-DQA2/CCR9/IL2/TNFRSF17/CD80/IL6/TNFSF13
REACTOME_ADORA2B_MEDIATED_ANTI_INFLAMMATORY_CYTOKINES_PRODUCTION	REACTOME_ADORA2B_MEDIATED_ANTI_INFLAMMATORY_CYTOKINES_PRODUCTION	REACTOME_ADORA2B_MEDIATED_ANTI_INFLAMMATORY_CYTOKINES_PRODUCTION	43	0.544356480423622	1.54490751822129	0.000403287909862777	0.00717224606163142	0.00512975103752338	6071	tags=60%, list=32%, signal=41%	PRKAR2B/GNG2/ADCY2/ADCY5/GNAZ/ADCY4/GNG7/ADCY9/PRKAR1A/ADCY3/GNG11/CREB1/PRKACB/PRKAR2A/GNB4/GNGT2/GNG8/ADCY6/GNB5/GNG12/GNB3/PRKACA/GNAI2/GNG4/GNB1/IL6
WP_CARDIAC_HYPERTROPHIC_RESPONSE	WP_CARDIAC_HYPERTROPHIC_RESPONSE	WP_CARDIAC_HYPERTROPHIC_RESPONSE	54	0.517394757078139	1.49843984806241	0.000398731033087095	0.00717224606163142	0.00512975103752338	6303	tags=63%, list=33%, signal=42%	FGF2/MAP3K14/IGF1/HDAC9/HDAC4/MAP4K1/PRKG1/HDAC5/NFATC2/MEF2A/PRKD1/CAMK2D/TGFBR1/MAP2K5/CHUK/NFKB1/PDPK1/MAPK14/RAF1/MTOR/MAP3K1/PRKCA/MAPK8/AKT2/MAPK1/PPP3CA/AKT1/MAP3K7/PLA2G2A/CALM1/IKBKG/MAP2K6/GSK3B/MAP2K4
KEGG_CYTOKINE_CYTOKINE_RECEPTOR_INTERACTION	KEGG_CYTOKINE_CYTOKINE_RECEPTOR_INTERACTION	KEGG_CYTOKINE_CYTOKINE_RECEPTOR_INTERACTION	259	0.406268478430404	1.28125512299368	0.00038961728125617	0.00717224606163142	0.00512975103752338	6771	tags=48%, list=35%, signal=32%	TNFSF8/IL6ST/NGFR/GHR/FLT3/TGFBR2/LIFR/PLEKHO2/IL10RA/MPL/CCR4/KITLG/CXCR4/CX3CR1/CXCL12/BMPR1A/CD40LG/IL11RA/PDGFRA/CSF2RB/HGF/CSF1R/CSF2RA/TPO/KIT/TGFB3/IL5RA/CD27/ACVRL1/CCR2/LEPR/IL3RA/TGFBR1/PDGFC/TNFSF4/IL18R1/CSF1/AMHR2/KDR/BMPR2/IL1R1/PDGFRB/IL12B/TNFRSF1B/CCL2/TNFSF18/CCR5/CX3CL1/CRLF2/TNFSF12/IL10/IL21R/PRLR/LTA/TGFB2/CXCR6/TNFRSF9/IL2RB/IL6R/ACVR1/CCL19/LTB/CXCL16/CXCR3/TNFSF13B/TNFRSF…
WP_DRAVET_SYNDROME	WP_DRAVET_SYNDROME	WP_DRAVET_SYNDROME	28	0.605910780687636	1.6425665797225	0.000406127965566036	0.00717976224839956	0.00513512678265827	5830	tags=79%, list=30%, signal=55%	STXBP1/KCNA2/SCN1B/SCN2B/PCDH19/PIK3CA/FGF13/SCN4B/SCN3B/SCN3A/NFKB1/CAMK2A/CHD2/MTOR/PRKCA/MAPKAP1/HCN1/AKT1/PRR5L/RICTOR/MAPK11/CALM1
REACTOME_ERYTHROPOIETIN_ACTIVATES_PHOSPHOINOSITIDE_3_KINASE_PI3K	REACTOME_ERYTHROPOIETIN_ACTIVATES_PHOSPHOINOSITIDE_3_KINASE_PI3K	REACTOME_ERYTHROPOIETIN_ACTIVATES_PHOSPHOINOSITIDE_3_KINASE_PI3K	12	0.746108698007793	1.77110314697066	0.000412297106619793	0.00724569471396914	0.00518228315888348	1967	tags=67%, list=10%, signal=60%	JAK2/PIK3R5/PIK3CG/IRS2/PIK3CD/PIK3R1/PIK3CA/GAB1
PID_FAS_PATHWAY	PID_FAS_PATHWAY	PID_FAS_PATHWAY	38	0.558331154440567	1.56656720755502	0.000440182685302683	0.00764527821841502	0.00546807423170707	5924	tags=68%, list=31%, signal=47%	FAIM2/BTK/SMPD1/PIK3CD/PIK3R1/PIK3R3/RFC1/PIK3CA/MAPK9/CHUK/PDPK1/MAPK14/BIRC3/BIRC2/MAP3K1/FAS/CFLAR/MAPK8/SYK/PIK3CB/AKT1/RIPK1/FASLG/MAPK11/IKBKG/MAP2K6
WP_15Q11Q13_COPY_NUMBER_VARIATION	WP_15Q11Q13_COPY_NUMBER_VARIATION	WP_15Q11Q13_COPY_NUMBER_VARIATION	54	0.51558095285611	1.49318684445986	0.000439742942360323	0.00764527821841502	0.00546807423170707	4083	tags=44%, list=21%, signal=35%	STXBP1/MITF/EID3/MTMR10/OTUD7A/KLF13/TRPM3/SIN3A/CREBBP/CDC42BPB/STX1B/GJC2/CHRNA7/GOLGA8R/FAN1/SMC5/RIC3/TJP1/APP/CANX/KAT2B/GOLGA8H/UBN1/GOLGA8K
REACTOME_PD_1_SIGNALING	REACTOME_PD_1_SIGNALING	REACTOME_PD_1_SIGNALING	21	0.631977373814954	1.65522810720451	0.000444180308075361	0.00766985764525478	0.0054856539883481	5106	tags=81%, list=27%, signal=59%	CD4/HLA-DPA1/CD3G/HLA-DQA1/HLA-DPB1/HLA-DRA/PTPN11/LCK/CD3E/HLA-DQB1/PDCD1/HLA-DRB1/HLA-DRB5/CD247/PDCD1LG2/HLA-DQA2/CD3D
WP_MBDNF_AND_PROBDNF_REGULATION_OF_GABA_NEUROTRANSMISSION	WP_MBDNF_AND_PROBDNF_REGULATION_OF_GABA_NEUROTRANSMISSION	WP_MBDNF_AND_PROBDNF_REGULATION_OF_GABA_NEUROTRANSMISSION	38	0.558053344936478	1.56578772882526	0.000453867000506644	0.00779182076014296	0.00557288474002073	1685	tags=39%, list=9%, signal=36%	NGFR/ROCK1/NTRK2/CREM/JAK2/PIK3CG/AP2A2/GABRA2/PIK3R1/BDNF/PIK3R3/CREB1/STAT3/PTEN/PIK3CA
PID_BMP_PATHWAY	PID_BMP_PATHWAY	PID_BMP_PATHWAY	41	0.553974892529241	1.56603963161477	0.000462527351907379	0.00784974991522809	0.00561431696931784	5462	tags=61%, list=29%, signal=44%	SMAD4/CTDSP2/CHRDL1/BMPR1A/SKI/RGMA/PPM1A/CHRD/TAB2/SMAD9/SMAD7/ZFYVE16/BMPR2/CTDSPL/RGMB/SMAD1/SMURF2/SOSTDC1/SMAD5/BMP4/TAB1/MAPK1/NUP214/BMP6/MAP3K7
WP_INTERFERON_TYPE_I_SIGNALING	WP_INTERFERON_TYPE_I_SIGNALING	WP_INTERFERON_TYPE_I_SIGNALING	53	0.515997561120464	1.49080941266055	0.000462527351907379	0.00784974991522809	0.00561431696931784	6396	tags=64%, list=33%, signal=43%	FYN/RAPGEF1/PTPRC/GAB2/PIAS1/JAK1/RAP1A/IRS2/CBL/PIK3CD/PIK3R1/CREB1/STAT3/STAT5A/RPS6KA5/PTPN11/LCK/RPTOR/EIF4B/ZAP70/MAPK14/MTOR/MAP3K1/STAT4/MAPKAP1/IFNAR1/VAV1/CRK/RPS6KB1/SOCS3/MAP2K6/PDCD4/SOCS1/TYK2
REACTOME_OTHER_SEMAPHORIN_INTERACTIONS	REACTOME_OTHER_SEMAPHORIN_INTERACTIONS	REACTOME_OTHER_SEMAPHORIN_INTERACTIONS	19	0.662261073666353	1.70852931340709	0.00046908802356564	0.00791586039767017	0.00566160066719773	3545	tags=58%, list=19%, signal=47%	SEMA6D/PTPRC/PLXNC1/PLXND1/PLXNA4/SEMA3E/ITGA1/ITGB1/SEMA4D/CD72/TYROBP
PID_IL12_STAT4_PATHWAY	PID_IL12_STAT4_PATHWAY	PID_IL12_STAT4_PATHWAY	32	0.5814036580882	1.60404016429793	0.000473103906860286	0.00793852318290988	0.00567780959883471	5841	tags=78%, list=31%, signal=54%	CD28/CD4/PPP3CB/CD3G/STAT3/PIAS2/IL18R1/MAPK9/CREBBP/HLA-DRA/CD3E/TBX21/CD86/IL2RA/STAT4/CD247/IL18RAP/ETV5/MAPK8/PPP3CA/CD3D/IL13/IL2/PRF1/CD80
REACTOME_FCGR3A_MEDIATED_IL10_SYNTHESIS	REACTOME_FCGR3A_MEDIATED_IL10_SYNTHESIS	REACTOME_FCGR3A_MEDIATED_IL10_SYNTHESIS	38	0.556580661274777	1.56165566864345	0.00049049335508799	0.00813835343358285	0.00582073267020031	7060	tags=79%, list=37%, signal=50%	PRKAR2B/FYN/ADCY2/ADCY5/ADCY4/ITPR1/ADCY9/PRKAR1A/ADCY3/CD3G/CREB1/ITPR2/HCK/PRKACB/IL10/AHCYL1/PRKAR2A/CD247/SYK/ADCY6/PRKACA/FGR/FCGR2A/LYN/CALM1/FCGR3A/FCGR1A/PLCG1/PLCG2/ADCY7
REACTOME_RHOQ_GTPASE_CYCLE	REACTOME_RHOQ_GTPASE_CYCLE	REACTOME_RHOQ_GTPASE_CYCLE	59	0.513364861591848	1.49803145206797	0.00049049335508799	0.00813835343358285	0.00582073267020031	7152	tags=66%, list=37%, signal=42%	FNBP1/CDC42BPA/GIT2/ARHGAP35/ARHGEF9/ITSN1/OPHN1/CDC42BPB/ARHGAP5/DLC1/ARHGAP26/ARHGAP17/STOM/CDC42EP3/PREX1/ARL13B/SNAP23/RHOQ/ARHGAP1/IQGAP1/SYDE1/WWP2/CFTR/ARHGAP21/SRGAP2/PAK2/GFOD1/ARHGEF7/CDC42EP4/SLC4A7/CAV1/CPNE8/GJA1/PAK1/ARHGAP33/GOPC/MPP7/WASL/VAMP3
WP_ECTODERM_DIFFERENTIATION	WP_ECTODERM_DIFFERENTIATION	WP_ECTODERM_DIFFERENTIATION	134	0.446961588757926	1.37476893205671	0.000499162028709268	0.00823617347370293	0.00589069575400762	7209	tags=56%, list=38%, signal=35%	CDON/BOC/FYN/SMAD4/ANKS1B/SORCS1/ZBTB16/NLGN1/LDB2/NFATC1/GATA6/BMPR1A/CLDN11/MECP2/POU2F2/ARHGAP15/TSC22D1/RGMA/ARHGEF9/ZFHX4/PRKAG2/BCOR/DMD/ROR2/PODXL/ST8SIA4/SNCA/CTNNA2/RAB8B/ELOVL2/CCL2/FZD4/TCF7L1/FZD8/TBL1X/PTPRB/SPRY2/SDCBP/PI4KA/MAFB/UBTF/ASTN1/AHI1/CTNND2/SCHIP1/BCAS3/NUMA1/WDR44/BMP4/WNT1/ZBTB2/CCDC88C/CTNNB1/GREB1/EDA2R/JAKMIP1/EDA/ELOVL4/CDH6/PLCXD3/GLI3/CAP2/NR2F2/HESX1/RIT1/ABCC4/…
WP_11P112_COPY_NUMBER_VARIATION_SYNDROME	WP_11P112_COPY_NUMBER_VARIATION_SYNDROME	WP_11P112_COPY_NUMBER_VARIATION_SYNDROME	53	0.514501577817902	1.48648724884296	0.000508320710397255	0.00834095309325883	0.00596563648491807	5279	tags=51%, list=28%, signal=37%	NRXN1/CRY2/ITGA4/MAPK8IP1/CD4/CD53/LEF1/PHF21A/HLA-DMB/HLA-DRA/ITGB2/B4GAT1/ITGB1/PRDM11/SDCBP/CLOCK/MS4A1/TSPAN18/HLA-DMA/REST/TP53I11/CD19/ALX4/CHST1/EXT2/NDST1/C11orf96
WP_CLOCKCONTROLLED_AUTOPHAGY_IN_BONE_METABOLISM	WP_CLOCKCONTROLLED_AUTOPHAGY_IN_BONE_METABOLISM	WP_CLOCKCONTROLLED_AUTOPHAGY_IN_BONE_METABOLISM	79	0.49122576116176	1.46934072624807	0.000517479396549912	0.00844458136128153	0.00603975374342234	6514	tags=62%, list=34%, signal=41%	BCL2/IGF1/SMAD4/JAK2/NFATC1/FYCO1/PIK3C3/PER1/CHRD/SMAD9/NR1D2/RORB/CSF1/CRY1/SQSTM1/ATG4C/BMPR2/AMBRA1/SERPINF1/SEMA4D/CLOCK/MTOR/SEMA3A/SMAD1/PRKAA2/MAP1LC3B/CTSK/TRAF6/TNFRSF11A/RB1CC1/BECN1/SMAD5/BMP4/AKT1/BMP6/ATG13/WNT10B/ARHGAP4/PLEKHM1/LAMP2/RUNX2/CALCA/SP7/IL6/ATG3/BMP5/ATG12/ATG5/HMGB1
WP_CELL_INTERACTIONS_OF_THE_PANCREATIC_CANCER_MICROENVIRONMENT	WP_CELL_INTERACTIONS_OF_THE_PANCREATIC_CANCER_MICROENVIRONMENT	WP_CELL_INTERACTIONS_OF_THE_PANCREATIC_CANCER_MICROENVIRONMENT	26	0.605851087761123	1.62833061759656	0.000530346805856416	0.00860726783275167	0.00615611075190249	3738	tags=65%, list=20%, signal=53%	CXCR4/CXCL12/CSF1R/CSF2RA/CCR2/CSF1/HLA-DRA/KDR/CCL2/CCR5/NRP1/IFITM2/CXCR3/HLA-DRB1/CD86/FAS/LAG3
KEGG_MEDICUS_PATHOGEN_KSHV_VGPCR_TO_GNB_G_PI3K_AKT_SIGNALING_PATHWAY	KEGG_MEDICUS_PATHOGEN_KSHV_VGPCR_TO_GNB_G_PI3K_AKT_SIGNALING_PATHWAY	KEGG_MEDICUS_PATHOGEN_KSHV_VGPCR_TO_GNB_G_PI3K_AKT_SIGNALING_PATHWAY	24	0.604573076161684	1.61103766600061	0.000540113371716928	0.00871813431521345	0.0062354049435055	6042	tags=75%, list=32%, signal=51%	GNG2/AKT3/PIK3R6/PIK3R5/PIK3CG/GNG7/GNG11/GNB4/MTOR/GNGT2/GNG8/AKT2/GNB5/GNG12/GNB3/AKT1/GNG4/GNB1
WP_MICROGLIA_PATHOGEN_PHAGOCYTOSIS_PATHWAY	WP_MICROGLIA_PATHOGEN_PHAGOCYTOSIS_PATHWAY	WP_MICROGLIA_PATHOGEN_PHAGOCYTOSIS_PATHWAY	40	0.54769769206714	1.54434274236485	0.000544955479545218	0.00874874472567188	0.0062572981947212	5624	tags=62%, list=29%, signal=44%	NCKAP1L/PIK3R6/PIK3CG/CYBB/PIK3C3/PIK3C2A/PIK3CD/PIK3R1/PIK3R3/PIK3CA/HCK/ITGB2/ITGAM/SIGLEC7/C1QC/NCF1/C1QB/C1QA/TYROBP/SYK/FCER1G/VAV1/PIK3CB/NCF2/LYN
WP_EFFECT_OF_OMEGA3_PUFA_ON_HUNTINGTONS_DISEASE_PATHWAYS	WP_EFFECT_OF_OMEGA3_PUFA_ON_HUNTINGTONS_DISEASE_PATHWAYS	WP_EFFECT_OF_OMEGA3_PUFA_ON_HUNTINGTONS_DISEASE_PATHWAYS	119	0.445592171486999	1.36603358701419	0.000554114181380259	0.00884795225107187	0.00632825363907958	6071	tags=50%, list=32%, signal=35%	BCL2/CYP46A1/AKT3/NTRK2/PIK3R6/PIK3R5/PIK3CG/ITPR1/PPARGC1A/SIN3A/SLC12A2/PRKAG2/PIK3C2A/GABRA2/PIK3CD/PIK3R1/BDNF/PIK3R3/CREB1/PTEN/PIK3CA/MAPK9/RPS6KA5/RPTOR/NFKB1/RAF1/MTOR/GABRG1/RAB3GAP1/PRKAA2/C1QA/PIK3R4/AHI1/MAPK8/MBP/AKT2/TSC2/HTT/PRKAA1/REST/BCL2L11/CKB/OPA1/MAPK1/GABRP/PIK3CB/RHEB/AKT1/GABRB2/PRR5L/RICTOR/SREBF2/RPS6KB1/CASP7/PRKAB2/SP1/CYP51A1/GRM1/ELK1/IL6
REACTOME_G_BETA_GAMMA_SIGNALLING_THROUGH_PI3KGAMMA	REACTOME_G_BETA_GAMMA_SIGNALLING_THROUGH_PI3KGAMMA	REACTOME_G_BETA_GAMMA_SIGNALLING_THROUGH_PI3KGAMMA	25	0.608355776304912	1.62966606198634	0.000558578343969425	0.00887153840422028	0.00634512298412778	6042	tags=76%, list=32%, signal=52%	GNG2/AKT3/PIK3R6/PIK3R5/PIK3CG/GNG7/GNG11/PDPK1/GNB4/GNGT2/RHOA/GNG8/AKT2/GNB5/GNG12/GNB3/AKT1/GNG4/GNB1
WP_KIT_RECEPTOR_SIGNALING	WP_KIT_RECEPTOR_SIGNALING	WP_KIT_RECEPTOR_SIGNALING	59	0.511533200145153	1.49268654698783	0.000600507646837922	0.00938688269004541	0.00671370876076967	7112	tags=68%, list=37%, signal=43%	BCL2/STAT5B/FYN/PRKCB/JAK2/BTK/GAB2/MITF/KITLG/FOXO3/KIT/CBL/PIK3R1/STAT3/STAT5A/MAPT/SOCS6/PTPN11/GRB2/RPS6KA3/MAPK14/RAF1/PRKCA/MATK/MAPK8/SOS1/VAV1/MAPK1/CRK/EP300/AKT1/RPS6KB1/LYN/INPP5D/SNAI1/SOCS1/GRB10/PLCG1/TEC/STAT1
REACTOME_REGULATION_OF_INSULIN_SECRETION	REACTOME_REGULATION_OF_INSULIN_SECRETION	REACTOME_REGULATION_OF_INSULIN_SECRETION	78	0.485742086025247	1.45092710008999	0.000599907739098823	0.00938688269004541	0.00671370876076967	4921	tags=49%, list=26%, signal=36%	PRKAR2B/GNG2/ADCY5/AKAP5/STXBP1/KCNB1/ADRA2A/CACNA1C/ITPR1/RAP1A/GNG7/VAMP2/ABCC8/PRKAR1A/GNG11/GNA14/GNAQ/ITPR2/SNAP25/PRKACB/PLCB2/AHCYL1/PRKAR2A/PLCB1/GNB4/GNGT2/PRKCA/IQGAP1/CD36/GNG8/GNA11/ADCY6/GNB5/RAPGEF4/GNG12/GNB3/CACNB2/PRKACA
REACTOME_G_ALPHA_Q_SIGNALLING_EVENTS	REACTOME_G_ALPHA_Q_SIGNALLING_EVENTS	REACTOME_G_ALPHA_Q_SIGNALLING_EVENTS	214	0.412525789165543	1.29552621224104	0.000599907739098823	0.00938688269004541	0.00671370876076967	5258	tags=41%, list=27%, signal=30%	CYSLTR1/RASGRP2/GNG2/RPS6KA2/GRK5/UTS2B/RGS13/TACR1/TACR2/BTK/NMUR1/TRPC3/GPR17/PLCB4/EDNRB/ITPR1/RGS18/AVPR1A/ADRA1D/PTGFR/ARHGEF25/GNG7/GPR65/AGTR1/P2RY10/DGKB/GNG11/PIK3R1/EDNRA/GNA14/PIK3R3/RGS1/CREB1/GNAQ/ADRA1A/RGS5/CYSLTR2/HTR2B/ITPR2/PIK3CA/RGS2/MGLL/GRB2/HTR2A/F2RL2/RASGRP1/TRPC6/DGKI/GRPR/PLCB2/RPS6KA3/RGS4/GHRL/DAGLA/PLCB1/PRKCH/FFAR4/GNB4/GNGT2/LPAR4/NPFFR1/PRKCE/PRKCA/APP/CCL23/TRIO/…
REACTOME_SMOOTH_MUSCLE_CONTRACTION	REACTOME_SMOOTH_MUSCLE_CONTRACTION	REACTOME_SMOOTH_MUSCLE_CONTRACTION	40	0.544949069357515	1.53659245311844	0.000609066459329393	0.00947082400109056	0.00677374546666693	4040	tags=50%, list=21%, signal=40%	PDE5A/SORBS1/TLN1/ANXA6/MYLK/TPM1/ITGA1/CALD1/ACTA2/LMOD1/MYH11/ALDH2/GUCY1A2/DYSF/CACNA1H/SORBS3/VCL/ACTG2/MYL9/TPM2
WP_PEPTIDE_GPCRS	WP_PEPTIDE_GPCRS	WP_PEPTIDE_GPCRS	74	0.479731158477563	1.42232128558854	0.000618843407337494	0.00957273395725186	0.00684663375003873	4098	tags=45%, list=21%, signal=35%	ATP8A1/TACR1/TACR2/CCR4/CXCR4/EDNRB/CX3CR1/AVPR1A/AVPR2/AGTR1/SSTR1/ACKR1/EDNRA/CCR2/C5AR1/SSTR2/C3AR1/OPRL1/CCR5/GRPR/TSHR/GALR1/LHCGR/CXCR6/FPR3/CXCR3/CCR6/CCR8/BDKRB2/FPR1/NPY1R/CXCR5/CCR1
WP_ADIPOGENESIS	WP_ADIPOGENESIS	WP_ADIPOGENESIS	130	0.445335601020941	1.36865003472642	0.000627383907463009	0.00965456064852402	0.00690515803250806	6306	tags=52%, list=33%, signal=35%	MEF2C/STAT5B/IL6ST/IGF1/LPIN2/MBNL1/EBF1/WWTR1/MEF2D/RORA/LIFR/SLC2A4/RXRG/MEF2A/IRS2/NR2F1/PPARGC1A/EGR2/GDF10/LPIN1/PTGIS/NCOA1/NCOA2/FZD1/CREB1/STAT3/STAT5A/LPL/NCOR2/FRZB/CFD/NR3C1/PLIN1/RBL2/NCOR1/PPARA/PRLR/ADIPOQ/GADD45B/CISD1/FAS/CNTFR/CELF1/WNT5B/EPAS1/TWIST1/PCK1/BMP4/CYP26B1/WNT1/CTNNB1/SFRP4/DLK1/NAMPT/FOXO1/BSCL2/WNT10B/RARA/ASIP/SOCS3/MIXL1/KLF15/SP1/NDN/IL6/SOCS1/KLF6/AGT
REACTOME_CELL_CELL_COMMUNICATION	REACTOME_CELL_CELL_COMMUNICATION	REACTOME_CELL_CELL_COMMUNICATION	144	0.432287483019935	1.33211973347414	0.000636542635145292	0.00974500838340989	0.0069698482784764	6687	tags=51%, list=35%, signal=34%	TNRC6C/FYN/ZEB2/CADM3/FERMT2/AGO3/PRDM8/PARVA/CLDN11/ARHGEF6/SOX10/CDH5/BHLHE22/FLNC/CDH17/KIRREL3/PIK3R1/SKAP2/ADAM33/FOXF1/PIK3CA/ILK/PTPN11/TNRC6B/GRB2/LIMS2/ITGB1/MAGI2/NCK1/CDH11/SPTAN1/SDK2/CADM2/AGO1/CDH19/KIRREL2/FLNA/IQGAP1/SPTBN1/TYROBP/ADAM19/SIRPA/HEYL/CLDN5/AGO4/DST/CLDN19/CTNNB1/SIRPG/RSU1/CD47/ACTN2/CDH13/CDH7/NPHS1/PIK3CB/ACTN1/AMOT/SFTPA1/CDH6/AGO2/CTNNA1/ACTN4/ACTN3/SP1/PARD3/CL…
REACTOME_CLASS_A_1_RHODOPSIN_LIKE_RECEPTORS	REACTOME_CLASS_A_1_RHODOPSIN_LIKE_RECEPTORS	REACTOME_CLASS_A_1_RHODOPSIN_LIKE_RECEPTORS	320	0.391838284471959	1.24327052996869	0.000654860097235212	0.00997402301942862	0.00713364467595497	7817	tags=51%, list=41%, signal=30%	CYSLTR1/P2RY12/P2RY14/S1PR1/UTS2B/ADRA2A/TACR1/TACR2/CCR4/NMUR1/GPR17/CXCR4/EDNRB/CX3CR1/GPR183/GPBAR1/PTGER3/CXCL12/AVPR1A/P2RY13/C5/CNR1/ADRA1D/AVPR2/PTGFR/ADRB3/CHRM2/GPR65/AGTR1/P2RY10/SSTR1/ACKR1/EDNRA/CCR2/ADRA1A/CNR2/CYSLTR2/HTR2B/POMC/HRH2/PTGER2/C5AR1/SSTR2/CMKLR1/GPER1/C3AR1/GPR18/S1PR2/GPR55/OPRL1/HTR2A/CHRM4/F2RL2/CCL2/CCR5/CX3CL1/GRPR/TSHR/GHRL/PENK/GALR1/FFAR4/ECE1/OXER1/LHCGR/CXCR6…
KEGG_ADIPOCYTOKINE_SIGNALING_PATHWAY	KEGG_ADIPOCYTOKINE_SIGNALING_PATHWAY	KEGG_ADIPOCYTOKINE_SIGNALING_PATHWAY	66	0.501104528475878	1.47464463045909	0.000664682850288802	0.0100208531236434	0.00716713861545713	6686	tags=62%, list=35%, signal=41%	ACACB/AKT3/JAK2/SLC2A4/ACSL6/RXRG/IRS2/PPARGC1A/PRKAG2/CAMKK2/LEPR/STAT3/POMC/MAPK9/CPT1A/PTPN11/TNFRSF1B/CHUK/NFKB1/PPARA/ADIPOQ/MTOR/PRKAA2/CD36/PRKAB1/MAPK8/AKT2/NPY/PRKAA1/PCK1/AKT1/PRKCQ/ACSL4/RXRB/SOCS3/PRKAB2/CAMKK1/IKBKG/CPT1C/IRS4/PRKAG1
REACTOME_SIGNALING_BY_TGFB_FAMILY_MEMBERS	REACTOME_SIGNALING_BY_TGFB_FAMILY_MEMBERS	REACTOME_SIGNALING_BY_TGFB_FAMILY_MEMBERS	158	0.424848297513453	1.31361606794981	0.000664018831457345	0.0100208531236434	0.00716713861545713	7710	tags=54%, list=40%, signal=32%	TNRC6C/TCF4/FGF2/SMAD4/WWTR1/CHRDL1/TGFBR2/AGO3/TCF12/BMPR1A/LTBP3/ARRB2/FSTL1/SKI/MMP16/SMAD2/TGFB3/FBN1/CBL/PPM1A/ITGA8/ACVRL1/ITGB3/TGFBR1/SMAD9/NCOR2/TIMP2/SMAD7/TNRC6B/AMHR2/ZFYVE16/BMPR2/ITGB1/GREM2/USP9X/NCOR1/PARP1/TGFB2/AGO1/LTBP4/SMAD1/RHOA/CCNT1/LTBP1/SMURF2/ITGAV/ARRB1/TGFBR3/INHBB/PPP1CC/TFDP2/AGO4/SMAD5/RNF111/LTBP2/COL1A2/PPP1CB/MAPK1/EP300/ZFYVE9/CCNK/RARA/AGO2/APH1B/SP1/PARD3/UBE…
BIOCARTA_CREB_PATHWAY	BIOCARTA_CREB_PATHWAY	BIOCARTA_CREB_PATHWAY	22	0.630143888541566	1.6618820333815	0.000669368429293859	0.0100405264394079	0.00718120941156304	5085	tags=68%, list=27%, signal=50%	PRKAR2B/PRKCB/PRKAR1A/PIK3R1/CREB1/PIK3CA/RPS6KA5/GRB2/PRKACB/PRKAR2A/MAPK14/PRKCA/SOS1/MAPK1/AKT1
REACTOME_CIRCADIAN_CLOCK	REACTOME_CIRCADIAN_CLOCK	REACTOME_CIRCADIAN_CLOCK	67	0.493331411214826	1.45449633826469	0.000673850745250016	0.0100569684090078	0.00719296907651168	5327	tags=55%, list=28%, signal=40%	MEF2C/SIRT1/CRY2/MEF2D/CRTC3/RORA/CREM/FBXL3/PPARGC1A/NCOA1/NCOA2/PER1/CREB1/CRY1/CREBBP/CPT1A/PER2/NR3C1/CHD9/ATF2/NFIL3/NCOR1/TBL1X/PPARA/MED1/CLOCK/SMARCD3/F7/PPP1CC/CRTC1/SKP1/PPP1CB/NAMPT/EP300/DBP/CUL1/BTRC
BIOCARTA_HDAC_PATHWAY	BIOCARTA_HDAC_PATHWAY	BIOCARTA_HDAC_PATHWAY	25	0.602067906696386	1.61282208991879	0.000687833476470661	0.0101670311192726	0.0072716883922354	7280	tags=92%, list=38%, signal=57%	CAMK1/IGF1/PPP3CC/PIK3CG/NFATC1/HDAC5/NFATC2/PPP3CB/PIK3R1/PIK3CA/MAPK14/INSR/CALM3/CALM2/PPP3CA/AKT1/YWHAH/CALM1/MAP2K6/IGF1R/MAPK7/CAMK1G/CABIN1
PID_IL2_1PATHWAY	PID_IL2_1PATHWAY	PID_IL2_1PATHWAY	55	0.503906757336822	1.46267569530011	0.000691495045822583	0.0101670311192726	0.0072716883922354	6146	tags=67%, list=32%, signal=46%	BCL2/STAT5B/FYN/PRKCB/GAB2/JAK1/IRS2/PIK3R1/STAT3/STAT5A/PIK3CA/MAPK9/PTPN11/GRB2/LCK/DOK2/MAPK14/RAF1/IL2RB/RHOA/PRKCE/IL2RA/MAPK8/SYK/SOS1/STAM2/RASA1/PPP2R5D/MAPK1/JAK3/MAPKAPK2/IL2/KRAS/MAPK11/SOCS3/IL2RG/SOCS1
REACTOME_SIGNALING_BY_INTERLEUKINS	REACTOME_SIGNALING_BY_INTERLEUKINS	REACTOME_SIGNALING_BY_INTERLEUKINS	454	0.376799536377751	1.20506587160172	0.000691495045822583	0.0101670311192726	0.0072716883922354	7257	tags=47%, list=38%, signal=30%	BCL2/MAP3K3/MEF2C/PELI2/STAT5B/IL6ST/FGF2/FYN/S1PR1/RAPGEF1/IL16/RPS6KA2/ZEB1/F13A1/RORA/LIFR/JAK2/IL10RA/GAB2/JAK1/VCAM1/SOCS5/CD4/MEF2A/IRS2/IL11RA/CSF2RB/HGF/CSF1R/FCER2/FOXO3/RAP1B/FBXW11/CSF2RA/VAMP2/IL5RA/SOS2/CTSG/CBL/IRF4/PIK3CD/PIK3R1/CCR2/IL34/PIK3R3/IL3RA/TAB2/CREB1/STAT3/STAT5A/IL18R1/POMC/PIK3CA/MAPK9/HCK/CSF1/SQSTM1/RPS6KA5/NOD1/ITGB2/SNAP25/PTPN11/DUSP3/GRB2/ITGAM/LCK/ITGB1/IL1R1/I…
PID_IL3_PATHWAY	PID_IL3_PATHWAY	PID_IL3_PATHWAY	26	0.599804025795452	1.61207808237113	0.000724034454172641	0.0105930163984864	0.00757636260575779	2227	tags=42%, list=12%, signal=37%	STAT5B/JAK2/GAB2/CSF2RB/PIK3R1/IL3RA/STAT5A/PIK3CA/PTPN11/GRB2/PRKACB
SIG_PIP3_SIGNALING_IN_B_LYMPHOCYTES	SIG_PIP3_SIGNALING_IN_B_LYMPHOCYTES	SIG_PIP3_SIGNALING_IN_B_LYMPHOCYTES	36	0.567307119860052	1.58549558172591	0.00072885815288311	0.0106113172257982	0.00758945176737934	5624	tags=64%, list=29%, signal=45%	RPS6KA2/AKT3/PTPRC/BTK/PIK3R5/ITPR1/FOXO3/PTEN/ITPR2/PIK3CA/CYTH3/GAB1/PREX1/RPS6KA3/PDPK1/SYK/AKT2/PITX2/CD19/VAV1/AKT1/RPS6KB1/LYN
WP_FOXP3_IN_COVID19	WP_FOXP3_IN_COVID19	WP_FOXP3_IN_COVID19	15	0.683445716376562	1.68824908373713	0.000748314325342002	0.0106850651262776	0.00764219791771336	6071	tags=100%, list=32%, signal=68%	STAT5B/IL6ST/CD28/STAT3/STAT5A/IL2RB/IL6R/CD86/IL2RA/FOXP3/IL7R/IL2/CD80/IL2RG/IL6
PID_ENDOTHELIN_PATHWAY	PID_ENDOTHELIN_PATHWAY	PID_ENDOTHELIN_PATHWAY	63	0.498753217709069	1.46116648841247	0.000738026059839146	0.0106850651262776	0.00764219791771336	5124	tags=56%, list=27%, signal=41%	CYSLTR1/ADCY2/ADCY5/GNAZ/GNAO1/PRKCB/JAK2/ADCY4/EDNRB/GNAL/ADCY9/ADCY3/EDNRA/GNA14/GNAQ/CYSLTR2/TRPC6/PLCB2/PLCB1/PRKCH/MAPK14/RAF1/RHOA/PRKCE/PRKCA/GNA11/MAPK8/ADCY6/GNA12/COL3A1/COL1A2/MAPK1/CRK/AKT1/PRKCQ
REACTOME_RHOA_GTPASE_CYCLE	REACTOME_RHOA_GTPASE_CYCLE	REACTOME_RHOA_GTPASE_CYCLE	144	0.431053463641895	1.32831702895563	0.000746447520739011	0.0106850651262776	0.00764219791771336	6708	tags=50%, list=35%, signal=33%	ARHGAP20/STARD8/ARHGAP31/AKAP13/DOCK2/ARHGAP24/ROCK1/STARD13/PREX2/ARHGEF17/ARHGAP35/FMNL3/RASGRF2/MYO9A/ARHGAP44/ROCK2/ARHGEF25/LBR/TAGAP/OPHN1/ARHGEF12/PIK3R1/MCAM/ARHGAP9/ARHGAP5/DLC1/ARHGAP26/ARHGEF3/ARHGAP6/STOM/ARHGEF15/PREX1/PCDH7/SNAP23/PKN1/ARHGEF40/ACTC1/ARHGAP29/ARHGAP28/ARHGAP1/RHOA/MYO9B/IQGAP1/TEX2/TRIO/SRGAP1/LMAN1/ARHGEF2/ARHGAP19/ARHGAP30/ARHGAP22/ABR/ARHGAP42/ARHGEF11/STK10/VAV1…
WP_EPITHELIAL_TO_MESENCHYMAL_TRANSITION_IN_COLORECTAL_CANCER	WP_EPITHELIAL_TO_MESENCHYMAL_TRANSITION_IN_COLORECTAL_CANCER	WP_EPITHELIAL_TO_MESENCHYMAL_TRANSITION_IN_COLORECTAL_CANCER	158	0.424007343449775	1.31101586741488	0.000746447520739011	0.0106850651262776	0.00764219791771336	6303	tags=47%, list=33%, signal=32%	SMAD4/ZEB2/AKT3/ZEB1/MEF2D/TGFBR2/PKD1/COL4A4/LATS2/LRP6/CLDN11/SMAD2/TGFB3/SOS2/NOTCH2/RBPJ/FZD1/PIK3CD/PIK3R1/PIK3R3/TGFBR1/COL4A3/NRP2/PIK3CA/GRB2/FZD4/FZD8/WNT2B/NOTCH4/TGFB2/MAPK14/RAF1/FZD7/TJP1/RBBP4/TWIST2/PROX1/MAPK8/WNT5B/AKT2/TRAF6/COL4A2/CLDN5/WNT9A/SPARC/SOS1/TWIST1/COL4A1/WNT1/CLDN19/VTN/CTNNB1/ITGA5/MAPK12/MAPK1/DLK1/PIK3CB/DLL1/AKT1/NR2C2/WNT9B/MMP2/WNT10B/SUZ12/KRAS/MAPK11/FMNL2/…
REACTOME_RAC2_GTPASE_CYCLE	REACTOME_RAC2_GTPASE_CYCLE	REACTOME_RAC2_GTPASE_CYCLE	85	0.474614051940509	1.4282050374944	0.000755606271819847	0.0107375628100715	0.0076797454370811	6691	tags=55%, list=35%, signal=36%	DOCK10/DOCK2/NCKAP1L/SWAP70/ABI2/GIT2/ARHGAP35/LBR/CYBB/OPHN1/PIK3R1/PIK3R3/MCAM/DOCK1/PIK3CA/ARHGAP26/ARHGAP17/ITGB1/PREX1/WASF2/SLITRK5/NCF1/TAOK3/ARHGAP1/IQGAP1/DOCK4/SYDE1/TRIO/LEMD3/LMAN1/ESYT1/ABR/ARHGAP42/VAV1/ARHGAP21/CYFIP1/ARMCX3/NCF2/PAK2/VRK2/CDC42EP4/VAPB/CAV1/TMPO/NCKAP1/PAK1/NCF4
BIOCARTA_IL7_PATHWAY	BIOCARTA_IL7_PATHWAY	BIOCARTA_IL7_PATHWAY	16	0.684226341676545	1.71358542111286	0.000760889988044552	0.0107611584023444	0.00769662153320253	5054	tags=88%, list=26%, signal=64%	BCL2/STAT5B/FYN/PIK3CG/JAK1/PIK3R1/STAT5A/PIK3CA/CREBBP/LCK/IL7/IL7R/JAK3/EP300
REACTOME_EGR2_AND_SOX10_MEDIATED_INITIATION_OF_SCHWANN_CELL_MYELINATION	REACTOME_EGR2_AND_SOX10_MEDIATED_INITIATION_OF_SCHWANN_CELL_MYELINATION	REACTOME_EGR2_AND_SOX10_MEDIATED_INITIATION_OF_SCHWANN_CELL_MYELINATION	27	0.608695328988208	1.64179880332455	0.000780158813483425	0.0109813823509278	0.00785413063412099	5867	tags=74%, list=31%, signal=51%	UTRN/PRX/WWTR1/TEAD1/LAMA2/SOX10/EGR2/DRP2/SCD5/LAMC1/PMP22/YAP1/NAB1/MBP/NAB2/MAG/MPZ/SREBF2/LAMB1/CYP51A1
PID_AMB2_NEUTROPHILS_PATHWAY	PID_AMB2_NEUTROPHILS_PATHWAY	PID_AMB2_NEUTROPHILS_PATHWAY	40	0.540463632480554	1.52394487035955	0.000810558805236665	0.0113554700544948	0.0081216865390645	6576	tags=68%, list=34%, signal=44%	JAM3/FYN/JAM2/ROCK1/TLN1/RAP1A/RAP1B/LRP1/HCK/ITGB2/SELPLG/ITGAM/LCK/NFKB1/MYH2/RHOA/SELP/BLK/ICAM1/APOB/AKT1/FGR/MMP2/LYN/IL6/HMGB1/THY1
REACTOME_ANTIGEN_ACTIVATES_B_CELL_RECEPTOR_BCR_LEADING_TO_GENERATION_OF_SECOND_MESSENGERS	REACTOME_ANTIGEN_ACTIVATES_B_CELL_RECEPTOR_BCR_LEADING_TO_GENERATION_OF_SECOND_MESSENGERS	REACTOME_ANTIGEN_ACTIVATES_B_CELL_RECEPTOR_BCR_LEADING_TO_GENERATION_OF_SECOND_MESSENGERS	30	0.588325446621429	1.61191199231278	0.000814627875544078	0.0113588957294174	0.00812413665850234	5830	tags=77%, list=30%, signal=53%	FYN/BTK/ITPR1/CD22/PIK3CD/PIK3R1/CD79B/ITPR2/PIK3AP1/GRB2/NCK1/AHCYL1/STIM1/TRPC1/SYK/BLK/ORAI2/SOS1/CD19/VAV1/CD79A/LYN/CALM1
REACTOME_G_ALPHA_Z_SIGNALLING_EVENTS	REACTOME_G_ALPHA_Z_SIGNALLING_EVENTS	REACTOME_G_ALPHA_Z_SIGNALLING_EVENTS	48	0.529605338285247	1.51574877150964	0.000820537282458474	0.0113878305088863	0.00814483146090114	6042	tags=56%, list=32%, signal=39%	GNG2/ADCY2/ADCY5/ADRA2A/GNAZ/PRKCB/ADCY4/GNG7/ADCY9/ADCY3/GNG11/RGS4/PRKCH/GNB4/GNGT2/PRKCE/PRKCA/GNG8/ADCY6/GNB5/GNG12/GNB3/PRKCQ/ADRA2B/GNAI2/GNG4/GNB1
REACTOME_CA_DEPENDENT_EVENTS	REACTOME_CA_DEPENDENT_EVENTS	REACTOME_CA_DEPENDENT_EVENTS	36	0.565046351463784	1.57917724342536	0.000838873122453721	0.0114813510308182	0.0082117194329935	4921	tags=61%, list=26%, signal=45%	NBEA/PRKAR2B/PDE1A/CAMK4/ADCY2/ADCY5/ADCY4/ADCY9/PDE1C/PRKAR1A/ADCY3/CAMKK2/CAMK2D/CREB1/PRKACB/CAMK2A/PRKAR2A/PRKCA/ADCY6/PDE1B/MAPK1/PRKACA
WP_LEPTIN_SIGNALING	WP_LEPTIN_SIGNALING	WP_LEPTIN_SIGNALING	76	0.47320319265477	1.40887295820489	0.000838035087366355	0.0114813510308182	0.0082117194329935	7156	tags=62%, list=37%, signal=39%	ACACB/STAT5B/FYN/ROCK1/CFL2/JAK2/JAK1/ROCK2/ESR1/NCOA1/PIK3R1/LEPR/CREB1/STAT3/PTEN/PDE3B/NOS3/PTPN11/GRB2/CHUK/NFKB1/MAPK14/RAF1/MTOR/RHOA/PRKAA2/KPNA4/PTPN1/MAPK8/PRKAA1/SOS1/SOCS7/MAPK1/AKT1/FOXO1/RPS6KB1/SOCS3/SP1/IKBKG/GSK3B/ELK1/KHDRBS1/PLCG1/PLCG2/EIF4E/STAT1/ACACA
WP_EGFR_TYROSINE_KINASE_INHIBITOR_RESISTANCE	WP_EGFR_TYROSINE_KINASE_INHIBITOR_RESISTANCE	WP_EGFR_TYROSINE_KINASE_INHIBITOR_RESISTANCE	84	0.468192853018199	1.40674271715586	0.000838035087366355	0.0114813510308182	0.0082117194329935	7014	tags=62%, list=37%, signal=39%	BCL2/FGF2/IGF1/AKT3/PDGFD/PRKCB/JAK2/JAK1/PDGFRA/HGF/FOXO3/SOS2/MRAS/PIK3CD/PIK3R1/PIK3R3/GAS6/PDGFC/STAT3/PTEN/PIK3CA/GAB1/KDR/AXL/GRB2/PDGFRB/PDPK1/RAF1/IL6R/NRG2/MTOR/SHC2/PRKCA/AKT2/SOS1/BCL2L11/SHC4/MAPK1/PIK3CB/AKT1/RPS6KB1/KRAS/GSK3B/IL6/NF1/ARAF/IGF1R/PLCG1/RRAS2/BRAF/PLCG2/EIF4E
WP_CANCER_IMMUNOTHERAPY_BY_PD1_BLOCKADE	WP_CANCER_IMMUNOTHERAPY_BY_PD1_BLOCKADE	WP_CANCER_IMMUNOTHERAPY_BY_PD1_BLOCKADE	23	0.620153027756058	1.64472910629529	0.000853160003987959	0.0115199576032841	0.00823933171838644	5106	tags=78%, list=27%, signal=57%	NFATC3/NFATC1/NFATC2/CD3G/NFATC4/STAT3/PTPN11/LCK/CD3E/ZAP70/NFKB1/CD8A/PDCD1/HLA-DRB1/CD8B/PDCD1LG2/NFAT5/CD3D
KEGG_MEDICUS_REFERENCE_CXCR4_GNAQ_PLCB_G_CALCINEURIN_SIGNALING_PATHWAY	KEGG_MEDICUS_REFERENCE_CXCR4_GNAQ_PLCB_G_CALCINEURIN_SIGNALING_PATHWAY	KEGG_MEDICUS_REFERENCE_CXCR4_GNAQ_PLCB_G_CALCINEURIN_SIGNALING_PATHWAY	21	0.615828296826746	1.61293164653388	0.000855742728520718	0.0115199576032841	0.00823933171838644	3658	tags=67%, list=19%, signal=54%	NFATC3/PPP3CC/PLCB4/NFATC1/CXCR4/NFATC2/CXCL12/PPP3CB/NFATC4/GNAQ/PLCB2/PLCB1/CALM3/CALM2
KEGG_ENDOMETRIAL_CANCER	KEGG_ENDOMETRIAL_CANCER	KEGG_ENDOMETRIAL_CANCER	52	0.523536084480263	1.5106066012673	0.000847193850113918	0.0115199576032841	0.00823933171838644	6051	tags=63%, list=32%, signal=44%	AKT3/PIK3R5/PIK3CG/FOXO3/SOS2/PIK3CD/LEF1/PIK3R1/PIK3R3/PTEN/AXIN2/PIK3CA/MLH1/APC/ILK/CTNNA2/GRB2/TCF7L1/PDPK1/RAF1/APC2/AKT2/SOS1/TCF7/CTNNB1/CTNNA3/MAPK1/PIK3CB/AKT1/KRAS/CTNNA1/GSK3B/ELK1
PID_BCR_5PATHWAY	PID_BCR_5PATHWAY	PID_BCR_5PATHWAY	63	0.496174661915866	1.45361225281108	0.000857208966439659	0.0115199576032841	0.00823933171838644	6051	tags=62%, list=32%, signal=42%	PTPRC/PPP3CC/BTK/NFATC1/MAP4K1/POU2F2/ETS1/PPP3CB/CD22/PIK3R1/PTEN/CD79B/PIK3CA/MALT1/GRB2/SH3BP5/CHUK/NFKB1/PDPK1/MAPK14/RAF1/IBTK/MAP3K1/FCGR2B/CD72/MAPK8/SYK/TRAF6/SOS1/RASA1/CD19/MAPK1/PPP3CA/AKT1/MAP3K7/CD79A/LYN/IKBKG/ELK1
BIOCARTA_MYOSIN_PATHWAY	BIOCARTA_MYOSIN_PATHWAY	BIOCARTA_MYOSIN_PATHWAY	11	0.751092699439175	1.76099311151404	0.000909104816211922	0.0119902545335433	0.00857569861729233	4091	tags=91%, list=21%, signal=72%	PPP1R12B/ROCK1/PRKCB/GNAQ/GNA13/ARHGAP5/PLCB1/PKN1/PRKCA/GNA12
REACTOME_SIGNALING_BY_LEPTIN	REACTOME_SIGNALING_BY_LEPTIN	REACTOME_SIGNALING_BY_LEPTIN	11	0.75065180532392	1.75995940222563	0.000918724883699454	0.0119902545335433	0.00857569861729233	1868	tags=64%, list=10%, signal=57%	STAT5B/JAK2/IRS2/LEPR/STAT3/STAT5A/PTPN11
WP_GENES_ASSOCIATED_WITH_THE_DEVELOPMENT_OF_RHEUMATOID_ARTHRITIS	WP_GENES_ASSOCIATED_WITH_THE_DEVELOPMENT_OF_RHEUMATOID_ARTHRITIS	WP_GENES_ASSOCIATED_WITH_THE_DEVELOPMENT_OF_RHEUMATOID_ARTHRITIS	18	0.643179044972274	1.64587882137677	0.000917732309216074	0.0119902545335433	0.00857569861729233	5067	tags=78%, list=26%, signal=57%	IL6ST/PTPN22/TRAF1/FCRL3/PHF19/CIITA/CCR6/HLA-DRB1/IL2RA/STAT4/ITGAV/BLK/CD244/CTLA4
WP_ENVELOPE_PROTEINS_AND_THEIR_POTENTIAL_ROLES_IN_EDMD_PHYSIOPATHOLOGY	WP_ENVELOPE_PROTEINS_AND_THEIR_POTENTIAL_ROLES_IN_EDMD_PHYSIOPATHOLOGY	WP_ENVELOPE_PROTEINS_AND_THEIR_POTENTIAL_ROLES_IN_EDMD_PHYSIOPATHOLOGY	44	0.53717824222189	1.52610666666274	0.000920463984393221	0.0119902545335433	0.00857569861729233	4180	tags=50%, list=22%, signal=39%	SYNE1/SMAD4/SYNE3/ADCY2/ADCY5/ADCY4/LBR/ADCY9/SMAD2/SYNE2/TGFB3/SOS2/ADCY3/SRF/GRB2/KIF5B/TGFB2/YY1AP1/RHOA/LEMD3/ADCY6/SOS1
KEGG_LEISHMANIA_INFECTION	KEGG_LEISHMANIA_INFECTION	KEGG_LEISHMANIA_INFECTION	69	0.493793593258658	1.46093868027207	0.000902146445822794	0.0119902545335433	0.00857569861729233	6752	tags=67%, list=35%, signal=43%	PRKCB/JAK2/ITGA4/JAK1/HLA-DOA/HLA-DPA1/TGFB3/CR1/TAB2/HLA-DMB/HLA-DQA1/HLA-DPB1/HLA-DRA/ITGB2/ITGAM/ITGB1/HLA-DOB/IL12B/NFKB1/IL10/HLA-DQB1/TGFB2/MAPK14/NCF1/TLR4/HLA-DRB1/IRAK4/HLA-DMA/NOS2/HLA-DRB5/C3/TRAF6/TAB1/HLA-DQA2/MAPK12/MAPK1/NCF2/MAP3K7/FCGR2A/MAPK11/ELK1/FCGR3A/FCGR1A/JUN/NCF4/IL12A
REACTOME_ION_HOMEOSTASIS	REACTOME_ION_HOMEOSTASIS	REACTOME_ION_HOMEOSTASIS	54	0.503529714423727	1.45828495255132	0.000911305214720605	0.0119902545335433	0.00857569861729233	6832	tags=67%, list=36%, signal=43%	FXYD6/SLC8A1/SLC8A3/ITPR1/ABCC9/ATP1A2/ATP1B2/CASQ2/ATP2A3/RYR3/CAMK2D/ITPR2/RYR2/CLIC2/NOS1/PLN/AHCYL1/CAMK2A/ATP2B4/STIM1/TRPC1/FXYD2/ATP2A2/DMPK/ORAI2/ATP2B1/PRKACA/FXYD7/ATP1A1/ATP2B2/CALM1/RYR1/KCNJ11/FXYD1/ORAI1/ATP2B3
REACTOME_ECM_PROTEOGLYCANS	REACTOME_ECM_PROTEOGLYCANS	REACTOME_ECM_PROTEOGLYCANS	76	0.471771454789866	1.40461022965104	0.000902146445822794	0.0119902545335433	0.00857569861729233	6659	tags=59%, list=35%, signal=39%	NCAM1/ITGA7/TNXB/ITGA9/COL4A4/HSPG2/LAMA2/LAMB2/TGFB3/ITGA8/ITGB3/COL4A3/LAMC1/DCN/LAMA4/ITGB1/FMOD/COL6A3/TGFB2/COL6A1/COL6A2/TNR/PTPRS/APP/TNN/ITGAV/COL4A2/ITGAX/SPARC/LUM/COL4A1/COL3A1/VTN/COL1A2/COL6A6/VCAN/TNC/MATN1/LAMB1/COL5A2/MUSK/ITGB5/COL1A1/COL5A1/FN1
REACTOME_PLATELET_AGGREGATION_PLUG_FORMATION	REACTOME_PLATELET_AGGREGATION_PLUG_FORMATION	REACTOME_PLATELET_AGGREGATION_PLUG_FORMATION	38	0.546137751479483	1.53235492139578	0.000967404755928529	0.0125466905026538	0.00897367408625038	5085	tags=58%, list=27%, signal=43%	GP1BA/RASGRP2/ADRA2A/TLN1/MPL/RAP1A/VWF/RAP1B/ITGB3/GP5/GRB2/THPO/APBB1IP/RASGRP1/PDPK1/PTPN1/SYK/SOS1/RAPGEF4/COL1A2/CRK/AKT1
WP_ENDOCHONDRAL_OSSIFICATION	WP_ENDOCHONDRAL_OSSIFICATION	WP_ENDOCHONDRAL_OSSIFICATION	63	0.493478370845319	1.44571309544145	0.00100425717677853	0.0129118779871525	0.00923486435515636	5977	tags=52%, list=31%, signal=36%	MEF2C/STAT5B/FGF2/IGF1/THRA/GHR/FGFR1/SOX5/DDR2/HDAC4/PTCH1/BMPR1A/ADAMTS1/ENPP1/PTH1R/MGP/ADAMTS5/FRZB/SOX6/RUNX3/TGFB2/FGF18/IFT88/ADAMTS4/KIF3A/CDKN1C/PRKACA/AKT1/BMP6/CAB39/CALM1/RUNX2/GLI3
WP_ENDOCHONDRAL_OSSIFICATION_WITH_SKELETAL_DYSPLASIAS	WP_ENDOCHONDRAL_OSSIFICATION_WITH_SKELETAL_DYSPLASIAS	WP_ENDOCHONDRAL_OSSIFICATION_WITH_SKELETAL_DYSPLASIAS	63	0.493478370845319	1.44571309544145	0.00100425717677853	0.0129118779871525	0.00923486435515636	5977	tags=52%, list=31%, signal=36%	MEF2C/STAT5B/FGF2/IGF1/THRA/GHR/FGFR1/SOX5/DDR2/HDAC4/PTCH1/BMPR1A/ADAMTS1/ENPP1/PTH1R/MGP/ADAMTS5/FRZB/SOX6/RUNX3/TGFB2/FGF18/IFT88/ADAMTS4/KIF3A/CDKN1C/PRKACA/AKT1/BMP6/CAB39/CALM1/RUNX2/GLI3
KEGG_MEDICUS_REFERENCE_CXCR_GNB_G_PI3K_AKT_SIGNALING_PATHWAY	KEGG_MEDICUS_REFERENCE_CXCR_GNB_G_PI3K_AKT_SIGNALING_PATHWAY	KEGG_MEDICUS_REFERENCE_CXCR_GNB_G_PI3K_AKT_SIGNALING_PATHWAY	26	0.591738510255122	1.5904006006164	0.00102885654094917	0.0131711376147372	0.00942029264807361	6042	tags=69%, list=32%, signal=47%	GNG2/AKT3/PIK3R6/PIK3R5/PIK3CG/GNG7/GNG11/GNB4/MTOR/GNGT2/GNG8/AKT2/GNB5/GNG12/GNB3/AKT1/GNG4/GNB1
REACTOME_SIGNALING_BY_WNT	REACTOME_SIGNALING_BY_WNT	REACTOME_SIGNALING_BY_WNT	268	0.398121008624251	1.25651636828774	0.00104006956604479	0.013257539103661	0.00948208892829626	6488	tags=44%, list=34%, signal=30%	TNRC6C/TCF4/GNG2/PIP5K1B/GNAO1/PRKCB/AGO3/NFATC1/ZRANB1/ITPR1/PRKG1/ROR1/LRP6/ARRB2/RSPO3/AP2A2/GNG7/PPP3CB/SFRP1/FZD1/RSPO2/PPP2R5C/DACT1/GNG11/LEF1/ROR2/AXIN2/ITPR2/CREBBP/SOX17/APC/CUL3/TNRC6B/USP34/LGR6/RNF146/SOX6/RSPO1/PRICKLE1/FZD4/TCF7L1/FZD8/WNT2B/TNKS/PLCB2/CAMK2A/PPP2CB/RUNX3/PYGO1/PLCB1/AGO1/GNB4/WLS/FZD7/GNGT2/PPP2R5E/RHOA/USP8/PRKCA/PPP2R5B/CHD8/CSNK1A1/GNG8/TRRAP/CDC73/SMURF2/WNT5B…
BIOCARTA_TOB1_PATHWAY	BIOCARTA_TOB1_PATHWAY	BIOCARTA_TOB1_PATHWAY	19	0.644141567322204	1.66178383950801	0.00105482232584684	0.0133881295203637	0.00957549011947333	5359	tags=74%, list=28%, signal=53%	SMAD4/CD28/TGFBR2/TGFB3/CD3G/TGFBR1/CD3E/TGFB2/IL2RA/CD247/TGFBR3/TOB2/CD3D/IL2
REACTOME_SIGNALING_BY_CYTOSOLIC_FGFR1_FUSION_MUTANTS	REACTOME_SIGNALING_BY_CYTOSOLIC_FGFR1_FUSION_MUTANTS	REACTOME_SIGNALING_BY_CYTOSOLIC_FGFR1_FUSION_MUTANTS	17	0.669054325914739	1.69671145979529	0.001077859489351	0.013433818067035	0.00960816759145014	3150	tags=65%, list=16%, signal=54%	STAT5B/GAB2/PIK3R1/STAT3/STAT5A/PIK3CA/GRB2/MYO18A/FGFR1OP2/CUX1/CNTRL
REACTOME_CD28_DEPENDENT_PI3K_AKT_SIGNALING	REACTOME_CD28_DEPENDENT_PI3K_AKT_SIGNALING	REACTOME_CD28_DEPENDENT_PI3K_AKT_SIGNALING	22	0.618502995647748	1.63118144085885	0.00108556105592202	0.013433818067035	0.00960816759145014	6198	tags=77%, list=32%, signal=52%	MAP3K14/FYN/CD28/AKT3/PIK3R1/PIK3R3/PIK3CA/LCK/PDPK1/MTOR/CD86/MAPKAP1/AKT2/AKT1/RICTOR/CD80/MAP3K8
BIOCARTA_GPCR_PATHWAY	BIOCARTA_GPCR_PATHWAY	BIOCARTA_GPCR_PATHWAY	30	0.58300720337284	1.59734090734669	0.00108229129370539	0.013433818067035	0.00960816759145014	3658	tags=60%, list=19%, signal=49%	PRKAR2B/NFATC3/PRKCB/PPP3CC/NFATC1/NFATC2/PPP3CB/PRKAR1A/NFATC4/CREB1/GNAQ/PRKACB/RPS6KA3/PRKAR2A/RAF1/PRKCA/CALM3/CALM2
REACTOME_NETRIN_1_SIGNALING	REACTOME_NETRIN_1_SIGNALING	REACTOME_NETRIN_1_SIGNALING	43	0.528947206901969	1.50117532549456	0.00107688524328728	0.013433818067035	0.00960816759145014	5154	tags=58%, list=27%, signal=43%	SLIT2/FYN/TRPC3/UNC5C/RGMA/NTN1/ROBO1/DOCK1/DSCAML1/PTPN11/TRPC4/NCK1/SLIT3/TRPC6/RGMB/ABLIM2/DCC/TRPC1/UNC5A/NEO1/TRIO/PITPNA/SLIT1/PRKCQ/SIAH2
PID_NFAT_3PATHWAY	PID_NFAT_3PATHWAY	PID_NFAT_3PATHWAY	53	0.504098825099079	1.45643183222989	0.00107688524328728	0.013433818067035	0.00960816759145014	5124	tags=51%, list=27%, signal=37%	BCL2/CAMK4/RCAN1/AKAP5/MEF2D/NFATC3/PRKCB/RCAN2/NFATC1/NFATC2/PPP3CB/MAPK9/CREBBP/NR4A1/PRKCH/MAPK14/MAP3K1/PRKCE/PRKCA/CSNK1A1/MAPK8/PRKACA/NUP214/PPP3CA/EP300/YWHAH/PRKCQ
WP_MESODERMAL_COMMITMENT_PATHWAY	WP_MESODERMAL_COMMITMENT_PATHWAY	WP_MESODERMAL_COMMITMENT_PATHWAY	143	0.428069504832466	1.31902307215098	0.00107688524328728	0.013433818067035	0.00960816759145014	7904	tags=60%, list=41%, signal=36%	TOX/ARID5B/TCF4/ATP8B2/SMAD4/FGFR1/RARB/JAK2/PIAS1/TEAD1/PBX3/GATA6/BMPR1A/C9orf72/EOMES/SMAD2/ZFHX4/CCDC88A/PRKAR1A/SRF/LEF1/SLC2A12/CHRD/PBX1/MACF1/AXIN2/SOX17/SETD2/BMPR2/LEFTY2/MEIS1/FZD4/TCF7L1/FZD8/CUL4B/ACVR1/LATS1/YAP1/SMAD1/HAND1/ZNF281/CCDC6/ADAM19/ELP4/SCHIP1/AEBP2/PITX2/HTT/CRTC1/BMP4/PRKACA/DLL1/EXT2/UBR5/KLF4/ASCC3/BCORL1/MIXL1/NFE2L2/TWSG1/ARL4A/CTBP2/SNAI1/ELK4/AHDC1/NODAL/ZNF462/…
KEGG_MEDICUS_REFERENCE_CCR2_GNB_G_PI3K_NFKB_SIGNALING_PATHWAY	KEGG_MEDICUS_REFERENCE_CCR2_GNB_G_PI3K_NFKB_SIGNALING_PATHWAY	KEGG_MEDICUS_REFERENCE_CCR2_GNB_G_PI3K_NFKB_SIGNALING_PATHWAY	31	0.573446773748005	1.57552948849254	0.00109968744904637	0.0134961641473872	0.00965275890463491	6042	tags=71%, list=32%, signal=49%	GNG2/AKT3/GNG7/PIK3CD/GNG11/CCR2/PIK3CA/CCL2/CHUK/NFKB1/GNB4/GNGT2/GNG8/AKT2/GNB5/GNG12/GNB3/PIK3CB/AKT1/GNG4/IKBKG/GNB1
REACTOME_MOLECULES_ASSOCIATED_WITH_ELASTIC_FIBRES	REACTOME_MOLECULES_ASSOCIATED_WITH_ELASTIC_FIBRES	REACTOME_MOLECULES_ASSOCIATED_WITH_ELASTIC_FIBRES	37	0.560252809541348	1.56867996176948	0.0010974858725718	0.0134961641473872	0.00965275890463491	5044	tags=65%, list=26%, signal=48%	FBLN5/LTBP3/ELN/EMILIN3/TGFB3/FBN1/ITGA8/MFAP4/ITGB3/MFAP3/EMILIN1/ITGB1/TGFB2/FBLN2/LTBP4/EFEMP1/LTBP1/MFAP5/ITGAV/BMP4/LTBP2/VTN/EMILIN2/EFEMP2
REACTOME_NUCLEAR_RECEPTOR_TRANSCRIPTION_PATHWAY	REACTOME_NUCLEAR_RECEPTOR_TRANSCRIPTION_PATHWAY	REACTOME_NUCLEAR_RECEPTOR_TRANSCRIPTION_PATHWAY	53	0.502818569007046	1.45273294297841	0.00111370095120655	0.0135561140372272	0.00969563640869203	2940	tags=38%, list=15%, signal=32%	THRA/RARB/NR3C2/RORA/RXRG/NR2F1/PGR/ESR1/NR4A3/NR5A2/NR1D2/RORB/NCOR2/NR3C1/NCOR1/ESRRB/NR4A1/PPARA/MED1/NR4A2
REACTOME_PI_METABOLISM	REACTOME_PI_METABOLISM	REACTOME_PI_METABOLISM	83	0.469750803052177	1.41059143781091	0.00111370095120655	0.0135561140372272	0.00969563640869203	6009	tags=57%, list=31%, signal=39%	PIP4K2A/PIP5K1B/MTMR6/PIK3R6/PIK3R5/PIK3CG/MTMR12/MTMR10/TNFAIP8L3/PIP5K1C/PNPLA7/PIK3C3/PIK3C2A/BMX/PIKFYVE/PIK3CD/PIK3R1/PIK3R3/PLEKHA4/PTEN/PIK3CA/ENPP6/MTMR9/INPP5F/PLEKHA3/TNFAIP8L2/SBF2/PI4KA/SYNJ1/MTM1/PIK3R4/SYNJ2/SACM1L/RUFY1/GDPD5/MTMR2/PLEKHA2/PIP4K2B/PIP5K1A/PIK3CB/SBF1/TNFAIP8/PI4K2B/RAB14/OCRL/RAB4A/INPP5D
KEGG_COMPLEMENT_AND_COAGULATION_CASCADES	KEGG_COMPLEMENT_AND_COAGULATION_CASCADES	KEGG_COMPLEMENT_AND_COAGULATION_CASCADES	69	0.48982328431027	1.4491921165367	0.00113210881573487	0.013723931358092	0.00981566311558736	4407	tags=42%, list=23%, signal=32%	F8/F13A1/A2M/C5/F10/C7/VWF/C4A/CR1/PROS1/C4B/C5AR1/CFD/C3AR1/C1R/C1S/MASP1/C1QC/C1QB/MASP2/CR2/SERPING1/C1QA/F7/C3/BDKRB2/C6/CFI/F2R
PID_ALK2_PATHWAY	PID_ALK2_PATHWAY	PID_ALK2_PATHWAY	11	0.745111237893527	1.74696912674287	0.00115046000702962	0.0138197830925099	0.00988421842306752	4321	tags=64%, list=23%, signal=49%	SMAD4/SMAD9/AMHR2/BMPR2/ACVR1/SMAD1/SMAD5
BIOCARTA_CLASSIC_PATHWAY	BIOCARTA_CLASSIC_PATHWAY	BIOCARTA_CLASSIC_PATHWAY	14	0.695657001423092	1.69885525193919	0.00115166802908859	0.0138197830925099	0.00988421842306752	4292	tags=79%, list=22%, signal=61%	C5/C7/C4A/C4B/C1R/C1S/C1QC/C1QB/C1QA/C3/C6
KEGG_MEDICUS_REFERENCE_GPCR_PI3K_SIGNALING_PATHWAY	KEGG_MEDICUS_REFERENCE_GPCR_PI3K_SIGNALING_PATHWAY	KEGG_MEDICUS_REFERENCE_GPCR_PI3K_SIGNALING_PATHWAY	32	0.567438984619276	1.56551289187052	0.00115397515385268	0.0138197830925099	0.00988421842306752	6042	tags=66%, list=32%, signal=45%	GNG2/AKT3/PIK3R6/PIK3R5/PIK3CG/GNG7/CHRM2/GNG11/GNB4/GNGT2/LPAR4/LPAR1/GNG8/AKT2/GNB5/F2R/GNG12/GNB3/AKT1/GNG4/GNB1
REACTOME_PI_3K_CASCADE_FGFR2	REACTOME_PI_3K_CASCADE_FGFR2	REACTOME_PI_3K_CASCADE_FGFR2	23	0.614790381941621	1.63050664947738	0.0011771564273934	0.0140407814833671	0.0100422814224472	2998	tags=52%, list=16%, signal=44%	FGF2/FGF10/FGF9/PIK3R1/FGF7/PIK3CA/PTPN11/GAB1/GRB2/FGF16/FRS2/FGF18
REACTOME_G_PROTEIN_BETA_GAMMA_SIGNALLING	REACTOME_G_PROTEIN_BETA_GAMMA_SIGNALLING	REACTOME_G_PROTEIN_BETA_GAMMA_SIGNALLING	32	0.565187315171275	1.55930073929619	0.00120936480672756	0.0143672539039235	0.0102757818104262	6042	tags=72%, list=32%, signal=49%	GNG2/AKT3/BTK/PIK3R6/PIK3R5/PIK3CG/ARHGEF6/GNG7/GNG11/PLCB2/PDPK1/PLCB1/GNB4/GNGT2/RHOA/GNG8/AKT2/GNB5/GNG12/GNB3/AKT1/GNG4/GNB1
REACTOME_PKA_MEDIATED_PHOSPHORYLATION_OF_CREB	REACTOME_PKA_MEDIATED_PHOSPHORYLATION_OF_CREB	REACTOME_PKA_MEDIATED_PHOSPHORYLATION_OF_CREB	20	0.628032406533114	1.63106603480889	0.00122408324250924	0.0144418887593634	0.0103291623308153	2726	tags=55%, list=14%, signal=47%	NBEA/PRKAR2B/ADCY2/ADCY5/ADCY4/ADCY9/PRKAR1A/ADCY3/CREB1/PRKACB/PRKAR2A
PID_IL4_2PATHWAY	PID_IL4_2PATHWAY	PID_IL4_2PATHWAY	61	0.493717395375779	1.44254479248546	0.00122537237958235	0.0144418887593634	0.0103291623308153	6607	tags=62%, list=35%, signal=41%	STAT5B/JAK2/JAK1/SOCS5/CD40LG/IRS2/EGR2/ETS1/FCER2/MYBL1/CBL/IRF4/PIK3R1/ITGB3/STAT5A/PIK3CA/GRB2/DOK2/IL10/LTA/MAPK14/SPI1/MTOR/AICDA/SELP/COL1A2/JAK3/AKT1/IL13RA1/RPS6KB1/SOCS3/SP1/IL2RG/PARP14/SOCS1/COL1A1/THY1/BCL6
REACTOME_SYNTHESIS_OF_PIPS_AT_THE_PLASMA_MEMBRANE	REACTOME_SYNTHESIS_OF_PIPS_AT_THE_PLASMA_MEMBRANE	REACTOME_SYNTHESIS_OF_PIPS_AT_THE_PLASMA_MEMBRANE	53	0.501088180296325	1.44773353993491	0.00126096403591905	0.0148026212912237	0.0105871663178059	6009	tags=60%, list=31%, signal=42%	PIP4K2A/PIP5K1B/MTMR6/PIK3R6/PIK3R5/PIK3CG/PIP5K1C/PIK3C2A/BMX/PIK3CD/PIK3R1/PIK3R3/PLEKHA4/PTEN/PIK3CA/MTMR9/PLEKHA3/SBF2/SYNJ1/MTM1/SYNJ2/RUFY1/MTMR2/PLEKHA2/PIP4K2B/PIP5K1A/PIK3CB/PI4K2B/RAB14/OCRL/RAB4A/INPP5D
REACTOME_SIGNALING_BY_TYPE_1_INSULIN_LIKE_GROWTH_FACTOR_1_RECEPTOR_IGF1R	REACTOME_SIGNALING_BY_TYPE_1_INSULIN_LIKE_GROWTH_FACTOR_1_RECEPTOR_IGF1R	REACTOME_SIGNALING_BY_TYPE_1_INSULIN_LIKE_GROWTH_FACTOR_1_RECEPTOR_IGF1R	54	0.498891924626603	1.4448533339586	0.00127937194546974	0.0148575562996999	0.0106264570663811	4180	tags=46%, list=22%, signal=36%	FGF2/IGF1/FGFR1/FLT3/KL/FGF10/GAB2/IRS2/FGF9/CILP/PIK3C3/PIK3R1/FGF7/PDE3B/PIK3CA/PTPN11/GAB1/GRB2/FGF16/FRS2/PDPK1/FGF18/PIK3R4/AKT2/SOS1
KEGG_RENAL_CELL_CARCINOMA	KEGG_RENAL_CELL_CARCINOMA	KEGG_RENAL_CELL_CARCINOMA	66	0.490463613472581	1.44333066843901	0.00128065131741521	0.0148575562996999	0.0106264570663811	5631	tags=56%, list=29%, signal=40%	RAPGEF1/AKT3/PIK3R5/PIK3CG/RAP1A/HGF/ETS1/RAP1B/TGFB3/SOS2/PAK3/PIK3CD/PIK3R1/PIK3R3/ARNT/PIK3CA/CREBBP/PTPN11/GAB1/GRB2/FLCN/TGFB2/RAF1/ARNT2/AKT2/EPAS1/SOS1/EGLN2/VEGFB/EGLN1/MAPK1/CRK/PIK3CB/EP300/AKT1/PAK2/KRAS
WP_SUDDEN_INFANT_DEATH_SYNDROME_SIDS_SUSCEPTIBILITY_PATHWAYS	WP_SUDDEN_INFANT_DEATH_SYNDROME_SIDS_SUSCEPTIBILITY_PATHWAYS	WP_SUDDEN_INFANT_DEATH_SYNDROME_SIDS_SUSCEPTIBILITY_PATHWAYS	155	0.425206921704659	1.31323724768863	0.00127937194546974	0.0148575562996999	0.0106264570663811	5366	tags=45%, list=28%, signal=32%	PRKAR2B/MEF2C/HDAC9/VIPR2/NTRK2/RORA/CREM/TACR1/ADCYAP1/PLP1/MECP2/KCNH2/POU2F2/PPARGC1A/KCNJ8/C4A/VAMP2/CHRM2/SSTR1/C4B/PRKAR1A/ADCYAP1R1/BDNF/CREB1/PBX1/CREBBP/SP3/MAP2/RYR2/CPT1A/SCN4B/SNAP25/SCN3B/SSTR2/NR3C1/CHRNA7/ACADM/HTR2A/PRKACB/HTR3A/NFKB1/IL10/AQP4/EGR1/SLC25A4/RUNX3/PRKAR2A/ECE1/CTCF/IL6R/SNTA1/NGF/TSPYL1/SPTBN1/CDCA7L/PKNOX1/RET/REST/TPPP/CTNNB1/GNB3/PRKACA/EP300/TPH1/YWHAH/NKX3-1/I…
REACTOME_HATS_ACETYLATE_HISTONES	REACTOME_HATS_ACETYLATE_HISTONES	REACTOME_HATS_ACETYLATE_HISTONES	77	0.474857853572472	1.41727335558864	0.00129777985959004	0.0149976894279471	0.0107266834186062	7553	tags=66%, list=39%, signal=40%	JADE1/ING3/PHF20/MSL2/EPC1/JADE2/NCOA1/NCOA2/BRPF3/KAT7/MORF4L1/ATXN7/KANSL3/USP22/CREBBP/ATF2/CLOCK/KAT6B/HCFC1/KAT6A/TRRAP/EP400/KAT2B/ELP4/KAT5/TADA2B/ELP2/RBBP7/BRD8/BRD1/KANSL1/JADE3/DR1/TAF10/EP300/KAT8/TAF5L/BRPF1/HAT1/MSL3/MEAF6/SAP130/MBIP/YEATS4/MSL1/ELP3/TADA2A/KANSL2/ZZZ3/ING4/ACTB
REACTOME_STAT5_ACTIVATION_DOWNSTREAM_OF_FLT3_ITD_MUTANTS	REACTOME_STAT5_ACTIVATION_DOWNSTREAM_OF_FLT3_ITD_MUTANTS	REACTOME_STAT5_ACTIVATION_DOWNSTREAM_OF_FLT3_ITD_MUTANTS	10	0.759328852252156	1.75716745680345	0.00133005795569544	0.015201965442749	0.0108727862000593	1991	tags=60%, list=10%, signal=54%	STAT5B/FLT3/GAB2/STAT5A/PTPN11/GRB2
KEGG_MEDICUS_REFERENCE_ANGIOTENSIN_ALDOSTERONE_SIGNALING_PATHWAY	KEGG_MEDICUS_REFERENCE_ANGIOTENSIN_ALDOSTERONE_SIGNALING_PATHWAY	KEGG_MEDICUS_REFERENCE_ANGIOTENSIN_ALDOSTERONE_SIGNALING_PATHWAY	28	0.586720398338603	1.59054327579177	0.00132545670610295	0.015201965442749	0.0108727862000593	4031	tags=61%, list=21%, signal=48%	CAMK1/CAMK4/PLCB4/CREB5/AGTR1/CAMK2D/CREB1/GNAQ/ATF2/PLCB2/CAMK2A/PLCB1/CALM3/CALM2/CREB3L2/CAMK1D/CREB3L1
REACTOME_RHOJ_GTPASE_CYCLE	REACTOME_RHOJ_GTPASE_CYCLE	REACTOME_RHOJ_GTPASE_CYCLE	54	0.498280281430298	1.44308193885728	0.00133459570078322	0.015201965442749	0.0108727862000593	7152	tags=65%, list=37%, signal=41%	FNBP1/CDC42BPA/RHOJ/GIT2/ARHGAP35/FMNL3/OPHN1/PAK3/WAS/PIK3R1/CDC42BPB/ARHGAP5/ARHGAP26/STOM/PREX1/DOCK8/ARL13B/SNAP23/ARHGAP1/SYDE1/TRIO/WWP2/ARHGAP21/PAK2/OCRL/ARHGEF7/SLC4A7/CAV1/CPNE8/GJA1/TMPO/PAK1/MPP7/WASL/VAMP3
KEGG_VIRAL_MYOCARDITIS	KEGG_VIRAL_MYOCARDITIS	KEGG_VIRAL_MYOCARDITIS	68	0.48386895220636	1.42824619420822	0.001335930296484	0.015201965442749	0.0108727862000593	5841	tags=56%, list=31%, signal=39%	ABL1/FYN/CD28/SGCB/LAMA2/CD40LG/HLA-DOA/ITGAL/HLA-DPA1/SGCG/DMD/HLA-DMB/HLA-DQA1/HLA-DPB1/HLA-DRA/ITGB2/MYH11/SGCD/HLA-DOB/HLA-DQB1/MYH2/MYH3/HLA-DRB1/ABL2/CD86/HLA-DMA/HLA-DRB5/SGCA/MYH10/ICAM1/MYH13/HLA-DQA2/EIF4G2/MYH1/EIF4G3/HLA-E/PRF1/CD80
REACTOME_SIGNALING_BY_ALK_IN_CANCER	REACTOME_SIGNALING_BY_ALK_IN_CANCER	REACTOME_SIGNALING_BY_ALK_IN_CANCER	90	0.458658788471802	1.38346022365121	0.00135300362750368	0.0152212908094165	0.0108866081351772	7966	tags=64%, list=42%, signal=38%	TNRC6C/IL10RA/AGO3/MECP2/PRKAR1A/IRF4/PIK3R1/STAT3/STAT5A/PIK3CA/MAPK9/SQSTM1/GRB2/FRS2/HIP1/ZAP70/IL10/KIF5B/AGO1/GCC2/BIRC6/VCL/DCTN1/STRN/RANBP2/MAPK8/MCL1/MSN/ICOS/AGO4/ALK/TWIST1/SKP1/SEC31A/MAPK1/TPR/PIK3CB/DNMT1/CUL1/PPFIBP1/AGO2/EIF2AK3/PRF1/PPM1B/LMO7/TYK2/CLTC/JUN/FN1/PLCG1/BCL2A1/STAT1/TPM4/MAPK3/UBC/UBB/NOTCH1/MDM2
WP_BARDETBIEDL_SYNDROME	WP_BARDETBIEDL_SYNDROME	WP_BARDETBIEDL_SYNDROME	80	0.460865744160476	1.37982720394252	0.00135300362750368	0.0152212908094165	0.0108866081351772	8553	tags=70%, list=45%, signal=39%	PKD2/RAB23/PKD1/PTCH1/NEK1/WDPCP/SCAPER/DYNC2H1/LCA5/GLI2/USP9X/ARL13B/IFT81/CLUAP1/FLCN/KIF7/BBS9/IFT122/SDCCAG8/IFT57/BBS4/MAK/BBS10/WDR19/BBS2/TTC21B/WDR35/EVC/TRAF3IP1/IFT172/ARL3/LZTFL1/ARL6/EFHC2/CEP104/GPR161/IFT52/OCRL/CEP164/GLI3/INVS/BBIP1/SUFU/IQCB1/MKKS/BBS12/TRIM32/TMEM67/RP2/BBS7/SMO/NPHP3/CEP290/SCLT1/EVC2/PDE6D
WP_MACROPHAGESTIMULATING_PROTEIN_MSP_SIGNALING	WP_MACROPHAGESTIMULATING_PROTEIN_MSP_SIGNALING	WP_MACROPHAGESTIMULATING_PROTEIN_MSP_SIGNALING	108	0.44537420896354	1.35917410322525	0.00135300362750368	0.0152212908094165	0.0108866081351772	7180	tags=56%, list=38%, signal=35%	ABL1/ZEB2/FGFR1/ZEB1/PRKCB/PDGFRA/PPARGC1A/SMAD2/FZD1/PIK3R1/SMAD9/PTEN/ACTA2/MAPK9/RPS6KA5/CPT1A/GAB1/KDR/GRB2/ITGB1/PDGFRB/CCL2/PARP1/NFKB1/IL10/VIM/NR4A1/EGR1/RPS6KA3/PDPK1/MAPK14/RAF1/MTOR/SMAD1/PRKAA2/TJP1/MAPK8/CLDN5/SMAD5/COL4A1/DUSP1/CTNNB1/MAPK1/AKT1/RPS6KB1/WNT10B/SOCS3/GSK3B/SP7/ELK1/IL6/PDCD4/SOCS1/JUN/IGF1R/FN1/PLCG1/CDH2/ACACA/CXCL2
PID_TRKR_PATHWAY	PID_TRKR_PATHWAY	PID_TRKR_PATHWAY	61	0.491382483293409	1.43572264018359	0.00139120931187374	0.0155920439859057	0.0111517791116632	4869	tags=49%, list=25%, signal=37%	NGFR/ABL1/RAPGEF1/ELMO1/NTRK2/NTRK3/GAB2/RAP1A/NTRK1/RAP1B/PIK3R1/BDNF/DOCK1/STAT3/PIK3CA/SQSTM1/PTPN11/GAB1/GRB2/FRS2/SHC2/NGF/RHOA/MATK/NTF3/DNM1/SOS1/RASA1/MAPK1/CRK
WP_PHOSPHOINOSITIDES_METABOLISM	WP_PHOSPHOINOSITIDES_METABOLISM	WP_PHOSPHOINOSITIDES_METABOLISM	47	0.528572086088742	1.50967655238386	0.00140963565766984	0.0157391650499227	0.0112570033920765	4987	tags=57%, list=26%, signal=43%	PIP4K2A/PIP5K1B/MTMR6/PLCB4/PIK3CG/PLCD4/MTMR12/MTMR10/PIP5K1C/PIK3C3/PIK3C2A/PIKFYVE/PIK3CD/PTEN/PIK3CA/MTMR9/SBF2/PLCB2/PLCB1/MTM1/PIK3R4/SACM1L/MTMR2/PIP4K2B/PIP5K1A/PIK3CB/SBF1
BIOCARTA_BCR_PATHWAY	BIOCARTA_BCR_PATHWAY	BIOCARTA_BCR_PATHWAY	33	0.564422815722278	1.56142819965027	0.00144938713368807	0.0158844272585003	0.0113608981774424	6736	tags=82%, list=35%, signal=53%	NFATC3/PRKCB/PPP3CC/BTK/NFATC1/NFATC2/PPP3CB/NFATC4/CD79B/GRB2/MAPK14/RAF1/MAP3K1/PRKCA/CALM3/CALM2/MAPK8/SYK/SOS1/VAV1/PPP3CA/CD79A/LYN/CALM1/ELK1/JUN/PLCG1
REACTOME_RET_SIGNALING	REACTOME_RET_SIGNALING	REACTOME_RET_SIGNALING	40	0.530407549243617	1.49558974053426	0.00144504331610459	0.0158844272585003	0.0113608981774424	4975	tags=60%, list=26%, signal=45%	DOK6/GFRA2/GFRA1/GAB2/IRS2/DOK5/PIK3CD/PIK3R1/PIK3R3/PIK3CA/PTPN11/GAB1/GRB2/DOK2/PRKACB/FRS2/GDNF/PRKCA/RET/GFRA3/SOS1/NRTN/PRKACA/PIK3CB
WP_MICROTUBULE_CYTOSKELETON_REGULATION	WP_MICROTUBULE_CYTOSKELETON_REGULATION	WP_MICROTUBULE_CYTOSKELETON_REGULATION	48	0.519380482453614	1.48648488093814	0.00142806200689585	0.0158844272585003	0.0113608981774424	6034	tags=60%, list=32%, signal=41%	DPYSL2/MAP1B/ABL1/ROCK1/CAMK4/NTRK2/NTRK3/CFL2/NTRK1/GNAQ/STAT3/PTEN/MAPT/APC/F2RL2/SPRED1/CLASP1/PRKCA/TRIO/PTPRA/TPPP/CLIP1/PRKACA/AKT1/TAOK1/MAPKAPK2/MAPRE1/GSK3B/RHO
WP_HEMATOPOIETIC_STEM_CELL_DIFFERENTIATION	WP_HEMATOPOIETIC_STEM_CELL_DIFFERENTIATION	WP_HEMATOPOIETIC_STEM_CELL_DIFFERENTIATION	54	0.496576963815393	1.43814891827065	0.00144504331610459	0.0158844272585003	0.0113608981774424	3497	tags=41%, list=18%, signal=33%	NCKAP1L/IKZF1/TNXB/FLI1/KITLG/CXCR4/NFATC2/KCNH2/RHOH/TPO/CD34/LEF1/ITGB3/STAT5A/CSF1/CIITA/LYL1/TRAF3IP3/SPI1/GATA1/ZNF835/CBFA2T3
WP_EMBRYONIC_STEM_CELL_PLURIPOTENCY_PATHWAYS	WP_EMBRYONIC_STEM_CELL_PLURIPOTENCY_PATHWAYS	WP_EMBRYONIC_STEM_CELL_PLURIPOTENCY_PATHWAYS	116	0.441879162465599	1.35236738413603	0.00144504331610459	0.0158844272585003	0.0113608981774424	7989	tags=61%, list=42%, signal=36%	IL6ST/FGF2/SMAD4/FGFR1/AKT3/FGF10/LIFR/JAK1/BMPR1A/LRP6/PDGFRA/FGF9/FZD1/PIK3CD/STAT3/FGF7/SMAD9/PTEN/APC/FGF13/SMAD7/PTPN11/GAB1/GRB2/MAP2K5/BMPR2/PDGFRB/FZD4/FZD8/FGF16/WNT2B/RAF1/FZD7/ACVR1/FGF18/MTOR/SMAD1/FGF14/WNT5B/AKT2/DVL2/SOS1/SMAD5/BMP4/WNT1/CTNNB1/MAPK4/MAPK12/MAPK1/AKT1/WNT9B/WNT10B/FGF20/MAP2K6/GSK3B/ELK1/ACTR2/ARAF/JUN/FGF1/MAPK7/BRAF/WNT11/NOG/HNF1A/EGF/FGFR2/LIF/FGF17/MDM2/FGF6
KEGG_ASTHMA	KEGG_ASTHMA	KEGG_ASTHMA	28	0.58472359351358	1.58513012755881	0.00147375725867195	0.0160921288906459	0.0115094510371517	5274	tags=68%, list=28%, signal=49%	CD40LG/HLA-DOA/HLA-DPA1/MS4A2/HLA-DMB/HLA-DQA1/HLA-DPB1/HLA-DRA/HLA-DOB/IL10/HLA-DQB1/HLA-DRB1/FCER1A/HLA-DMA/HLA-DRB5/FCER1G/HLA-DQA2/EPX/IL13
REACTOME_SIGNALING_BY_CSF1_M_CSF_IN_MYELOID_CELLS	REACTOME_SIGNALING_BY_CSF1_M_CSF_IN_MYELOID_CELLS	REACTOME_SIGNALING_BY_CSF1_M_CSF_IN_MYELOID_CELLS	31	0.568735666206662	1.56258584804561	0.00148780448733723	0.0161860048622401	0.0115765932348044	1991	tags=48%, list=10%, signal=43%	FYN/GAB3/GRAP2/GAB2/CSF1R/CBL/PIK3CD/PIK3R1/IL34/STAT3/PIK3CA/HCK/CSF1/PTPN11/GRB2
KEGG_AXON_GUIDANCE	KEGG_AXON_GUIDANCE	KEGG_AXON_GUIDANCE	128	0.430175969771611	1.32146878549006	0.0015002671684057	0.0162620200370983	0.0116309609905598	6165	tags=48%, list=32%, signal=33%	DPYSL2/SLIT2/EPHA3/ABL1/FYN/ROCK1/SEMA6D/NFATC3/CFL2/PPP3CC/NTNG1/PLXNC1/EPHB1/UNC5C/NFATC1/CXCR4/NFATC2/CXCL12/SEMA3G/ROCK2/PPP3CB/NTN1/ROBO1/EPHA6/ARHGEF12/SEMA3E/PAK3/NFATC4/EPHA7/EPHA5/ITGB1/LRRC4C/NCK1/NRP1/SEMA4D/SLIT3/ABLIM2/DCC/SEMA3A/UNC5A/RHOA/SRGAP1/SEMA4C/RGS3/L1CAM/SEMA6B/RASA1/SLIT1/NFAT5/MAPK1/NTN3/PPP3CA/SEMA6C/SRGAP2/SEMA3D/PAK2/KRAS/GNAI2/GSK3B/ABLIM1/ROBO2
PID_ARF6_PATHWAY	PID_ARF6_PATHWAY	PID_ARF6_PATHWAY	35	0.549391530858384	1.52843742284392	0.00152324028067091	0.0163322152837279	0.0116811662032829	3963	tags=51%, list=21%, signal=41%	IQSEC1/GULP1/ARRB2/IPCEF1/HGF/AGTR1/KIF13B/ITGB3/GNA14/GNAQ/CYTH3/ACAP1/NCK1/ACAP2/TSHR/LHCGR/GNA11/ARRB1
PID_ARF6_TRAFFICKING_PATHWAY	PID_ARF6_TRAFFICKING_PATHWAY	PID_ARF6_TRAFFICKING_PATHWAY	49	0.510018239787271	1.46211660042786	0.00152019380010957	0.0163322152837279	0.0116811662032829	6418	tags=63%, list=34%, signal=42%	ITGA7/ITGA9/SLC2A4/ITGA4/EDNRB/EXOC6/AVPR2/PIP5K1C/AGTR1/ITGA1/BIN1/ITGA8/ACAP1/EXOC5/ITGB1/CPE/TSHR/ITGA10/SPAG9/IL2RA/ITGAV/ASAP2/EXOC7/CTNNB1/ITGA5/CTNNA1/EXOC2/ADRB2/ITGA11/EXOC4/CLTC
KEGG_SMALL_CELL_LUNG_CANCER	KEGG_SMALL_CELL_LUNG_CANCER	KEGG_SMALL_CELL_LUNG_CANCER	84	0.46038436541387	1.38328116066566	0.00151867512498459	0.0163322152837279	0.0116811662032829	6061	tags=51%, list=32%, signal=35%	BCL2/RARB/AKT3/PIAS1/PIK3R5/PIK3CG/COL4A4/RXRG/LAMA2/CDKN1B/LAMB2/TRAF1/PIK3CD/PIK3R1/PIK3R3/LAMC1/PTEN/PIAS2/PIK3CA/LAMA4/ITGB1/CHUK/NFKB1/MAX/APAF1/BIRC3/TRAF5/BIRC2/NOS2/ITGAV/AKT2/TRAF6/COL4A2/TRAF3/COL4A1/PIK3CB/AKT1/CDK6/CDK4/RXRB/LAMB1/IKBKG/LAMC3
WP_HIPPOCAMPAL_SYNAPTOGENESIS_AND_NEUROGENESIS	WP_HIPPOCAMPAL_SYNAPTOGENESIS_AND_NEUROGENESIS	WP_HIPPOCAMPAL_SYNAPTOGENESIS_AND_NEUROGENESIS	27	0.593966501052275	1.60207158524357	0.00153091017130873	0.0163554072258523	0.0116977535997767	3327	tags=56%, list=17%, signal=46%	BCL2/NRXN1/NCAM1/CAMK4/NRXN2/PPARGC1A/CAMKK2/BDNF/CREB1/CCND2/RPS6KA5/CAMK2A/MAPK14/NGF/PRKCA
REACTOME_ROLE_OF_LAT2_NTAL_LAB_ON_CALCIUM_MOBILIZATION	REACTOME_ROLE_OF_LAT2_NTAL_LAB_ON_CALCIUM_MOBILIZATION	REACTOME_ROLE_OF_LAT2_NTAL_LAB_ON_CALCIUM_MOBILIZATION	16	0.665639188845436	1.66703551186304	0.00154805885958205	0.0163620455977177	0.0117025015120306	5624	tags=88%, list=29%, signal=62%	FYN/GAB2/LAT2/PIK3R1/MS4A2/PIK3CA/GRB2/PDPK1/FCER1A/SYK/SOS1/FCER1G/PIK3CB/LYN
REACTOME_REGULATION_OF_MECP2_EXPRESSION_AND_ACTIVITY	REACTOME_REGULATION_OF_MECP2_EXPRESSION_AND_ACTIVITY	REACTOME_REGULATION_OF_MECP2_EXPRESSION_AND_ACTIVITY	31	0.5680989428049	1.56083646773446	0.00154324991713109	0.0163620455977177	0.0117025015120306	2769	tags=48%, list=14%, signal=41%	TNRC6C/CAMK4/AGO3/MECP2/LBR/SIN3A/CAMK2D/CREB1/NCOR2/HIPK2/TNRC6B/NCOR1/TBL1X/CAMK2A/AGO1
REACTOME_L1CAM_INTERACTIONS	REACTOME_L1CAM_INTERACTIONS	REACTOME_L1CAM_INTERACTIONS	117	0.439249160571477	1.34439565873579	0.00153708308429541	0.0163620455977177	0.0117025015120306	6764	tags=53%, list=35%, signal=34%	DPYSL2/NCAM1/ANK2/FGFR1/RPS6KA2/SCN7A/SPTBN4/ITGA9/CNTNAP1/CNTN1/AP2A2/CHL1/SCN1B/NFASC/SCN2B/ITGA1/CNTN2/ITGB3/SCN4A/LAMC1/SCN11A/NRP2/RPS6KA5/SCN4B/SCN3B/DNM3/ITGB1/TUBA1A/NRP1/SCN3A/RANBP9/RPS6KA3/SPTAN1/SDCBP/ITGA10/TUBB2B/DCX/SPTBN1/SH3GL2/ITGAV/DNM1/MSN/L1CAM/NUMB/RDX/ITGA5/MAPK1/DLG4/NRCAM/SPTA1/GAP43/AP2B1/LAMB1/TUBA1B/KCNQ3/CNTN6/CLTC/HSPA8/PAK1/ANK1/DLG1/SCN2A
REACTOME_RAC3_GTPASE_CYCLE	REACTOME_RAC3_GTPASE_CYCLE	REACTOME_RAC3_GTPASE_CYCLE	91	0.452734847280253	1.36716910224167	0.00157389901072944	0.0165761704321505	0.0118556483898918	6691	tags=52%, list=35%, signal=34%	DOCK10/NCKAP1L/RAPGEF1/FERMT2/SWAP70/ABI2/GIT2/ARHGAP35/LBR/ARHGAP15/CYBB/OPHN1/PIK3R1/MCAM/ARHGAP5/ARHGAP26/ARHGAP17/ARHGAP6/ITGB1/PREX1/WASF2/SNAP23/SLITRK5/NCF1/SLITRK3/TAOK3/ARHGAP1/ABL2/SYDE1/TRIO/LEMD3/LMAN1/ESYT1/ABR/ARHGAP42/ARHGAP21/CYFIP1/SRGAP2/NCF2/PAK2/OCRL/VRK2/CAV1/TMPO/NCKAP1/PAK1/NCF4
REACTOME_CD28_CO_STIMULATION	REACTOME_CD28_CO_STIMULATION	REACTOME_CD28_CO_STIMULATION	33	0.561839908722725	1.55428280489685	0.0015970934715929	0.0167019986289821	0.011945643534746	6657	tags=73%, list=35%, signal=48%	MAP3K14/FYN/CD28/AKT3/GRAP2/PAK3/PIK3R1/PIK3R3/PIK3CA/GRB2/LCK/PDPK1/MTOR/CD86/MAPKAP1/AKT2/VAV1/AKT1/RICTOR/PAK2/LYN/CD80/MAP3K8/PAK1
WP_ENERGY_METABOLISM	WP_ENERGY_METABOLISM	WP_ENERGY_METABOLISM	47	0.526621144632968	1.50410438796509	0.00159389928464972	0.0167019986289821	0.011945643534746	6273	tags=62%, list=33%, signal=42%	MEF2C/SIRT1/CAMK4/MEF2D/PPP3CC/MEF2A/PPARGC1A/PPP3CB/FOXO3/NCOA1/PRKAG2/CREB1/ATF2/NRF1/PPARA/MED1/MAPK14/SIRT3/PRKAA2/PRKAB1/PRKAA1/PPP3CA/PPRC1/EP300/FOXO1/PRKAB2/GABPA/GSK3B/TFAM
WP_PATHWAYS_AFFECTED_IN_ADENOID_CYSTIC_CARCINOMA	WP_PATHWAYS_AFFECTED_IN_ADENOID_CYSTIC_CARCINOMA	WP_PATHWAYS_AFFECTED_IN_ADENOID_CYSTIC_CARCINOMA	62	0.488828075453685	1.43126515174602	0.00163075204150606	0.0169941528535895	0.0121545987802742	6377	tags=61%, list=33%, signal=41%	ARID5B/ATM/JMJD1C/NFIB/SMARCA2/MYBL1/FOXO3/KMT2C/MORF4L1/BCOR/PTEN/PIK3CA/CREBBP/NSD1/FOXP2/SETD2/ARID4B/MAGI2/ATRX/FGF16/NCOR1/TLK1/MAX/RAF1/SMC1A/KAT6A/IL17RD/MGA/BRD1/KANSL1/INSRR/EP300/AKT1/SRCAP/BCORL1/ARID1A/PRKDC/CNTN6
REACTOME_NOTCH_HLH_TRANSCRIPTION_PATHWAY	REACTOME_NOTCH_HLH_TRANSCRIPTION_PATHWAY	REACTOME_NOTCH_HLH_TRANSCRIPTION_PATHWAY	28	0.58125859657845	1.57573684995773	0.00165913322263141	0.0170539920991962	0.0121973971490973	2552	tags=46%, list=13%, signal=40%	HDAC9/HDAC4/MAML2/HDAC5/MAML1/NOTCH2/RBPJ/NCOR2/CREBBP/NCOR1/TBL1X/NOTCH4/MAMLD1
KEGG_MEDICUS_PATHOGEN_HCMV_UL33_TO_GNB_G_RHO_SIGNALING_PATHWAY	KEGG_MEDICUS_PATHOGEN_HCMV_UL33_TO_GNB_G_RHO_SIGNALING_PATHWAY	KEGG_MEDICUS_PATHOGEN_HCMV_UL33_TO_GNB_G_RHO_SIGNALING_PATHWAY	33	0.560703253839493	1.55113834485996	0.00167094670062832	0.0170539920991962	0.0121973971490973	6089	tags=67%, list=32%, signal=46%	GNG2/GNG7/CREB5/GNG11/CREB1/ATF2/GNB4/MAPK14/GNGT2/RHOA/GNG8/CREB3L2/CREB3L1/GNB5/GNG12/GNB3/MAPK12/MAPK11/GNG4/MAP2K6/GNB1/CREB3
PID_RET_PATHWAY	PID_RET_PATHWAY	PID_RET_PATHWAY	38	0.537242494496308	1.5073965829943	0.00164917842329562	0.0170539920991962	0.0121973971490973	4921	tags=61%, list=26%, signal=45%	DOK6/GFRA1/RAP1A/IRS2/DOK5/PIK3R1/CREB1/PIK3CA/PTPN11/GAB1/GRB2/NCK1/FRS2/RHOA/GDNF/PRKCA/MAPK8/RET/SOS1/RASA1/MAPK1/CRK/PRKACA
WP_TCELL_ANTIGEN_RECEPTOR_TCR_PATHWAY_DURING_STAPHYLOCOCCUS_AUREUS_INFECTION	WP_TCELL_ANTIGEN_RECEPTOR_TCR_PATHWAY_DURING_STAPHYLOCOCCUS_AUREUS_INFECTION	WP_TCELL_ANTIGEN_RECEPTOR_TCR_PATHWAY_DURING_STAPHYLOCOCCUS_AUREUS_INFECTION	62	0.488639286636112	1.43071238714595	0.00166760480722706	0.0170539920991962	0.0121973971490973	6744	tags=66%, list=35%, signal=43%	MAP3K14/FYN/CD28/GRAP2/PTPRC/ITK/NFATC2/CD4/CD40LG/CBL/LCP2/PIK3CA/MAPK9/MALT1/GRB2/LCK/NCK1/CHUK/ZAP70/NFKB1/IL10/CD8A/PDCD1/RAF1/ICOS/SOS1/CTLA4/AKT1/CD3D/PRKCQ/IL2/MAP3K7/CDK4/CALM1/IKBKG/GSK3B/MAP3K8/JUN/PAK1/PLCG1/DLG1
KEGG_LONG_TERM_POTENTIATION	KEGG_LONG_TERM_POTENTIATION	KEGG_LONG_TERM_POTENTIATION	70	0.470867865233796	1.39338721652306	0.00166760480722706	0.0170539920991962	0.0121973971490973	5054	tags=50%, list=26%, signal=37%	RPS6KA2/CAMK4/PRKCB/PPP3CC/PPP1R12A/PLCB4/CACNA1C/ITPR1/RAP1A/PPP3CB/RAP1B/CAMK2D/GNAQ/ITPR2/CREBBP/PRKACB/PLCB2/CAMK2A/RPS6KA3/PLCB1/GRIN2C/RAF1/GRIN2A/PRKCA/CALM3/CALM2/PPP1R1A/PPP1CC/PPP1CB/MAPK1/GRIA1/PRKACA/PPP3CA/GRIA2/EP300
WP_FRAGILE_X_SYNDROME	WP_FRAGILE_X_SYNDROME	WP_FRAGILE_X_SYNDROME	121	0.429478000076738	1.31792308342529	0.0016659388683587	0.0170539920991962	0.0121973971490973	5675	tags=49%, list=30%, signal=35%	CAMK1/MAP1B/FYN/CAMK4/AKAP5/NTRK2/EIF4EBP2/ITPR1/CNR1/MECP2/PRKAR1A/BDNF/CREB1/PTEN/CPT1A/PTPN11/DUSP3/GAB1/GRB2/RPTOR/SYNGAP1/CAMK2A/PLCB1/RAF1/GRIN2A/MTOR/PTPN5/ALDH3A2/SHANK1/PRKCA/PPP2R5B/MAP1LC3B/APP/EEF1A1/CYFIP2/DNM1/TSC2/GRIP2/SOS1/GPHN/MAPK1/GRIA1/HCN1/PRKACA/PPP3CA/KCNC1/PIK3CB/DLG4/RHEB/GRIA2/AKT1/DICER1/CYFIP1/GABRB2/RPS6KB1/SH3GL3/KRAS/AGO2/AP2B1
WP_OXIDATIVE_DAMAGE_RESPONSE	WP_OXIDATIVE_DAMAGE_RESPONSE	WP_OXIDATIVE_DAMAGE_RESPONSE	40	0.527374182135698	1.48703655773671	0.00168434684638379	0.0170904868392273	0.012223499004629	4169	tags=48%, list=22%, signal=37%	BCL2/C5/CDKN1B/C4B/TRAF1/C5AR1/C3AR1/C1R/TNFRSF1B/NFKB1/C1S/APAF1/C1QC/MAP3K1/C1QB/CR2/C1QA/TRAF6/TRAF3
REACTOME_TRANSCRIPTIONAL_REGULATION_BY_MECP2	REACTOME_TRANSCRIPTIONAL_REGULATION_BY_MECP2	REACTOME_TRANSCRIPTIONAL_REGULATION_BY_MECP2	61	0.486883479244162	1.4225774382454	0.00168603119323017	0.0170904868392273	0.012223499004629	5028	tags=49%, list=26%, signal=36%	TNRC6C/MEF2C/CAMK4/TRPC3/AGO3/MECP2/FKBP5/LBR/SIN3A/CAMK2D/SLC2A3/BDNF/CREB1/PTEN/NCOR2/HIPK2/TNRC6B/NCOR1/TBL1X/CAMK2A/AGO1/GRIN2A/PTPN4/SGK1/PTPN1/HTT/AGO4/PRKACA/DLL1/GRIA2
WP_PI3KAKTMTOR_SIGNALING_AND_THERAPEUTIC_OPPORTUNITIES_IN_PROSTATE_CANCER	WP_PI3KAKTMTOR_SIGNALING_AND_THERAPEUTIC_OPPORTUNITIES_IN_PROSTATE_CANCER	WP_PI3KAKTMTOR_SIGNALING_AND_THERAPEUTIC_OPPORTUNITIES_IN_PROSTATE_CANCER	32	0.557654530833996	1.53851846787787	0.00174479996293773	0.0175662911522883	0.012563804907077	6365	tags=75%, list=33%, signal=50%	PIK3CG/CDKN1B/FOXO3/PIK3R1/PIK3R3/PTEN/PIK3CA/NOS3/RPTOR/MTOR/MAPKAP1/TSC2/RB1CC1/TFEB/FOXO4/PIK3CB/RHEB/AKT1/FOXO1/ATG13/RICTOR/KRAS/GSK3B/GRB10
WP_GASTRIN_SIGNALING	WP_GASTRIN_SIGNALING	WP_GASTRIN_SIGNALING	114	0.438652511693979	1.34192228137816	0.00173957079221963	0.0175662911522883	0.012563804907077	6051	tags=48%, list=32%, signal=33%	TCF4/MEF2C/FYN/ROCK1/MEF2D/JAK2/HDC/ARRB2/CDKN1B/FOXO3/KIT/PRKD1/PIK3R1/PIK3R3/CREB1/GNAQ/STAT3/PIK3CA/MAPK9/PTPN11/GRB2/ITGB1/ATF2/CHUK/NFKB1/EGR1/PRKCH/MAPK14/RAF1/BIRC3/BIRC2/MTOR/RHOA/PRKCE/PRKCA/TJP1/CHGA/MAPK8/ARRB1/KAT5/SOS1/CTNNB1/MAPK1/CRK/PRKACA/AKT1/FOXO1/PRKCQ/KLF4/IL2/RPS6KB1/KRAS/SP1/GSK3B/ELK1
KEGG_MEDICUS_PATHOGEN_KSHV_VGPCR_TO_GNB_G_PI3K_JNK_SIGNALING_PATHWAY	KEGG_MEDICUS_PATHOGEN_KSHV_VGPCR_TO_GNB_G_PI3K_JNK_SIGNALING_PATHWAY	KEGG_MEDICUS_PATHOGEN_KSHV_VGPCR_TO_GNB_G_PI3K_JNK_SIGNALING_PATHWAY	29	0.569512060086647	1.54950175130394	0.00175182129075639	0.0175773960592786	0.0125717473853001	6071	tags=66%, list=32%, signal=45%	GNG2/PIK3R6/PIK3R5/PIK3CG/GNG7/GNG11/MAPK9/PREX1/NFKB1/GNB4/GNGT2/GNG8/MAPK8/GNB5/GNG12/GNB3/GNG4/GNB1/IL6
REACTOME_TNF_RECEPTOR_SUPERFAMILY_TNFSF_MEMBERS_MEDIATING_NON_CANONICAL_NF_KB_PATHWAY	REACTOME_TNF_RECEPTOR_SUPERFAMILY_TNFSF_MEMBERS_MEDIATING_NON_CANONICAL_NF_KB_PATHWAY	REACTOME_TNF_RECEPTOR_SUPERFAMILY_TNFSF_MEMBERS_MEDIATING_NON_CANONICAL_NF_KB_PATHWAY	17	0.657237927501578	1.66674525552076	0.00177142458088693	0.0176684468909853	0.0126368689796237	4188	tags=71%, list=22%, signal=55%	MAP3K14/CD40LG/TNFSF12/LTA/BIRC3/LTB/BIRC2/TNFSF13B/TNFRSF13C/TNFRSF11A/TRAF3/TNFSF14
REACTOME_EICOSANOID_LIGAND_BINDING_RECEPTORS	REACTOME_EICOSANOID_LIGAND_BINDING_RECEPTORS	REACTOME_EICOSANOID_LIGAND_BINDING_RECEPTORS	15	0.661918062860229	1.63507142755597	0.00178779298050498	0.0176684468909853	0.0126368689796237	5181	tags=73%, list=27%, signal=54%	CYSLTR1/GPR17/PTGER3/PTGFR/CYSLTR2/PTGER2/OXER1/PTGDR/TBXA2R/PTGIR/PTGER4
KEGG_MEDICUS_VARIANT_MUTATION_ACTIVATED_GNAS_TO_CRHR_PKA_ACTH_SIGNALING_PATHWAY	KEGG_MEDICUS_VARIANT_MUTATION_ACTIVATED_GNAS_TO_CRHR_PKA_ACTH_SIGNALING_PATHWAY	KEGG_MEDICUS_VARIANT_MUTATION_ACTIVATED_GNAS_TO_CRHR_PKA_ACTH_SIGNALING_PATHWAY	24	0.577699103351017	1.53942517755185	0.00179069803833502	0.0176684468909853	0.0126368689796237	4076	tags=54%, list=21%, signal=43%	ADCY2/ADCY5/ADCY4/CREB5/ADCY9/ADCY3/CREB1/POMC/ATF2/PRKACB/CREB3L2/CREB3L1/ADCY6
KEGG_PRIMARY_IMMUNODEFICIENCY	KEGG_PRIMARY_IMMUNODEFICIENCY	KEGG_PRIMARY_IMMUNODEFICIENCY	35	0.546392862149952	1.52009496174788	0.00178172660527723	0.0176684468909853	0.0126368689796237	5923	tags=66%, list=31%, signal=45%	PTPRC/BTK/CD4/CD40LG/CIITA/RFXAP/LCK/CD3E/RFX5/ZAP70/CD8A/TNFRSF13C/TNFRSF13B/CD8B/AICDA/ICOS/IL7R/CD19/JAK3/CD3D/CD79A/IL2RG/IKBKG
REACTOME_NCAM_SIGNALING_FOR_NEURITE_OUT_GROWTH	REACTOME_NCAM_SIGNALING_FOR_NEURITE_OUT_GROWTH	REACTOME_NCAM_SIGNALING_FOR_NEURITE_OUT_GROWTH	63	0.48597209947389	1.42372243595009	0.00179658954918436	0.0176684468909853	0.0126368689796237	5865	tags=56%, list=31%, signal=39%	NCAM1/FYN/FGFR1/GFRA2/SPTBN4/GFRA1/COL4A4/CACNA1C/CACNB4/CNTN2/CREB1/COL4A3/ST8SIA4/RPS6KA5/GRB2/COL6A3/SPTAN1/COL6A1/CACNA1H/COL6A2/GDNF/SPTBN1/PTPRA/COL4A2/SOS1/COL4A1/COL3A1/NRTN/COL6A6/CACNB2/MAPK1/SPTA1/KRAS/PSPN/COL5A2
REACTOME_ORGANELLE_BIOGENESIS_AND_MAINTENANCE	REACTOME_ORGANELLE_BIOGENESIS_AND_MAINTENANCE	REACTOME_ORGANELLE_BIOGENESIS_AND_MAINTENANCE	263	0.389688858341875	1.22904933252634	0.00179479475442993	0.0176684468909853	0.0126368689796237	8893	tags=62%, list=46%, signal=34%	PRKAR2B/MEF2C/PKD2/CAMK4/MEF2D/CRTC3/PKD1/TTBK2/PPARGC1A/EXOC6/PCM1/HAUS4/DYNC2H1/NCOA1/NCOA2/PRKAG2/ASAP1/CC2D2A/CREB1/CREBBP/PAFAH1B1/KIF17/EXOC5/CHD9/UNC119B/TUBA1A/ATF2/RAB11FIP3/NCOR1/TBL1X/ARL13B/NRF1/PPARA/IFT81/CDK5RAP2/CLUAP1/MED1/C2CD3/TRIP11/MAPK14/BBS9/IFT122/SDCCAG8/IFT57/APOOL/ALMS1/TUBB2B/SIRT3/CCP110/HCFC1/CNTRL/CEP57/DYNC1H1/SMARCD3/BBS4/CLASP1/BBS10/PRKAA2/WDR19/KIF3B/IFT88/TNPO…
KEGG_MEDICUS_VARIANT_MLL_AF4_FUSION_TO_TRANSCRIPTIONAL_ACTIVATION	KEGG_MEDICUS_VARIANT_MLL_AF4_FUSION_TO_TRANSCRIPTIONAL_ACTIVATION	KEGG_MEDICUS_VARIANT_MLL_AF4_FUSION_TO_TRANSCRIPTIONAL_ACTIVATION	26	0.581246095682238	1.56220040382435	0.00180743415410902	0.0177164337878013	0.0126711902831058	7470	tags=85%, list=39%, signal=52%	MEF2C/FLT3/JMJD1C/KMT2A/PBX3/CDKN1B/CDK14/BMP2K/MLLT1/MLLT3/SMAD1/CCNT1/PROM1/HOXA9/LMO2/AFF1/RUNX2/IGF1R/HOXA10/KDM6A/DOT1L/KLF3
BIOCARTA_AMAN_PATHWAY	BIOCARTA_AMAN_PATHWAY	BIOCARTA_AMAN_PATHWAY	15	0.661611530417344	1.63431423045394	0.00182562951957565	0.0178356848874722	0.0127564813407474	3905	tags=60%, list=20%, signal=48%	B3GALT2/ST8SIA4/MAN1A1/MAN2A2/MAN1A2/FUT4/B3GALT1/FUT7/MAN2B1
WP_IL4_SIGNALING	WP_IL4_SIGNALING	WP_IL4_SIGNALING	54	0.493702155695025	1.42982311484075	0.00183161073760236	0.0178356848874722	0.0127564813407474	6396	tags=63%, list=33%, signal=42%	STAT5B/JAK2/GAB2/JAK1/SOCS5/IRS2/CBL/PIK3CD/PIK3R1/STAT3/STAT5A/PIK3CA/PTPN11/GRB2/DOK2/ATF2/NFIL3/CHUK/NFKB1/MAPK14/FLNA/SOS1/MAPK1/JAK3/EP300/AKT1/RPS6KB1/MAPK11/SOCS3/IL2RG/INPP5D/ELK1/SOCS1/TYK2
REACTOME_INTERLEUKIN_RECEPTOR_SHC_SIGNALING	REACTOME_INTERLEUKIN_RECEPTOR_SHC_SIGNALING	REACTOME_INTERLEUKIN_RECEPTOR_SHC_SIGNALING	27	0.58902378227117	1.58873987495515	0.00184636691675727	0.0178573058062711	0.0127719451061688	6009	tags=74%, list=31%, signal=51%	JAK2/GAB2/JAK1/CSF2RB/CSF2RA/IL5RA/PIK3CD/PIK3R1/PIK3R3/IL3RA/PIK3CA/GRB2/IL2RB/IL2RA/SOS1/JAK3/PIK3CB/IL2/IL2RG/INPP5D
PID_RAC1_REG_PATHWAY	PID_RAC1_REG_PATHWAY	PID_RAC1_REG_PATHWAY	38	0.534438632441411	1.49952949853238	0.00185186875027997	0.0178573058062711	0.0127719451061688	4821	tags=53%, list=25%, signal=39%	DOCK2/ELMO1/PREX2/SPATA13/ARHGEF6/RASGRF2/ARHGEF25/DOCK1/ARHGAP9/ARHGAP17/TIAM2/PREX1/EPS8/CHN1/ARHGAP1/TRIO/ARHGEF2/SOS1/ABR/VAV1
KEGG_CHRONIC_MYELOID_LEUKEMIA	KEGG_CHRONIC_MYELOID_LEUKEMIA	KEGG_CHRONIC_MYELOID_LEUKEMIA	73	0.469486809902437	1.39172893992498	0.00185186875027997	0.0178573058062711	0.0127719451061688	6079	tags=52%, list=32%, signal=36%	STAT5B/ABL1/SMAD4/AKT3/TGFBR2/GAB2/PIK3R5/PIK3CG/CDKN1B/TGFB3/SOS2/CBL/PIK3CD/PIK3R1/PIK3R3/TGFBR1/STAT5A/PIK3CA/PTPN11/GRB2/CHUK/NFKB1/TGFB2/RAF1/SHC2/AKT2/CBLB/SOS1/SHC4/MAPK1/CRK/PIK3CB/AKT1/CDK6/CDK4/KRAS/IKBKG/CTBP2
PID_PI3KCI_PATHWAY	PID_PI3KCI_PATHWAY	PID_PI3KCI_PATHWAY	48	0.516160919521071	1.47727038061682	0.00187029515373272	0.0179766233222854	0.0128572836662669	5631	tags=58%, list=29%, signal=41%	FYN/BTK/PIK3R6/PIK3R5/PIK3CG/ITK/RAP1A/FOXO3/PIK3CD/PIK3R1/PIK3R3/PTEN/PIK3CA/HCK/CYTH3/CYTH1/LCK/ZAP70/PDPK1/RHOA/SGK1/SYK/BLK/PLEKHA2/PIK3CB/FGR/LYN/KRAS
WP_REGULATION_OF_WNT_BCATENIN_SIGNALING_BY_SMALL_MOLECULE_COMPOUNDS	WP_REGULATION_OF_WNT_BCATENIN_SIGNALING_BY_SMALL_MOLECULE_COMPOUNDS	WP_REGULATION_OF_WNT_BCATENIN_SIGNALING_BY_SMALL_MOLECULE_COMPOUNDS	17	0.655242244560079	1.66168423433637	0.0019026400343161	0.018169906437038	0.0129955240793701	6270	tags=94%, list=33%, signal=63%	TCF4/FZD1/LEF1/LRP1/APC/FZD8/TNKS/FZD7/CSNK1A1/DVL2/WNT1/CTNNB1/SFRP4/GSK3B/DKK3/MBOAT1
REACTOME_SIGNALING_BY_KIT_IN_DISEASE	REACTOME_SIGNALING_BY_KIT_IN_DISEASE	REACTOME_SIGNALING_BY_KIT_IN_DISEASE	20	0.615954918038375	1.59969953036638	0.00189685106869445	0.018169906437038	0.0129955240793701	2073	tags=55%, list=11%, signal=49%	STAT5B/FYN/JAK2/KIT/PIK3R1/PIK3R3/STAT3/STAT5A/PIK3CA/GRB2/LCK
KEGG_MEDICUS_PATHOGEN_HCMV_US28_TO_GNB_G_PI3K_NFKB_SIGNALING_PATHWAY	KEGG_MEDICUS_PATHOGEN_HCMV_US28_TO_GNB_G_PI3K_NFKB_SIGNALING_PATHWAY	KEGG_MEDICUS_PATHOGEN_HCMV_US28_TO_GNB_G_PI3K_NFKB_SIGNALING_PATHWAY	31	0.562926535698407	1.546625419219	0.00191306870917664	0.0182109425200469	0.013024874005123	6071	tags=68%, list=32%, signal=46%	GNG2/AKT3/GNG7/PIK3CD/GNG11/PIK3CA/CHUK/NFKB1/GNB4/GNGT2/GNG8/AKT2/GNB5/GNG12/GNB3/PIK3CB/AKT1/GNG4/IKBKG/GNB1/IL6
WP_TGFBETA_RECEPTOR_SIGNALING_IN_SKELETAL_DYSPLASIAS	WP_TGFBETA_RECEPTOR_SIGNALING_IN_SKELETAL_DYSPLASIAS	WP_TGFBETA_RECEPTOR_SIGNALING_IN_SKELETAL_DYSPLASIAS	58	0.488834781733198	1.4234009216881	0.00194436387496096	0.0182745592045381	0.0130703740828488	7907	tags=71%, list=41%, signal=42%	SMAD4/ZEB2/TGFBR2/JAK1/LTBP3/ADAMTS10/SKI/SMAD2/FBN1/LEF1/TGFBR1/STAT3/SMAD9/MAPK9/CREBBP/SMAD7/LEFTY2/TFE3/NFKB1/RUNX3/THBS1/SMAD1/LTBP1/TGFBR3/SMAD5/BMP4/WNT1/CTNNB1/EP300/ZFYVE9/ENG/RUNX2/JUN/ZNF423/STAT1/SKIL/NOG/MAPK3/IFNG/EGF/LIF
WP_COMPLEMENT_AND_COAGULATION_CASCADES	WP_COMPLEMENT_AND_COAGULATION_CASCADES	WP_COMPLEMENT_AND_COAGULATION_CASCADES	58	0.488444037807844	1.42226314409069	0.00194436387496096	0.0182745592045381	0.0130703740828488	4407	tags=45%, list=23%, signal=35%	F8/F10/C7/VWF/CR1/PROS1/C4B/C5AR1/CLU/CFD/C3AR1/C1R/C1S/MASP1/C1QC/C1QB/MASP2/CR2/SERPING1/C1QA/LMAN1/F7/C3/C6/CFI/F2R
KEGG_ARRHYTHMOGENIC_RIGHT_VENTRICULAR_CARDIOMYOPATHY_ARVC	KEGG_ARRHYTHMOGENIC_RIGHT_VENTRICULAR_CARDIOMYOPATHY_ARVC	KEGG_ARRHYTHMOGENIC_RIGHT_VENTRICULAR_CARDIOMYOPATHY_ARVC	74	0.464007569430024	1.37570351854766	0.00194436387496096	0.0182745592045381	0.0130703740828488	6483	tags=58%, list=34%, signal=39%	SLC8A1/ITGA7/ITGA9/ITGA4/CACNA2D1/SGCB/CACNA1C/LAMA2/CACNB4/ITGA1/ITGA8/LEF1/ITGB3/SGCG/DMD/RYR2/CTNNA2/SGCD/ITGB1/TCF7L1/DES/ITGB7/ITGA10/CACNA2D4/SGCA/CACNA2D3/ITGAV/ATP2A2/TCF7/CTNNB1/CTNNA3/ITGA5/CACNB2/ACTN2/CACNG8/ACTN1/CTNNA1/ACTN4/ACTN3/ITGA11/ITGB5/CACNA2D2/GJA1
WP_ARRHYTHMOGENIC_RIGHT_VENTRICULAR_CARDIOMYOPATHY	WP_ARRHYTHMOGENIC_RIGHT_VENTRICULAR_CARDIOMYOPATHY	WP_ARRHYTHMOGENIC_RIGHT_VENTRICULAR_CARDIOMYOPATHY	74	0.464007569430024	1.37570351854766	0.00194436387496096	0.0182745592045381	0.0130703740828488	6483	tags=58%, list=34%, signal=39%	SLC8A1/ITGA7/ITGA9/ITGA4/CACNA2D1/SGCB/CACNA1C/LAMA2/CACNB4/ITGA1/ITGA8/LEF1/ITGB3/SGCG/DMD/RYR2/CTNNA2/SGCD/ITGB1/TCF7L1/DES/ITGB7/ITGA10/CACNA2D4/SGCA/CACNA2D3/ITGAV/ATP2A2/TCF7/CTNNB1/CTNNA3/ITGA5/CACNB2/ACTN2/CACNG8/ACTN1/CTNNA1/ACTN4/ACTN3/ITGA11/ITGB5/CACNA2D2/GJA1
WP_TGFBETA_RECEPTOR_SIGNALING	WP_TGFBETA_RECEPTOR_SIGNALING	WP_TGFBETA_RECEPTOR_SIGNALING	54	0.491439863073138	1.42327123280824	0.00197941884935215	0.0185453437936147	0.0132640452863777	7907	tags=70%, list=41%, signal=41%	SMAD4/ZEB2/TGFBR2/JAK1/SKI/SMAD2/LEF1/TGFBR1/STAT3/SMAD9/MAPK9/CREBBP/SMAD7/LEFTY2/TFE3/NFKB1/RUNX3/THBS1/SMAD1/LTBP1/TGFBR3/SMAD5/BMP4/WNT1/CTNNB1/EP300/ZFYVE9/ENG/RUNX2/JUN/ZNF423/STAT1/SKIL/NOG/MAPK3/IFNG/EGF/LIF
REACTOME_CGMP_EFFECTS	REACTOME_CGMP_EFFECTS	REACTOME_CGMP_EFFECTS	15	0.658736493957444	1.62721230918524	0.00203428980308162	0.0189994991042529	0.0135888673373675	1419	tags=47%, list=7%, signal=43%	PDE5A/PDE1A/PDE2A/KCNMA1/ITPR1/PRKG1/KCNMB1
WP_EGFEGFR_SIGNALING	WP_EGFEGFR_SIGNALING	WP_EGFEGFR_SIGNALING	162	0.418103825432594	1.29479058627724	0.00216440610994993	0.0201513672305683	0.0144127092225011	6736	tags=54%, list=35%, signal=36%	MAP3K3/MEF2C/STAT5B/ABL1/ROCK1/RPS6KA2/STXBP1/MEF2D/PRKCB/JAK2/GAB2/JAK1/MAP4K1/RAP1A/IQSEC1/MEF2A/SOS2/CBL/ASAP1/PIK3R1/CREB1/EPS15/STAT3/STAT5A/PTEN/MAPK9/RPS6KA5/NOS3/PTPN11/GAB1/GRB2/MAP2K5/DOK2/NCK1/EPS8/SPRY2/CAMK2A/RPS6KA3/PDPK1/MAPK14/RAF1/SYNJ1/MAP3K4/MTOR/PTPN5/MAP3K1/USP8/PRKCA/IQGAP1/PXDN/SH3GL2/MAPK8/ATF1/MAP3K2/CBLB/DNM1/SOS1/STAM2/TWIST1/FOXO4/RASA1/MAPK4/VAV1/MAPK1/CRK/AKT1/FOXO1/…
REACTOME_SIGNALING_BY_BMP	REACTOME_SIGNALING_BY_BMP	REACTOME_SIGNALING_BY_BMP	31	0.559879871338167	1.53825479135806	0.00221023572250424	0.0205137502994924	0.0146718937105709	4321	tags=52%, list=23%, signal=40%	SMAD4/CHRDL1/BMPR1A/FSTL1/SKI/ACVRL1/SMAD9/SMAD7/AMHR2/ZFYVE16/BMPR2/GREM2/SMAD1/SMURF2/TGFBR3/SMAD5
BIOCARTA_CALCINEURIN_PATHWAY	BIOCARTA_CALCINEURIN_PATHWAY	BIOCARTA_CALCINEURIN_PATHWAY	18	0.624391631793221	1.59780230877647	0.00223943599119586	0.0206667683289376	0.0147813356327472	5859	tags=83%, list=31%, signal=58%	NFATC3/PRKCB/PPP3CC/NFATC1/NFATC2/PPP3CB/NFATC4/GNAQ/SP3/PRKCA/CALM3/CALM2/PPP3CA/CALM1/SP1
REACTOME_RHOC_GTPASE_CYCLE	REACTOME_RHOC_GTPASE_CYCLE	REACTOME_RHOC_GTPASE_CYCLE	70	0.46689624307173	1.3816344341438	0.00224063952926529	0.0206667683289376	0.0147813356327472	7473	tags=61%, list=39%, signal=38%	AKAP13/ROCK1/STARD13/ARHGEF17/ARHGAP35/FMNL3/ROCK2/ARHGEF25/LBR/OPHN1/ARHGEF12/PIK3R1/MCAM/ARHGAP5/DLC1/ARHGAP26/STOM/PREX1/PKN1/ARHGEF40/ARHGAP1/RHOA/MYO9B/IQGAP1/LMAN1/ABR/ARHGEF11/STK10/DAAM1/ARHGEF10/ARHGAP21/ARHGAP18/PKN3/FMNL2/VAPB/CAV1/STX5/TMPO/PKN2/DIAPH1/VAMP3/SLK/MCF2
REACTOME_NEPHRIN_FAMILY_INTERACTIONS	REACTOME_NEPHRIN_FAMILY_INTERACTIONS	REACTOME_NEPHRIN_FAMILY_INTERACTIONS	22	0.600373281481521	1.5833678433757	0.00225643457126414	0.020748020670757	0.0148394491276227	5790	tags=73%, list=30%, signal=51%	FYN/KIRREL3/PIK3R1/PIK3CA/MAGI2/NCK1/SPTAN1/KIRREL2/IQGAP1/SPTBN1/ACTN2/NPHS1/PIK3CB/ACTN1/ACTN4/ACTN3
WP_HEART_DEVELOPMENT	WP_HEART_DEVELOPMENT	WP_HEART_DEVELOPMENT	44	0.522071147583625	1.4831878809986	0.00227539865847252	0.0207505888026964	0.0148412859131105	4850	tags=52%, list=25%, signal=39%	MEF2C/SMAD4/NFATC3/FGF10/NFATC1/GATA6/NFATC2/BMPR1A/SRF/NFATC4/PTPN11/TBX5/BMPR2/HAND2/ISL1/SMAD1/HAND1/PITX2/BMP4/VEGFB/CTNNB1/HEY2/MAPK1
REACTOME_IRS_MEDIATED_SIGNALLING	REACTOME_IRS_MEDIATED_SIGNALLING	REACTOME_IRS_MEDIATED_SIGNALLING	48	0.513652983469429	1.47009258100927	0.00227767405713099	0.0207505888026964	0.0148412859131105	4180	tags=48%, list=22%, signal=38%	FGF2/FGFR1/FLT3/KL/FGF10/GAB2/IRS2/FGF9/PIK3C3/PIK3R1/FGF7/PDE3B/PIK3CA/PTPN11/GAB1/GRB2/FGF16/FRS2/PDPK1/FGF18/PIK3R4/AKT2/SOS1
KEGG_APOPTOSIS	KEGG_APOPTOSIS	KEGG_APOPTOSIS	87	0.456453178041482	1.37556228782238	0.00227539865847252	0.0207505888026964	0.0148412859131105	5223	tags=43%, list=27%, signal=31%	BCL2/PRKAR2B/MAP3K14/ATM/AKT3/PPP3CC/PIK3R5/PIK3CG/CSF2RB/NTRK1/PPP3CB/PRKAR1A/PIK3CD/PIK3R1/PIK3R3/IL3RA/PIK3CA/IL1R1/PRKACB/CHUK/NFKB1/PRKAR2A/APAF1/BIRC3/BIRC2/NGF/IRAK4/FAS/CFLAR/AKT2/IRAK3/PRKACA/PPP3CA/PIK3CB/AKT1/RIPK1/FASLG
REACTOME_POTASSIUM_CHANNELS	REACTOME_POTASSIUM_CHANNELS	REACTOME_POTASSIUM_CHANNELS	103	0.443776138527186	1.35030572623197	0.00231239620206287	0.0210024976150665	0.0150214567383321	6474	tags=49%, list=34%, signal=32%	KCNN3/GNG2/KCNB1/KCNS2/KCNA2/KCNMA1/KCNAB2/KCNAB1/KCNA6/KCNH2/ABCC9/KCNA3/KCNJ8/KCNK2/GNG7/KCNQ5/ABCC8/KCNA1/GNG11/KCNMB1/KCNH3/KCNK3/KCNA5/KCNN2/KCNB2/KCNQ4/KCNJ5/KCND3/GNB4/KCNJ3/GNGT2/KCNJ12/GNG8/KCND1/GNB5/KCNC4/GNG12/GNB3/KCNK17/KCNJ2/HCN1/KCNC1/KCNH1/HCN2/GNG4/KCNQ3/GNB1/KCNJ11/KCNG3/KCNJ10
REACTOME_GLUCAGON_SIGNALING_IN_METABOLIC_REGULATION	REACTOME_GLUCAGON_SIGNALING_IN_METABOLIC_REGULATION	REACTOME_GLUCAGON_SIGNALING_IN_METABOLIC_REGULATION	33	0.552803549467203	1.52928447780816	0.00235645606416873	0.0212725669014624	0.0152146163413613	4921	tags=55%, list=26%, signal=41%	PRKAR2B/GNG2/ADCY2/ADCY5/ADCY4/GNG7/ADCY9/PRKAR1A/ADCY3/GNG11/PRKACB/PRKAR2A/GNB4/GNG8/ADCY6/GNG12/GNB3/PRKACA
WP_RENINANGIOTENSINALDOSTERONE_SYSTEM_RAAS	WP_RENINANGIOTENSINALDOSTERONE_SYSTEM_RAAS	WP_RENINANGIOTENSINALDOSTERONE_SYSTEM_RAAS	44	0.521138774498257	1.48053903808287	0.00234939375828211	0.0212725669014624	0.0152146163413613	4031	tags=48%, list=21%, signal=38%	CAMK1/CAMK4/ITPR1/CMA1/CREB5/AGTR1/CTSG/CAMK2D/CREB1/GNAQ/ITPR2/ATF2/PLCB2/CYP21A2/CAMK2A/CALM3/CALM2/ATF1/CREB3L2/CAMK1D/CREB3L1
WP_SYNAPTIC_SIGNALING_ASSOCIATED_WITH_AUTISM_SPECTRUM_DISORDER	WP_SYNAPTIC_SIGNALING_ASSOCIATED_WITH_AUTISM_SPECTRUM_DISORDER	WP_SYNAPTIC_SIGNALING_ASSOCIATED_WITH_AUTISM_SPECTRUM_DISORDER	49	0.501601136129711	1.43798650855042	0.00242581229520014	0.0218323106568013	0.0156149576131224	6025	tags=67%, list=31%, signal=46%	CAMK4/AKT3/NTRK2/CACNA1C/GRIN3A/PRKAG2/PIK3CD/PIK3R1/BDNF/PIK3R3/PTEN/PIK3CA/UBE3A/RPTOR/SYNGAP1/GRIN2C/GRIN2A/MTOR/PRKAA2/PRKAB1/AKT2/TSC2/PRKAA1/MAPK1/PIK3CB/DLG4/RHEB/AKT1/RPS6KB1/KRAS/PRKAB2/GSK3B/GRM1
REACTOME_SUMOYLATION_OF_INTRACELLULAR_RECEPTORS	REACTOME_SUMOYLATION_OF_INTRACELLULAR_RECEPTORS	REACTOME_SUMOYLATION_OF_INTRACELLULAR_RECEPTORS	30	0.567621890490225	1.55518775812734	0.00243555451325315	0.0218537670826643	0.0156303037295114	2940	tags=40%, list=15%, signal=34%	THRA/NR3C2/RORA/HDAC4/PIAS1/PGR/ESR1/NR5A2/PIAS2/NR3C1/PPARA/NR4A2
PID_LPA4_PATHWAY	PID_LPA4_PATHWAY	PID_LPA4_PATHWAY	15	0.653034218019224	1.6131265348549	0.00245254385818219	0.0219399254783166	0.0156919261439812	4921	tags=80%, list=26%, signal=59%	ADCY2/ADCY5/ADCY4/GNAL/ADCY9/ADCY3/CREB1/RPS6KA5/LPAR4/PRKCE/ADCY6/PRKACA
KEGG_ACUTE_MYELOID_LEUKEMIA	KEGG_ACUTE_MYELOID_LEUKEMIA	KEGG_ACUTE_MYELOID_LEUKEMIA	57	0.495098132739255	1.43978744067141	0.00246284688351366	0.0219659316637704	0.0157105263503416	5923	tags=60%, list=31%, signal=41%	STAT5B/RUNX1T1/FLT3/AKT3/ZBTB16/PIK3R5/PIK3CG/KIT/SOS2/PIK3CD/LEF1/PIK3R1/PIK3R3/STAT3/STAT5A/PIK3CA/GRB2/TCF7L1/CHUK/NFKB1/RAF1/SPI1/MTOR/AKT2/SOS1/TCF7/PIM2/MAPK1/PIK3CB/AKT1/RPS6KB1/RARA/KRAS/IKBKG
PID_ERBB4_PATHWAY	PID_ERBB4_PATHWAY	PID_ERBB4_PATHWAY	38	0.528411777556105	1.48261933123664	0.00249988148232194	0.0222294850374137	0.0158990256266173	4976	tags=58%, list=26%, signal=43%	STAT5B/LRIG1/FYN/JAK2/WWOX/PIK3CD/PIK3R1/PIK3R3/TAB2/STAT5A/PIK3CA/GRB2/NCOR1/PRLR/NRG2/YAP1/CBFA2T3/WWP1/NRG3/MAPK1/PIK3CB/DLG4
WP_MIRNA_TARGETS_IN_ECM_AND_MEMBRANE_RECEPTORS	WP_MIRNA_TARGETS_IN_ECM_AND_MEMBRANE_RECEPTORS	WP_MIRNA_TARGETS_IN_ECM_AND_MEMBRANE_RECEPTORS	22	0.597983725766843	1.57706585460425	0.0025175040103947	0.0222695670919652	0.0159276932098479	6874	tags=91%, list=36%, signal=58%	TNXB/LAMB2/SDC2/ITGA1/LAMC1/LAMA4/COL6A3/THBS1/COL6A1/COL6A2/COL4A2/COL4A1/COL3A1/COL1A2/COL5A2/ITGA11/ITGB5/COL5A1/FN1/THBS2
WP_IL2_SIGNALING	WP_IL2_SIGNALING	WP_IL2_SIGNALING	42	0.521224726846325	1.47751699680874	0.00253438170945597	0.0222695670919652	0.0159276932098479	5885	tags=64%, list=31%, signal=45%	BCL2/STAT5B/FYN/GAB2/JAK1/FOXO3/CBL/PIK3R1/STAT3/STAT5A/MAPT/CCND2/PTPN11/GRB2/LCK/RAF1/IL2RB/IL2RA/SYK/SOS1/MAPK1/JAK3/AKT1/IL2/RPS6KB1/SOCS3/IL2RG
REACTOME_VOLTAGE_GATED_POTASSIUM_CHANNELS	REACTOME_VOLTAGE_GATED_POTASSIUM_CHANNELS	REACTOME_VOLTAGE_GATED_POTASSIUM_CHANNELS	43	0.515970440241376	1.46434669371167	0.00253438170945597	0.0222695670919652	0.0159276932098479	2553	tags=35%, list=13%, signal=30%	KCNB1/KCNS2/KCNA2/KCNAB2/KCNAB1/KCNA6/KCNH2/KCNA3/KCNQ5/KCNA1/KCNH3/KCNA5/KCNB2/KCNQ4/KCND3
PID_PDGFRB_PATHWAY	PID_PDGFRB_PATHWAY	PID_PDGFRB_PATHWAY	126	0.430965121133017	1.32346486983626	0.00253438170945597	0.0222695670919652	0.0159276932098479	7112	tags=60%, list=37%, signal=38%	STAT5B/ABL1/FYN/S1PR1/RAPGEF1/PTPRJ/JAK2/PIK3R6/PIK3R5/PIK3CG/RAP1A/ARHGAP35/RAP1B/CBL/SLA/PIK3CD/SRF/PIK3R1/ITGB3/PIK3R3/LRP1/STAT3/STAT5A/PTEN/ACTA2/PIK3CA/MAPK9/HCK/PTPN11/GAB1/GRB2/MYOCD/LCK/PDGFRB/NCK1/EPS8/RPS6KA3/WASF2/TAGLN/RAF1/RHOA/PRKCE/PRKCA/IQGAP1/DOCK4/CYFIP2/PTPN1/MAPK8/ITGAV/BLK/SOS1/RASA1/MAPK1/CRK/PIK3CB/YWHAH/FGR/LYN/KRAS/ACTN4/EIF2AK2/RAB4A/ELK1/ACTR2/KSR1/MAP2K4/PLA2G4A/GRB10…
KEGG_MEDICUS_PATHOGEN_HCMV_US28_TO_GNAQ_PLCB_G_CALCINEURIN_SIGNALING_PATHWAY	KEGG_MEDICUS_PATHOGEN_HCMV_US28_TO_GNAQ_PLCB_G_CALCINEURIN_SIGNALING_PATHWAY	KEGG_MEDICUS_PATHOGEN_HCMV_US28_TO_GNAQ_PLCB_G_CALCINEURIN_SIGNALING_PATHWAY	19	0.621796457340427	1.6041369734408	0.00257033038618584	0.0223303994471747	0.015971201872904	3658	tags=63%, list=19%, signal=51%	NFATC3/PPP3CC/PLCB4/NFATC1/NFATC2/PPP3CB/NFATC4/GNAQ/PLCB2/PLCB1/CALM3/CALM2
REACTOME_NITRIC_OXIDE_STIMULATES_GUANYLATE_CYCLASE	REACTOME_NITRIC_OXIDE_STIMULATES_GUANYLATE_CYCLASE	REACTOME_NITRIC_OXIDE_STIMULATES_GUANYLATE_CYCLASE	19	0.62166544624361	1.60379898543548	0.00257033038618584	0.0223303994471747	0.015971201872904	5163	tags=68%, list=27%, signal=50%	PDE5A/PDE1A/PDE2A/KCNMA1/ITPR1/PRKG1/KCNMB1/NOS1/NOS3/GUCY1A2/NOS2/PDE1B/PDE11A
PID_INSULIN_PATHWAY	PID_INSULIN_PATHWAY	PID_INSULIN_PATHWAY	44	0.520143279435755	1.47771086759474	0.00257137933028072	0.0223303994471747	0.015971201872904	6814	tags=70%, list=36%, signal=45%	RAPGEF1/SORBS1/EXOC6/FOXO3/CBL/PIK3R1/PIK3CA/PTPN11/EXOC5/GRB2/F2RL2/NCK1/PDPK1/RHOQ/INSR/SGK1/PTPN1/AKT2/PTPRA/SOS1/EXOC7/RASA1/CRK/AKT1/RPS6KB1/EXOC2/EXOC4/GRB10/CAV1/PRKCI/EXOC3
PID_TCPTP_PATHWAY	PID_TCPTP_PATHWAY	PID_TCPTP_PATHWAY	42	0.520779985639389	1.47625628783124	0.00257137933028072	0.0223303994471747	0.015971201872904	4975	tags=60%, list=26%, signal=44%	STAT5B/PIAS1/JAK1/HGF/CSF1R/ITGA1/PIK3CD/PIK3R1/PIK3R3/STAT3/STAT5A/PIK3CA/CSF1/CREBBP/GAB1/KDR/GRB2/ITGB1/PDGFRB/INSR/LMAN1/PTPN1/SOS1/JAK3/PIK3CB
KEGG_MEDICUS_REFERENCE_WNT_SIGNALING_MODULATION_LGR_RSPO	KEGG_MEDICUS_REFERENCE_WNT_SIGNALING_MODULATION_LGR_RSPO	KEGG_MEDICUS_REFERENCE_WNT_SIGNALING_MODULATION_LGR_RSPO	19	0.62131167059357	1.60288629995161	0.00260785279595846	0.0225199987559907	0.0161068075454862	2904	tags=42%, list=15%, signal=36%	RSPO3/FZD1/RSPO2/LGR6/RSPO1/FZD4/FZD8/FZD7
KEGG_FC_EPSILON_RI_SIGNALING_PATHWAY	KEGG_FC_EPSILON_RI_SIGNALING_PATHWAY	KEGG_FC_EPSILON_RI_SIGNALING_PATHWAY	79	0.472413278693965	1.413069356061	0.00260837696028983	0.0225199987559907	0.0161068075454862	6337	tags=54%, list=33%, signal=37%	FYN/AKT3/PRKCB/BTK/GAB2/PIK3R5/PIK3CG/SOS2/LCP2/PIK3CD/PIK3R1/PIK3R3/MS4A2/PIK3CA/MAPK9/GRB2/PDPK1/MAPK14/RAF1/FCER1A/PRKCE/PRKCA/PLA2G2D/PLA2G5/MAPK8/SYK/AKT2/SOS1/FCER1G/MAPK12/VAV1/MAPK1/PIK3CB/AKT1/IL13/PLA2G2A/LYN/KRAS/MAPK11/MAP2K6/INPP5D/MAP2K4/PLA2G4A
REACTOME_GPER1_SIGNALING	REACTOME_GPER1_SIGNALING	REACTOME_GPER1_SIGNALING	45	0.522403572359507	1.48594524275604	0.00264801997369708	0.0227959980344357	0.0163042084116574	6042	tags=60%, list=32%, signal=41%	PRKAR2B/GNG2/ADCY2/ADCY5/GNAZ/ADCY4/GNG7/ADCY9/PRKAR1A/ADCY3/GNG11/GPER1/ITGB1/PRKACB/PRKAR2A/GNB4/GNGT2/GNG8/ADCY6/GNB5/GNG12/ITGA5/GNB3/PRKACA/GNAI2/GNG4/GNB1
WP_TH17_CELL_DIFFERENTIATION_PATHWAY	WP_TH17_CELL_DIFFERENTIATION_PATHWAY	WP_TH17_CELL_DIFFERENTIATION_PATHWAY	68	0.473269137087152	1.39695849630099	0.00268505461858746	0.0230480121884531	0.0164844545795847	6736	tags=62%, list=35%, signal=40%	RORA/JAK2/NFATC1/JAK1/CD4/SMAD2/CD3G/IRF4/PER1/TGFBR1/STAT3/STAT5A/CRY1/LCK/CD3E/NFIL3/TBX21/ZAP70/NFKB1/IL21R/CLOCK/MAPK14/IL6R/MTOR/HLA-DMA/IL2RA/FOXP3/CD247/MAPK8/IL21/MAPK1/PPP3CA/CD3D/PRKCQ/IL2/RARA/SOCS3/IL27RA/IL6/TYK2/JUN/PLCG1
WP_SRF_AND_MIRS_IN_SMOOTH_MUSCLE_DIFFERENTIATION_AND_PROLIFERATION	WP_SRF_AND_MIRS_IN_SMOOTH_MUSCLE_DIFFERENTIATION_AND_PROLIFERATION	WP_SRF_AND_MIRS_IN_SMOOTH_MUSCLE_DIFFERENTIATION_AND_PROLIFERATION	11	0.720277146922765	1.6887437396996	0.0027008926648594	0.0230507218811276	0.0164863926124811	1994	tags=64%, list=10%, signal=57%	MEF2C/MEF2D/MEF2A/CAMK2D/SRF/CCND2/MYOCD
REACTOME_REGULATION_OF_HOMOTYPIC_CELL_CELL_ADHESION	REACTOME_REGULATION_OF_HOMOTYPIC_CELL_CELL_ADHESION	REACTOME_REGULATION_OF_HOMOTYPIC_CELL_CELL_ADHESION	31	0.555985110005757	1.52755404002286	0.00269313402064941	0.0230507218811276	0.0164863926124811	6118	tags=68%, list=32%, signal=46%	TNRC6C/ZEB2/AGO3/PRDM8/SOX10/BHLHE22/ADAM33/FOXF1/TNRC6B/CDH11/AGO1/CDH19/ADAM19/HEYL/AGO4/CTNNB1/AMOT/AGO2/CTNNA1/SP1/SNAI1
KEGG_INOSITOL_PHOSPHATE_METABOLISM	KEGG_INOSITOL_PHOSPHATE_METABOLISM	KEGG_INOSITOL_PHOSPHATE_METABOLISM	54	0.487081045119461	1.41064755152256	0.00271936990167501	0.0231419157821627	0.0165516165331931	7008	tags=63%, list=37%, signal=40%	PIP4K2A/INPP5B/ITPKB/PIP5K1B/PLCB4/PIK3CG/PLCD4/PIP5K1C/PIK3C3/PIK3C2A/PIKFYVE/PIK3CD/PTEN/PIK3CA/ALDH6A1/PLCB2/PLCB1/PI4KA/SYNJ1/SYNJ2/ITPK1/IMPA2/PIP4K2B/INPP5A/PIP5K1A/IPMK/PIK3CB/OCRL/MINPP1/INPPL1/ITPKA/PLCG1/PLCG2/PI4KB
KEGG_TGF_BETA_SIGNALING_PATHWAY	KEGG_TGF_BETA_SIGNALING_PATHWAY	KEGG_TGF_BETA_SIGNALING_PATHWAY	85	0.458102318283271	1.37851805268935	0.00279336523532922	0.0237036992826508	0.016953416676374	7801	tags=65%, list=41%, signal=39%	SMAD4/THBS4/ROCK1/TGFBR2/BMPR1A/ROCK2/SMAD2/TGFB3/ACVRL1/CHRD/TGFBR1/SMAD9/CREBBP/SMAD7/AMHR2/ZFYVE16/DCN/BMPR2/LEFTY2/RBL2/PPP2CB/TGFB2/THBS1/ACVR1/SMAD1/RHOA/LTBP1/SMURF2/PITX2/INHBB/SMAD5/BMP4/SKP1/MAPK1/EP300/ZFYVE9/CUL1/BMP6/RPS6KB1/SP1/GDF5/BMP5/GDF6/NODAL/ACVR2A/ID4/TFDP1/THBS2/PPP2CA/CDKN2B/NOG/COMP/ID2/MAPK3/IFNG
BIOCARTA_PTEN_PATHWAY	BIOCARTA_PTEN_PATHWAY	BIOCARTA_PTEN_PATHWAY	18	0.617365165071781	1.57982175910476	0.00280398773611652	0.0237260500748321	0.0169694024635871	5223	tags=78%, list=27%, signal=57%	CDKN1B/FOXO3/PDK2/PIK3R1/PTEN/PIK3CA/ILK/GRB2/ITGB1/PDPK1/SOS1/MAPK1/AKT1/FASLG
PID_INTEGRIN2_PATHWAY	PID_INTEGRIN2_PATHWAY	PID_INTEGRIN2_PATHWAY	27	0.581366488563477	1.56808629828504	0.00281586968838323	0.0237462651179506	0.016983860715231	5498	tags=59%, list=29%, signal=42%	JAM3/GP1BA/VCAM1/F10/CD40LG/ICAM3/ITGAL/ITGB2/ITGAM/ICAM2/C3/ITGAX/ICAM1/ITGAD/SPON2/FCGR2A
REACTOME_REGULATION_OF_MITF_M_DEPENDENT_GENES_INVOLVED_IN_PIGMENTATION	REACTOME_REGULATION_OF_MITF_M_DEPENDENT_GENES_INVOLVED_IN_PIGMENTATION	REACTOME_REGULATION_OF_MITF_M_DEPENDENT_GENES_INVOLVED_IN_PIGMENTATION	42	0.51775719448883	1.46768757442853	0.00283036291304865	0.0237462651179506	0.016983860715231	6934	tags=62%, list=36%, signal=40%	RAB27A/MYRIP/MITF/DCT/SOX10/SMARCA2/IRF4/LEF1/CREB1/ARID1B/DPF3/MAPK14/SMARCD3/MYO5A/AKT2/SMARCC2/SS18/CTNNB1/SYTL2/MLANA/BCL7A/SMARCC1/BCL7B/ARID1A/DPF2/TYRP1
REACTOME_SIGNALING_BY_TGF_BETA_RECEPTOR_COMPLEX	REACTOME_SIGNALING_BY_TGF_BETA_RECEPTOR_COMPLEX	REACTOME_SIGNALING_BY_TGF_BETA_RECEPTOR_COMPLEX	94	0.44885486102913	1.35881746620049	0.00283036291304865	0.0237462651179506	0.016983860715231	7822	tags=59%, list=41%, signal=35%	SMAD4/WWTR1/TGFBR2/LTBP3/SKI/SMAD2/TGFB3/FBN1/CBL/PPM1A/ITGA8/ITGB3/TGFBR1/NCOR2/SMAD7/ITGB1/USP9X/NCOR1/PARP1/TGFB2/LTBP4/RHOA/CCNT1/LTBP1/SMURF2/ITGAV/TGFBR3/PPP1CC/TFDP2/RNF111/LTBP2/COL1A2/PPP1CB/MAPK1/EP300/ZFYVE9/CCNK/SP1/PARD3/UBE2D3/STRAP/ITGB5/TFDP1/USP15/CDK8/TRIM33/CDKN2B/STAT1/SKIL/ITGB8/XPO1/MAPK3/UBC/TGIF2/UBB
REACTOME_PI_3K_CASCADE_FGFR4	REACTOME_PI_3K_CASCADE_FGFR4	REACTOME_PI_3K_CASCADE_FGFR4	20	0.604213934644297	1.56920696496669	0.00287342117237495	0.0238381588881386	0.0170495851980378	2998	tags=50%, list=16%, signal=42%	FGF2/FGF9/PIK3R1/PIK3CA/PTPN11/GAB1/GRB2/FGF16/FRS2/FGF18
PID_S1P_S1P3_PATHWAY	PID_S1P_S1P3_PATHWAY	PID_S1P_S1P3_PATHWAY	29	0.562386374330345	1.53011451908808	0.00285029504623914	0.0238381588881386	0.0170495851980378	5085	tags=66%, list=27%, signal=48%	S1PR1/AKT3/GNAZ/GNAO1/JAK2/CXCR4/ITGB3/GNA14/GNAQ/GNA13/S1PR2/PDGFRB/RHOA/GNA11/ITGAV/GNA12/S1PR3/MAPK1/AKT1
WP_NUCLEAR_RECEPTORS	WP_NUCLEAR_RECEPTORS	WP_NUCLEAR_RECEPTORS	38	0.526474127388142	1.4771826666538	0.00287022795825254	0.0238381588881386	0.0170495851980378	2940	tags=39%, list=15%, signal=33%	THRA/RARB/RORA/RXRG/ROR1/NR2F1/PGR/ESR1/NR5A2/NR1D2/NR3C1/ESRRB/NR4A1/PPARA/NR4A2
REACTOME_LEISHMANIA_INFECTION	REACTOME_LEISHMANIA_INFECTION	REACTOME_LEISHMANIA_INFECTION	162	0.415179644177029	1.28573493518781	0.00286736059765489	0.0238381588881386	0.0170495851980378	7158	tags=56%, list=37%, signal=35%	PRKAR2B/ENTPD1/ABL1/CYSLTR1/FYN/NCKAP1L/GNG2/ELMO1/P2RX7/WIPF1/ADCY2/ADCY5/GNAZ/BTK/ADCY4/ABI2/ITPR1/GNG7/ADCY9/CTSG/PRKAR1A/ADCY3/CD3G/GNG11/WAS/DOCK1/CREB1/CYSLTR2/ITPR2/ELMO2/HCK/NLRP3/GRB2/C3AR1/PRKACB/WASF3/NCK1/NFKB1/IL10/AHCYL1/CD163/WASF2/MYH2/PRKAR2A/GNB4/MAPK14/FZD7/GNGT2/MYO9B/APP/TXNIP/GNG8/MYO5A/CYFIP2/CD247/MAPK8/C3/SYK/PSTPIP1/ADCY6/DVL2/GNB5/GNG12/GNB3/VAV1/MAPK1/CRK/PRKACA/CYFIP1…
REACTOME_MYOGENESIS	REACTOME_MYOGENESIS	REACTOME_MYOGENESIS	29	0.562139280889507	1.52944223882196	0.00288755327792006	0.0238886719649654	0.0170857132820486	5924	tags=66%, list=31%, signal=45%	CDON/TCF4/MEF2C/BOC/ABL1/MEF2D/TCF12/MEF2A/CTNNA2/MAPK14/SPAG9/BNIP2/NEO1/CTNNB1/MAPK12/NTN3/MAPK11/CTNNA1/MAP2K6
BIOCARTA_LAIR_PATHWAY	BIOCARTA_LAIR_PATHWAY	BIOCARTA_LAIR_PATHWAY	17	0.640365681275024	1.6239574991066	0.00291986567472283	0.0239558040163724	0.0171337276289348	4292	tags=71%, list=22%, signal=55%	ITGA4/VCAM1/C5/C7/ITGAL/ITGB2/SELPLG/ITGB1/SELP/C3/ICAM1/C6
WP_CELLS_AND_MOLECULES_INVOLVED_IN_LOCAL_ACUTE_INFLAMMATORY_RESPONSE	WP_CELLS_AND_MOLECULES_INVOLVED_IN_LOCAL_ACUTE_INFLAMMATORY_RESPONSE	WP_CELLS_AND_MOLECULES_INVOLVED_IN_LOCAL_ACUTE_INFLAMMATORY_RESPONSE	17	0.640365681275024	1.6239574991066	0.00291986567472283	0.0239558040163724	0.0171337276289348	4292	tags=71%, list=22%, signal=55%	ITGA4/VCAM1/C5/C7/ITGAL/ITGB2/SELPLG/ITGB1/SELP/C3/ICAM1/C6
REACTOME_PKA_ACTIVATION_IN_GLUCAGON_SIGNALLING	REACTOME_PKA_ACTIVATION_IN_GLUCAGON_SIGNALLING	REACTOME_PKA_ACTIVATION_IN_GLUCAGON_SIGNALLING	17	0.640143871662968	1.62339499334871	0.00291986567472283	0.0239558040163724	0.0171337276289348	4921	tags=65%, list=26%, signal=48%	PRKAR2B/ADCY2/ADCY5/ADCY4/ADCY9/PRKAR1A/ADCY3/PRKACB/PRKAR2A/ADCY6/PRKACA
REACTOME_AQUAPORIN_MEDIATED_TRANSPORT	REACTOME_AQUAPORIN_MEDIATED_TRANSPORT	REACTOME_AQUAPORIN_MEDIATED_TRANSPORT	52	0.501501303454458	1.44702762999523	0.00294135598648835	0.0239995254941495	0.0171649982091773	6042	tags=54%, list=32%, signal=37%	PRKAR2B/GNG2/ADCY2/ADCY5/ADCY4/AQP1/AVPR2/GNG7/ADCY9/PRKAR1A/ADCY3/GNG11/RAB11FIP2/PRKACB/AQP4/PRKAR2A/GNB4/GNGT2/GNG8/ADCY6/GNB5/GNG12/AQP5/GNB3/PRKACA/AQP2/GNG4/GNB1
REACTOME_RESPONSE_TO_ELEVATED_PLATELET_CYTOSOLIC_CA2	REACTOME_RESPONSE_TO_ELEVATED_PLATELET_CYTOSOLIC_CA2	REACTOME_RESPONSE_TO_ELEVATED_PLATELET_CYTOSOLIC_CA2	129	0.424391482120564	1.30362985531712	0.00294135598648835	0.0239995254941495	0.0171649982091773	6957	tags=50%, list=36%, signal=32%	F8/IGF1/TLN1/HABP4/F13A1/A2M/PRKCB/PLEK/PECAM1/HGF/VWF/TGFB3/PROS1/BRPF3/TMX3/ITGB3/GAS6/MMRN1/FERMT3/CDC37L1/NHLRC2/CLU/CFD/CLEC3B/PHACTR2/LEFTY2/PCDH7/CALU/SRGN/TGFB2/THBS1/SCG3/FLNA/APOOL/VCL/SERPING1/PRKCA/APP/CD36/LHFPL2/PSAP/VTI1B/SELP/ITIH3/SPARC/ISLR/VEGFB/ACTN2/SYTL4/ANXA5/ACTN1/LAMP2/RARRES2/ACTN4/CALM1/CHID1/WDR1/ABCC4/CD109/STXBP3/APLP2/FN1/TF/ECM1/VEGFC
BIOCARTA_MET_PATHWAY	BIOCARTA_MET_PATHWAY	BIOCARTA_MET_PATHWAY	33	0.545702573950234	1.50964022688781	0.00298730665723285	0.0243076733478947	0.017385392456513	4869	tags=64%, list=25%, signal=48%	RAPGEF1/PIK3CG/MAP4K1/RAP1A/HGF/RAP1B/PIK3R1/DOCK1/STAT3/PTEN/PIK3CA/PTPN11/GAB1/GRB2/ITGB1/RAF1/MAPK8/SOS1/RASA1/MAPK1/CRK
BIOCARTA_RHO_PATHWAY	BIOCARTA_RHO_PATHWAY	BIOCARTA_RHO_PATHWAY	21	0.582998691344086	1.52694678695686	0.00300840771333843	0.0244124888213528	0.0174603588309374	6163	tags=71%, list=32%, signal=48%	PPP1R12B/ROCK1/PIP5K1B/TLN1/OPHN1/GSN/ARHGAP5/ARHGAP6/ARHGAP1/VCL/RHOA/ARHGEF11/PIP5K1A/ARHGAP4/MYL2
REACTOME_CELL_SURFACE_INTERACTIONS_AT_THE_VASCULAR_WALL	REACTOME_CELL_SURFACE_INTERACTIONS_AT_THE_VASCULAR_WALL	REACTOME_CELL_SURFACE_INTERACTIONS_AT_THE_VASCULAR_WALL	135	0.422045288747093	1.29839311407271	0.00308934683606038	0.0250009812073551	0.017881261767302	6768	tags=47%, list=35%, signal=30%	JAM3/FYN/SDC3/CD99L2/JAM2/TEK/GYPC/ITGA4/CD48/SPN/PECAM1/CD84/ATP1B2/ITGAL/SDC2/PROS1/PIK3R1/ITGB3/GAS6/PIK3CA/ITGB2/PTPN11/SELPLG/GRB2/ITGAM/LCK/DOK2/ITGB1/TSPAN7/ANGPT1/ESAM/GLG1/CD2/SLC7A7/CD74/SIRPA/SELP/ITGAV/VPREB3/ITGAX/L1CAM/SOS1/FCER1G/SELE/COL1A2/ITGA5/SIRPG/CD244/CD47/PIK3CB/APOB/MAG/SLC7A6/LYN/KRAS/CEACAM3/INPP5D/CD99/CAV1/COL1A1/FN1/PLCG1/FCAMR
REACTOME_CELL_DEATH_SIGNALLING_VIA_NRAGE_NRIF_AND_NADE	REACTOME_CELL_DEATH_SIGNALLING_VIA_NRAGE_NRIF_AND_NADE	REACTOME_CELL_DEATH_SIGNALLING_VIA_NRAGE_NRIF_AND_NADE	75	0.465207477603732	1.38208966609286	0.00312634456219275	0.0252316395372622	0.0180462337714673	5051	tags=44%, list=26%, signal=33%	NGFR/AKAP13/ARHGEF26/ARHGEF17/ARHGEF6/RASGRF2/ARHGEF9/ITSN1/ARHGEF12/SOS2/GNA13/SQSTM1/TIAM2/ARHGEF3/ARHGEF15/PREX1/FGD2/ARHGEF40/NGF/FGD1/FGD4/TRIO/MAPK8/ARHGEF2/TRAF6/SOS1/PLEKHG2/BCL2L11/ABR/ARHGEF11/VAV1/ARHGEF37/ARHGEF10
KEGG_MEDICUS_REFERENCE_NUCLEAR_INITIATED_ESTROGEN_SIGNALING_PATHWAY	KEGG_MEDICUS_REFERENCE_NUCLEAR_INITIATED_ESTROGEN_SIGNALING_PATHWAY	KEGG_MEDICUS_REFERENCE_NUCLEAR_INITIATED_ESTROGEN_SIGNALING_PATHWAY	11	0.715318922063402	1.67711881000823	0.0031672263916875	0.0254234118467888	0.0181833936228318	1128	tags=45%, list=6%, signal=43%	BCL2/PGR/ESR1/NCOA1/NCOA2
WP_WNT_SIGNALING_WP363	WP_WNT_SIGNALING_WP363	WP_WNT_SIGNALING_WP363	51	0.493000750932448	1.41842559567028	0.00316650563572868	0.0254234118467888	0.0181833936228318	6488	tags=61%, list=34%, signal=40%	TCF4/PIP5K1B/TEK/PRKCB/NFATC2/ROR1/LRP6/ARRB2/LEF1/ROR2/AXIN2/MAPK9/APC/MTOR/RHOA/PRKCA/CSNK1A1/MAPK8/TSC2/DVL2/FRAT1/CTNNB1/MAPK1/AKT1/CDK6/MAP3K7/GSK3B/RYK/CSNK1G1/GJA1/BCL9
REACTOME_SIGNALING_BY_ERYTHROPOIETIN	REACTOME_SIGNALING_BY_ERYTHROPOIETIN	REACTOME_SIGNALING_BY_ERYTHROPOIETIN	25	0.570047466937867	1.52704559860102	0.00318882742772274	0.0254398794059668	0.0181951715900198	1991	tags=48%, list=10%, signal=43%	STAT5B/RAPGEF1/JAK2/PIK3R5/PIK3CG/IRS2/PIK3CD/PIK3R1/STAT5A/PIK3CA/GAB1/GRB2
WP_DYRK1A_INVOLVEMENT_REGARDING_CELL_PROLIFERATION_IN_BRAIN_DEVELOPMENT	WP_DYRK1A_INVOLVEMENT_REGARDING_CELL_PROLIFERATION_IN_BRAIN_DEVELOPMENT	WP_DYRK1A_INVOLVEMENT_REGARDING_CELL_PROLIFERATION_IN_BRAIN_DEVELOPMENT	61	0.476034228775228	1.39087806951156	0.00320354036964026	0.0254398794059668	0.0181951715900198	6259	tags=54%, list=33%, signal=37%	FGF2/SIRT1/CRY2/BACE1/NFATC1/LATS2/CDKN1B/AMPH/LIN52/GLI1/CREB1/MAPT/RBL2/RPTOR/HIP1/SPRY2/DYRK1A/MTOR/RAD54L2/APP/CSNK1A1/RBBP4/DNM1/TSC2/REST/TFDP2/DLL1/FOXO1/CDK6/CDK4/LIN54/GSK3B/DCAF7
WP_ACUTE_MYELOID_LEUKEMIA	WP_ACUTE_MYELOID_LEUKEMIA	WP_ACUTE_MYELOID_LEUKEMIA	68	0.470452630310433	1.38864495382949	0.00320354036964026	0.0254398794059668	0.0181951715900198	5631	tags=54%, list=29%, signal=39%	STAT5B/RUNX1T1/FLT3/AKT3/ZBTB16/CSF1R/KIT/SOS2/GLI1/PIK3CD/LEF1/PIK3R1/PIK3R3/STAT3/STAT5A/PIK3CA/PER2/GRB2/ITGAM/TCF7L1/CHUK/NFKB1/RAF1/SPI1/MTOR/AKT2/SOS1/TCF7/CD14/PIM2/MAPK1/PIK3CB/AKT1/RPS6KB1/MPO/RARA/KRAS
WP_CHROMOSOMAL_AND_MICROSATELLITE_INSTABILITY_IN_COLORECTAL_CANCER	WP_CHROMOSOMAL_AND_MICROSATELLITE_INSTABILITY_IN_COLORECTAL_CANCER	WP_CHROMOSOMAL_AND_MICROSATELLITE_INSTABILITY_IN_COLORECTAL_CANCER	73	0.462176767026683	1.37005932534221	0.00320354036964026	0.0254398794059668	0.0181951715900198	7627	tags=60%, list=40%, signal=36%	BCL2/SMAD4/AKT3/TGFBR2/SMAD2/NTN1/TGFB3/POLK/LEF1/TGFBR1/AXIN2/MAPK9/MLH1/APC/APPL1/TCF7L1/GADD45G/DCC/TGFB2/RAF1/GADD45B/MSH6/RHOA/APC2/CSNK1A1/MAPK8/AKT2/TBK1/BCL2L11/TCF7/CTNNB1/MAPK1/AKT1/KRAS/EXOC2/GSK3B/ARAF/JUN/MSH2/BRAF/MSH3/PMAIP1/RALB/MAPK3
KEGG_NEUROACTIVE_LIGAND_RECEPTOR_INTERACTION	KEGG_NEUROACTIVE_LIGAND_RECEPTOR_INTERACTION	KEGG_NEUROACTIVE_LIGAND_RECEPTOR_INTERACTION	270	0.389696274493358	1.23020479334959	0.00323733777054983	0.0256397151427547	0.0183380985851777	7701	tags=50%, list=40%, signal=30%	CYSLTR1/P2RY14/THRA/S1PR1/GHR/P2RX7/P2RY8/VIPR2/ADRA2A/TACR1/TACR2/NMUR1/EDNRB/PTGER3/AVPR1A/P2RY13/CNR1/ADRA1D/GRIK5/AVPR2/PTGFR/CHRNA3/ADRB3/P2RX1/GRIN3A/GLP2R/PTH1R/CHRM2/AGTR1/CTSG/P2RY10/CALCRL/SSTR1/GABRA2/ADCYAP1R1/EDNRA/LEPR/ADRA1A/CNR2/CYSLTR2/HTR2B/HRH2/PTGER2/C5AR1/SSTR2/NR3C1/GLRB/C3AR1/S1PR2/CHRNA7/OPRL1/HTR2A/CHRM4/GRIK2/F2RL2/GRPR/TSHR/PRLR/GALR1/GRIN2C/LHCGR/TSHB/FPR3/GRIN2A/DRD2/…
PID_REELIN_PATHWAY	PID_REELIN_PATHWAY	PID_REELIN_PATHWAY	28	0.567290138588262	1.53786968700859	0.00326013592386356	0.0257516055688159	0.0184181251241788	3745	tags=50%, list=20%, signal=40%	MAP1B/FYN/RAPGEF1/RAP1A/RELN/CBL/PIK3R1/MAPT/PIK3CA/PAFAH1B1/ITGB1/GRIN2A/MAPK8/ARHGEF2
WP_SMALL_CELL_LUNG_CANCER	WP_SMALL_CELL_LUNG_CANCER	WP_SMALL_CELL_LUNG_CANCER	96	0.440002695075748	1.33339416445669	0.00327433551609133	0.025795163084327	0.018449278434936	6061	tags=47%, list=32%, signal=32%	BCL2/RARB/AKT3/COL4A4/RXRG/LAMA2/CDKN1B/LAMB2/POLK/TRAF1/PIK3CD/PIK3R1/PIK3R3/COL4A3/LAMC1/PTEN/PIK3CA/LAMA4/ITGB1/CHUK/GADD45G/NFKB1/MAX/APAF1/BIRC3/TRAF5/GADD45B/BIRC2/NOS2/ITGAV/AKT2/TRAF6/COL4A2/TRAF3/COL4A1/SKP1/CDKN1C/PIK3CB/AKT1/CDK6/CDK4/RXRB/LAMB1/IKBKG/LAMC3
KEGG_MEDICUS_REFERENCE_CCR_CXCR_GNB_G_PI3K_RAC_SIGNALING_PATHWAY	KEGG_MEDICUS_REFERENCE_CCR_CXCR_GNB_G_PI3K_RAC_SIGNALING_PATHWAY	KEGG_MEDICUS_REFERENCE_CCR_CXCR_GNB_G_PI3K_RAC_SIGNALING_PATHWAY	31	0.550770523585772	1.51322710498531	0.00332461845471111	0.0261220021441587	0.0186830410515372	4738	tags=55%, list=25%, signal=41%	GNG2/PIK3R6/CCR4/PIK3R5/PIK3CG/GNG7/GNG11/CCL2/PREX1/GNB4/GNGT2/CCR8/GNG8/CCL4/GNB5/GNG12/GNB3
REACTOME_PI_3K_CASCADE_FGFR3	REACTOME_PI_3K_CASCADE_FGFR3	REACTOME_PI_3K_CASCADE_FGFR3	18	0.612927112291745	1.56846489489111	0.00336854125949896	0.026397275833013	0.0188799229597803	2998	tags=56%, list=16%, signal=47%	FGF2/FGF9/PIK3R1/PIK3CA/PTPN11/GAB1/GRB2/FGF16/FRS2/FGF18
BIOCARTA_PGC1A_PATHWAY	BIOCARTA_PGC1A_PATHWAY	BIOCARTA_PGC1A_PATHWAY	15	0.643622184701242	1.58987690983796	0.00344114923140806	0.0268247066070392	0.0191856310235708	5830	tags=87%, list=30%, signal=60%	CAMK1/CAMK4/PPP3CC/SLC2A4/HDAC5/PPARGC1A/PPP3CB/PPARA/CALM3/CALM2/PPP3CA/YWHAH/CALM1
WP_IMATINIB_AND_CHRONIC_MYELOID_LEUKEMIA	WP_IMATINIB_AND_CHRONIC_MYELOID_LEUKEMIA	WP_IMATINIB_AND_CHRONIC_MYELOID_LEUKEMIA	20	0.597942653327865	1.55291978958599	0.00343682972373196	0.0268247066070392	0.0191856310235708	2674	tags=50%, list=14%, signal=43%	ABL1/GAB2/ABCB1/CDKN1B/PDGFRA/CSF1R/FOXO3/KIT/PDGFRB/LYL1
PID_NEPHRIN_NEPH1_PATHWAY	PID_NEPHRIN_NEPH1_PATHWAY	PID_NEPHRIN_NEPH1_PATHWAY	30	0.558686342096292	1.53070587025935	0.00347669039354745	0.0269602362110598	0.0192825648321527	7041	tags=70%, list=37%, signal=44%	FYN/ARRB2/PIK3CD/PIK3R1/PIK3R3/PIK3CA/MAPK9/GRB2/F2RL2/NCK1/TRPC6/TJP1/MAPK8/NPHS1/PIK3CB/AKT1/MAP2K4/PRKCI/JUN/PLCG1/WASL
WP_MIRNA_REGULATION_OF_PROSTATE_CANCER_SIGNALING	WP_MIRNA_REGULATION_OF_PROSTATE_CANCER_SIGNALING	WP_MIRNA_REGULATION_OF_PROSTATE_CANCER_SIGNALING	31	0.548258823394155	1.50632627669696	0.00347320324169835	0.0269602362110598	0.0192825648321527	5990	tags=61%, list=31%, signal=42%	BCL2/AKT3/CDKN1B/PIK3CA/CREBBP/GRB2/PDGFRB/NFKB1/RAF1/MTOR/CREB3L1/SOS1/TCF7/CTNNB1/MAPK1/FOXO1/KRAS/IKBKG/GSK3B
SIG_CHEMOTAXIS	SIG_CHEMOTAXIS	SIG_CHEMOTAXIS	44	0.51531066169225	1.46398155099902	0.00353331985160324	0.0273280207272438	0.019545612556292	7144	tags=68%, list=37%, signal=43%	ROCK1/AKT3/CFL2/BTK/PIK3R5/PIK3CG/ITPR1/MYLK/ROCK2/PAK3/PIK3CD/PIK3R1/PTEN/ITPR2/PIK3CA/PDPK1/ANGPTL2/ARHGAP1/AKT2/PITX2/ARHGEF11/AKT1/PAK2/ARHGAP4/RHO/ACTR2/INPPL1/PAK1/WASL/PPP1R13B
BIOCARTA_RACC_PATHWAY	BIOCARTA_RACC_PATHWAY	BIOCARTA_RACC_PATHWAY	12	0.690222526381353	1.63844127785692	0.00357967488802167	0.0274824771022817	0.0196560832154544	2359	tags=50%, list=12%, signal=44%	TRPC3/KCNQ5/NOS3/KCNQ4/TRPC4/GUCY1A2
WP_LEUKOCYTEINTRINSIC_HIPPO_PATHWAY_FUNCTIONS	WP_LEUKOCYTEINTRINSIC_HIPPO_PATHWAY_FUNCTIONS	WP_LEUKOCYTEINTRINSIC_HIPPO_PATHWAY_FUNCTIONS	32	0.542452358579042	1.49657704810472	0.00358105004666095	0.0274824771022817	0.0196560832154544	6022	tags=62%, list=31%, signal=43%	TEAD1/LATS2/RAP1A/FOXO3/ITGAL/SAV1/LPL/FERMT3/STK38L/MAPK14/LATS1/YAP1/RHOA/FOXP3/FOXO4/CD19/FOXO1/PRDM1/RASSF5/STK3
KEGG_HYPERTROPHIC_CARDIOMYOPATHY_HCM	KEGG_HYPERTROPHIC_CARDIOMYOPATHY_HCM	KEGG_HYPERTROPHIC_CARDIOMYOPATHY_HCM	83	0.45374770040659	1.36253651289412	0.00357031762893869	0.0274824771022817	0.0196560832154544	6433	tags=55%, list=34%, signal=37%	IGF1/SLC8A1/ITGA7/ITGA9/ITGA4/CACNA2D1/SGCB/CACNA1C/LAMA2/MYL3/TPM1/CACNB4/TGFB3/PRKAG2/ITGA1/ITGA8/ITGB3/SGCG/DMD/RYR2/SGCD/ITGB1/TGFB2/DES/ITGB7/ACTC1/ITGA10/PRKAA2/CACNA2D4/PRKAB1/SGCA/CACNA2D3/ITGAV/ATP2A2/TPM2/PRKAA1/ITGA5/CACNB2/CACNG8/PRKAB2/IL6/ACE/ITGA11/MYL2/ITGB5/CACNA2D2
KEGG_MEDICUS_REFERENCE_DEUBIQUITINATION_OF_H2AK119	KEGG_MEDICUS_REFERENCE_DEUBIQUITINATION_OF_H2AK119	KEGG_MEDICUS_REFERENCE_DEUBIQUITINATION_OF_H2AK119	26	0.563787368864027	1.51527702612208	0.00363271903935092	0.0278071534713202	0.0198882990271572	6038	tags=65%, list=32%, signal=45%	CBX7/SCML2/ASXL3/CBX6/PHC3/MBD5/ASXL2/HCFC1/PHC1/SCML1/ASXL1/PHC2/BMI1/YY1/BAP1/SCMH1/FOXK1
BIOCARTA_AGPCR_PATHWAY	BIOCARTA_AGPCR_PATHWAY	BIOCARTA_AGPCR_PATHWAY	11	0.709448535891373	1.66335524977314	0.00367242224542024	0.0280328955361477	0.0200497548084161	3963	tags=64%, list=21%, signal=50%	PRKAR2B/PRKCB/PRKAR1A/PRKACB/PRKAR2A/PRKCA/ARRB1
REACTOME_CTLA4_INHIBITORY_SIGNALING	REACTOME_CTLA4_INHIBITORY_SIGNALING	REACTOME_CTLA4_INHIBITORY_SIGNALING	21	0.576379929389632	1.50961141819868	0.00368108729262545	0.0280328955361477	0.0200497548084161	5841	tags=76%, list=31%, signal=53%	FYN/AKT3/PPP2R5C/PTPN11/LCK/PPP2CB/PPP2R5E/PPP2R5B/CD86/AKT2/PPP2R5A/PPP2R5D/CTLA4/AKT1/LYN/CD80
PID_EPHA_FWDPATHWAY	PID_EPHA_FWDPATHWAY	PID_EPHA_FWDPATHWAY	34	0.538188097274182	1.49449746439442	0.00372948605244259	0.0283288326745639	0.0202614156786355	2138	tags=38%, list=11%, signal=34%	EPHA3/FYN/ROCK1/PIK3R6/PIK3R5/PIK3CG/EPHA6/CBL/EPHA7/HCK/EPHA5/LCK/ARHGEF15
WP_GLIOBLASTOMA_SIGNALING	WP_GLIOBLASTOMA_SIGNALING	WP_GLIOBLASTOMA_SIGNALING	82	0.45276531719003	1.35935333502841	0.00382966666529808	0.0289417557148481	0.0206997919661752	8005	tags=66%, list=42%, signal=38%	ATM/FGFR1/AKT3/PRKCB/PIK3CG/CDKN1B/PDGFRA/FOXO3/PIK3C2A/CBL/PIK3CD/PIK3R1/PTEN/CCND2/PIK3CA/GAB1/GRB2/CDKN2C/MAP2K5/PDGFRB/SPRY2/PDPK1/PRKCH/RAF1/MSH6/PRKCA/AKT2/TSC2/FOXO4/MAPK1/PIK3CB/EP300/AKT1/FOXO1/PRKCQ/MDM4/CDK6/CDK4/KRAS/MAP2K6/MAP2K4/NF1/PRKCI/ARAF/IGF1R/PLCG1/BRAF/PLCG2/CDKN2B/MAPK3/FGFR2/TSC1/MDM2/BRCA1
WP_NF1_COPY_NUMBER_VARIATION_SYNDROME	WP_NF1_COPY_NUMBER_VARIATION_SYNDROME	WP_NF1_COPY_NUMBER_VARIATION_SYNDROME	76	0.453976898692825	1.35163030627451	0.00382966666529808	0.0289417557148481	0.0206997919661752	8191	tags=63%, list=43%, signal=36%	BCL2/NGFR/EVI2B/EXOC6/ROCK2/EZH1/SDC2/EVI2A/PER1/CRY1/EXOC5/EVL/EIF3A/ADAP2/RAF1/WDR48/MAP3K1/NGF/USP1/RHOA/OMG/MCL1/MAP3K2/SOS1/EXOC7/HOXA9/E2F6/RBBP7/INPP5A/EXOC8/MAPK1/DNMT1/METAP2/SUZ12/EXOC2/EXOC4/NF1/MAVS/EXOC3/PRMT5/ATR/MAPK3/CRLF3/EGF/SUPT5H/CCNE2/EED/ARF6
PID_LYMPH_ANGIOGENESIS_PATHWAY	PID_LYMPH_ANGIOGENESIS_PATHWAY	PID_LYMPH_ANGIOGENESIS_PATHWAY	24	0.563460381951216	1.5014825079305	0.00386051997176574	0.0291008738988432	0.0208135968555257	6957	tags=83%, list=36%, signal=53%	ITGA4/ITGA1/PIK3R1/CREB1/PIK3CA/GRB2/ITGB1/MAPK14/FLT4/SOS1/COL1A2/ITGA5/MAPK1/CRK/AKT1/MAPK11/MAP2K4/COL1A1/FN1/VEGFC
WP_CALCIUM_MEDIATED_TCELL_APOPTOSIS_INVOLVED_IN_INCLUSION_BODY_MYOSITIS	WP_CALCIUM_MEDIATED_TCELL_APOPTOSIS_INVOLVED_IN_INCLUSION_BODY_MYOSITIS	WP_CALCIUM_MEDIATED_TCELL_APOPTOSIS_INVOLVED_IN_INCLUSION_BODY_MYOSITIS	20	0.593330857512712	1.54094247211747	0.00388792731436448	0.0292332762624367	0.0209082939917056	7451	tags=85%, list=39%, signal=52%	MEF2D/PPP3CC/NFATC2/CD4/PPP3CB/LCK/ZAP70/NR4A1/CD8A/ITPRIP/CD8B/PPP3CA/EP300/CALM1/PLCG1/CABIN1/CAPN2
KEGG_MEDICUS_REFERENCE_BCR_BCAP_CD19_PI3K_SIGNALING_PATHWAY	KEGG_MEDICUS_REFERENCE_BCR_BCAP_CD19_PI3K_SIGNALING_PATHWAY	KEGG_MEDICUS_REFERENCE_BCR_BCAP_CD19_PI3K_SIGNALING_PATHWAY	14	0.661930293706373	1.61649168136065	0.00396022348343324	0.0297016761257493	0.0212433040658381	6242	tags=93%, list=33%, signal=63%	AKT3/PIK3CD/PIK3R1/PIK3R3/PIK3AP1/CR2/SYK/AKT2/CD19/AKT1/LYN/IFITM1/CD81
WP_DEVELOPMENT_OF_PULMONARY_DENDRITIC_CELLS_AND_MACROPHAGE_SUBSETS	WP_DEVELOPMENT_OF_PULMONARY_DENDRITIC_CELLS_AND_MACROPHAGE_SUBSETS	WP_DEVELOPMENT_OF_PULMONARY_DENDRITIC_CELLS_AND_MACROPHAGE_SUBSETS	13	0.67325010936629	1.62191286540576	0.00399322534579518	0.0297240082130619	0.0212592764749101	2944	tags=69%, list=15%, signal=59%	TCF4/IKZF1/IRF8/TPO/IRF4/STAT3/CSF1/BATF3/SPI1
WP_NCRNAS_INVOLVED_IN_STAT3_SIGNALING_IN_HEPATOCELLULAR_CARCINOMA	WP_NCRNAS_INVOLVED_IN_STAT3_SIGNALING_IN_HEPATOCELLULAR_CARCINOMA	WP_NCRNAS_INVOLVED_IN_STAT3_SIGNALING_IN_HEPATOCELLULAR_CARCINOMA	13	0.672230229170407	1.61945589319311	0.00399322534579518	0.0297240082130619	0.0212592764749101	2898	tags=62%, list=15%, signal=52%	IL6ST/ZEB1/JAK2/JAK1/IL11RA/STAT3/NFKB1/IL6R
KEGG_MEDICUS_REFERENCE_GF_RTK_RAS_ERK_SIGNALING_PATHWAY	KEGG_MEDICUS_REFERENCE_GF_RTK_RAS_ERK_SIGNALING_PATHWAY	KEGG_MEDICUS_REFERENCE_GF_RTK_RAS_ERK_SIGNALING_PATHWAY	91	0.441750014101104	1.33399709304902	0.00397838699935175	0.0297240082130619	0.0212592764749101	4850	tags=42%, list=25%, signal=31%	FGF2/NGFR/IGF1/FGFR1/FLT3/NTRK2/PDGFD/FGF10/TEK/KITLG/PDGFRA/HGF/CSF1R/FGF9/NTRK1/KIT/SOS2/BDNF/PDGFC/FGF7/CSF1/KDR/GRB2/PDGFRB/FGF16/ANGPT1/RAF1/FGF18/INSR/NGF/GDNF/NTF3/RET/FLT4/SOS1/VEGFB/NRTN/MAPK1
REACTOME_CONSTITUTIVE_SIGNALING_BY_AKT1_E17K_IN_CANCER	REACTOME_CONSTITUTIVE_SIGNALING_BY_AKT1_E17K_IN_CANCER	REACTOME_CONSTITUTIVE_SIGNALING_BY_AKT1_E17K_IN_CANCER	26	0.560277661035878	1.5058440733209	0.00408128770169801	0.0303035611851077	0.0216737857421752	5990	tags=62%, list=31%, signal=42%	AKT3/CDKN1B/FOXO3/CREB1/CHUK/NR4A1/PDPK1/MTOR/MAPKAP1/AKT2/TSC2/FOXO4/AKT1/FOXO1/RICTOR/GSK3B
KEGG_MEDICUS_VARIANT_BCR_ABL_FUSION_KINASE_TO_PI3K_SIGNALING_PATHWAY	KEGG_MEDICUS_VARIANT_BCR_ABL_FUSION_KINASE_TO_PI3K_SIGNALING_PATHWAY	KEGG_MEDICUS_VARIANT_BCR_ABL_FUSION_KINASE_TO_PI3K_SIGNALING_PATHWAY	11	0.704841846779714	1.65255452198205	0.00410066194934231	0.0303666468246378	0.0217189060046497	5085	tags=82%, list=27%, signal=60%	ABL1/AKT3/CBL/PIK3CD/PIK3CA/AKT2/CRK/PIK3CB/AKT1
WP_SILDENAFIL_TREATMENT	WP_SILDENAFIL_TREATMENT	WP_SILDENAFIL_TREATMENT	19	0.611759241672936	1.57824253713042	0.00411023300454693	0.0303666468246378	0.0217189060046497	6273	tags=84%, list=33%, signal=57%	PDE5A/PDE4B/AKT3/PRKG1/PPARGC1A/NOS1/NOS3/PDE4D/GUCY1A2/NRF1/NOS2/AKT2/PDE4A/AKT1/GSK3B/TFAM
WP_AXON_GUIDANCE	WP_AXON_GUIDANCE	WP_AXON_GUIDANCE	72	0.463720864345234	1.37423633736005	0.00413123460294416	0.0303707098285746	0.0217218119560743	6165	tags=54%, list=32%, signal=37%	DPYSL2/BOC/SLIT2/ABL1/FYN/ROCK1/EPHB1/CXCR4/PTCH1/CXCL12/RGMA/ROBO1/ARHGEF12/ILK/BMPR2/ITGB1/LRRC4C/NTNG2/ENAH/NCK1/NRP1/SLIT3/DCC/PDPK1/RAF1/TRPC1/SEMA3A/PRKCA/L1CAM/RASA1/SLIT1/MAPK1/NTN3/SEMA6C/SRGAP2/PARD3/GSK3B/RYK/ROBO2
KEGG_PROSTATE_CANCER	KEGG_PROSTATE_CANCER	KEGG_PROSTATE_CANCER	89	0.446061077070567	1.34500202307634	0.00412710749544871	0.0303707098285746	0.0217218119560743	5132	tags=46%, list=27%, signal=34%	BCL2/IGF1/FGFR1/AKT3/PDGFD/PIK3R5/PIK3CG/CDKN1B/PDGFRA/CREB5/SOS2/PIK3CD/LEF1/PIK3R1/PIK3R3/CREB1/PDGFC/PTEN/PIK3CA/CREBBP/GRB2/PDGFRB/TCF7L1/CHUK/NFKB1/PDPK1/RAF1/MTOR/AKT2/CREB3L2/CREB3L1/SOS1/TCF7/CTNNB1/INSRR/MAPK1/PIK3CB/EP300/AKT1/FOXO1/NKX3-1
REACTOME_LAMININ_INTERACTIONS	REACTOME_LAMININ_INTERACTIONS	REACTOME_LAMININ_INTERACTIONS	30	0.552631059070713	1.5141154212454	0.00414782590657044	0.0304173899815166	0.0217551986470673	4370	tags=53%, list=23%, signal=41%	ITGA7/COL4A4/HSPG2/LAMA2/LAMB2/ITGA1/COL4A3/LAMC1/NID2/LAMA4/ITGB1/NID1/COL18A1/ITGAV/COL4A2/COL4A1
BIOCARTA_EICOSANOID_PATHWAY	BIOCARTA_EICOSANOID_PATHWAY	BIOCARTA_EICOSANOID_PATHWAY	22	0.584415891498685	1.54128332872062	0.0041603571026628	0.0304341393963264	0.0217671782037167	2764	tags=55%, list=14%, signal=47%	CYSLTR1/HPGDS/PTGER3/PTGFR/PTGIS/CYSLTR2/TBXAS1/PTGER2/EPHX1/PTGS1/ALOX5AP/PLCB1
WP_FATTY_ACIDS_AND_LIPOPROTEINS_TRANSPORT_IN_HEPATOCYTES	WP_FATTY_ACIDS_AND_LIPOPROTEINS_TRANSPORT_IN_HEPATOCYTES	WP_FATTY_ACIDS_AND_LIPOPROTEINS_TRANSPORT_IN_HEPATOCYTES	373	0.374053859492556	1.19125995430394	0.00420146779888697	0.0305842141242507	0.021874515010717	5940	tags=40%, list=31%, signal=28%	FNBP1/DPYSL2/ABCD2/STON1/LRRK2/ABL1/ANK2/SRL/GHR/SNX18/SNX2/FCHSD2/SCARA3/MTMR6/CLIP3/LOXL3/SERINC1/RABEP1/PIK3CG/RHOJ/CLEC10A/ESYT2/CD5/ACSL6/LRP6/ARRB2/C9orf72/ENPP1/HEATR5A/PIP5K1C/AP2A2/LBR/STAB2/MIB1/ITSN1/CLEC9A/AMPH/OPHN1/PIK3C3/PIK3C2A/ATP9B/APLP1/ENPP2/BIN1/SNX9/PACSIN2/LRP1/EPS15/ACOX2/DENND1C/LPL/USP20/CD163L1/CPT1A/MTMR9/LOXL4/DNM3/CD209/ACAT1/CD6/SCARB2/SIGLEC1/MIA3/OSBPL5/ACADM/SCAR…
REACTOME_GPCR_LIGAND_BINDING	REACTOME_GPCR_LIGAND_BINDING	REACTOME_GPCR_LIGAND_BINDING	449	0.364397089169651	1.16482722091615	0.00420146779888697	0.0305842141242507	0.021874515010717	7817	tags=47%, list=41%, signal=28%	CYSLTR1/P2RY12/P2RY14/PTCH2/S1PR1/GNG2/VIPR2/UTS2B/CRHBP/ADRA2A/DHH/TACR1/TACR2/CCR4/NMUR1/GPR17/CXCR4/EDNRB/PTCH1/CX3CR1/ADCYAP1/GPR183/GPBAR1/PTGER3/CXCL12/AVPR1A/P2RY13/C5/CNR1/ADRA1D/AVPR2/PTGFR/GNG7/ADRB3/GLP2R/PTH1R/CHRM2/GPR65/AGTR1/P2RY10/CALCRL/FZD1/SSTR1/ADCYAP1R1/ACKR1/GNG11/EDNRA/CCR2/ADRA1A/CNR2/CYSLTR2/HTR2B/POMC/HRH2/PTGER2/C5AR1/SSTR2/CMKLR1/GPER1/C3AR1/GPR18/S1PR2/GPR55/OPRL1/HTR…
PID_HEDGEHOG_GLI_PATHWAY	PID_HEDGEHOG_GLI_PATHWAY	PID_HEDGEHOG_GLI_PATHWAY	47	0.507957364637455	1.45079799555498	0.00428010396482012	0.0310046555500384	0.0221752241360899	6935	tags=66%, list=36%, signal=42%	RAB23/GNG2/GNAZ/GNAO1/PIAS1/PTCH1/SPOP/ARRB2/SIN3A/FBXW11/GLI1/GLI2/CREBBP/IFT88/CSNK1A1/RBBP4/IFT172/KIF3A/RBBP7/CSNK1G3/SAP30/PRKACA/AKT1/GNAI2/GLI3/GSK3B/GNB1/LGALS3/CSNK1G1/SUFU/CSNK1D
WP_MEASLES_VIRUS_INFECTION	WP_MEASLES_VIRUS_INFECTION	WP_MEASLES_VIRUS_INFECTION	133	0.416093419222962	1.27935280599102	0.00427582813668344	0.0310046555500384	0.0221752241360899	6752	tags=47%, list=35%, signal=31%	BCL2/STAT5B/CD28/RAB9B/JAK1/CDKN1B/SLAMF1/CD3G/PIK3CD/PIK3R1/PIK3R3/TAB2/STAT3/STAT5A/CCND2/PIK3CA/MAPK9/TLR7/CD209/IL12B/CD3E/CHUK/NFKB1/RCHY1/APAF1/IL2RB/TLR4/FCGR2B/IRAK4/IL2RA/FAS/MAPK8/TBK1/TRAF6/CBLB/MSN/TRAF3/IFNAR1/TNFAIP3/JAK3/PIK3CB/CD3D/CDK6/HSPA1L/FASLG/IL2/MAP3K7/ADAR/CDK4/HSPA2/EIF2AK4/EIF2AK3/EIF2AK2/IL2RG/IKBKG/IL6/EIF2S1/TYK2/MAVS/HSPA8/JUN/CCND3/IL12A
BIOCARTA_MONOCYTE_PATHWAY	BIOCARTA_MONOCYTE_PATHWAY	BIOCARTA_MONOCYTE_PATHWAY	11	0.703589687446758	1.64961874060446	0.00433497859700332	0.0313257577447685	0.0224048836182679	4261	tags=82%, list=22%, signal=64%	ITGA4/PECAM1/ITGAL/ITGB2/ITGAM/ITGB1/SELP/ICAM1/SELE
WP_AIRWAY_SMOOTH_MUSCLE_CELL_CONTRACTION	WP_AIRWAY_SMOOTH_MUSCLE_CELL_CONTRACTION	WP_AIRWAY_SMOOTH_MUSCLE_CELL_CONTRACTION	16	0.631215530771525	1.58082445124778	0.00435855800898179	0.031419702152126	0.0224720747627114	5998	tags=81%, list=31%, signal=56%	ROCK1/MYLK/ROCK2/GNAQ/PLCB1/RHOA/CD38/PPP1CB/IL13/CALM1/RYR1/ADRB2/PPP1R14A
REACTOME_CREATION_OF_C4_AND_C2_ACTIVATORS	REACTOME_CREATION_OF_C4_AND_C2_ACTIVATORS	REACTOME_CREATION_OF_C4_AND_C2_ACTIVATORS	14	0.65957536617609	1.61074074232809	0.00449849038799955	0.0323499187708442	0.0231373865247434	3348	tags=64%, list=17%, signal=53%	FCN1/C1R/C1S/MASP1/FCN2/C1QC/C1QB/MASP2/C1QA
BIOCARTA_BLYMPHOCYTE_PATHWAY	BIOCARTA_BLYMPHOCYTE_PATHWAY	BIOCARTA_BLYMPHOCYTE_PATHWAY	12	0.683970785020486	1.62360097532749	0.00455019717406851	0.0325640617035746	0.0232905463469125	4148	tags=83%, list=22%, signal=65%	PTPRC/ITGAL/CR1/HLA-DRA/ITGB2/FCGR2B/HLA-DRB1/CR2/HLA-DRB5/ICAM1
BIOCARTA_IL17_PATHWAY	BIOCARTA_IL17_PATHWAY	BIOCARTA_IL17_PATHWAY	15	0.635328574122962	1.56939001508663	0.00454720067487813	0.0325640617035746	0.0232905463469125	6071	tags=67%, list=32%, signal=46%	KITLG/CD4/CD34/CD3G/CD3E/CD8A/CD2/CD247/CD3D/IL6
WP_MAJOR_RECEPTORS_TARGETED_BY_EPINEPHRINE_AND_NOREPINEPHRINE	WP_MAJOR_RECEPTORS_TARGETED_BY_EPINEPHRINE_AND_NOREPINEPHRINE	WP_MAJOR_RECEPTORS_TARGETED_BY_EPINEPHRINE_AND_NOREPINEPHRINE	16	0.628094044160172	1.57300695925192	0.00458595544656537	0.0326625603748181	0.0233609948029002	1292	tags=44%, list=7%, signal=41%	ADCY2/ADCY5/ADRA2A/ADCY4/ADRA1D/ADCY9/ADCY3
WP_ENDOMETRIAL_CANCER	WP_ENDOMETRIAL_CANCER	WP_ENDOMETRIAL_CANCER	63	0.471740005731876	1.38202755018816	0.00457784306773498	0.0326625603748181	0.0233609948029002	6588	tags=59%, list=34%, signal=39%	FGF2/FGFR1/AKT3/FOXO3/SOS2/POLK/PIK3CD/LEF1/PIK3R1/PIK3R3/PTEN/AXIN2/PIK3CA/APC/ILK/CTNNA2/GRB2/TCF7L1/GADD45G/PDPK1/RAF1/GADD45B/APC2/AKT2/SOS1/TCF7/CTNNB1/CTNNA3/MAPK1/PIK3CB/AKT1/KRAS/CTNNA1/GSK3B/ELK1/ARAF/FGF1
REACTOME_REGULATION_OF_NPAS4_GENE_EXPRESSION	REACTOME_REGULATION_OF_NPAS4_GENE_EXPRESSION	REACTOME_REGULATION_OF_NPAS4_GENE_EXPRESSION	13	0.669167614011628	1.6120778105776	0.00461351401805344	0.032780231180906	0.0234451555991736	4196	tags=77%, list=22%, signal=60%	TNRC6C/AGO3/SRF/TNRC6B/NR3C1/AGO1/NPAS4/KCNIP3/REST/AGO4
BIOCARTA_THELPER_PATHWAY	BIOCARTA_THELPER_PATHWAY	BIOCARTA_THELPER_PATHWAY	12	0.682058684789711	1.61906205660815	0.00462797644444232	0.0328045108353071	0.0234625209518518	5106	tags=92%, list=27%, signal=67%	CD28/PTPRC/CD4/ITGAL/CD3G/ITGB2/CD3E/CD2/CD247/ICAM1/CD3D
PID_RHOA_REG_PATHWAY	PID_RHOA_REG_PATHWAY	PID_RHOA_REG_PATHWAY	46	0.496677179249817	1.41629746320443	0.00465227791361031	0.03289825096053	0.0235295659891369	5051	tags=48%, list=26%, signal=35%	AKAP13/ARHGEF17/ARHGAP35/CDKN1B/ARHGEF25/OPHN1/ARHGEF12/ARHGAP9/ARHGAP5/DLC1/ARHGEF3/ARHGAP6/ARHGEF15/RHOA/MYO9B/TRIO/SRGAP1/ARHGEF2/ABR/ARHGEF11/VAV1/ARHGEF10
BIOCARTA_TCYTOTOXIC_PATHWAY	BIOCARTA_TCYTOTOXIC_PATHWAY	BIOCARTA_TCYTOTOXIC_PATHWAY	12	0.680942084755035	1.61641148593312	0.00470575574558745	0.0331544034479319	0.0237127719857972	5106	tags=92%, list=27%, signal=67%	CD28/PTPRC/ITGAL/CD3G/ITGB2/CD3E/CD8A/CD2/CD247/ICAM1/CD3D
BIOCARTA_STATHMIN_PATHWAY	BIOCARTA_STATHMIN_PATHWAY	BIOCARTA_STATHMIN_PATHWAY	20	0.589142155910966	1.5300639747	0.00471833459798206	0.0331544034479319	0.0237127719857972	5106	tags=55%, list=27%, signal=40%	PRKAR2B/CAMK4/PRKAR1A/CD3G/CD3E/PRKACB/PRKAR2A/CD2/CD247/RB1CC1/CD3D
PID_IFNG_PATHWAY	PID_IFNG_PATHWAY	PID_IFNG_PATHWAY	40	0.508309422210452	1.43327966948991	0.0047219907940994	0.0331544034479319	0.0237127719857972	3117	tags=42%, list=16%, signal=36%	RAPGEF1/JAK2/PIAS1/JAK1/RAP1A/RAP1B/CBL/CAMK2D/PIK3R1/STAT3/PIK3CA/CREBBP/SMAD7/PTPN11/CAMK2A/MTOR/MAP3K1
KEGG_MEDICUS_VARIANT_MUTATION_ACTIVATED_KCNJ5_TO_ANGIOTENSIN_ALDOSTERONE_SIGNALING_PATHWAY	KEGG_MEDICUS_VARIANT_MUTATION_ACTIVATED_KCNJ5_TO_ANGIOTENSIN_ALDOSTERONE_SIGNALING_PATHWAY	KEGG_MEDICUS_VARIANT_MUTATION_ACTIVATED_KCNJ5_TO_ANGIOTENSIN_ALDOSTERONE_SIGNALING_PATHWAY	25	0.562817056164939	1.50767674322098	0.00476003301600554	0.0331861456749682	0.0237354747375814	4031	tags=56%, list=21%, signal=44%	CAMK1/CAMK4/CREB5/CAMK2D/CREB1/ATF2/KCNJ5/CAMK2A/CACNA1H/CALM3/CALM2/CREB3L2/CAMK1D/CREB3L1
REACTOME_FGFR1_MUTANT_RECEPTOR_ACTIVATION	REACTOME_FGFR1_MUTANT_RECEPTOR_ACTIVATION	REACTOME_FGFR1_MUTANT_RECEPTOR_ACTIVATION	30	0.549216780991342	1.50476087808764	0.00474569556716215	0.0331861456749682	0.0237354747375814	3150	tags=47%, list=16%, signal=39%	STAT5B/FGF2/FGFR1/GAB2/FGF9/PIK3R1/STAT3/STAT5A/PIK3CA/GRB2/MYO18A/FGFR1OP2/CUX1/CNTRL
REACTOME_THROMBOXANE_SIGNALLING_THROUGH_TP_RECEPTOR	REACTOME_THROMBOXANE_SIGNALLING_THROUGH_TP_RECEPTOR	REACTOME_THROMBOXANE_SIGNALLING_THROUGH_TP_RECEPTOR	24	0.557193298795661	1.48478228190711	0.00476003301600554	0.0331861456749682	0.0237354747375814	6042	tags=67%, list=32%, signal=46%	GNG2/GNG7/GNG11/GNA14/GNAQ/GNA13/GNB4/GNGT2/GNG8/GNA11/GNB5/GNG12/GNB3/TBXA2R/GNG4/GNB1
WP_DENGUE2_INTERACTIONS_WITH_COMPLEMENT_AND_COAGULATION_CASCADES	WP_DENGUE2_INTERACTIONS_WITH_COMPLEMENT_AND_COAGULATION_CASCADES	WP_DENGUE2_INTERACTIONS_WITH_COMPLEMENT_AND_COAGULATION_CASCADES	59	0.482557514774123	1.40813364654888	0.00480114768040296	0.033316375258871	0.0238286178530575	4407	tags=44%, list=23%, signal=34%	F8/F10/C7/VWF/CR1/PROS1/C4B/C5AR1/CLU/CFD/C3AR1/C1R/C1S/MASP1/C1QC/C1QB/MASP2/CR2/SERPING1/C1QA/LMAN1/F7/C3/C6/CFI/F2R
KEGG_ADHERENS_JUNCTION	KEGG_ADHERENS_JUNCTION	KEGG_ADHERENS_JUNCTION	68	0.465889178673414	1.37517491735927	0.00480114768040296	0.033316375258871	0.0238286178530575	7041	tags=60%, list=37%, signal=38%	FYN/SMAD4/FGFR1/SORBS1/PTPRJ/TGFBR2/SMAD2/LEF1/WAS/FER/TGFBR1/CREBBP/CTNNA2/WASF3/TCF7L1/PTPRB/SSX2IP/WASF2/INSR/VCL/RHOA/IQGAP1/TJP1/PTPN1/TCF7/CTNNB1/CTNNA3/ACTN2/MAPK1/EP300/ACTN1/MAP3K7/CTNNA1/ACTN4/ACTN3/PARD3/SNAI1/LMO7/IGF1R/FARP2/WASL
WP_CAMKK2_PATHWAY	WP_CAMKK2_PATHWAY	WP_CAMKK2_PATHWAY	33	0.535005447662577	1.48004752762849	0.00488535330564055	0.0338216767313576	0.0241900207846464	6184	tags=67%, list=32%, signal=45%	CAMK1/SIRT1/CAMK4/HDAC4/VCAM1/NFATC2/CAMKK2/CREB1/SQSTM1/NOS1/RPTOR/STIM1/RAF1/MAF/MTOR/SMC1A/ICAM1/MAPK1/EP300/CALM1/NFE2L2/ARHGEF7
PID_HES_HEY_PATHWAY	PID_HES_HEY_PATHWAY	PID_HES_HEY_PATHWAY	48	0.501564233804247	1.43549416190456	0.00495001753972969	0.0339527761962983	0.0242837860585256	2393	tags=40%, list=12%, signal=35%	GHR/RCAN1/JAK2/GATA6/MAML2/CD4/CDKN1B/NCOA1/MAML1/RBPJ/CAMK2D/STAT3/ARNT/NCOR2/SPEN/CREBBP/KDR/NCOR1/PARP1
WP_RANKLRANK_SIGNALING	WP_RANKLRANK_SIGNALING	WP_RANKLRANK_SIGNALING	55	0.47125677366975	1.36790352392823	0.00494507246726243	0.0339527761962983	0.0242837860585256	6736	tags=64%, list=35%, signal=41%	GAB2/MITF/PAPSS2/NFATC1/VCAM1/CBL/TRAF1/PIK3R1/TAB2/MAPK9/SQSTM1/CHUK/NFKB1/MAPK14/TRAF5/SPI1/MTOR/CTSK/MAPK8/SYK/AKT2/TRAF6/TNFRSF11A/ICAM1/TRAF3/TAB1/MAPK1/AKT1/MAP3K7/LYN/IKBKG/MAP2K6/JUN/TNFRSF11B/PLCG1
REACTOME_ONCOGENIC_MAPK_SIGNALING	REACTOME_ONCOGENIC_MAPK_SIGNALING	REACTOME_ONCOGENIC_MAPK_SIGNALING	80	0.443538569843244	1.32794982578346	0.00494507246726243	0.0339527761962983	0.0242837860585256	7715	tags=61%, list=40%, signal=37%	CNKSR2/TLN1/JAK2/FAM131B/RAP1A/ARRB2/FAM114A2/VWF/SHOC2/RAP1B/DUSP8/MRAS/CAMK2D/ITGB3/QKI/CLCN6/APBB1IP/SPRED1/CAMK2A/RAF1/KDM7A/VCL/IQGAP1/MPRIP/ARRB1/PPP1CC/BCL2L11/ZC3HAV1/PPP1CB/MAPK1/AP3B1/AKAP9/KRAS/DUSP16/CALM1/PAPSS1/AGGF1/FXR1/KSR1/NF1/ARAF/FN1/BRAF/KIAA1549/ATG7/BRAP/ACTB/MAPK3/CAMK2B
WP_ADHD_AND_AUTISM_ASD_PATHWAYS	WP_ADHD_AND_AUTISM_ASD_PATHWAYS	WP_ADHD_AND_AUTISM_ASD_PATHWAYS	361	0.376263534149864	1.1967536159588	0.00494507246726243	0.0339527761962983	0.0242837860585256	7407	tags=49%, list=39%, signal=31%	PRKAR2B/NRXN1/NCAM1/ABL1/STXBP1/AKT3/KCNA2/SCN7A/PRKCB/AOX1/NLGN1/NRXN2/HDC/CACNA1C/DLG2/KCNA6/CNR1/ADRA1D/CNTN4/MECP2/CNTNAP1/CNTN1/PDGFRA/KCNA3/FOLR2/VAMP2/GRIN3A/SCN1B/KIT/AGTR1/PIK3C3/MTR/SCN2B/CBL/KCNA1/SORBS2/PRKAR1A/GABRA2/CNTN2/PIK3CD/DBH/PIK3R1/PIK3R3/GNAQ/ADRA1A/SCN4A/CDO1/CNR2/PTEN/NLGN3/HTR2B/SCN11A/MTHFR/PIK3CA/GKAP1/KCNA5/PIK3AP1/MAOB/NOS1/SCN4B/IDO2/TCN2/NOS3/SNAP25/SCN3B/SLC25A40/…
KEGG_MEDICUS_REFERENCE_LPA_GNA12_13_RHOA_SIGNALING_PATHWAY	KEGG_MEDICUS_REFERENCE_LPA_GNA12_13_RHOA_SIGNALING_PATHWAY	KEGG_MEDICUS_REFERENCE_LPA_GNA12_13_RHOA_SIGNALING_PATHWAY	13	0.665859676668215	1.60410872737865	0.00500119550041975	0.0342247710512596	0.0244783228713244	4586	tags=69%, list=24%, signal=53%	ROCK1/ROCK2/ARHGEF12/GNA13/LPAR4/RHOA/LPAR1/GNA12/ARHGEF11
WP_ESTROGEN_SIGNALING	WP_ESTROGEN_SIGNALING	WP_ESTROGEN_SIGNALING	23	0.579022947464072	1.53564661024545	0.00505478118865523	0.0344327984640047	0.0246271087366158	6907	tags=78%, list=36%, signal=50%	BCL2/ESR1/CREB1/PIK3CA/MAPK9/GPER1/CHUK/NFKB1/MAPK14/MAPK1/PRKACA/AKT1/SP1/IKBKG/GNB1/ELK1/JUN/BRAF
REACTOME_FOXO_MEDIATED_TRANSCRIPTION_OF_OXIDATIVE_STRESS_METABOLIC_AND_NEURONAL_GENES	REACTOME_FOXO_MEDIATED_TRANSCRIPTION_OF_OXIDATIVE_STRESS_METABOLIC_AND_NEURONAL_GENES	REACTOME_FOXO_MEDIATED_TRANSCRIPTION_OF_OXIDATIVE_STRESS_METABOLIC_AND_NEURONAL_GENES	29	0.548570312725025	1.49252442547301	0.00505478118865523	0.0344327984640047	0.0246271087366158	7188	tags=66%, list=38%, signal=41%	SMAD4/PPARGC1A/FOXO3/SIN3A/PLXNA4/SMAD2/FBXO32/POMC/NR3C1/SIRT3/NPY/PCK1/FOXO4/SOD2/FOXO1/ATXN3/CAT/ABCA6/TRIM63
REACTOME_PROLACTIN_RECEPTOR_SIGNALING	REACTOME_PROLACTIN_RECEPTOR_SIGNALING	REACTOME_PROLACTIN_RECEPTOR_SIGNALING	15	0.631907825521193	1.56094007450723	0.00515857546357629	0.0350594259195002	0.0250752867288858	5327	tags=60%, list=28%, signal=43%	STAT5B/GHR/JAK2/STAT5A/PTPN11/PRLR/SKP1/CUL1/BTRC
WP_THYROID_STIMULATING_HORMONE_TSH_SIGNALING	WP_THYROID_STIMULATING_HORMONE_TSH_SIGNALING	WP_THYROID_STIMULATING_HORMONE_TSH_SIGNALING	66	0.467839688093606	1.37675324160656	0.00517332248474858	0.0350793784924732	0.0250895572560025	7112	tags=61%, list=37%, signal=38%	GNG2/ADCY2/GNAO1/JAK2/JAK1/RAP1A/CDKN1B/RAP1B/ADCY3/PIK3R1/CREB1/GNAQ/STAT3/GNA13/PIK3CA/RBL2/PDE4D/EGR1/TSHR/PDPK1/PLCB1/TSHB/MAPK14/RAF1/MTOR/KCNIP3/GNA12/MAPK1/AKT1/RPS6KB1/CDK4/GNAI2/MAP2K6/GNB1/TTF1/JUN/IGF1R/CCND3/BRAF/STAT1
SIG_IL4RECEPTOR_IN_B_LYPHOCYTES	SIG_IL4RECEPTOR_IN_B_LYPHOCYTES	SIG_IL4RECEPTOR_IN_B_LYPHOCYTES	27	0.568081420451891	1.53225325030693	0.00520979102190189	0.0352461943850766	0.0252088677189738	6146	tags=70%, list=32%, signal=48%	BCL2/AKT3/JAK1/MAP4K1/IRS2/SOS2/PIK3CD/PIK3R1/PIK3CA/GRB2/PDPK1/RAF1/AKT2/SOS1/MAPK1/JAK3/AKT1/GSK3B/SOCS1
PID_IL6_7_PATHWAY	PID_IL6_7_PATHWAY	PID_IL6_7_PATHWAY	47	0.503054212715147	1.43679390096751	0.00524775750448859	0.0352620809690749	0.0252202301596999	6532	tags=62%, list=34%, signal=41%	IL6ST/A2M/JAK2/GAB2/MITF/PIAS1/JAK1/PIK3R1/STAT3/PIK3CA/HCK/PTPN11/GAB1/GRB2/MAPK14/IL6R/LMO4/MCL1/SOS1/VAV1/AKT1/FOXO1/MAPK11/SOCS3/MAP2K6/IL6/MAP2K4/TYK2/JUN
REACTOME_RHOB_GTPASE_CYCLE	REACTOME_RHOB_GTPASE_CYCLE	REACTOME_RHOB_GTPASE_CYCLE	68	0.464641724815203	1.37149278148898	0.00524775750448859	0.0352620809690749	0.0252202301596999	5074	tags=47%, list=27%, signal=35%	STARD8/AKAP13/ROCK1/STARD13/ARHGEF17/ARHGAP35/MYO9A/ROCK2/ARHGEF25/OPHN1/ARHGEF12/PIK3R1/MCAM/ARHGAP5/DLC1/ARHGAP26/ARHGEF3/STOM/PREX1/PCDH7/SNAP23/PKN1/ACTC1/ARHGAP1/MYO9B/ARHGEF2/ABR/ARHGEF11/STK10/DAAM1/ARHGEF10/ARHGAP21
KEGG_FC_GAMMA_R_MEDIATED_PHAGOCYTOSIS	KEGG_FC_GAMMA_R_MEDIATED_PHAGOCYTOSIS	KEGG_FC_GAMMA_R_MEDIATED_PHAGOCYTOSIS	92	0.438573173753921	1.32607615419198	0.00524251498949909	0.0352620809690749	0.0252202301596999	7041	tags=55%, list=37%, signal=35%	DOCK2/AKT3/PIP5K1B/PTPRC/CFL2/PRKCB/GAB2/PIK3R5/PIK3CG/PIP5K1C/AMPH/ASAP1/PIKFYVE/PIK3CD/WAS/PIK3R1/PIK3R3/GSN/PIK3CA/HCK/DNM3/WASF3/WASF2/RAF1/NCF1/FCGR2B/PRKCE/PRKCA/SYK/AKT2/ASAP2/DNM1/PIP4K2B/PIP5K1A/VAV1/MAPK1/CRK/PIK3CB/AKT1/ASAP3/RPS6KB1/FCGR2A/LYN/INPP5D/FCGR3A/PLA2G4A/FCGR1A/PAK1/PLCG1/PLCG2/WASL
REACTOME_SEMAPHORIN_INTERACTIONS	REACTOME_SEMAPHORIN_INTERACTIONS	REACTOME_SEMAPHORIN_INTERACTIONS	64	0.469669777645066	1.37844844152501	0.00532219254193129	0.0356011528142701	0.0254627419384005	4121	tags=42%, list=22%, signal=33%	DPYSL2/FYN/ROCK1/SEMA6D/PTPRC/TLN1/DPYSL3/PLXNC1/PLXND1/ARHGAP35/PIP5K1C/ROCK2/PLXNA4/ARHGEF12/SEMA3E/PAK3/ITGA1/MYH11/ITGB1/NRP1/SEMA4D/SEMA3A/RHOA/CD72/TYROBP/MYL9/MYH10
WP_HAIR_FOLLICLE_DEVELOPMENT_CYTODIFFERENTIATION_STAGE_3_OF_3	WP_HAIR_FOLLICLE_DEVELOPMENT_CYTODIFFERENTIATION_STAGE_3_OF_3	WP_HAIR_FOLLICLE_DEVELOPMENT_CYTODIFFERENTIATION_STAGE_3_OF_3	86	0.439790930970249	1.3246136897281	0.00531687566626502	0.0356011528142701	0.0254627419384005	4337	tags=34%, list=23%, signal=26%	TCF4/LRIG1/IGF1/SMAD4/ZBTB16/CD200/IGFBP5/KITLG/NFATC1/BMPR1A/EGR2/SFRP1/CD34/NOTCH2/RBPJ/FZD1/LEF1/GLI2/NR3C1/GAS1/NFKB1/CUX1/RUNX3/SMAD1/MSX1/ELANE/SOSTDC1/PROM1/BMP4
WP_FARNESOID_X_RECEPTOR_PATHWAY	WP_FARNESOID_X_RECEPTOR_PATHWAY	WP_FARNESOID_X_RECEPTOR_PATHWAY	19	0.603951198644392	1.55809901530034	0.00539229234238226	0.0359083144772989	0.0256824308400458	945	tags=26%, list=5%, signal=25%	ABCB4/IRS2/SLCO2B1/PPARGC1A/FKBP5
BIOCARTA_IL12_PATHWAY	BIOCARTA_IL12_PATHWAY	BIOCARTA_IL12_PATHWAY	19	0.603341065480294	1.55652496778737	0.00539229234238226	0.0359083144772989	0.0256824308400458	6532	tags=89%, list=34%, signal=59%	JAK2/CD3G/IL18R1/CD3E/CCR5/MAPK14/CXCR3/STAT4/CD247/ETV5/MAPK8/IL12RB1/CD3D/MAP2K6/IL12RB2/TYK2/JUN
WP_PHYSIOLOGICAL_AND_PATHOLOGICAL_HYPERTROPHY_OF_THE_HEART	WP_PHYSIOLOGICAL_AND_PATHOLOGICAL_HYPERTROPHY_OF_THE_HEART	WP_PHYSIOLOGICAL_AND_PATHOLOGICAL_HYPERTROPHY_OF_THE_HEART	24	0.554515656799556	1.47764702848302	0.00543467028836276	0.0361095542649606	0.0258263620438386	6532	tags=75%, list=34%, signal=49%	IL6ST/LIFR/PRKCB/PPP3CB/CAMK2D/NFATC4/STAT3/MAPK14/RHOA/PRKCE/MAPK8/MYEF2/MAPK1/PPP3CA/MAPK11/CALM1/AGT/JUN
PID_RHOA_PATHWAY	PID_RHOA_PATHWAY	PID_RHOA_PATHWAY	43	0.499600049858775	1.41788680926497	0.00546559706996485	0.0362339805754366	0.0259153545281698	7024	tags=65%, list=37%, signal=41%	ROCK1/PIP5K1B/TLN1/PPP1R12A/CDKN1B/PIP5K1C/ROCK2/SRF/PTEN/SCAI/ITGB1/ATF2/F2RL2/PKN1/VCL/RHOA/SH3GL2/MAPK8/MSN/RDX/PIP5K1A/MAPK12/MAP2K6/MYL2/MAP2K4/JUN/PKN2/DIAPH1
WP_CANONICAL_AND_NONCANONICAL_TGFB_SIGNALING	WP_CANONICAL_AND_NONCANONICAL_TGFB_SIGNALING	WP_CANONICAL_AND_NONCANONICAL_TGFB_SIGNALING	17	0.62729183144166	1.59080241740888	0.00548995686301549	0.0363144139936659	0.0259728823105503	4406	tags=65%, list=23%, signal=50%	SMAD4/TGFBR2/BMPR1A/SMAD2/TGFBR1/MAPK9/LOXL4/BMPR2/MAPK14/MAPK8/LOX
KEGG_TOLL_LIKE_RECEPTOR_SIGNALING_PATHWAY	KEGG_TOLL_LIKE_RECEPTOR_SIGNALING_PATHWAY	KEGG_TOLL_LIKE_RECEPTOR_SIGNALING_PATHWAY	102	0.431963080613813	1.31317094190221	0.00553995779555212	0.036563721450644	0.0261511925881267	6756	tags=49%, list=35%, signal=32%	AKT3/TLR1/PIK3R5/PIK3CG/PIK3CD/PIK3R1/PIK3R3/TAB2/PIK3CA/MAPK9/TLR7/TIRAP/TLR8/IL12B/CHUK/LY96/NFKB1/MAPK14/TLR4/IRAK4/CD86/CTSK/TLR6/MAPK8/AKT2/TBK1/TRAF6/CCL4/TLR5/TRAF3/IFNAR1/TAB1/CD14/MAPK12/MAPK1/PIK3CB/AKT1/RIPK1/MAP3K7/MAPK11/CD80/IKBKG/MAP2K6/IL6/MAP3K8/MAP2K4/JUN/CCL3/IL12A/CXCL9
BIOCARTA_CARM_ER_PATHWAY	BIOCARTA_CARM_ER_PATHWAY	BIOCARTA_CARM_ER_PATHWAY	25	0.557956616636431	1.49465657697211	0.00558458988252535	0.0367765675190694	0.0263034248638958	2688	tags=40%, list=14%, signal=34%	MEF2C/HDAC4/HDAC5/PPARGC1A/ESR1/GTF2A1/NCOR2/SPEN/CREBBP/MED1
KEGG_GAP_JUNCTION	KEGG_GAP_JUNCTION	KEGG_GAP_JUNCTION	86	0.439245874570246	1.32297202520463	0.00561431853612597	0.0368905443634826	0.0263849436560368	4180	tags=41%, list=22%, signal=32%	ADCY2/ADCY5/PDGFD/PRKCB/ADCY4/PLCB4/ITPR1/PRKG1/PDGFRA/ADCY9/SOS2/ADCY3/PDGFC/GNAQ/HTR2B/ITPR2/GRB2/MAP2K5/PDGFRB/HTR2A/TUBA1A/PRKACB/GUCY1A2/PLCB2/PLCB1/RAF1/TUBB2B/DRD2/PRKCA/TJP1/LPAR1/GNA11/MAP3K2/ADCY6/SOS1
KEGG_MEDICUS_REFERENCE_MGLUR1_TRPC3_SIGNALING_PATHWAY	KEGG_MEDICUS_REFERENCE_MGLUR1_TRPC3_SIGNALING_PATHWAY	KEGG_MEDICUS_REFERENCE_MGLUR1_TRPC3_SIGNALING_PATHWAY	13	0.658567768931378	1.58654194379081	0.00577656015973716	0.0377063377459766	0.0269684173565057	3327	tags=69%, list=17%, signal=57%	PRKCB/TRPC3/PLCB4/ITPR1/GNAQ/ITPR2/PLCB2/PLCB1/PRKCA
REACTOME_O_GLYCOSYLATION_OF_TSR_DOMAIN_CONTAINING_PROTEINS	REACTOME_O_GLYCOSYLATION_OF_TSR_DOMAIN_CONTAINING_PROTEINS	REACTOME_O_GLYCOSYLATION_OF_TSR_DOMAIN_CONTAINING_PROTEINS	37	0.526482278018949	1.47412415554182	0.00577457767765073	0.0377063377459766	0.0269684173565057	7094	tags=73%, list=37%, signal=46%	ADAMTSL3/ADAMTSL1/CFP/ADAMTS8/ADAMTS3/SPON1/ADAMTS10/ADAMTS1/ADAMTS18/ADAMTS9/THSD7A/ADAMTS5/THSD4/THSD7B/THBS1/SBSPON/ADAMTS6/ADAMTS16/ADAMTS4/SPON2/ADAMTS15/ADAMTS17/ADAMTS12/ADAMTS2/SEMA5B/THBS2/ADAMTS14
BIOCARTA_ALK_PATHWAY	BIOCARTA_ALK_PATHWAY	BIOCARTA_ALK_PATHWAY	37	0.526435154496261	1.47399221202541	0.00577457767765073	0.0377063377459766	0.0269684173565057	6320	tags=65%, list=33%, signal=44%	MEF2C/SMAD4/TGFBR2/BMPR1A/TGFB3/FZD1/CHRD/TGFBR1/RFC1/APC/BMPR2/ATF2/TGFB2/ACVR1/SMAD1/TGFBR3/SMAD5/BMP4/WNT1/CTNNB1/MAP3K7/GSK3B/MYL2/BMP5
REACTOME_SIGNALING_BY_HEDGEHOG	REACTOME_SIGNALING_BY_HEDGEHOG	REACTOME_SIGNALING_BY_HEDGEHOG	147	0.406874286233264	1.25479826780183	0.00591176163697776	0.0385042369776841	0.0275390927595132	5463	tags=39%, list=29%, signal=28%	CDON/PRKAR2B/BOC/PTCH2/ADCY2/ADCY5/DHH/ADCY4/PTCH1/SPOP/ARRB2/DYNC2H1/ADCY9/SEL1L/PRKAR1A/ADCY3/GLI1/GLI2/CUL3/TUBA1A/PRKACB/GAS1/ERLEC1/PRKAR2A/KIF7/IFT122/IFT57/TUBB2B/DZIP1/GPC5/WDR19/IFT88/CSNK1A1/TTC21B/WDR35/CDC73/SMURF2/EVC/ARRB1/TULP3/EFCAB7/ADCY6/SPOPL/IFT172/KIF3A/SKP1/NUMB/HHIP/GPR161/IQCE/PRKACA/PSMC1/OS9/CUL1/BTRC/IFT52/HHAT
REACTOME_ACTIVATION_OF_SMO	REACTOME_ACTIVATION_OF_SMO	REACTOME_ACTIVATION_OF_SMO	17	0.626934569356204	1.58989640626589	0.00594429119316614	0.0386313891547121	0.0276300348446603	4897	tags=71%, list=26%, signal=53%	CDON/BOC/DHH/PTCH1/ARRB2/GAS1/CSNK1A1/EVC/ARRB1/EFCAB7/KIF3A/IQCE
BIOCARTA_PAR1_PATHWAY	BIOCARTA_PAR1_PATHWAY	BIOCARTA_PAR1_PATHWAY	19	0.600589597319406	1.54942661308299	0.00599561641197035	0.0388798706191091	0.0278077543538409	4407	tags=68%, list=23%, signal=53%	PPP1R12B/ROCK1/PRKCB/PIK3CG/PIK3R1/GNAQ/GNA13/PIK3CA/PLCB1/RHOA/PRKCA/GNA12/F2R
REACTOME_ADIPOGENESIS	REACTOME_ADIPOGENESIS	REACTOME_ADIPOGENESIS	109	0.426730011583554	1.30309317621847	0.00606048326339786	0.0391296419397645	0.0279863963971096	7495	tags=57%, list=39%, signal=35%	SMAD4/EBF1/SLC2A4/PPARGC1A/EGR2/MED13L/NCOA1/NCOA2/EBF2/LPL/NCOR2/CREBBP/PLIN1/CHD9/THRAP3/NCOR1/TBL1X/NFKB1/PPARA/MED22/MED1/ADIPOQ/CDK19/FAM120B/SMAD1/SMARCD3/CD36/RBBP4/COX7A1/PRDM16/GATAD2B/PCK1/HNRNPU/MED13/WNT1/RBBP7/MED29/MED21/MED14/EP300/MED9/KLF4/SREBF2/WNT10B/MED28/CDK4/ZNF467/MED23/NR2F2/ZNF638/CCND3/ZNF423/TGS1/MED12/CDK8/DIO2/CARM1/USP46/NCOA3/MED26/NCOA6/PPARGC1B
REACTOME_RAB_REGULATION_OF_TRAFFICKING	REACTOME_RAB_REGULATION_OF_TRAFFICKING	REACTOME_RAB_REGULATION_OF_TRAFFICKING	121	0.412490255154416	1.26579342564429	0.00606048326339786	0.0391296419397645	0.0279863963971096	6344	tags=50%, list=33%, signal=34%	DENND5A/AKT3/TBC1D15/RAB27A/RABEP1/RAB9B/GGA2/DENND5B/DENND4A/DENND6A/RAB33A/DENND1C/TBC1D10C/RIC1/RAB3IL1/DENND2A/RAB8B/RAB39B/DENND3/RABGAP1/CHM/RAB21/SBF2/TRAPPC8/TBC1D14/DENND1A/RAB39A/TBC1D13/TRAPPC6B/TRAPPC9/RGP1/RAB3GAP1/TBC1D16/RIN3/MAP1LC3B/RAB33B/ANKRD27/GAPVD1/AKT2/TRAPPC11/TSC2/DENND4B/TRAPPC10/DENND4C/RAB32/TBC1D20/SBF1/AKT1/GABARAPL2/RAB12/RAB8A/RAB5B/TRAPPC13/HPS1/ALS2/RAB14/RAB35/…
WP_PLATELETMEDIATED_INTERACTIONS_WITH_VASCULAR_AND_CIRCULATING_CELLS	WP_PLATELETMEDIATED_INTERACTIONS_WITH_VASCULAR_AND_CIRCULATING_CELLS	WP_PLATELETMEDIATED_INTERACTIONS_WITH_VASCULAR_AND_CIRCULATING_CELLS	17	0.625098246649515	1.58523952018111	0.00609573608005343	0.0391868748003435	0.0280273306209793	4261	tags=65%, list=22%, signal=50%	VCAM1/CD40LG/TGFB3/TLR7/SELPLG/CCL2/TGFB2/TLR4/SELP/ICAM1/SELE
REACTOME_FORMATION_OF_THE_BETA_CATENIN_TCF_TRANSACTIVATING_COMPLEX	REACTOME_FORMATION_OF_THE_BETA_CATENIN_TCF_TRANSACTIVATING_COMPLEX	REACTOME_FORMATION_OF_THE_BETA_CATENIN_TCF_TRANSACTIVATING_COMPLEX	31	0.536073582181067	1.47284765630097	0.00608479814108451	0.0391868748003435	0.0280273306209793	5054	tags=55%, list=26%, signal=40%	TCF4/LEF1/AXIN2/CREBBP/TCF7L1/RUNX3/PYGO1/TRRAP/CDC73/RBBP5/KAT5/BCL9L/TCF7/CTNNB1/KMT2D/TLE4/EP300
BIOCARTA_TGFB_PATHWAY	BIOCARTA_TGFB_PATHWAY	BIOCARTA_TGFB_PATHWAY	19	0.599214869050288	1.54588003056569	0.00614644756500634	0.039386331814757	0.0281699867454119	5462	tags=68%, list=29%, signal=49%	SMAD4/TGFBR2/SMAD2/TGFB3/TGFBR1/CREBBP/APC/SMAD7/TGFB2/TAB1/EP300/ZFYVE9/MAP3K7
KEGG_ALLOGRAFT_REJECTION	KEGG_ALLOGRAFT_REJECTION	KEGG_ALLOGRAFT_REJECTION	35	0.518761835382277	1.44322392721022	0.00615328550910682	0.039386331814757	0.0281699867454119	5841	tags=66%, list=31%, signal=46%	CD28/CD40LG/HLA-DOA/HLA-DPA1/HLA-DMB/HLA-DQA1/HLA-DPB1/HLA-DRA/HLA-DOB/IL12B/IL10/HLA-DQB1/HLA-DRB1/CD86/HLA-DMA/FAS/HLA-DRB5/HLA-DQA2/FASLG/IL2/HLA-E/PRF1/CD80
WP_NEOVASCULARIZATION_PROCESSES	WP_NEOVASCULARIZATION_PROCESSES	WP_NEOVASCULARIZATION_PROCESSES	37	0.525153397776018	1.47040335705018	0.00622163577633926	0.0394834578113837	0.0282394534337666	5085	tags=57%, list=27%, signal=42%	KITLG/CXCR4/CXCL12/SMAD2/KIT/TGFB3/ACVRL1/TGFBR1/SMAD9/MAPK9/KDR/ANGPT1/NFKB1/NOTCH4/TGFB2/SMAD1/MAPK8/FLT4/SMAD5/MAPK1/AKT1
WP_RAC1PAK1P38MMP2_PATHWAY	WP_RAC1PAK1P38MMP2_PATHWAY	WP_RAC1PAK1P38MMP2_PATHWAY	68	0.462858742341241	1.36622991450575	0.00621541414056292	0.0394834578113837	0.0282394534337666	6729	tags=57%, list=35%, signal=37%	STAT5B/TEK/ANGPTL1/TIE1/PIK3R1/STAT3/STAT5A/PIK3CA/MAPK9/NOS1/PTPN11/GRB2/DOK2/ITGB1/NCK1/CHUK/ANGPT1/NFKB1/MAPK14/YAP1/NOS2/MAPK8/SOS1/RASA1/CTNNB1/MAPK12/MAPK1/CRK/AKT1/FOXO1/MMP2/TNIP3/KRAS/MAPK11/CASP7/IKBKG/PAK1/FN1/MSH2
KEGG_BASAL_CELL_CARCINOMA	KEGG_BASAL_CELL_CARCINOMA	KEGG_BASAL_CELL_CARCINOMA	55	0.467613765888903	1.35732906970381	0.00620920493562729	0.0394834578113837	0.0282394534337666	5990	tags=47%, list=31%, signal=33%	PTCH2/PTCH1/FZD1/GLI1/LEF1/GLI2/AXIN2/APC/FZD4/TCF7L1/FZD8/WNT2B/FZD7/APC2/WNT5B/WNT9A/DVL2/BMP4/TCF7/WNT1/HHIP/CTNNB1/WNT9B/WNT10B/GLI3/GSK3B
WP_JOUBERT_SYNDROME	WP_JOUBERT_SYNDROME	WP_JOUBERT_SYNDROME	74	0.445942941470178	1.32214496932799	0.00621541414056292	0.0394834578113837	0.0282394534337666	8553	tags=68%, list=45%, signal=38%	ATM/CEP120/PCM1/CC2D2A/NIN/PARP1/ARL13B/BBS9/FLNA/MTOR/CCP110/ARMC9/RHOA/BBS4/KIAA0586/BBS2/MYO5A/TCTN3/AHI1/KAT5/TCTN1/CEP97/ARL3/PIBF1/CEP104/PDE6B/NPHP1/RHEB/RAB8A/PCNT/CEP164/PDE6G/INVS/TCTN2/SUFU/ZNF423/RAD50/CSPP1/NPHP4/TMEM67/ATF4/RPGRIP1L/RP2/BBS7/TMEM231/TMEM17/NPHP3/CEP290/DVL3/PDE6D
KEGG_MEDICUS_ENV_FACTOR_METALS_TO_NFKB_SIGNALING_PATHWAY	KEGG_MEDICUS_ENV_FACTOR_METALS_TO_NFKB_SIGNALING_PATHWAY	KEGG_MEDICUS_ENV_FACTOR_METALS_TO_NFKB_SIGNALING_PATHWAY	15	0.626579839784135	1.54777887263966	0.00630490650727783	0.0397814517447572	0.0284525853698104	3325	tags=53%, list=17%, signal=44%	ABL1/PTPRJ/PRKD3/PRKD1/PTPN11/CHUK/NFKB1/ABL2
REACTOME_FCERI_MEDIATED_CA_2_MOBILIZATION	REACTOME_FCERI_MEDIATED_CA_2_MOBILIZATION	REACTOME_FCERI_MEDIATED_CA_2_MOBILIZATION	31	0.534696388167234	1.46906385302662	0.00630877568073422	0.0397814517447572	0.0284525853698104	7106	tags=77%, list=37%, signal=49%	GRAP2/NFATC3/BTK/NFATC1/ITK/ITPR1/NFATC2/PPP3CB/LCP2/MS4A2/ITPR2/GRB2/AHCYL1/FCER1A/SYK/SOS1/FCER1G/VAV1/PPP3CA/LYN/CALM1/PLCG1/PLCG2/TEC
KEGG_ERBB_SIGNALING_PATHWAY	KEGG_ERBB_SIGNALING_PATHWAY	KEGG_ERBB_SIGNALING_PATHWAY	86	0.437986986992645	1.31918036057107	0.00628356578790411	0.0397814517447572	0.0284525853698104	6963	tags=58%, list=36%, signal=37%	STAT5B/ABL1/AKT3/PRKCB/PIK3R5/PIK3CG/CDKN1B/SOS2/CBL/PAK3/CAMK2D/PIK3CD/PIK3R1/PIK3R3/STAT5A/PIK3CA/MAPK9/GAB1/GRB2/NCK1/CAMK2A/RAF1/NRG2/MTOR/SHC2/ABL2/PRKCA/MAPK8/AKT2/CBLB/SOS1/NRG3/SHC4/MAPK1/CRK/PIK3CB/AKT1/RPS6KB1/PAK2/KRAS/GSK3B/ELK1/MAP2K4/BTC/ARAF/JUN/PAK1/PLCG1/BRAF/PLCG2
WP_ANDROGEN_RECEPTOR_SIGNALING	WP_ANDROGEN_RECEPTOR_SIGNALING	WP_ANDROGEN_RECEPTOR_SIGNALING	86	0.43778203273865	1.31856305541198	0.00635792665045164	0.040006445236952	0.0286135057551548	5990	tags=45%, list=31%, signal=31%	SIRT1/SMAD4/ROCK1/PIAS1/ROCK2/SIN3A/NCOA1/NCOA2/KAT7/PIK3R1/CREB1/STAT3/PTEN/PIAS2/NCOR2/CREBBP/ZNF318/UBE3A/NCOR1/FLNA/TGFB1I1/RHOA/ETV5/KAT2B/RNF14/KAT5/NCOA4/DSTN/CTNNB1/EP300/AKT1/FOXO1/NR2C2/BMF/RNF4/SP1/EFCAB6/RUNX2/GSK3B
KEGG_MEDICUS_REFERENCE_ELECTRON_TRANSFER_IN_COMPLEX_III	KEGG_MEDICUS_REFERENCE_ELECTRON_TRANSFER_IN_COMPLEX_III	KEGG_MEDICUS_REFERENCE_ELECTRON_TRANSFER_IN_COMPLEX_III	11	-0.552102283050904	-1.91127338004167	0.00637678899712449	0.0400403030052003	0.0286377215894007	2475	tags=73%, list=13%, signal=63%	UQCRB/UQCRC1/CYC1/UQCRHL/MT-CYB/UQCRQ/UQCRH/UQCR10
KEGG_MEDICUS_REFERENCE_KITLG_KIT_PI3K_SIGNALING_PATHWAY	KEGG_MEDICUS_REFERENCE_KITLG_KIT_PI3K_SIGNALING_PATHWAY	KEGG_MEDICUS_REFERENCE_KITLG_KIT_PI3K_SIGNALING_PATHWAY	11	0.690980340217949	1.62005518123662	0.00644383938938994	0.0402882896530877	0.0288150871947301	5448	tags=91%, list=28%, signal=65%	AKT3/KITLG/KIT/PIK3CD/PIK3CA/MTOR/AKT2/PIK3CB/AKT1/RPS6KB1
BIOCARTA_CCR5_PATHWAY	BIOCARTA_CCR5_PATHWAY	BIOCARTA_CCR5_PATHWAY	17	0.623001268393791	1.5799216156409	0.00647434850162979	0.0402882896530877	0.0288150871947301	6736	tags=94%, list=35%, signal=61%	PRKCB/CXCR4/CXCL12/GNAQ/CCL2/CCR5/MAPK14/PRKCA/CALM3/CALM2/MAPK8/CCL4/CALM1/JUN/PTK2B/PLCG1
BIOCARTA_NO2IL12_PATHWAY	BIOCARTA_NO2IL12_PATHWAY	BIOCARTA_NO2IL12_PATHWAY	15	0.626463434675747	1.54749132848968	0.00645775087648051	0.0402882896530877	0.0288150871947301	6396	tags=93%, list=33%, signal=62%	JAK2/CD4/CD3G/CD3E/CCR5/CD2/CXCR3/NOS2/STAT4/CD247/IL12RB1/CD3D/IL12RB2/TYK2
KEGG_MEDICUS_VARIANT_MUTATION_ACTIVATED_CACNA1D_H_TO_ANGIOTENSIN_ALDOSTERONE_SIGNALING_PATHWAY	KEGG_MEDICUS_VARIANT_MUTATION_ACTIVATED_CACNA1D_H_TO_ANGIOTENSIN_ALDOSTERONE_SIGNALING_PATHWAY	KEGG_MEDICUS_VARIANT_MUTATION_ACTIVATED_CACNA1D_H_TO_ANGIOTENSIN_ALDOSTERONE_SIGNALING_PATHWAY	24	0.549830564049535	1.46516241547824	0.0064841085704296	0.0402882896530877	0.0288150871947301	4031	tags=54%, list=21%, signal=43%	CAMK1/CAMK4/CREB5/CAMK2D/CREB1/ATF2/CAMK2A/CACNA1H/CALM3/CALM2/CREB3L2/CAMK1D/CREB3L1
WP_IL18_SIGNALING	WP_IL18_SIGNALING	WP_IL18_SIGNALING	267	0.382397377762375	1.20663591052384	0.00643228752291368	0.0402882896530877	0.0288150871947301	6844	tags=47%, list=36%, signal=31%	BCL2/TSHZ1/ACACB/FOXN3/SEMA6D/TACR1/PRKCB/KITLG/RASA3/SPON1/MEF2A/KCNH2/PHF20/STK40/BIN1/TRAF1/CNTN2/PIK3R1/ADAMTS5/NFATC4/PTEN/KLF2/ACTA2/IL18R1/SNTB1/MAPK9/CPT1A/LCK/IL12B/CCL2/PTPN7/RFX5/EPS8/RPTOR/CA11/CHUK/PARP1/TBX21/NRN1/TRPM7/NFKB1/IL10/NR4A1/ZNF143/MBTPS1/ADIPOQ/PKN1/BAZ1B/PTPRZ1/DES/BIRC3/CCL19/CD83/LTB/NCF1/GATA1/CXCL16/PTX3/PRKCA/IL2RA/NOS2/FAS/CD36/IL18BP/CFLAR/IL18RAP/DEK/SLC12A3/TR…
REACTOME_MITF_M_DEPENDENT_GENE_EXPRESSION	REACTOME_MITF_M_DEPENDENT_GENE_EXPRESSION	REACTOME_MITF_M_DEPENDENT_GENE_EXPRESSION	94	0.4384706781813	1.32738144923612	0.00650664840495035	0.0403439368741181	0.0288548873336772	7571	tags=54%, list=40%, signal=33%	BCL2/TNRC6C/SIRT1/RAB27A/MYRIP/MITF/AGO3/DCT/SOX10/SMARCA2/PPARGC1A/SIN3A/IRF4/LEF1/CREB1/TNRC6B/ARID1B/ATP6V1B2/DPF3/TCF7L1/AGO1/MAPK14/SMARCD3/ATP6V0A1/MYO5A/AKT2/GMPR/AGO4/SMARCC2/TCF7/SS18/ATP6V1A/CTNNB1/DICER1/SYTL2/MLANA/AGO2/BCL7A/SMARCC1/BCL7B/ARID1A/ATP6V0E2/BCL2A1/DPF2/TYRP1/TNRC6A/DIAPH1/ASAH1/USP46/ACTB/ATP6AP2
KEGG_MTOR_SIGNALING_PATHWAY	KEGG_MTOR_SIGNALING_PATHWAY	KEGG_MTOR_SIGNALING_PATHWAY	51	0.480486345323927	1.38242006586905	0.00666202556666038	0.0412212831937111	0.0294823850735102	7014	tags=61%, list=37%, signal=39%	IGF1/RPS6KA2/AKT3/PIK3R5/PIK3CG/ULK2/PIK3CD/PIK3R1/PIK3R3/PIK3CA/RPTOR/EIF4B/RPS6KA3/PDPK1/MTOR/PRKAA2/AKT2/TSC2/PRKAA1/VEGFB/MAPK1/PIK3CB/RHEB/AKT1/RICTOR/RPS6KB1/CAB39/STRADA/BRAF/VEGFC/EIF4E
KEGG_MEDICUS_VARIANT_CYP11B1_CYP11B2_FUSION_TO_ACTH_CORTISOL_SIGNALING_PATHWAY	KEGG_MEDICUS_VARIANT_CYP11B1_CYP11B2_FUSION_TO_ACTH_CORTISOL_SIGNALING_PATHWAY	KEGG_MEDICUS_VARIANT_CYP11B1_CYP11B2_FUSION_TO_ACTH_CORTISOL_SIGNALING_PATHWAY	31	0.532851051551697	1.46399384062605	0.0066820717820064	0.0412593621466924	0.0295096199936293	4076	tags=48%, list=21%, signal=38%	ADCY2/ADCY5/ADCY4/CREB5/ADCY9/ADCY3/CREB1/PBX1/POMC/ATF2/PRKACB/NR4A1/CREB3L2/CREB3L1/ADCY6
BIOCARTA_TPO_PATHWAY	BIOCARTA_TPO_PATHWAY	BIOCARTA_TPO_PATHWAY	24	0.548556772430543	1.46176807597199	0.00678394847577017	0.0418015082428162	0.0298973750253422	4481	tags=62%, list=23%, signal=48%	STAT5B/PRKCB/JAK2/MPL/PIK3CG/PIK3R1/STAT3/STAT5A/PIK3CA/GRB2/THPO/RAF1/PRKCA/SOS1/RASA1
WP_PRIMARY_FOCAL_SEGMENTAL_GLOMERULOSCLEROSIS_FSGS	WP_PRIMARY_FOCAL_SEGMENTAL_GLOMERULOSCLEROSIS_FSGS	WP_PRIMARY_FOCAL_SEGMENTAL_GLOMERULOSCLEROSIS_FSGS	72	0.456856674227697	1.35389431652089	0.00681089611458788	0.0418806655493292	0.0299539901040391	5085	tags=47%, list=27%, signal=35%	UTRN/FYN/TLN1/COL4A4/LRP6/PARVA/CDKN1B/LAMB2/CR1/KIRREL3/ITGB3/COL4A3/PODXL/ILK/SCARB2/ITGB1/NCK1/PTPRO/TRPC6/SYNPO/VIM/KIRREL2/TLR4/VCL/MYO1E/ITGAV/DNM1/WNT1/VTN/CTNNB1/WT1/CDKN1C/NPHS1/AKT1
WP_SMALL_LIGAND_GPCRS	WP_SMALL_LIGAND_GPCRS	WP_SMALL_LIGAND_GPCRS	19	0.596391923659897	1.53859727586152	0.00682518828413352	0.041881837198092	0.0299548280934786	5181	tags=68%, list=27%, signal=50%	S1PR1/PTGER3/CNR1/PTGFR/CNR2/PTGER2/S1PR2/LPAR1/PTGDR/S1PR3/TBXA2R/PTGIR/PTGER4
REACTOME_ACTIVATION_OF_NMDA_RECEPTORS_AND_POSTSYNAPTIC_EVENTS	REACTOME_ACTIVATION_OF_NMDA_RECEPTORS_AND_POSTSYNAPTIC_EVENTS	REACTOME_ACTIVATION_OF_NMDA_RECEPTORS_AND_POSTSYNAPTIC_EVENTS	91	0.433256304649697	1.30834778154773	0.00695281388103516	0.042577025209638	0.0304520421311535	6961	tags=56%, list=36%, signal=36%	NBEA/PRKAR2B/CAMK1/RPS6KA2/CAMK4/DLG2/RASGRF2/GRIN3A/PRKAG2/PRKAR1A/CAMKK2/CAMK2D/CREB1/MAPT/KIF17/TUBA1A/PRKACB/CAMK2A/RPS6KA3/PDPK1/PRKAR2A/GRIN2C/GRIN2A/TUBB2B/LRRC7/PRKAA2/LIN7A/PRKAB1/APBA1/PRKAA1/GRIA4/ACTN2/MAPK1/GRIA1/PRKACA/DLG4/GRIA2/GRIA3/PPM1E/KRAS/PRKAB2/TUBA1B/CALM1/CAMKK1/PPM1F/LIN7C/ARHGEF7/PRKAG1/DLG1/NEFL/NRGN
PID_RXR_VDR_PATHWAY	PID_RXR_VDR_PATHWAY	PID_RXR_VDR_PATHWAY	26	0.546950482502263	1.47002495325848	0.00700177735907062	0.0427886394165427	0.0306033933519699	2960	tags=38%, list=15%, signal=33%	BCL2/THRA/RARB/RXRG/NCOA1/NCOR2/NR4A1/PPARA/MED1/FAM120B
BIOCARTA_IL2RB_PATHWAY	BIOCARTA_IL2RB_PATHWAY	BIOCARTA_IL2RB_PATHWAY	37	0.521635689570458	1.46055394928384	0.00704124323982766	0.0429414628794418	0.0307126961157943	6146	tags=65%, list=32%, signal=44%	BCL2/STAT5B/PIK3CG/JAK1/CBL/PIK3R1/STAT5A/PIK3CA/GRB2/RAF1/IL2RB/IL2RA/FAS/CFLAR/SYK/SOS1/MAPK1/JAK3/AKT1/FASLG/RPS6KB1/SOCS3/IL2RG/SOCS1
REACTOME_ADENYLATE_CYCLASE_ACTIVATING_PATHWAY	REACTOME_ADENYLATE_CYCLASE_ACTIVATING_PATHWAY	REACTOME_ADENYLATE_CYCLASE_ACTIVATING_PATHWAY	10	0.710869675150648	1.64502778407313	0.00709848349466784	0.0431320270683532	0.0308489918922335	1292	tags=60%, list=7%, signal=56%	ADCY2/ADCY5/ADCY4/GNAL/ADCY9/ADCY3
WP_CILIOPATHIES	WP_CILIOPATHIES	WP_CILIOPATHIES	166	0.40055296347236	1.24140751653884	0.00710153576983998	0.0431320270683532	0.0308489918922335	8595	tags=59%, list=45%, signal=33%	PKD2/RAB23/TUB/CEP120/PKD1/TAPT1/NEK9/NEK1/WDPCP/TTBK2/DYNC2H1/LCA5/CC2D2A/GLI2/RAB28/TOPORS/USP9X/GLIS2/ARL13B/DNAL1/IFT81/CLUAP1/FLCN/C2CD3/KIF7/DDX59/BBS9/IFT122/SDCCAG8/CEP19/IFT57/ALMS1/BBS4/MAK/BBS10/WDR19/PIK3R4/KIAA0586/BBS2/TCTN3/TTC21B/AHI1/WDR35/CCDC65/EVC/TRAF3IP1/TCTN1/ADCY6/TTLL5/IFT172/ARL3/LZTFL1/ARL6/PIBF1/CEP104/AK7/GPR161/FAM161A/NPHP1/GALNT11/IFT52/OCRL/CEP164/NME7/GLI3/INVS/B…
WP_HEPATOCYTE_GROWTH_FACTOR_RECEPTOR_SIGNALING	WP_HEPATOCYTE_GROWTH_FACTOR_RECEPTOR_SIGNALING	WP_HEPATOCYTE_GROWTH_FACTOR_RECEPTOR_SIGNALING	34	0.52684280068751	1.46299264838778	0.00712288307175332	0.043173393312464	0.030878577956602	6687	tags=71%, list=35%, signal=46%	RAPGEF1/MAP4K1/RAP1A/HGF/RAP1B/ITGA1/DOCK1/STAT3/PTEN/PIK3CA/PTPN11/GAB1/GRB2/ITGB1/RAF1/MAPK8/SOS1/RASA1/MAPK1/CRK/ELK1/JUN/PAK1/PTK2B
WP_MITOCHONDRIAL_COMPLEX_III_ASSEMBLY	WP_MITOCHONDRIAL_COMPLEX_III_ASSEMBLY	WP_MITOCHONDRIAL_COMPLEX_III_ASSEMBLY	16	-0.424160089126585	-1.58974023726402	0.00720580641682697	0.0434138413925927	0.0310505518094106	1722	tags=62%, list=9%, signal=57%	UQCRB/UQCRC1/CYC1/UQCC2/MT-CYB/UQCC3/BCS1L/UQCRQ/UQCRH/UQCR10
SA_PTEN_PATHWAY	SA_PTEN_PATHWAY	SA_PTEN_PATHWAY	17	0.6196828914455	1.57150626283918	0.00723157406470988	0.0434138413925927	0.0310505518094106	5085	tags=76%, list=27%, signal=56%	AKT3/IPCEF1/PIK3CD/PTEN/PIK3CA/ILK/GRB2/RBL2/PDPK1/AKT2/SOS1/MAPK1/AKT1
KEGG_MEDICUS_REFERENCE_TSH_TG_SIGNALING_PATHWAY	KEGG_MEDICUS_REFERENCE_TSH_TG_SIGNALING_PATHWAY	KEGG_MEDICUS_REFERENCE_TSH_TG_SIGNALING_PATHWAY	29	0.541138238576828	1.4723035860641	0.00722643120900771	0.0434138413925927	0.0310505518094106	6089	tags=62%, list=32%, signal=42%	ADCY2/ADCY5/ADCY4/CREB5/ADCY9/ADCY3/CREB1/ATF2/PRKACB/TSHR/TSHB/CREB3L2/CREB3L1/ADCY6/PRKACA/TG/TTF1/CREB3
PID_VEGFR1_PATHWAY	PID_VEGFR1_PATHWAY	PID_VEGFR1_PATHWAY	26	0.546466908553127	1.46872526380813	0.00722643120900771	0.0434138413925927	0.0310505518094106	5085	tags=65%, list=27%, signal=48%	PRKCB/CBL/PIK3R1/NRP2/PIK3CA/NOS3/PTPN11/NCK1/NRP1/PDPK1/SHC2/PRKCA/RASA1/VEGFB/MAPK1/PRKACA/AKT1
PID_CXCR3_PATHWAY	PID_CXCR3_PATHWAY	PID_CXCR3_PATHWAY	43	0.49553283663171	1.40634388010242	0.00725025768711313	0.0434138413925927	0.0310505518094106	6042	tags=63%, list=32%, signal=43%	GNG2/GNAZ/GNAO1/ITGAL/PIK3CD/PIK3R1/PIK3R3/PIK3CA/ITGB2/PDPK1/MAPK14/RAF1/MTOR/CXCR3/MAPKAP1/CXCL13/ARRB1/DNM1/MAPK1/PIK3CB/AKT1/RICTOR/KRAS/MAPK11/GNAI2/MAP2K6/GNB1
WP_MALE_INFERTILITY	WP_MALE_INFERTILITY	WP_MALE_INFERTILITY	138	0.413168871401085	1.27238210317405	0.00725025768711313	0.0434138413925927	0.0310505518094106	6478	tags=45%, list=34%, signal=30%	BCL2/ATM/CDC42BPA/SOX5/GNAO1/ABCB1/ESR1/MAS1L/MTR/XPC/MTHFR/RFC1/CREBBP/MLH1/NOS1/HLA-DRA/TCN2/NOS3/CLU/SLC16A7/PARP1/TSSK4/PIWIL4/THBS1/CLOCK/LTF/UBE2B/SOD3/CHD2/INSR/USP8/NANOS1/CCNT1/NOS2/FAS/ETV5/SIRPA/MTRR/PUM2/RGS9/CYP26B1/LIG4/SLC46A1/POLG/MLH3/SIRPG/SOD2/PRMT6/APOB/EP300/FASLG/PIWIL2/CCNK/MMP2/MSH4/AGO2/NFE2L2/ABLIM1/TEX15/UBR2/CAT/TMEM132E
WP_HYPOTHESIZED_PATHWAYS_IN_PATHOGENESIS_OF_CARDIOVASCULAR_DISEASE	WP_HYPOTHESIZED_PATHWAYS_IN_PATHOGENESIS_OF_CARDIOVASCULAR_DISEASE	WP_HYPOTHESIZED_PATHWAYS_IN_PATHOGENESIS_OF_CARDIOVASCULAR_DISEASE	24	0.546005172540187	1.4549686935747	0.00730866862517648	0.0436390210929496	0.0312116053750034	5936	tags=67%, list=31%, signal=46%	SMAD4/TGFBR2/SMAD2/FBN1/AGTR1/TGFBR1/MAPK14/FLNA/LTBP1/MAPK8/TGFBR3/LTBP2/MAPK1/NR2C2/ENG/RUNX2
PID_CD8_TCR_DOWNSTREAM_PATHWAY	PID_CD8_TCR_DOWNSTREAM_PATHWAY	PID_CD8_TCR_DOWNSTREAM_PATHWAY	65	0.461291060785799	1.3561059619109	0.00733194327453934	0.0436390210929496	0.0312116053750034	6051	tags=52%, list=32%, signal=36%	NFATC3/PRKCB/NFATC1/NFATC2/PPP3CB/EOMES/CD3G/MAPK9/CD3E/PTPN7/EGR1/CD8A/TNFRSF9/RAF1/IL2RB/PRKCE/PRKCA/IL2RA/CD8B/STAT4/CD247/MAPK8/IFNAR1/MAPK1/PPP3CA/CD3D/PRKCQ/FASLG/IL2/KRAS/PRF1/IL2RG/B2M/ELK1
REACTOME_MHC_CLASS_II_ANTIGEN_PRESENTATION	REACTOME_MHC_CLASS_II_ANTIGEN_PRESENTATION	REACTOME_MHC_CLASS_II_ANTIGEN_PRESENTATION	121	0.408520048352825	1.25361020045265	0.00732461865588345	0.0436390210929496	0.0312116053750034	7625	tags=52%, list=40%, signal=32%	AP1S2/HLA-DOA/CTSO/KIF26A/AP2A2/HLA-DPA1/CAPZA2/CTSF/HLA-DMB/HLA-DQA1/HLA-DPB1/KIF2A/HLA-DRA/DNM3/HLA-DOB/TUBA1A/OSBPL1A/KIF5B/HLA-DQB1/SEC23A/TUBB2B/DYNC1LI2/SEC24D/DYNC1H1/CD74/HLA-DRB1/SEC24C/KIF3B/HLA-DMA/CANX/CTSK/SEC24A/HLA-DRB5/SH3GL2/DCTN1/LAG3/DNM1/KIF3A/HLA-DQA2/SEC31A/ACTR10/DYNLL2/DCTN4/SAR1B/IFI30/CTSS/LGMN/AP2B1/TUBA1B/HLA-DQB2/SEC24B/KIFAP3/DCTN5/CLTC/ACTR1B/KLC4/DYNC1LI1/DYNC1I2/A…
REACTOME_TRANSCRIPTIONAL_REGULATION_OF_WHITE_ADIPOCYTE_DIFFERENTIATION	REACTOME_TRANSCRIPTIONAL_REGULATION_OF_WHITE_ADIPOCYTE_DIFFERENTIATION	REACTOME_TRANSCRIPTIONAL_REGULATION_OF_WHITE_ADIPOCYTE_DIFFERENTIATION	83	0.441579431153477	1.32599701937991	0.00739897963113803	0.0438622145798003	0.0313712383562066	7471	tags=59%, list=39%, signal=36%	EBF1/SLC2A4/PPARGC1A/EGR2/MED13L/NCOA1/NCOA2/LPL/NCOR2/CREBBP/PLIN1/CHD9/THRAP3/NCOR1/TBL1X/NFKB1/PPARA/MED22/MED1/ADIPOQ/CDK19/FAM120B/SMARCD3/CD36/PCK1/MED13/WNT1/MED29/MED21/MED14/EP300/MED9/KLF4/SREBF2/WNT10B/MED28/CDK4/ZNF467/MED23/NR2F2/ZNF638/CCND3/TGS1/MED12/CDK8/CARM1/NCOA3/MED26/NCOA6
WP_TOLLLIKE_RECEPTOR_SIGNALING	WP_TOLLLIKE_RECEPTOR_SIGNALING	WP_TOLLLIKE_RECEPTOR_SIGNALING	103	0.429917030846057	1.30813574268035	0.00739897963113803	0.0438622145798003	0.0313712383562066	6756	tags=49%, list=35%, signal=32%	AKT3/TLR1/PIK3R5/PIK3CG/PIK3CD/PIK3R1/PIK3R3/TAB2/PIK3CA/MAPK9/TLR7/TIRAP/TLR8/IL12B/CHUK/LY96/NFKB1/MAPK14/TLR4/IRAK4/CD86/TLR6/MAPK8/AKT2/TBK1/TRAF6/CCL4/TLR5/TRAF3/IFNAR1/TAB1/CD14/MAPK12/MAPK1/PIK3CB/AKT1/RIPK1/MAP3K7/MAPK11/CD80/IKBKG/MAP2K6/IL6/MAP3K8/MAP2K4/TAB3/JUN/CCL3/IL12A/CXCL9
PID_IL8_CXCR2_PATHWAY	PID_IL8_CXCR2_PATHWAY	PID_IL8_CXCR2_PATHWAY	34	0.52479963987796	1.45731898398553	0.00742122105287492	0.0439064273446982	0.0314028603160025	6042	tags=62%, list=32%, signal=42%	DOCK2/GNG2/ELMO1/PRKCB/PIK3R6/PIK3CG/ARRB2/CBL/GNA14/HCK/PLCB2/PDPK1/PLCB1/PRKCA/ARRB1/DNM1/AKT1/FGR/LYN/GNAI2/GNB1
REACTOME_NCAM1_INTERACTIONS	REACTOME_NCAM1_INTERACTIONS	REACTOME_NCAM1_INTERACTIONS	42	0.494101909792544	1.4006318815519	0.00747334061268332	0.044126881947653	0.0315605343860939	6494	tags=57%, list=34%, signal=38%	NCAM1/GFRA2/GFRA1/COL4A4/CACNA1C/CACNB4/CNTN2/COL4A3/ST8SIA4/COL6A3/COL6A1/CACNA1H/COL6A2/GDNF/COL4A2/COL4A1/COL3A1/NRTN/COL6A6/CACNB2/PSPN/COL5A2/CACNA1G/COL5A1
REACTOME_GRB2_SOS_PROVIDES_LINKAGE_TO_MAPK_SIGNALING_FOR_INTEGRINS	REACTOME_GRB2_SOS_PROVIDES_LINKAGE_TO_MAPK_SIGNALING_FOR_INTEGRINS	REACTOME_GRB2_SOS_PROVIDES_LINKAGE_TO_MAPK_SIGNALING_FOR_INTEGRINS	15	0.62079276859688	1.53348363690214	0.00760408481598477	0.0442826115754407	0.031671915704143	2293	tags=47%, list=12%, signal=41%	TLN1/RAP1A/VWF/RAP1B/ITGB3/GRB2/APBB1IP
WP_SELECTIVE_EXPRESSION_OF_CHEMOKINE_RECEPTORS_DURING_TCELL_POLARIZATION	WP_SELECTIVE_EXPRESSION_OF_CHEMOKINE_RECEPTORS_DURING_TCELL_POLARIZATION	WP_SELECTIVE_EXPRESSION_OF_CHEMOKINE_RECEPTORS_DURING_TCELL_POLARIZATION	29	0.539759491061838	1.46855235437156	0.00760085442850477	0.0442826115754407	0.031671915704143	4098	tags=52%, list=21%, signal=41%	CD28/CCR4/CXCR4/CD4/CD40LG/TGFB3/CCR2/IL18R1/IL12B/CCR5/TGFB2/CXCR3/CCL4/IL12RB1/CCR1
REACTOME_CARDIOGENESIS	REACTOME_CARDIOGENESIS	REACTOME_CARDIOGENESIS	26	0.544154589330058	1.46251050202154	0.00760085442850477	0.0442826115754407	0.031671915704143	4783	tags=62%, list=25%, signal=46%	MEF2C/SMAD4/GATA6/EOMES/SRF/LEF1/TBX5/MYOCD/HAND2/ISL1/SMAD1/HAND1/KAT5/FOXO4/CTNNB1/HEY2
PID_NECTIN_PATHWAY	PID_NECTIN_PATHWAY	PID_NECTIN_PATHWAY	26	0.541760109820594	1.45607492011498	0.00760085442850477	0.0442826115754407	0.031671915704143	4869	tags=50%, list=25%, signal=37%	RAPGEF1/TLN1/RAP1A/PIP5K1C/RAP1B/PIK3R1/ITGB3/PIK3CA/PDGFRB/IQGAP1/ITGAV/CTNNB1/CRK
WP_TRANSLATION_INHIBITORS_IN_CHRONICALLY_ACTIVATED_PDGFRA_CELLS	WP_TRANSLATION_INHIBITORS_IN_CHRONICALLY_ACTIVATED_PDGFRA_CELLS	WP_TRANSLATION_INHIBITORS_IN_CHRONICALLY_ACTIVATED_PDGFRA_CELLS	46	0.486599354425831	1.38756008945517	0.00755524930193374	0.0442826115754407	0.031671915704143	6303	tags=59%, list=33%, signal=39%	RPS6KA2/AKT3/PIK3CG/PIK3R1/PIK3R3/PIK3CA/MAPK9/RPS6KA5/MAP2K5/RPTOR/EIF4B/EIF4A2/MAPK14/MTOR/PRKCA/MAPK8/AKT2/PIM2/MAPK1/PRKACA/PIK3CB/AKT1/EIF4G3/RPS6KB1/MAP2K6/PDCD4/MAP2K4
WP_ERBB_SIGNALING	WP_ERBB_SIGNALING	WP_ERBB_SIGNALING	89	0.438543074370223	1.32233308969201	0.00754770160033341	0.0442826115754407	0.031671915704143	6963	tags=57%, list=36%, signal=37%	STAT5B/ABL1/AKT3/PRKCB/CDKN1B/SOS2/CBL/PAK3/CAMK2D/PIK3CD/PIK3R1/PIK3R3/STAT5A/PIK3CA/MAPK9/GAB1/GRB2/NCK1/CAMK2A/PDPK1/RAF1/NRG2/MTOR/SHC2/ABL2/PRKCA/MAPK8/AKT2/CBLB/SOS1/BCL2L11/NRG3/SHC4/MAPK1/CRK/PIK3CB/AKT1/FOXO1/RPS6KB1/PAK2/KRAS/GSK3B/ELK1/MAP2K4/BTC/ARAF/JUN/PAK1/PLCG1/BRAF/PLCG2
REACTOME_TOLL_LIKE_RECEPTOR_9_TLR9_CASCADE	REACTOME_TOLL_LIKE_RECEPTOR_9_TLR9_CASCADE	REACTOME_TOLL_LIKE_RECEPTOR_9_TLR9_CASCADE	108	0.423320327343226	1.29187100356062	0.00754770160033341	0.0442826115754407	0.031671915704143	7117	tags=55%, list=37%, signal=35%	MEF2C/PELI2/RPS6KA2/MEF2A/FBXW11/PIK3C3/TAB2/CREB1/RBSN/MAPK9/TLR7/RPS6KA5/NOD1/DUSP3/ATF2/CHUK/S100B/LY96/NFKB1/RPS6KA3/PPP2CB/MAPK14/TLR4/MAP3K1/IRAK4/APP/PIK3R4/EEA1/NKIRAS1/MAPK8/ATF1/TRAF6/SKP1/TAB1/CD14/PPP2R5D/MAPK1/NLRC5/CUL1/MAPKAPK2/BTRC/MAP3K7/MAPK11/SLC15A4/IKBKG/MAP2K6/PELI1/ELK1/VRK3/MAP3K8/MAP2K4/TAB3/USP14/HMGB1/JUN/MAPK7/ALPK1/PPP2CA/PELI3
KEGG_MEDICUS_ENV_FACTOR_NNK_NNN_TO_PI3K_SIGNALING_PATHWAY_N01339	KEGG_MEDICUS_ENV_FACTOR_NNK_NNN_TO_PI3K_SIGNALING_PATHWAY_N01339	KEGG_MEDICUS_ENV_FACTOR_NNK_NNN_TO_PI3K_SIGNALING_PATHWAY_N01339	11	0.684415271452579	1.60466288561044	0.00769353963750193	0.04452286023406	0.0318437469262212	5085	tags=82%, list=27%, signal=60%	AKT3/PIK3CD/PIK3CA/CHRNA7/NFKB1/MTOR/AKT2/PIK3CB/AKT1
REACTOME_THROMBIN_SIGNALLING_THROUGH_PROTEINASE_ACTIVATED_RECEPTORS_PARS	REACTOME_THROMBIN_SIGNALLING_THROUGH_PROTEINASE_ACTIVATED_RECEPTORS_PARS	REACTOME_THROMBIN_SIGNALLING_THROUGH_PROTEINASE_ACTIVATED_RECEPTORS_PARS	32	0.524621741866761	1.4473839875472	0.00772029394631006	0.04452286023406	0.0318437469262212	4850	tags=59%, list=25%, signal=44%	GNG2/ARRB2/GNG7/GNG11/GNA14/GNAQ/GNA13/F2RL2/GNB4/GNGT2/GNG8/GNA11/ARRB1/GNA12/GNB5/F2R/GNG12/GNB3/MAPK1
WP_IL17_SIGNALING	WP_IL17_SIGNALING	WP_IL17_SIGNALING	32	0.524450268079374	1.44691090686003	0.00772029394631006	0.04452286023406	0.0318437469262212	5990	tags=56%, list=31%, signal=39%	MAP3K14/JAK2/JAK1/STAT3/PIK3CA/NFKB1/IL17RD/TRAF6/TRAF3/MAPK1/IL17B/AKT1/IL17D/MAP3K7/SP1/IL17RB/IKBKG/GSK3B
REACTOME_CHROMATIN_MODIFYING_ENZYMES	REACTOME_CHROMATIN_MODIFYING_ENZYMES	REACTOME_CHROMATIN_MODIFYING_ENZYMES	197	0.397088384800535	1.24192992258229	0.00769715620221523	0.04452286023406	0.0318437469262212	8093	tags=59%, list=42%, signal=34%	ARID5B/SAP30L/JAK2/KMT2A/JADE1/ARID4A/ING3/PHF20/SMARCA2/MSL2/EPC1/JADE2/NCOA1/NCOA2/SETDB2/KMT2C/BRPF3/KAT7/SETD7/MORF4L1/PHF21A/ATXN7/KANSL3/NCOR2/USP22/CREBBP/KDM2B/KDM3B/NSD1/ARID1B/SETD2/ARID4B/PHF2/ATF2/SETD1B/ASH1L/NCOR1/TBL1X/NFKB1/KDM5A/PBRM1/CLOCK/KAT6B/KDM7A/HCFC1/KDM4C/SMARCD3/PADI2/KAT6A/RBBP4/TRRAP/EP400/KAT2B/SETD3/RBBP5/ELP4/PRDM16/AEBP2/KAT5/GATAD2B/TADA2B/ELP2/REST/SMARCC2/RBBP7…
REACTOME_TRANSMISSION_ACROSS_CHEMICAL_SYNAPSES	REACTOME_TRANSMISSION_ACROSS_CHEMICAL_SYNAPSES	REACTOME_TRANSMISSION_ACROSS_CHEMICAL_SYNAPSES	265	0.378293085129725	1.19368279344811	0.00769715620221523	0.04452286023406	0.0318437469262212	6077	tags=43%, list=32%, signal=30%	NBEA/PRKAR2B/CAMK1/GNG2/RPS6KA2/CAMK4/ADCY2/ADCY5/AKAP5/STXBP1/NCALD/SLC1A2/PPFIA2/PRKCB/ADCY4/SLC18A2/DLG2/GNAL/RASGRF2/GRIK5/AP2A2/GNG7/CHRNA3/ADCY9/VAMP2/GRIN3A/ARHGEF9/CACNB4/PRKAG2/PRKAR1A/ADCY3/GABRA2/CAMKK2/CAMK2D/GNG11/CREB1/MAPT/SNAP25/KIF17/SLC17A7/NPTN/GLRB/ALDH2/CHRNA7/TSPAN7/GRIK2/TUBA1A/PRKACB/KCNJ5/HTR3A/PLCB2/CAMK2A/GLUL/RPS6KA3/PDPK1/PRKAR2A/PLCB1/GRIN2C/GNB4/GRIN2A/BCHE/KCNJ3/GN…
KEGG_MEDICUS_REFERENCE_RELN_VLDLR_PI3K_SIGNALING_PATHWAY	KEGG_MEDICUS_REFERENCE_RELN_VLDLR_PI3K_SIGNALING_PATHWAY	KEGG_MEDICUS_REFERENCE_RELN_VLDLR_PI3K_SIGNALING_PATHWAY	15	0.620063995532697	1.53168342010601	0.00775692946810445	0.0446474428687408	0.0319328512171252	5930	tags=80%, list=31%, signal=55%	AKT3/RELN/PIK3CD/PIK3CA/MTOR/AKT2/TSC2/PIK3CB/RHEB/AKT1/RPS6KB1/VLDLR
BIOCARTA_PITX2_PATHWAY	BIOCARTA_PITX2_PATHWAY	BIOCARTA_PITX2_PATHWAY	16	0.613999996538872	1.53770964159947	0.00784608284971226	0.0449474735902661	0.0321474399096782	5990	tags=75%, list=31%, signal=52%	FZD1/LEF1/CREBBP/APC/MED1/TRRAP/PITX2/KAT5/WNT1/CTNNB1/EP300/GSK3B
SIG_INSULIN_RECEPTOR_PATHWAY_IN_CARDIAC_MYOCYTES	SIG_INSULIN_RECEPTOR_PATHWAY_IN_CARDIAC_MYOCYTES	SIG_INSULIN_RECEPTOR_PATHWAY_IN_CARDIAC_MYOCYTES	51	0.47765532434772	1.37427485999069	0.00785445750617781	0.0449474735902661	0.0321474399096782	6613	tags=59%, list=35%, signal=39%	RPS6KA2/SORBS1/AKT3/SLC2A4/IRS2/SOS2/CBL/PIK3CD/PIK3R1/PTEN/PIK3CA/CYTH3/GRB2/LNPEP/F2RL2/RPS6KA3/PDPK1/RAF1/PTPN1/AKT2/SOS1/MAPK1/AKT1/FOXO1/YWHAH/RPS6KB1/PARD3/GSK3B/IRS4/INPPL1
WP_CYTOKINECYTOKINE_RECEPTOR_INTERACTION	WP_CYTOKINECYTOKINE_RECEPTOR_INTERACTION	WP_CYTOKINECYTOKINE_RECEPTOR_INTERACTION	251	0.382364758976083	1.20469425154692	0.00784661089528252	0.0449474735902661	0.0321474399096782	6831	tags=47%, list=36%, signal=30%	IL6ST/NGFR/GHR/TGFBR2/NFIC/LIFR/IL10RA/MPL/CCR4/CXCR4/CX3CR1/CXCL12/BMPR1A/CD40LG/IL11RA/CSF2RB/CSF1R/GDF10/TPO/TGFB3/IL5RA/CD27/ACVRL1/CCR2/IL34/LEPR/TGFBR1/TNFSF4/IL18R1/CSF1/AMHR2/BMPR2/IL1R1/TNFRSF1B/CCL2/CCR5/CX3CL1/TNFSF12/IL10/IL21R/PRLR/LTA/TGFB2/CXCR6/TNFRSF9/IL2RB/IL6R/ACVR1/CCL19/LTB/CXCL16/TNFSF13B/TNFRSF13C/NGF/CCR6/TNFRSF13B/CCR8/CCL23/IL2RA/IL33/FAS/CNTFR/IL18RAP/CSF3R/IL7/TNFRSF11…
KEGG_MEDICUS_REFERENCE_PTH_PTH1R_PKA_SIGNALING_PATHWAY	KEGG_MEDICUS_REFERENCE_PTH_PTH1R_PKA_SIGNALING_PATHWAY	KEGG_MEDICUS_REFERENCE_PTH_PTH1R_PKA_SIGNALING_PATHWAY	15	0.619635626790514	1.53062526271449	0.00791052706203023	0.0451812795658265	0.0323146631805203	2227	tags=47%, list=12%, signal=41%	ADCY2/ADCY5/ADCY4/ADCY9/PTH1R/ADCY3/PRKACB
REACTOME_RHOU_GTPASE_CYCLE	REACTOME_RHOU_GTPASE_CYCLE	REACTOME_RHOU_GTPASE_CYCLE	40	0.497487972127625	1.40276643538407	0.0079960656744232	0.0454948564234423	0.0325389403730309	6687	tags=62%, list=35%, signal=41%	ARHGAP31/PEAK1/GIT2/ARHGEF6/PAK3/PIK3R1/GRB2/USP9X/NCK1/SPTAN1/IQGAP1/DLG5/SPTBN1/WWP2/ARHGAP30/STAM2/DST/TXNL1/SRGAP2/PAK2/WDR6/ARHGEF7/CLTC/PAK1/PTK2B
REACTOME_MITF_M_REGULATED_MELANOCYTE_DEVELOPMENT	REACTOME_MITF_M_REGULATED_MELANOCYTE_DEVELOPMENT	REACTOME_MITF_M_REGULATED_MELANOCYTE_DEVELOPMENT	128	0.412040408540803	1.26575768176063	0.0079960656744232	0.0454948564234423	0.0325389403730309	7627	tags=52%, list=40%, signal=32%	BCL2/TNRC6C/SIRT1/FOXD3/AKT3/RAB27A/MYRIP/MITF/AGO3/KITLG/EDNRB/DCT/SOX10/SMARCA2/PPARGC1A/SIN3A/KIT/IRF4/LEF1/CREB1/POMC/CREBBP/TNRC6B/ARID1B/ATP6V1B2/DPF3/TCF7L1/TFE3/AGO1/MAPK14/TFEC/SMARCD3/ATP6V0A1/MYO5A/AKT2/GMPR/AGO4/SMARCC2/TCF7/TFEB/SS18/ATP6V1A/CTNNB1/MAPK1/DICER1/SYTL2/MLANA/AGO2/BCL7A/SMARCC1/GSK3B/BCL7B/ARID1A/ATP6V0E2/MC4R/BCL2A1/DPF2/TYRP1/TNRC6A/DIAPH1/ASAH1/SOX2/XPO1/USP46/ACTB/A…
WP_MFAP5_EFFECT_ON_PERMEABILITY_AND_MOTILITY_OF_ENDOTHELIAL_CELLS_VIA_CYTOSKELETON_REARRANGEMENT	WP_MFAP5_EFFECT_ON_PERMEABILITY_AND_MOTILITY_OF_ENDOTHELIAL_CELLS_VIA_CYTOSKELETON_REARRANGEMENT	WP_MFAP5_EFFECT_ON_PERMEABILITY_AND_MOTILITY_OF_ENDOTHELIAL_CELLS_VIA_CYTOSKELETON_REARRANGEMENT	18	0.589619147636428	1.50882040601129	0.00828624599129593	0.0470557372737073	0.0336553173199863	6736	tags=83%, list=35%, signal=54%	LPP/ITPR1/MYLK/ITGB3/CREB1/VCL/TJP1/MFAP5/ITGAV/MAPK1/PRKCQ/ACTN1/MYL2/JUN/PLCG1
WP_G13_SIGNALING	WP_G13_SIGNALING	WP_G13_SIGNALING	38	0.504219968299774	1.41474188114097	0.00830327044779047	0.0470624298281254	0.0336601039848155	7041	tags=63%, list=37%, signal=40%	PIP4K2A/IQGAP2/ROCK1/CFL2/ROCK2/PAK3/PIK3CD/WAS/GNA13/PIK3CA/PKN1/MAP3K4/RHOA/IQGAP1/PPP1CB/PIK3CB/CYFIP1/RPS6KB1/CALM1/SH3RF1/RHPN2/ARHGDIG/DIAPH1/WASL
REACTOME_INTEGRIN_SIGNALING	REACTOME_INTEGRIN_SIGNALING	REACTOME_INTEGRIN_SIGNALING	27	0.555260438180984	1.49767195429992	0.0083618030692754	0.047213983109787	0.0337684982865675	5085	tags=59%, list=27%, signal=44%	RASGRP2/TLN1/RAP1A/VWF/RAP1B/ITGB3/GRB2/APBB1IP/RASGRP1/PDPK1/PTPN1/SYK/SOS1/RAPGEF4/CRK/AKT1
PID_IL8_CXCR1_PATHWAY	PID_IL8_CXCR1_PATHWAY	PID_IL8_CXCR1_PATHWAY	27	0.554970750735395	1.49689059706116	0.0083618030692754	0.047213983109787	0.0337684982865675	6042	tags=74%, list=32%, signal=51%	GNG2/PRKCB/PIK3R6/PIK3CG/ARRB2/CBL/GNA14/HCK/PLCB2/PDPK1/PLCB1/PRKCE/PRKCA/ARRB1/DNM1/AKT1/FGR/LYN/GNAI2/GNB1
PID_INTEGRIN_CS_PATHWAY	PID_INTEGRIN_CS_PATHWAY	PID_INTEGRIN_CS_PATHWAY	26	0.537375951988061	1.44429173019372	0.00850389830289218	0.0479251953692405	0.03427717322528	4724	tags=62%, list=25%, signal=46%	ITGA7/ITGA9/ITGA4/ITGAL/ITGA1/ITGA8/ITGB3/ITGB2/ITGAM/ITGB1/ITGB7/ITGA10/ITGAV/ITGAX/ITGAD/ITGA5
REACTOME_MET_ACTIVATES_RAP1_AND_RAC1	REACTOME_MET_ACTIVATES_RAP1_AND_RAC1	REACTOME_MET_ACTIVATES_RAP1_AND_RAC1	11	0.682231218212755	1.5995422091435	0.0085557880959446	0.0481263080396883	0.034421013511994	4869	tags=73%, list=25%, signal=54%	RAPGEF1/RAP1A/HGF/RAP1B/GAB1/GRB2/DOCK7/CRK
BIOCARTA_SHH_PATHWAY	BIOCARTA_SHH_PATHWAY	BIOCARTA_SHH_PATHWAY	16	0.612316033638706	1.53349230283355	0.00860781559376255	0.0481454092532482	0.0344346751277883	2987	tags=50%, list=16%, signal=42%	PRKAR2B/PTCH1/PRKAR1A/GLI1/GLI2/PRKACB/PRKAR2A/DYRK1A
WP_MARKERS_OF_KIDNEY_CELL_LINEAGE	WP_MARKERS_OF_KIDNEY_CELL_LINEAGE	WP_MARKERS_OF_KIDNEY_CELL_LINEAGE	59	0.472659498793898	1.3792506037838	0.00860247944748398	0.0481454092532482	0.0344346751277883	5675	tags=51%, list=30%, signal=36%	FAT4/RARB/PECAM1/RSPO3/SFRP1/NTN1/KIT/PBX1/FGF7/ACTA2/AXIN2/KDR/DCN/PDGFRB/RSPO1/TCF21/EYA1/DES/SMAD1/GDNF/SMAD5/BMP4/EGLN2/CTNNB1/WT1/EGLN1/NPHS1/TNC/RARA/AP2B1
WP_MELANOMA	WP_MELANOMA	WP_MELANOMA	68	0.457816323005519	1.35134609897469	0.00860247944748398	0.0481454092532482	0.0344346751277883	6907	tags=56%, list=36%, signal=36%	AKT3/PREX2/MITF/ETS1/KIT/SOS2/POLK/PIK3CD/PIK3R1/PIK3R3/CREB1/PTEN/PIK3CA/KDR/GRB2/GADD45G/RAF1/GADD45B/GRIN2A/SHC2/VCL/CALM3/CALM2/AKT2/SOS1/MAPK1/PIK3CB/AKT1/CDK6/CDK4/KRAS/CALM1/ELK1/NF1/ARAF/STK19/PAK1/BRAF
BIOCARTA_NKT_PATHWAY	BIOCARTA_NKT_PATHWAY	BIOCARTA_NKT_PATHWAY	26	0.536862818561814	1.4429125944857	0.00865440588278066	0.0483150102854484	0.0345559775849849	4098	tags=50%, list=21%, signal=39%	CD28/CCR4/CXCR4/CD4/CD40LG/TGFB3/IL18R1/CCR5/TGFB2/CXCR3/CCL4/IL12RB1/CCR1
BIOCARTA_ECM_PATHWAY	BIOCARTA_ECM_PATHWAY	BIOCARTA_ECM_PATHWAY	19	0.588508781165306	1.51826000923159	0.00871578464790676	0.0483297813866522	0.0345665422074301	3231	tags=58%, list=17%, signal=48%	FYN/ROCK1/TLN1/PIK3CG/PIK3R1/GSN/PIK3CA/ARHGAP5/ITGB1/RAF1/RHOA
KEGG_MEDICUS_REFERENCE_TCR_PLCG_ITPR_SIGNALING_PATHWAY	KEGG_MEDICUS_REFERENCE_TCR_PLCG_ITPR_SIGNALING_PATHWAY	KEGG_MEDICUS_REFERENCE_TCR_PLCG_ITPR_SIGNALING_PATHWAY	19	0.587463212167792	1.51556260581703	0.00871578464790676	0.0483297813866522	0.0345665422074301	5106	tags=68%, list=27%, signal=50%	FYN/GRAP2/ITPR1/CD4/CD3G/LCP2/ITPR2/LCK/CD3E/ZAP70/CD247/VAV1/CD3D
WP_15Q133_COPY_NUMBER_VARIATION_SYNDROME	WP_15Q133_COPY_NUMBER_VARIATION_SYNDROME	WP_15Q133_COPY_NUMBER_VARIATION_SYNDROME	20	0.570270078762474	1.48105121083146	0.00872462418608923	0.0483297813866522	0.0345665422074301	3790	tags=55%, list=20%, signal=44%	FYN/MTMR10/OTUD7A/KLF13/CREBBP/CHRNA7/GOLGA8R/FAN1/CHRFAM7A/KAT2B/GOLGA8H
REACTOME_MAPK_TARGETS_NUCLEAR_EVENTS_MEDIATED_BY_MAP_KINASES	REACTOME_MAPK_TARGETS_NUCLEAR_EVENTS_MEDIATED_BY_MAP_KINASES	REACTOME_MAPK_TARGETS_NUCLEAR_EVENTS_MEDIATED_BY_MAP_KINASES	31	0.527011986145322	1.44795116647714	0.00877841930538991	0.0483297813866522	0.0345665422074301	7020	tags=71%, list=37%, signal=45%	MEF2C/RPS6KA2/MEF2A/CREB1/MAPK9/RPS6KA5/DUSP3/ATF2/RPS6KA3/PPP2CB/MAPK14/MAPK8/ATF1/PPP2R5D/MAPK1/MAPKAPK2/MAPK11/ELK1/VRK3/JUN/MAPK7/PPP2CA
REACTOME_ACTIVATION_OF_KAINATE_RECEPTORS_UPON_GLUTAMATE_BINDING	REACTOME_ACTIVATION_OF_KAINATE_RECEPTORS_UPON_GLUTAMATE_BINDING	REACTOME_ACTIVATION_OF_KAINATE_RECEPTORS_UPON_GLUTAMATE_BINDING	30	0.527046915568665	1.44401920500858	0.0087872329793913	0.0483297813866522	0.0345665422074301	6042	tags=67%, list=32%, signal=46%	GNG2/NCALD/GRIK5/GNG7/GNG11/GRIK2/PLCB2/PLCB1/GNB4/GNGT2/GRIK3/GNG8/GRIK1/GNB5/GNG12/GNB3/DLG4/CALM1/GNG4/GNB1
WP_PROSTAGLANDIN_AND_LEUKOTRIENE_METABOLISM_IN_SENESCENCE_WP5122	WP_PROSTAGLANDIN_AND_LEUKOTRIENE_METABOLISM_IN_SENESCENCE_WP5122	WP_PROSTAGLANDIN_AND_LEUKOTRIENE_METABOLISM_IN_SENESCENCE_WP5122	30	0.526645138539474	1.44291840405681	0.0087872329793913	0.0483297813866522	0.0345665422074301	2764	tags=40%, list=14%, signal=34%	CYSLTR1/SIRT1/IGFBP5/PTGER3/PTGIS/ADCY3/GNAQ/TBXAS1/PTGER2/PTGS1/ALOX5AP/PLCB1
PID_ERBB2_ERBB3_PATHWAY	PID_ERBB2_ERBB3_PATHWAY	PID_ERBB2_ERBB3_PATHWAY	44	0.497444733961922	1.41322500638807	0.00874334070676697	0.0483297813866522	0.0345665422074301	5085	tags=55%, list=27%, signal=40%	JAK2/RNF41/PPP3CB/PIK3CD/PIK3R1/PIK3R3/NFATC4/STAT3/PIK3CA/MAPK9/PTPN11/GRB2/RAF1/NRG2/MTOR/USP8/MAPK8/SOS1/DOCK7/CHRNE/MAPK1/PRKACA/PIK3CB/AKT1
REACTOME_INSULIN_RECEPTOR_SIGNALLING_CASCADE	REACTOME_INSULIN_RECEPTOR_SIGNALLING_CASCADE	REACTOME_INSULIN_RECEPTOR_SIGNALLING_CASCADE	54	0.470281160266286	1.36199298639124	0.00874334070676697	0.0483297813866522	0.0345665422074301	6588	tags=57%, list=34%, signal=38%	FGF2/FGFR1/FLT3/KL/FGF10/GAB2/IRS2/FGF9/PIK3C3/PIK3R1/FGF7/PDE3B/PIK3CA/PTPN11/GAB1/GRB2/FGF16/FRS2/PDPK1/FGF18/INSR/PIK3R4/AKT2/SOS1/MAPK1/PIK3CB/KRAS/FGF20/GRB10/FLT3LG/FGF1
REACTOME_SIGNALING_BY_FLT3_ITD_AND_TKD_MUTANTS	REACTOME_SIGNALING_BY_FLT3_ITD_AND_TKD_MUTANTS	REACTOME_SIGNALING_BY_FLT3_ITD_AND_TKD_MUTANTS	16	0.611398648271819	1.53119479089271	0.00891250921331338	0.0489281929085781	0.0349945395319903	1991	tags=50%, list=10%, signal=45%	STAT5B/FLT3/GAB2/PIK3R1/STAT5A/PIK3CA/PTPN11/GRB2
KEGG_MEDICUS_REFERENCE_ACTH_CORTISOL_SIGNALING_PATHWAY	KEGG_MEDICUS_REFERENCE_ACTH_CORTISOL_SIGNALING_PATHWAY	KEGG_MEDICUS_REFERENCE_ACTH_CORTISOL_SIGNALING_PATHWAY	32	0.518241769115059	1.42978221913984	0.00906943229578117	0.0496978116576939	0.0355449881003814	4076	tags=47%, list=21%, signal=37%	ADCY2/ADCY5/ADCY4/CREB5/ADCY9/ADCY3/CREB1/PBX1/POMC/ATF2/PRKACB/NR4A1/CREB3L2/CREB3L1/ADCY6
