# Supplementary material for: Identification of key genes potentially associated with bladder cancer development by common plasticizers: an integrated transcriptomics and network toxicology study
Source: Front Oncol. 2026 Jul 1;16:1784832. doi: 10.3389/fonc.2026.1784832 (PMC13369512; doi:10.3389/fonc.2026.1784832)
Supplement: Supplementary file 10 [file Table9.csv]

	ID	Description	setSize	enrichmentScore	NES	pvalue	p.adjust	qvalue	rank	leading_edge	core_enrichment
REACTOME_DNA_STRAND_ELONGATION	REACTOME_DNA_STRAND_ELONGATION	REACTOME_DNA_STRAND_ELONGATION	32	0.897837468382937	2.40677365875912	1e-10	4.01162897406573e-09	3.03619273062267e-09	1496	tags=94%, list=8%, signal=87%	GINS1/MCM7/FEN1/RFC2/RFC5/DNA2/RFC4/MCM2/POLD1/GINS4/LIG1/CDC45/MCM8/MCM4/PCNA/PRIM1/MCM6/PRIM2/RPA3/GINS2/RFC3/MCM3/MCM5/POLA1/POLA2/RPA1/POLD3/RPA2/GINS3/POLD2
KEGG_MEDICUS_REFERENCE_ORIGIN_UNWINDING_AND_ELONGATION	KEGG_MEDICUS_REFERENCE_ORIGIN_UNWINDING_AND_ELONGATION	KEGG_MEDICUS_REFERENCE_ORIGIN_UNWINDING_AND_ELONGATION	30	0.898984523348814	2.39229435593147	1e-10	4.01162897406573e-09	3.03619273062267e-09	1318	tags=93%, list=7%, signal=87%	MCM10/GINS1/MCM7/POLE/RFC2/RFC5/RFC4/MCM2/GINS4/CDC45/MCM4/PCNA/PRIM1/MCM6/PRIM2/RPA3/GINS2/RFC3/MCM3/MCM5/WDHD1/POLE2/POLA1/POLA2/RPA1/POLE3/RPA2/GINS3
KEGG_MEDICUS_REFERENCE_DNA_REPLICATION_LICENSING	KEGG_MEDICUS_REFERENCE_DNA_REPLICATION_LICENSING	KEGG_MEDICUS_REFERENCE_DNA_REPLICATION_LICENSING	24	0.914630150968203	2.3743509678326	1e-10	4.01162897406573e-09	3.03619273062267e-09	359	tags=79%, list=2%, signal=78%	CCNE1/CDC6/CDK2/ORC6/DBF4/MCM7/MCM2/ORC1/CCNE2/TICRR/CDT1/CDC45/MCM4/CDC7/MCM6/CCNA2/MTBP/MCM3/MCM5
WP_DNA_REPLICATION	WP_DNA_REPLICATION	WP_DNA_REPLICATION	42	0.839951830929218	2.32097251458908	1e-10	4.01162897406573e-09	3.03619273062267e-09	1496	tags=79%, list=8%, signal=73%	CDC6/MCM10/CDK2/ORC6/DBF4/MCM7/POLE/RFC2/RFC5/RFC4/MCM2/POLD1/ORC1/CDT1/CDC45/MCM4/CDC7/PCNA/PRIM1/MCM6/PRIM2/RPA3/RFC3/MCM3/MCM5/POLE2/POLA1/POLA2/RPA1/POLD3/RPA2/GMNN/POLD2
REACTOME_ACTIVATION_OF_ATR_IN_RESPONSE_TO_REPLICATION_STRESS	REACTOME_ACTIVATION_OF_ATR_IN_RESPONSE_TO_REPLICATION_STRESS	REACTOME_ACTIVATION_OF_ATR_IN_RESPONSE_TO_REPLICATION_STRESS	37	0.848659344501165	2.30751906605952	1e-10	4.01162897406573e-09	3.03619273062267e-09	1438	tags=81%, list=8%, signal=75%	CDC6/CDC25A/CDC25C/MCM10/CDK2/ORC6/CLSPN/CHEK1/DBF4/MCM7/RFC2/RFC5/RFC4/MCM2/ORC1/CDC45/MCM8/MCM4/CDC7/MCM6/RPA3/RFC3/MCM3/MCM5/RAD1/RPA1/RAD9A/RPA2/HUS1/ATRIP
WP_RETINOBLASTOMA_GENE_IN_CANCER	WP_RETINOBLASTOMA_GENE_IN_CANCER	WP_RETINOBLASTOMA_GENE_IN_CANCER	86	0.785345779157909	2.28975945989861	1e-10	4.01162897406573e-09	3.03619273062267e-09	1982	tags=72%, list=10%, signal=65%	CCNE1/E2F1/CDC25A/KIF4A/CDK2/CCNB2/PLK4/CHEK1/TTK/TOP2A/MCM7/STMN1/POLE/RFC5/SKP2/RFC4/SUV39H1/ORC1/CDK1/CCNE2/CDT1/CDC45/TYMS/MCM4/DNMT1/CDC7/PCNA/PRIM1/MCM6/E2F2/CCNA2/E2F3/CCNB1/RPA3/HMGB2/RFC3/ANLN/MCM3/RRM2/SMC2/RBBP7/POLE2/MSH6/POLA1/TFDP1/RPA1/FANCG/RRM1/DCK/CDK4/POLD3/DHFR/SMC1A/RPA2/RBBP4/RABIF/PRKDC/RAF1/CDC25B/SMC3/BARD1/HMGB1
REACTOME_ACTIVATION_OF_THE_PRE_REPLICATIVE_COMPLEX	REACTOME_ACTIVATION_OF_THE_PRE_REPLICATIVE_COMPLEX	REACTOME_ACTIVATION_OF_THE_PRE_REPLICATIVE_COMPLEX	33	0.844694419226671	2.27356431011412	1e-10	4.01162897406573e-09	3.03619273062267e-09	1458	tags=82%, list=8%, signal=76%	CDC6/MCM10/CDK2/ORC6/DBF4/MCM7/POLE/MCM2/ORC1/CDT1/CDC45/MCM8/MCM4/CDC7/PRIM1/MCM6/PRIM2/RPA3/MCM3/MCM5/POLE2/POLA1/POLA2/RPA1/POLE3/RPA2/GMNN
PID_FANCONI_PATHWAY	PID_FANCONI_PATHWAY	PID_FANCONI_PATHWAY	41	0.82373677108544	2.26831303820217	1e-10	4.01162897406573e-09	3.03619273062267e-09	2045	tags=76%, list=11%, signal=68%	FANCD2/BLM/FANCA/CHEK1/FANCB/FANCI/RFC2/RFC5/RFC4/BRCA1/BRIP1/UBE2T/RMI1/TOPBP1/BRCA2/RFC3/TOP3A/USP1/RAD1/FANCC/RPA1/FANCG/FANCL/PALB2/RAD9A/RPA2/HUS1/FANCE/ATRIP/FANCM/XRCC3
REACTOME_DEPOSITION_OF_NEW_CENPA_CONTAINING_NUCLEOSOMES_AT_THE_CENTROMERE	REACTOME_DEPOSITION_OF_NEW_CENPA_CONTAINING_NUCLEOSOMES_AT_THE_CENTROMERE	REACTOME_DEPOSITION_OF_NEW_CENPA_CONTAINING_NUCLEOSOMES_AT_THE_CENTROMERE	25	0.869531037631086	2.26351408812969	1e-10	4.01162897406573e-09	3.03619273062267e-09	1322	tags=80%, list=7%, signal=75%	MIS18A/CENPO/CENPA/CENPI/OIP5/CENPL/HJURP/CENPU/CENPK/RBBP7/RUVBL1/CENPN/CENPM/CENPH/ITGB3BP/CENPP/CENPW/CENPQ/MIS18BP1/RBBP4
REACTOME_HOMOLOGOUS_DNA_PAIRING_AND_STRAND_EXCHANGE	REACTOME_HOMOLOGOUS_DNA_PAIRING_AND_STRAND_EXCHANGE	REACTOME_HOMOLOGOUS_DNA_PAIRING_AND_STRAND_EXCHANGE	41	0.816796720291318	2.24920231223404	1e-10	4.01162897406573e-09	3.03619273062267e-09	2045	tags=76%, list=11%, signal=68%	XRCC2/RAD51AP1/BLM/RAD51/CHEK1/RFC2/RFC5/DNA2/RFC4/BRCA1/BRIP1/RMI1/EXO1/TOPBP1/RMI2/BRCA2/RPA3/RFC3/TOP3A/RAD51C/RAD1/RHNO1/RPA1/RAD51D/PALB2/RAD9A/RPA2/HUS1/ATRIP/BARD1/XRCC3
KEGG_MEDICUS_REFERENCE_PRE_IC_FORMATION	KEGG_MEDICUS_REFERENCE_PRE_IC_FORMATION	KEGG_MEDICUS_REFERENCE_PRE_IC_FORMATION	27	0.85638668695284	2.2455894894425	1e-10	4.01162897406573e-09	3.03619273062267e-09	1318	tags=81%, list=7%, signal=76%	CDC6/GINS1/ORC6/MCM7/POLE/RECQL4/MCM2/ORC1/TICRR/CDT1/GINS4/CDC45/MCM4/TOPBP1/MCM6/MTBP/GINS2/MCM3/MCM5/POLE2/POLE3/GINS3
KEGG_DNA_REPLICATION	KEGG_DNA_REPLICATION	KEGG_DNA_REPLICATION	36	0.822671647968256	2.23031850896876	1e-10	4.01162897406573e-09	3.03619273062267e-09	1496	tags=78%, list=8%, signal=72%	MCM7/FEN1/POLE/RFC2/RFC5/DNA2/RFC4/MCM2/POLD1/LIG1/MCM4/PCNA/PRIM1/MCM6/PRIM2/RPA3/RFC3/MCM3/MCM5/POLE2/RNASEH2A/POLA1/POLA2/RPA1/POLE3/POLD3/RPA2/POLD2
PID_ATR_PATHWAY	PID_ATR_PATHWAY	PID_ATR_PATHWAY	38	0.81452645992778	2.22336781072905	1e-10	4.01162897406573e-09	3.03619273062267e-09	1530	tags=71%, list=8%, signal=66%	CDC6/CDC25A/CDC25C/FANCD2/CDK2/RAD51/PLK1/CLSPN/CHEK1/MCM7/RFC2/RFC5/TIMELESS/RFC4/MCM2/TOPBP1/CCNA2/BRCA2/RFC3/TIPIN/RAD1/RPA1/RAD9A/RPA2/HUS1/ATRIP/YWHAB
REACTOME_LAGGING_STRAND_SYNTHESIS	REACTOME_LAGGING_STRAND_SYNTHESIS	REACTOME_LAGGING_STRAND_SYNTHESIS	20	0.880102412843855	2.21174640778739	1e-10	4.01162897406573e-09	3.03619273062267e-09	1496	tags=90%, list=8%, signal=83%	FEN1/RFC2/RFC5/DNA2/RFC4/POLD1/LIG1/PCNA/PRIM1/PRIM2/RPA3/RFC3/POLA1/POLA2/RPA1/POLD3/RPA2/POLD2
REACTOME_DISEASES_OF_DNA_REPAIR	REACTOME_DISEASES_OF_DNA_REPAIR	REACTOME_DISEASES_OF_DNA_REPAIR	49	0.78170200524767	2.19420537223815	1e-10	4.01162897406573e-09	3.03619273062267e-09	1438	tags=65%, list=8%, signal=61%	MSH2/XRCC2/RAD51AP1/BLM/RAD51/RFC2/RFC5/DNA2/RFC4/BRCA1/BRIP1/RMI1/EXO1/TOPBP1/RMI2/BRCA2/RPA3/RFC3/TOP3A/MSH6/RAD51C/RAD1/RHNO1/RPA1/NEIL3/OGG1/RAD51D/PALB2/RAD9A/RPA2/HUS1/ATRIP
KEGG_MEDICUS_REFERENCE_HOMOLOGOUS_RECOMBINATION	KEGG_MEDICUS_REFERENCE_HOMOLOGOUS_RECOMBINATION	KEGG_MEDICUS_REFERENCE_HOMOLOGOUS_RECOMBINATION	32	0.812210101122099	2.17723802536274	1e-10	4.01162897406573e-09	3.03619273062267e-09	2045	tags=78%, list=11%, signal=70%	RAD54L/XRCC2/RAD51/POLE/RFC2/RFC5/RFC4/BRCA1/POLD1/PCNA/BRCA2/RPA3/RFC3/POLE2/RAD51C/RPA1/POLE3/POLD3/RAD51D/RAD54B/PALB2/RPA2/POLD2/BARD1/XRCC3
REACTOME_PROCESSIVE_SYNTHESIS_ON_THE_LAGGING_STRAND	REACTOME_PROCESSIVE_SYNTHESIS_ON_THE_LAGGING_STRAND	REACTOME_PROCESSIVE_SYNTHESIS_ON_THE_LAGGING_STRAND	15	0.905548036007293	2.16300331414787	1e-10	4.01162897406573e-09	3.03619273062267e-09	1496	tags=93%, list=8%, signal=86%	FEN1/DNA2/POLD1/LIG1/PCNA/PRIM1/PRIM2/RPA3/POLA1/POLA2/RPA1/POLD3/RPA2/POLD2
REACTOME_HDR_THROUGH_HOMOLOGOUS_RECOMBINATION_HRR	REACTOME_HDR_THROUGH_HOMOLOGOUS_RECOMBINATION_HRR	REACTOME_HDR_THROUGH_HOMOLOGOUS_RECOMBINATION_HRR	67	0.749869691818505	2.15874322497414	1e-10	4.01162897406573e-09	3.03619273062267e-09	1496	tags=58%, list=8%, signal=54%	XRCC2/RAD51AP1/BLM/RAD51/CHEK1/POLE/RFC2/RFC5/DNA2/RFC4/BRCA1/EME1/POLD1/GEN1/BRIP1/FIGNL1/RMI1/EXO1/TOPBP1/PCNA/RMI2/BRCA2/RPA3/RFC3/TOP3A/POLE2/RAD51C/RAD1/RHNO1/RPA1/POLE3/POLD3/RAD51D/PALB2/RAD9A/RPA2/HUS1/ATRIP/POLD2
REACTOME_CELL_CYCLE_CHECKPOINTS	REACTOME_CELL_CYCLE_CHECKPOINTS	REACTOME_CELL_CYCLE_CHECKPOINTS	247	0.703259780538471	2.14603129795914	1e-10	4.01162897406573e-09	3.03619273062267e-09	2600	tags=60%, list=14%, signal=53%	CCNE1/CDCA8/UBE2C/CDC6/SKA1/BUB1/CDC25A/CENPO/CDC25C/KIF2C/MCM10/CENPA/DSN1/CENPI/CDK2/CCNB2/BLM/NUF2/PLK1/ORC6/ZWINT/CLSPN/CHEK1/NDC80/GTSE1/DBF4/MCM7/AURKB/BIRC5/SPC25/ERCC6L/INCENP/RFC2/RFC5/CDC20/DNA2/RFC4/MAD2L1/BRCA1/PSMD3/NUP85/MCM2/ORC1/CDK1/UBE2S/CENPL/CCNE2/PSMC4/BRIP1/BUB1B/RMI1/CDC45/MCM8/EXO1/MCM4/CENPF/KNTC1/TOPBP1/CDC7/KIF18A/SEC13/MCM6/RMI2/PSMD11/CCNA2/PSMD8/CENPE/SPC24/CCNB1/RPA…
REACTOME_G1_S_SPECIFIC_TRANSCRIPTION	REACTOME_G1_S_SPECIFIC_TRANSCRIPTION	REACTOME_G1_S_SPECIFIC_TRANSCRIPTION	29	0.80797298723757	2.14012610072602	1e-10	4.01162897406573e-09	3.03619273062267e-09	1322	tags=72%, list=7%, signal=68%	CCNE1/E2F1/CDC6/CDC25A/ORC1/CDK1/CDT1/CDC45/TYMS/PCNA/RRM2/LIN9/TK1/RBL1/FBXO5/POLA1/TFDP1/E2F6/LIN54/DHFR/RBBP4
REACTOME_CHROMOSOME_MAINTENANCE	REACTOME_CHROMOSOME_MAINTENANCE	REACTOME_CHROMOSOME_MAINTENANCE	88	0.731568250409107	2.13414763242412	1e-10	4.01162897406573e-09	3.03619273062267e-09	2834	tags=69%, list=15%, signal=59%	MIS18A/CENPO/CENPA/CENPI/CDK2/DSCC1/BLM/FEN1/RFC2/RFC5/DNA2/RFC4/OIP5/POLD1/CENPL/LIG1/HJURP/PCNA/PRIM1/CCNA2/PRIM2/RPA3/RFC3/CHTF18/CENPU/CENPK/RBBP7/DKC1/WRAP53/RUVBL1/PIF1/CENPN/POLA1/CENPM/POLR2K/CENPH/ITGB3BP/POLA2/RPA1/POLR2G/CENPP/CENPW/POLD3/TERT/POLR2H/POLR2D/RPA2/GAR1/CENPQ/MIS18BP1/RBBP4/RUVBL2/POLD2/DAXX/ANKRD28/POLR2I/POLR2F/SHQ1/ACD/PPP6C/RFC1
REACTOME_G2_M_CHECKPOINTS	REACTOME_G2_M_CHECKPOINTS	REACTOME_G2_M_CHECKPOINTS	128	0.715753902912302	2.13119326769796	1e-10	4.01162897406573e-09	3.03619273062267e-09	2381	tags=62%, list=12%, signal=54%	CDC6/CDC25A/CDC25C/MCM10/CDK2/CCNB2/BLM/ORC6/CLSPN/CHEK1/GTSE1/DBF4/MCM7/RFC2/RFC5/DNA2/RFC4/BRCA1/PSMD3/MCM2/ORC1/CDK1/PSMC4/BRIP1/RMI1/CDC45/MCM8/EXO1/MCM4/TOPBP1/CDC7/MCM6/RMI2/PSMD11/PSMD8/CCNB1/RPA3/PKMYT1/RFC3/MCM3/TOP3A/MCM5/PSMB4/PSMC2/RAD1/CHEK2/RHNO1/PSMB2/PSMD4/PSMD2/MDC1/PSMD12/RPA1/PSME3/YWHAQ/PSMB7/PSMA7/PIAS4/RAD9A/RPA2/HUS1/BRCC3/PSMB5/PSMC3/PSMD14/ATRIP/YWHAB/YWHAE/PSMB3/ORC5/RNF…
PID_FOXM1_PATHWAY	PID_FOXM1_PATHWAY	PID_FOXM1_PATHWAY	39	0.778831636317427	2.13067200554751	1e-10	4.01162897406573e-09	3.03619273062267e-09	1729	tags=59%, list=9%, signal=54%	CCNE1/CENPA/CDK2/CCNB2/FOXM1/NEK2/PLK1/CKS1B/AURKB/BIRC5/SKP2/CDK1/CENPF/XRCC1/CCNA2/BRCA2/CCNB1/GSK3A/CDKN2A/CHEK2/CDK4/MAP2K1/CDC25B
REACTOME_SYNTHESIS_OF_DNA	REACTOME_SYNTHESIS_OF_DNA	REACTOME_SYNTHESIS_OF_DNA	120	0.717082260540709	2.12845720664543	1e-10	4.01162897406573e-09	3.03619273062267e-09	2276	tags=62%, list=12%, signal=55%	CCNE1/UBE2C/CDC6/GINS1/CDK2/ORC6/MCM7/FEN1/POLE/RFC2/RFC5/SKP2/DNA2/RFC4/PSMD3/MCM2/POLD1/ORC1/UBE2S/CCNE2/PSMC4/CDT1/GINS4/LIG1/CDC45/MCM8/MCM4/PCNA/PRIM1/MCM6/PSMD11/CCNA2/PSMD8/PRIM2/RPA3/GINS2/RFC3/MCM3/MCM5/PSMB4/POLE2/PSMC2/PSMB2/PSMD4/PSMD2/POLA1/POLA2/PSMD12/RPA1/POLE3/PSME3/POLD3/PSMB7/PSMA7/RPA2/ANAPC2/GINS3/PSMB5/PSMC3/PSMD14/GMNN/POLD2/ANAPC11/ANAPC5/PSMB3/CDC23/ORC5/PSMA5/PSMB6/CUL1/…
REACTOME_DNA_REPLICATION	REACTOME_DNA_REPLICATION	REACTOME_DNA_REPLICATION	127	0.711299768995585	2.11610096389625	1e-10	4.01162897406573e-09	3.03619273062267e-09	2276	tags=61%, list=12%, signal=54%	CCNE1/UBE2C/CDC6/MCM10/GINS1/CDK2/ORC6/DBF4/MCM7/FEN1/POLE/RFC2/RFC5/SKP2/DNA2/RFC4/PSMD3/MCM2/POLD1/ORC1/UBE2S/CCNE2/PSMC4/CDT1/GINS4/LIG1/CDC45/MCM8/MCM4/CDC7/PCNA/PRIM1/MCM6/PSMD11/CCNA2/PSMD8/PRIM2/RPA3/GINS2/RFC3/MCM3/MCM5/PSMB4/POLE2/PSMC2/PSMB2/PSMD4/PSMD2/POLA1/POLA2/PSMD12/RPA1/POLE3/PSME3/POLD3/PSMB7/PSMA7/RPA2/KPNB1/ANAPC2/GINS3/PSMB5/PSMC3/PSMD14/GMNN/POLD2/ANAPC11/ANAPC5/PSMB3/CDC23/…
WP_DNA_IRDAMAGE_AND_CELLULAR_RESPONSE_VIA_ATR	WP_DNA_IRDAMAGE_AND_CELLULAR_RESPONSE_VIA_ATR	WP_DNA_IRDAMAGE_AND_CELLULAR_RESPONSE_VIA_ATR	77	0.72433673556243	2.0970160802771	1e-10	4.01162897406573e-09	3.03619273062267e-09	1707	tags=57%, list=9%, signal=52%	E2F1/CDC25C/MSH2/FANCD2/CDK2/FOXM1/RAD51/PLK1/FANCA/CLSPN/CHEK1/FEN1/FANCI/RECQL4/BRCA1/MCM2/CDK1/BRIP1/RMI1/CDC45/EXO1/TOPBP1/PCNA/BRCA2/TOP3A/USP1/RAD1/CHEK2/RFWD3/TDP1/MDC1/RPA1/TRIM28/PPM1D/SMC1A/PALB2/RAD9A/RPA2/HUS1/BRCC3/EEF1E1/ATRIP/PRKDC/RECQL5
REACTOME_HOMOLOGY_DIRECTED_REPAIR	REACTOME_HOMOLOGY_DIRECTED_REPAIR	REACTOME_HOMOLOGY_DIRECTED_REPAIR	100	0.712325946974213	2.09468289412982	1e-10	4.01162897406573e-09	3.03619273062267e-09	2834	tags=63%, list=15%, signal=54%	POLQ/XRCC2/CDK2/RAD51AP1/BLM/RAD51/CLSPN/CHEK1/FEN1/POLE/RFC2/RFC5/TIMELESS/DNA2/RFC4/BRCA1/EME1/POLD1/GEN1/BRIP1/FIGNL1/RMI1/EXO1/TOPBP1/PCNA/XRCC1/RMI2/CCNA2/BRCA2/RPA3/RFC3/TOP3A/TIPIN/POLE2/RAD51C/RAD1/RHNO1/MDC1/PPP4C/RPA1/PARP2/POLE3/POLD3/RAD51D/LIG3/PIAS4/PALB2/RAD9A/RPA2/HUS1/BRCC3/SUMO2/ATRIP/POLD2/RNF168/BARD1/XRCC3/BABAM1/RNF8/PARP1/MUS81/RNF4/RFC1
REACTOME_MITOTIC_SPINDLE_CHECKPOINT	REACTOME_MITOTIC_SPINDLE_CHECKPOINT	REACTOME_MITOTIC_SPINDLE_CHECKPOINT	107	0.705956813695628	2.08429496882707	1e-10	4.01162897406573e-09	3.03619273062267e-09	2135	tags=58%, list=11%, signal=52%	CDCA8/UBE2C/SKA1/BUB1/CENPO/KIF2C/CENPA/DSN1/CENPI/NUF2/PLK1/ZWINT/NDC80/AURKB/BIRC5/SPC25/ERCC6L/INCENP/CDC20/MAD2L1/NUP85/UBE2S/CENPL/BUB1B/CENPF/KNTC1/KIF18A/SEC13/CENPE/SPC24/CENPU/CENPK/NUP107/CKAP5/ZWILCH/SPDL1/CENPN/RCC2/CENPM/CENPH/ITGB3BP/PPP2R1B/SKA2/ZW10/CENPP/XPO1/MAPRE1/SEH1L/CENPQ/NUP37/BUB3/NUP160/ANAPC2/ANAPC11/DYNLL2/DYNC1LI1/ANAPC5/NUDC/RANGAP1/CDC23/ANAPC1/PPP2R5D
REACTOME_EXTENSION_OF_TELOMERES	REACTOME_EXTENSION_OF_TELOMERES	REACTOME_EXTENSION_OF_TELOMERES	50	0.739401210367457	2.07983467179515	1e-10	4.01162897406573e-09	3.03619273062267e-09	2834	tags=70%, list=15%, signal=60%	CDK2/DSCC1/BLM/FEN1/RFC2/RFC5/DNA2/RFC4/POLD1/LIG1/PCNA/PRIM1/CCNA2/PRIM2/RPA3/RFC3/CHTF18/DKC1/WRAP53/RUVBL1/PIF1/POLA1/POLA2/RPA1/POLD3/TERT/RPA2/GAR1/RUVBL2/POLD2/ANKRD28/SHQ1/ACD/PPP6C/RFC1
REACTOME_PROCESSING_OF_DNA_DOUBLE_STRAND_BREAK_ENDS	REACTOME_PROCESSING_OF_DNA_DOUBLE_STRAND_BREAK_ENDS	REACTOME_PROCESSING_OF_DNA_DOUBLE_STRAND_BREAK_ENDS	59	0.727432650544545	2.07706251469803	1e-10	4.01162897406573e-09	3.03619273062267e-09	2077	tags=59%, list=11%, signal=53%	CDK2/BLM/CLSPN/CHEK1/RFC2/RFC5/TIMELESS/DNA2/RFC4/BRCA1/BRIP1/RMI1/EXO1/TOPBP1/RMI2/CCNA2/RPA3/RFC3/TOP3A/TIPIN/RAD1/RHNO1/MDC1/PPP4C/RPA1/PIAS4/RAD9A/RPA2/HUS1/BRCC3/SUMO2/ATRIP/RNF168/BARD1/BABAM1
REACTOME_CELL_CYCLE_MITOTIC	REACTOME_CELL_CYCLE_MITOTIC	REACTOME_CELL_CYCLE_MITOTIC	487	0.66809444909838	2.07310841500762	1e-10	4.01162897406573e-09	3.03619273062267e-09	3036	tags=57%, list=16%, signal=50%	CCNE1/E2F1/CDCA8/ESPL1/UBE2C/CDC6/TPX2/SKA1/BUB1/CDC25A/CENPO/CDC25C/MYBL2/KIF2C/MCM10/CENPA/DSN1/GINS1/NCAPH/CENPI/CDK2/CCNB2/CDCA5/FOXM1/NEK2/NUF2/PLK1/ORC6/ZWINT/PLK4/AURKA/NDC80/GTSE1/HAUS5/DBF4/TOP2A/CKS1B/MCM7/AURKB/BIRC5/FEN1/SPC25/ERCC6L/POLE/KIF23/MASTL/INCENP/CEP78/RFC2/RFC5/CDC20/SKP2/DNA2/RFC4/MAD2L1/PSMD3/NCAPG2/ODF2/VRK1/NUP85/MCM2/RCC1/POLD1/ORC1/TMPO/CDK1/UBE2S/CENPL/HAUS8/CCNE2/L…
REACTOME_RESOLUTION_OF_SISTER_CHROMATID_COHESION	REACTOME_RESOLUTION_OF_SISTER_CHROMATID_COHESION	REACTOME_RESOLUTION_OF_SISTER_CHROMATID_COHESION	118	0.697308567259693	2.06709377759595	1e-10	4.01162897406573e-09	3.03619273062267e-09	1866	tags=54%, list=10%, signal=49%	CDCA8/SKA1/BUB1/CENPO/KIF2C/CENPA/DSN1/CENPI/CCNB2/CDCA5/NUF2/PLK1/ZWINT/NDC80/AURKB/BIRC5/SPC25/ERCC6L/INCENP/CDC20/MAD2L1/NUP85/CDK1/CENPL/BUB1B/CENPF/KNTC1/KIF18A/SEC13/CENPE/SPC24/CCNB1/CENPU/CENPK/NUP107/CKAP5/ZWILCH/TUBA1B/SPDL1/CENPN/RCC2/CENPM/CENPH/ITGB3BP/PPP2R1B/SKA2/ZW10/CENPP/XPO1/TUBA1C/SMC1A/MAPRE1/SEH1L/RAD21/CENPQ/NUP37/BUB3/NUP160/DYNLL2/TUBB4B/DYNC1LI1/SMC3/NUDC/RANGAP1
REACTOME_SUMOYLATION_OF_DNA_REPLICATION_PROTEINS	REACTOME_SUMOYLATION_OF_DNA_REPLICATION_PROTEINS	REACTOME_SUMOYLATION_OF_DNA_REPLICATION_PROTEINS	44	0.744857025524888	2.06460674277073	1e-10	4.01162897406573e-09	3.03619273062267e-09	3136	tags=80%, list=16%, signal=67%	CDCA8/AURKA/TOP2A/AURKB/BIRC5/INCENP/NUP85/NDC1/NUP62/PCNA/SEC13/NUP155/NUP210/NUP107/NUP188/NUP205/PIAS4/SEH1L/NUP37/NUP160/NUP214/RAE1/NUP153/SUMO2/POM121C/NUP88/NUP93/RANGAP1/SUMO3/TOP1/NUP54/POM121/NUP50/PIAS3/NUP43
REACTOME_G2_M_DNA_DAMAGE_CHECKPOINT	REACTOME_G2_M_DNA_DAMAGE_CHECKPOINT	REACTOME_G2_M_DNA_DAMAGE_CHECKPOINT	56	0.726504400805378	2.06235557139291	1e-10	4.01162897406573e-09	3.03619273062267e-09	2792	tags=68%, list=15%, signal=58%	CDC25C/BLM/CHEK1/RFC2/RFC5/DNA2/RFC4/BRCA1/CDK1/BRIP1/RMI1/EXO1/TOPBP1/RMI2/CCNB1/RPA3/RFC3/TOP3A/RAD1/CHEK2/RHNO1/MDC1/RPA1/YWHAQ/PIAS4/RAD9A/RPA2/HUS1/BRCC3/ATRIP/YWHAB/YWHAE/RNF168/BARD1/BABAM1/RNF8/YWHAZ/YWHAH
REACTOME_MITOTIC_G1_PHASE_AND_G1_S_TRANSITION	REACTOME_MITOTIC_G1_PHASE_AND_G1_S_TRANSITION	REACTOME_MITOTIC_G1_PHASE_AND_G1_S_TRANSITION	148	0.686653514513549	2.05506316309379	1e-10	4.01162897406573e-09	3.03619273062267e-09	2276	tags=57%, list=12%, signal=50%	CCNE1/E2F1/CDC6/CDC25A/MYBL2/MCM10/CDK2/ORC6/DBF4/TOP2A/CKS1B/MCM7/POLE/SKP2/PSMD3/MCM2/ORC1/CDK1/CCNE2/PSMC4/CDT1/CDC45/MCM8/TYMS/MCM4/CDC7/PCNA/PRIM1/MCM6/E2F2/PSMD11/CCNA2/E2F3/PSMD8/PRIM2/CCNB1/RPA3/MCM3/RRM2/MCM5/PSMB4/LIN9/TK1/RBL1/POLE2/CDKN2A/FBXO5/PSMC2/PSMB2/PSMD4/PPP2R3B/PSMD2/POLA1/PPP2R1B/POLA2/TFDP1/PSMD12/RPA1/POLE3/E2F6/LIN54/PSME3/CDK4/DHFR/PSMB7/PSMA7/CDKN2D/RPA2/AKT2/RBBP4/CDKN…
REACTOME_DNA_REPLICATION_PRE_INITIATION	REACTOME_DNA_REPLICATION_PRE_INITIATION	REACTOME_DNA_REPLICATION_PRE_INITIATION	99	0.697566143047227	2.05045013446941	1e-10	4.01162897406573e-09	3.03619273062267e-09	4299	tags=76%, list=22%, signal=59%	UBE2C/CDC6/MCM10/CDK2/ORC6/DBF4/MCM7/POLE/PSMD3/MCM2/ORC1/UBE2S/PSMC4/CDT1/CDC45/MCM8/MCM4/CDC7/PRIM1/MCM6/PSMD11/PSMD8/PRIM2/RPA3/MCM3/MCM5/PSMB4/POLE2/PSMC2/PSMB2/PSMD4/PSMD2/POLA1/POLA2/PSMD12/RPA1/POLE3/PSME3/PSMB7/PSMA7/RPA2/KPNB1/ANAPC2/PSMB5/PSMC3/PSMD14/GMNN/ANAPC11/ANAPC5/PSMB3/CDC23/ORC5/PSMA5/PSMB6/ANAPC1/PSMD13/PSMD6/PSMD10/CDC27/PSMD7/PSMC6/FZR1/RPA4/PSMC1/UBE2E1/KPNA6/PSMD5/KPNA1/PS…
REACTOME_S_PHASE	REACTOME_S_PHASE	REACTOME_S_PHASE	161	0.679440996431007	2.041625418097	1e-10	4.01162897406573e-09	3.03619273062267e-09	3036	tags=61%, list=16%, signal=52%	CCNE1/E2F1/UBE2C/CDC6/CDC25A/GINS1/CDK2/CDCA5/ORC6/CKS1B/MCM7/FEN1/POLE/RFC2/RFC5/SKP2/DNA2/RFC4/PSMD3/MCM2/POLD1/ORC1/UBE2S/CCNE2/PSMC4/CDT1/GINS4/LIG1/CDC45/MCM8/MCM4/PCNA/PRIM1/MCM6/PSMD11/CCNA2/PSMD8/PRIM2/RPA3/GINS2/RFC3/MCM3/MCM5/PSMB4/LIN9/POLE2/PSMC2/PSMB2/PSMD4/ESCO2/PSMD2/POLA1/POLA2/TFDP1/PSMD12/RPA1/POLE3/LIN54/PSME3/CDK4/POLD3/SMC1A/PSMB7/PSMA7/RAD21/RPA2/AKT2/ANAPC2/GINS3/RBBP4/PSMB…
REACTOME_TELOMERE_MAINTENANCE	REACTOME_TELOMERE_MAINTENANCE	REACTOME_TELOMERE_MAINTENANCE	64	0.704757688476695	2.0267816058475	1e-10	4.01162897406573e-09	3.03619273062267e-09	2834	tags=66%, list=15%, signal=56%	CDK2/DSCC1/BLM/FEN1/RFC2/RFC5/DNA2/RFC4/POLD1/LIG1/PCNA/PRIM1/CCNA2/PRIM2/RPA3/RFC3/CHTF18/DKC1/WRAP53/RUVBL1/PIF1/POLA1/POLR2K/POLA2/RPA1/POLR2G/POLD3/TERT/POLR2H/POLR2D/RPA2/GAR1/RUVBL2/POLD2/DAXX/ANKRD28/POLR2I/POLR2F/SHQ1/ACD/PPP6C/RFC1
REACTOME_MITOTIC_METAPHASE_AND_ANAPHASE	REACTOME_MITOTIC_METAPHASE_AND_ANAPHASE	REACTOME_MITOTIC_METAPHASE_AND_ANAPHASE	226	0.663290114034596	2.01788744697836	1e-10	4.01162897406573e-09	3.03619273062267e-09	4455	tags=67%, list=23%, signal=52%	CDCA8/ESPL1/UBE2C/SKA1/BUB1/CENPO/KIF2C/CENPA/DSN1/CENPI/CCNB2/CDCA5/NUF2/PLK1/ZWINT/NDC80/AURKB/BIRC5/SPC25/ERCC6L/INCENP/CDC20/MAD2L1/PSMD3/VRK1/NUP85/RCC1/TMPO/CDK1/UBE2S/CENPL/LMNB1/PSMC4/BUB1B/NDC1/NUP62/CENPF/KNTC1/KIF18A/SEC13/PSMD11/PSMD8/CENPE/SPC24/NUP155/CCNB1/CENPU/PSMB4/CENPK/NUP107/FBXO5/PSMC2/CKAP5/ZWILCH/PSMB2/TUBA1B/PSMD4/SPDL1/CENPN/RCC2/PSMD2/CENPM/CENPH/ITGB3BP/PPP2R1B/SKA2/PT…
WP_G1_TO_S_CELL_CYCLE_CONTROL	WP_G1_TO_S_CELL_CYCLE_CONTROL	WP_G1_TO_S_CELL_CYCLE_CONTROL	64	0.696633330731608	2.00341712312344	1e-10	4.01162897406573e-09	3.03619273062267e-09	1363	tags=50%, list=7%, signal=47%	CCNE1/E2F1/CDC25A/CDK2/ORC6/MCM7/POLE/MCM2/ORC1/CDK1/CCNE2/CDC45/MCM4/PCNA/PRIM1/MCM6/E2F2/E2F3/PRIM2/CCNB1/RPA3/MCM3/MCM5/POLE2/CDKN2A/POLA2/TFDP1/RPA1/CDK4/CDKN2D/RPA2/CDKN2B
WP_CELL_CYCLE	WP_CELL_CYCLE	WP_CELL_CYCLE	120	0.674053785198609	2.00073926761316	1e-10	4.01162897406573e-09	3.03619273062267e-09	3036	tags=58%, list=16%, signal=49%	CCNE1/E2F1/ESPL1/CDC6/BUB1/CDC25A/CDC25C/CDK2/CCNB2/PLK1/ORC6/CHEK1/TTK/DBF4/MCM7/CDC20/SKP2/MCM2/ORC1/CDK1/CCNE2/CDC45/MCM4/CDC7/PCNA/MCM6/E2F2/CCNA2/E2F3/CCNB1/PKMYT1/MCM3/SMC1B/MCM5/RBL1/CDKN2A/CHEK2/MAD2L2/PTTG1/TFDP1/CDK4/YWHAQ/SMC1A/RAD21/CDKN2D/BUB3/ANAPC2/CDKN2B/ZBTB17/PRKDC/YWHAB/ANAPC11/YWHAE/CDC25B/SMC3/ANAPC5/CDC23/ORC5/HDAC2/CUL1/ANAPC1/GSK3B/CDKN1B/STAG2/YWHAZ/CDC27/YWHAH/E2F5/CCNB3…
KEGG_CELL_CYCLE	KEGG_CELL_CYCLE	KEGG_CELL_CYCLE	124	0.673739793030148	1.99970697723389	1e-10	4.01162897406573e-09	3.03619273062267e-09	3036	tags=58%, list=16%, signal=49%	CCNE1/E2F1/ESPL1/CDC6/BUB1/CDC25A/CDC25C/CDK2/CCNB2/PLK1/ORC6/CHEK1/TTK/DBF4/MCM7/CDC20/SKP2/MAD2L1/MCM2/ORC1/CDK1/CCNE2/BUB1B/CDC45/MCM4/CDC7/PCNA/MCM6/E2F2/CCNA2/E2F3/CCNB1/PKMYT1/MCM3/SMC1B/MCM5/RBL1/CDKN2A/CHEK2/MAD2L2/PTTG1/TFDP1/CDK4/YWHAQ/SMC1A/RAD21/CDKN2D/BUB3/ANAPC2/CDKN2B/ZBTB17/PRKDC/YWHAB/ANAPC11/YWHAE/CDC25B/SMC3/ANAPC5/CDC23/ORC5/HDAC2/CUL1/ANAPC1/GSK3B/CDKN1B/STAG2/YWHAZ/CDC27/YWH…
REACTOME_MITOTIC_PROMETAPHASE	REACTOME_MITOTIC_PROMETAPHASE	REACTOME_MITOTIC_PROMETAPHASE	194	0.661902028557853	1.99872456065107	1e-10	4.01162897406573e-09	3.03619273062267e-09	3409	tags=59%, list=18%, signal=49%	CDCA8/SKA1/BUB1/CENPO/KIF2C/CENPA/DSN1/NCAPH/CENPI/CCNB2/CDCA5/NEK2/NUF2/PLK1/ZWINT/PLK4/NDC80/HAUS5/AURKB/BIRC5/SPC25/ERCC6L/INCENP/CEP78/CDC20/MAD2L1/ODF2/NUP85/CDK1/CENPL/HAUS8/BUB1B/TUBG1/NCAPD2/CENPF/KNTC1/NCAPG/KIF18A/SEC13/CEP76/CENPE/SPC24/CCNB1/CEP131/CEP72/CENPU/SMC2/CENPK/NUP107/CKAP5/ZWILCH/CEP250/TUBB/TUBA1B/SPDL1/CENPN/RCC2/PCNT/HAUS6/CENPM/CENPJ/CENPH/ITGB3BP/PPP2R1B/SKA2/HAUS1/SMC…
REACTOME_SWITCHING_OF_ORIGINS_TO_A_POST_REPLICATIVE_STATE	REACTOME_SWITCHING_OF_ORIGINS_TO_A_POST_REPLICATIVE_STATE	REACTOME_SWITCHING_OF_ORIGINS_TO_A_POST_REPLICATIVE_STATE	91	0.681637282290248	1.99338699227936	1e-10	4.01162897406573e-09	3.03619273062267e-09	4299	tags=69%, list=22%, signal=54%	CCNE1/UBE2C/CDC6/CDK2/ORC6/MCM7/SKP2/PSMD3/MCM2/ORC1/UBE2S/CCNE2/PSMC4/CDT1/MCM8/MCM4/MCM6/PSMD11/CCNA2/PSMD8/MCM3/MCM5/PSMB4/PSMC2/PSMB2/PSMD4/PSMD2/PSMD12/PSME3/PSMB7/PSMA7/ANAPC2/PSMB5/PSMC3/PSMD14/GMNN/ANAPC11/ANAPC5/PSMB3/CDC23/ORC5/PSMA5/PSMB6/CUL1/ANAPC1/PSMD13/PSMD6/PSMD10/CDC27/PSMD7/PSMC6/FZR1/PSMC1/UBE2E1/PSMD5/PSME4/PSMA4/PSMC5/ANAPC7/PSMA3/PSMD9/CDC26/CDC16
REACTOME_SEPARATION_OF_SISTER_CHROMATIDS	REACTOME_SEPARATION_OF_SISTER_CHROMATIDS	REACTOME_SEPARATION_OF_SISTER_CHROMATIDS	182	0.659673418197112	1.98716460400753	1e-10	4.01162897406573e-09	3.03619273062267e-09	4335	tags=66%, list=23%, signal=51%	CDCA8/ESPL1/UBE2C/SKA1/BUB1/CENPO/KIF2C/CENPA/DSN1/CENPI/CDCA5/NUF2/PLK1/ZWINT/NDC80/AURKB/BIRC5/SPC25/ERCC6L/INCENP/CDC20/MAD2L1/PSMD3/NUP85/UBE2S/CENPL/PSMC4/BUB1B/CENPF/KNTC1/KIF18A/SEC13/PSMD11/PSMD8/CENPE/SPC24/CENPU/PSMB4/CENPK/NUP107/PSMC2/CKAP5/ZWILCH/PSMB2/TUBA1B/PSMD4/SPDL1/CENPN/RCC2/PSMD2/CENPM/CENPH/ITGB3BP/PPP2R1B/SKA2/PTTG1/PSMD12/ZW10/CENPP/PSME3/XPO1/TUBA1C/SMC1A/MAPRE1/PSMB7/PSM…
REACTOME_DNA_DOUBLE_STRAND_BREAK_REPAIR	REACTOME_DNA_DOUBLE_STRAND_BREAK_REPAIR	REACTOME_DNA_DOUBLE_STRAND_BREAK_REPAIR	130	0.66643934726104	1.98646017342425	1e-10	4.01162897406573e-09	3.03619273062267e-09	2834	tags=55%, list=15%, signal=48%	KPNA2/POLQ/XRCC2/CDK2/RAD51AP1/BLM/RAD51/CLSPN/CHEK1/FEN1/POLE/RFC2/RFC5/TIMELESS/DNA2/RFC4/BRCA1/EME1/PPP5C/POLD1/GEN1/BRIP1/FIGNL1/RMI1/EXO1/TOPBP1/PCNA/XRCC1/RMI2/CCNA2/BRCA2/RPA3/RFC3/TOP3A/TIPIN/POLE2/RAD51C/RAD1/CHEK2/RHNO1/TDP1/MDC1/PPP4C/RPA1/PARP2/POLE3/POLD3/RAD51D/LIG3/PIAS4/BAZ1B/PAXIP1/PALB2/RAD9A/RPA2/HUS1/BRCC3/SUMO2/ATRIP/POLD2/PRKDC/RNF168/BARD1/XRCC3/BABAM1/EYA3/RNF8/PARP1/MUS81…
REACTOME_APC_C_MEDIATED_DEGRADATION_OF_CELL_CYCLE_PROTEINS	REACTOME_APC_C_MEDIATED_DEGRADATION_OF_CELL_CYCLE_PROTEINS	REACTOME_APC_C_MEDIATED_DEGRADATION_OF_CELL_CYCLE_PROTEINS	87	0.68127214177185	1.98557269567268	1e-10	4.01162897406573e-09	3.03619273062267e-09	4299	tags=69%, list=22%, signal=54%	UBE2C/CDK2/NEK2/PLK1/AURKA/AURKB/CDC20/SKP2/MAD2L1/PSMD3/CDK1/UBE2S/PSMC4/BUB1B/PSMD11/CCNA2/PSMD8/CCNB1/PSMB4/FBXO5/PSMC2/PSMB2/PSMD4/PSMD2/PTTG1/PSMD12/PSME3/PSMB7/PSMA7/BUB3/ANAPC2/PSMB5/PSMC3/PSMD14/ANAPC11/ANAPC5/PSMB3/CDC23/PSMA5/PSMB6/CUL1/ANAPC1/PSMD13/PSMD6/PSMD10/CDC27/PSMD7/PSMC6/FZR1/PSMC1/UBE2E1/PSMD5/PSME4/PSMA4/PSMC5/ANAPC7/PSMA3/PSMD9/CDC26/CDC16
REACTOME_TRANSPORT_OF_MATURE_TRANSCRIPT_TO_CYTOPLASM	REACTOME_TRANSPORT_OF_MATURE_TRANSCRIPT_TO_CYTOPLASM	REACTOME_TRANSPORT_OF_MATURE_TRANSCRIPT_TO_CYTOPLASM	82	0.681849956148668	1.98160842427249	1e-10	4.01162897406573e-09	3.03619273062267e-09	4677	tags=76%, list=24%, signal=57%	NUP85/CPSF3/NDC1/NUP62/CPSF4/SEC13/NUP155/NUP210/MAGOHB/NUP107/ALYREF/SLBP/THOC1/SRSF1/CHTOP/NUP188/DDX39A/NUP205/MAGOH/UPF3B/NCBP1/NXT1/EIF4A3/U2AF2/SEH1L/GLE1/SRSF9/NUP37/CPSF1/NUP160/FIP1L1/NUP214/RAE1/NUP153/SRSF2/POM121C/SRSF7/RNPS1/NUP88/NUP93/NUP54/RBM8A/SRSF3/SYMPK/SRRM1/NCBP2/POM121/CASC3/NUP50/NUP43/THOC5/SRSF4/U2AF1L4/THOC2/WDR33/DHX38/NUP35/NUP133/CPSF2/THOC3/TPR/DDX39B
REACTOME_M_PHASE	REACTOME_M_PHASE	REACTOME_M_PHASE	343	0.641748602247242	1.97758771171036	1e-10	4.01162897406573e-09	3.03619273062267e-09	3025	tags=55%, list=16%, signal=47%	CDCA8/ESPL1/UBE2C/SKA1/BUB1/CENPO/KIF2C/CENPA/DSN1/NCAPH/CENPI/CCNB2/CDCA5/NEK2/NUF2/PLK1/ZWINT/PLK4/NDC80/HAUS5/AURKB/BIRC5/SPC25/ERCC6L/KIF23/MASTL/INCENP/CEP78/CDC20/MAD2L1/PSMD3/NCAPG2/ODF2/VRK1/NUP85/RCC1/TMPO/CDK1/UBE2S/CENPL/HAUS8/LMNB1/PSMC4/BUB1B/NCAPD3/NDC1/TUBG1/NCAPD2/NUP62/CENPF/KNTC1/NCAPG/KIF18A/SEC13/PSMD11/CEP76/PSMD8/CENPE/SPC24/NUP155/CCNB1/CEP131/KIF20A/NUP210/CEP72/CENPU/SMC2…
REACTOME_ORC1_REMOVAL_FROM_CHROMATIN	REACTOME_ORC1_REMOVAL_FROM_CHROMATIN	REACTOME_ORC1_REMOVAL_FROM_CHROMATIN	70	0.681405834801154	1.96625317828715	1e-10	4.01162897406573e-09	3.03619273062267e-09	2276	tags=54%, list=12%, signal=48%	CDC6/CDK2/ORC6/MCM7/SKP2/PSMD3/MCM2/ORC1/PSMC4/CDT1/MCM8/MCM4/MCM6/PSMD11/CCNA2/PSMD8/MCM3/MCM5/PSMB4/PSMC2/PSMB2/PSMD4/PSMD2/PSMD12/PSME3/PSMB7/PSMA7/PSMB5/PSMC3/PSMD14/PSMB3/ORC5/PSMA5/PSMB6/CUL1/PSMD13/PSMD6/PSMD10
REACTOME_APC_C_CDH1_MEDIATED_DEGRADATION_OF_CDC20_AND_OTHER_APC_C_CDH1_TARGETED_PROTEINS_IN_LATE_MITOSIS_EARLY_G1	REACTOME_APC_C_CDH1_MEDIATED_DEGRADATION_OF_CDC20_AND_OTHER_APC_C_CDH1_TARGETED_PROTEINS_IN_LATE_MITOSIS_EARLY_G1	REACTOME_APC_C_CDH1_MEDIATED_DEGRADATION_OF_CDC20_AND_OTHER_APC_C_CDH1_TARGETED_PROTEINS_IN_LATE_MITOSIS_EARLY_G1	73	0.668859486584465	1.93619453730179	1e-10	4.01162897406573e-09	3.03619273062267e-09	4299	tags=68%, list=22%, signal=53%	UBE2C/PLK1/AURKA/AURKB/CDC20/SKP2/PSMD3/UBE2S/PSMC4/PSMD11/PSMD8/PSMB4/PSMC2/PSMB2/PSMD4/PSMD2/PTTG1/PSMD12/PSME3/PSMB7/PSMA7/ANAPC2/PSMB5/PSMC3/PSMD14/ANAPC11/ANAPC5/PSMB3/CDC23/PSMA5/PSMB6/ANAPC1/PSMD13/PSMD6/PSMD10/CDC27/PSMD7/PSMC6/FZR1/PSMC1/UBE2E1/PSMD5/PSME4/PSMA4/PSMC5/ANAPC7/PSMA3/PSMD9/CDC26/CDC16
REACTOME_RHO_GTPASES_ACTIVATE_FORMINS	REACTOME_RHO_GTPASES_ACTIVATE_FORMINS	REACTOME_RHO_GTPASES_ACTIVATE_FORMINS	132	0.645031596322903	1.92298171395177	1e-10	4.01162897406573e-09	3.03619273062267e-09	1866	tags=46%, list=10%, signal=42%	CDCA8/SKA1/BUB1/CENPO/KIF2C/CENPA/DSN1/CENPI/NUF2/PLK1/ZWINT/NDC80/AURKB/BIRC5/SPC25/ERCC6L/INCENP/CDC20/MAD2L1/NUP85/CENPL/BUB1B/CENPF/KNTC1/KIF18A/SEC13/CENPE/SPC24/CENPU/CENPK/NUP107/CKAP5/DIAPH3/ZWILCH/TUBA1B/SPDL1/CENPN/RCC2/CENPM/CENPH/ITGB3BP/PPP2R1B/SKA2/ZW10/CENPP/XPO1/TUBA1C/MAPRE1/SEH1L/CENPQ/NUP37/BUB3/NUP160/SRGAP2/DYNLL2/TUBB4B/DYNC1LI1/DVL2/NUDC/DVL3/RANGAP1
WP_DNA_REPAIR_PATHWAYS_FULL_NETWORK	WP_DNA_REPAIR_PATHWAYS_FULL_NETWORK	WP_DNA_REPAIR_PATHWAYS_FULL_NETWORK	114	0.645420740223195	1.91272565270562	1e-10	4.01162897406573e-09	3.03619273062267e-09	2672	tags=51%, list=14%, signal=44%	MSH2/FANCD2/RAD51/FANCA/CHEK1/FANCB/FEN1/FANCI/POLE/RFC2/RFC5/RFC4/BRCA1/POLD1/BRIP1/LIG1/EXO1/PCNA/XRCC1/BRCA2/RPA3/RFC3/USP1/POLE2/MSH6/RAD51C/FANCC/UNG/APEX2/RPA1/NEIL3/OGG1/FANCG/PARP2/POLE3/POLD3/MBD4/FANCL/LIG3/RAD54B/PALB2/RPA2/RAD23A/FANCE/RAD23B/POLD2/PRKDC/ERCC2/ERCC3/TDG/HMGB1/FANCM/CETN2/CUL4A/PARP1/PMS2/MUTYH/DDB1
REACTOME_AURKA_ACTIVATION_BY_TPX2	REACTOME_AURKA_ACTIVATION_BY_TPX2	REACTOME_AURKA_ACTIVATION_BY_TPX2	71	0.661711446214577	1.9119031864135	1e-10	4.01162897406573e-09	3.03619273062267e-09	5016	tags=75%, list=26%, signal=55%	TPX2/NEK2/PLK1/PLK4/AURKA/HAUS5/CEP78/ODF2/CDK1/HAUS8/HMMR/TUBG1/CEP76/CEP131/CEP72/CKAP5/CEP250/TUBB/PCNT/HAUS6/CENPJ/HAUS1/CEP152/MAPRE1/ALMS1/TUBB4B/YWHAE/CNTRL/CDK5RAP2/CEP135/CETN2/SSNA1/CEP192/PRKACA/HAUS7/CCP110/HAUS2/NDE1/HAUS3/NEDD1/CEP57/DYNLL1/DCTN3/HAUS4/PPP2R1A/CSNK1D/NINL/TUBB4A/YWHAG/HSP90AA1/DCTN1/CEP164/CEP70
PID_E2F_PATHWAY	PID_E2F_PATHWAY	PID_E2F_PATHWAY	73	0.659831187568337	1.91005968598135	1.01110539537079e-10	4.01162897406573e-09	3.03619273062267e-09	1406	tags=42%, list=7%, signal=39%	CCNE1/E2F1/CDC6/CDC25A/MYBL2/CDK2/BRCA1/ORC1/CDK1/CCNE2/TYMS/TOPBP1/E2F2/XRCC1/CCNA2/E2F3/MCM3/RRM2/TK1/RBL1/CDKN2A/POLA1/RANBP1/TFDP1/TRIM28/E2F6/RRM1/E2F7/DHFR/RBBP4/TRRAP
KEGG_SPLICEOSOME	KEGG_SPLICEOSOME	KEGG_SPLICEOSOME	125	0.640954912565966	1.90421637841604	1e-10	4.01162897406573e-09	3.03619273062267e-09	4677	tags=73%, list=24%, signal=55%	USP39/RBM17/SNRPG/SNRPB2/MAGOHB/EFTUD2/SF3B4/SNRNP40/ALYREF/SNRPD1/LSM3/SNRPA/SNRPB/THOC1/PRPF3/SRSF1/SF3A3/DHX16/WBP11/LSM2/LSM5/LSM4/SF3B6/MAGOH/BUD31/SNRNP27/PPIH/HNRNPM/NCBP1/PRPF19/SRSF10/EIF4A3/PRPF4/SNRPA1/U2AF2/SF3B2/PRPF38A/PPIL1/SNRPC/SRSF9/DDX23/CHERP/SRSF2/HNRNPK/PRPF31/DHX8/CRNKL1/SNRNP200/SRSF7/TRA2B/ISY1/SF3B3/CTNNBL1/BCAS2/PRPF18/SF3A2/TXNL4A/DDX46/RBM8A/HNRNPU/PHF5A/HNRNPA3/SRSF3…
REACTOME_PROCESSING_OF_CAPPED_INTRON_CONTAINING_PRE_MRNA	REACTOME_PROCESSING_OF_CAPPED_INTRON_CONTAINING_PRE_MRNA	REACTOME_PROCESSING_OF_CAPPED_INTRON_CONTAINING_PRE_MRNA	277	0.619225822411865	1.89637572749983	1e-10	4.01162897406573e-09	3.03619273062267e-09	4752	tags=68%, list=25%, signal=52%	NUP85/CPSF3/NDC1/NUP62/CPSF4/SEC13/USP39/NUP155/RBM17/CSTF2/NUP210/SNRPG/SNRPB2/MAGOHB/HNRNPL/EFTUD2/SF3B4/NUP107/HNRNPA2B1/SNRNP40/ALYREF/HTATSF1/PTBP1/SNRPD1/SLBP/GPKOW/LSM3/SNRPA/SNRPB/GPATCH1/THOC1/RBM42/PRPF3/POLR2K/SRSF1/CHTOP/HNRNPR/SF3A3/DHX16/WBP11/LSM2/LSM5/LSM4/SRRT/NUP188/DDX39A/PRCC/SF3B6/NUP205/MAGOH/BUD31/SNRNP27/PPIH/UPF3B/PPP1R8/POLR2G/HNRNPM/NCBP1/PRPF19/NXT1/BUD13/SRSF10/EIF4A3…
REACTOME_MITOTIC_PROPHASE	REACTOME_MITOTIC_PROPHASE	REACTOME_MITOTIC_PROPHASE	79	0.652255532707206	1.89177870813741	1e-10	4.01162897406573e-09	3.03619273062267e-09	3136	tags=58%, list=16%, signal=49%	CCNB2/PLK1/MASTL/NCAPG2/VRK1/NUP85/TMPO/CDK1/LMNB1/NCAPD3/NDC1/NUP62/SEC13/NUP155/CCNB1/NUP210/SMC2/NUP107/PPP2R1B/SET/NUP188/NUP205/SMC4/LEMD2/SEH1L/NUP37/NUP160/NUP214/RAE1/NUP153/POM121C/GOLGA2/NUP88/NUP93/MAPK3/ENSA/NUP54/NCAPH2/EMD/RAB1A/VRK2/POM121/CTDNEP1/BANF1/NUP50/NUP43
REACTOME_TRNA_PROCESSING	REACTOME_TRNA_PROCESSING	REACTOME_TRNA_PROCESSING	101	0.642541317632261	1.88994577102715	1e-10	4.01162897406573e-09	3.03619273062267e-09	4700	tags=70%, list=25%, signal=53%	POP4/NUP85/NDC1/POP7/NUP62/CPSF4/SEC13/NUP155/CSTF2/TPRKB/NUP210/GTPBP3/CDKAL1/NUP107/WDR4/TSEN54/LAGE3/TRMT6/NUP188/TSEN34/NSUN2/NUP205/FTSJ1/TRMT61B/PUS7/SEH1L/POP1/XPOT/POP5/NUP37/CPSF1/CLP1/NUP160/NUP214/RAE1/NUP153/POM121C/URM1/TRIT1/NUP88/NUP93/HSD17B10/TRNT1/RAN/RPP38/NUP54/DDX1/CTU2/METTL1/CTU1/TSEN2/TRMT10C/POM121/TYW1/PUS1/TRMU/NUP50/RPP40/NUP43/THADA/TRMT10A/TSEN15/ELAC2/DUS2/TRMT61A/N…
REACTOME_MITOTIC_G2_G2_M_PHASES	REACTOME_MITOTIC_G2_G2_M_PHASES	REACTOME_MITOTIC_G2_G2_M_PHASES	195	0.625371879140397	1.88953617185825	1e-10	4.01162897406573e-09	3.03619273062267e-09	4748	tags=62%, list=25%, signal=47%	E2F1/TPX2/CDC25A/CDC25C/MYBL2/CDK2/CCNB2/FOXM1/NEK2/PLK1/PLK4/AURKA/GTSE1/HAUS5/CEP78/PSMD3/ODF2/CDK1/HAUS8/HMMR/PSMC4/TUBG1/CENPF/PSMD11/CEP76/CCNA2/E2F3/PSMD8/BORA/CCNB1/PKMYT1/CEP131/CEP72/PSMB4/LIN9/PSMC2/CKAP5/CEP250/TUBB/PSMB2/TUBA1B/PSMD4/PPP2R3B/PCNT/PSMD2/HAUS6/CENPJ/PPP2R1B/HAUS1/CDK11B/PSMD12/FKBPL/LIN54/CEP152/PSME3/XPO1/TUBA1C/MZT1/MAPRE1/PSMB7/PSMA7/ALMS1/RAB8A/RBBP4/PSMB5/PSMC3/PSM…
REACTOME_REGULATION_OF_PLK1_ACTIVITY_AT_G2_M_TRANSITION	REACTOME_REGULATION_OF_PLK1_ACTIVITY_AT_G2_M_TRANSITION	REACTOME_REGULATION_OF_PLK1_ACTIVITY_AT_G2_M_TRANSITION	86	0.644024477463625	1.87772211784191	1e-10	4.01162897406573e-09	3.03619273062267e-09	5016	tags=66%, list=26%, signal=49%	CCNB2/NEK2/PLK1/PLK4/AURKA/HAUS5/CEP78/ODF2/CDK1/HAUS8/TUBG1/CEP76/BORA/CCNB1/CEP131/CEP72/CKAP5/CEP250/TUBB/PCNT/HAUS6/CENPJ/HAUS1/CEP152/MAPRE1/ALMS1/RAB8A/TUBB4B/YWHAE/CNTRL/CDK5RAP2/CEP135/CETN2/SSNA1/CEP192/CUL1/PRKACA/HAUS7/CCP110/HAUS2/NDE1/HAUS3/NEDD1/CEP57/DYNLL1/DCTN3/HAUS4/PPP2R1A/CSNK1D/NINL/TUBB4A/PPP1CB/YWHAG/HSP90AA1/DCTN1/CEP164/CEP70
REACTOME_ANCHORING_OF_THE_BASAL_BODY_TO_THE_PLASMA_MEMBRANE	REACTOME_ANCHORING_OF_THE_BASAL_BODY_TO_THE_PLASMA_MEMBRANE	REACTOME_ANCHORING_OF_THE_BASAL_BODY_TO_THE_PLASMA_MEMBRANE	95	0.636389276494493	1.86598792481927	1e-10	4.01162897406573e-09	3.03619273062267e-09	5029	tags=67%, list=26%, signal=50%	KIF24/NEK2/PLK1/PLK4/HAUS5/CEP89/CEP78/ODF2/CDK1/HAUS8/TUBG1/CEP76/CEP131/CEP72/CKAP5/CEP250/TUBB/PCNT/HAUS6/CENPJ/HAUS1/IQCB1/CEP152/RAB3IP/MAPRE1/ALMS1/RAB8A/NPHP4/TUBB4B/C2CD3/YWHAE/SCLT1/TCTN2/CNTRL/CDK5RAP2/CEP135/CETN2/SSNA1/CEP192/PRKACA/HAUS7/CEP97/CEP83/CCP110/HAUS2/NDE1/HAUS3/NEDD1/MKS1/CEP57/DYNLL1/DCTN3/RPGRIP1L/HAUS4/PPP2R1A/CSNK1D/NINL/TUBB4A/YWHAG/HSP90AA1/DCTN1/CEP164/CEP70/B9D1
REACTOME_DNA_REPAIR	REACTOME_DNA_REPAIR	REACTOME_DNA_REPAIR	273	0.609249548316986	1.86486592644459	1e-10	4.01162897406573e-09	3.03619273062267e-09	4278	tags=57%, list=22%, signal=45%	MSH2/KPNA2/RAD18/POLQ/FANCD2/XRCC2/CDK2/RAD51AP1/BLM/RAD51/FANCA/CLSPN/CHEK1/FANCB/FEN1/FANCI/POLE/RFC2/RFC5/TIMELESS/DNA2/RFC4/BRCA1/EME1/PPP5C/POLD1/GEN1/BRIP1/FIGNL1/UBE2T/LIG1/RMI1/EXO1/TOPBP1/PCNA/XRCC1/RMI2/CCNA2/BRCA2/RPA3/RFC3/ACTL6A/TOP3A/TIPIN/DCLRE1B/USP1/POLE2/MSH6/RAD51C/GPS1/RUVBL1/RAD1/NPLOC4/CHEK2/RHNO1/FANCC/TDP1/MAD2L2/DTL/MDC1/UNG/POLR2K/PPP4C/RPA1/NEIL3/OGG1/FANCG/PARP2/POLR2G…
REACTOME_REGULATION_OF_TP53_ACTIVITY_THROUGH_PHOSPHORYLATION	REACTOME_REGULATION_OF_TP53_ACTIVITY_THROUGH_PHOSPHORYLATION	REACTOME_REGULATION_OF_TP53_ACTIVITY_THROUGH_PHOSPHORYLATION	91	0.635720492647159	1.85910746623257	1e-10	4.01162897406573e-09	3.03619273062267e-09	3957	tags=55%, list=21%, signal=44%	TPX2/CDK2/BLM/AURKA/CHEK1/AURKB/RFC2/RFC5/DNA2/RFC4/BRCA1/BRIP1/RMI1/EXO1/TOPBP1/RMI2/CCNA2/RPA3/RFC3/TOP3A/SSRP1/NOC2L/CDK5R1/RAD1/CHEK2/RHNO1/TAF4/TAF11/TAF5/RPA1/MAPKAPK5/RAD9A/RPA2/HUS1/TAF3/TAF6/ATRIP/BARD1/SUPT16H/TAF15/TBP/TAF12/CSNK2A1/TAF2/DYRK2/TAF7L/NBN/RAD9B/ATR/PIN1
WP_MRNA_PROCESSING	WP_MRNA_PROCESSING	WP_MRNA_PROCESSING	124	0.623264858758666	1.84989383084966	1e-10	4.01162897406573e-09	3.03619273062267e-09	4647	tags=69%, list=24%, signal=53%	PPM1G/CPSF3/CPSF4/RBM17/CSTF2/SNRPG/SNRPB2/HNRNPL/EFTUD2/SF3B4/HNRNPA2B1/SNRNP40/NONO/PTBP1/SNRPD1/SUPT5H/SNRPA/SNRPB/PRPF3/SRSF1/HNRNPR/SF3A3/DHX16/LSM2/HNRNPM/NCBP1/SRSF10/PRPF4/SNRPA1/SMC1A/U2AF2/SF3B2/SRSF9/CPSF1/DHX9/CLP1/HNRNPAB/DDX20/SRSF2/HNRNPK/DHX8/SRSF7/RNMT/RNPS1/SRPK1/TRA2B/SF3B3/PRPF18/CSTF3/SF3A2/TXNL4A/FUS/CLK2/HNRNPU/PHF5A/DDX1/SRSF3/SRRM1/RBMX/SFPQ/CSTF1/NCBP2/HNRNPD/SNRPD2/DNAJ…
REACTOME_MITOCHONDRIAL_TRANSLATION	REACTOME_MITOCHONDRIAL_TRANSLATION	REACTOME_MITOCHONDRIAL_TRANSLATION	93	0.630548438467493	1.84777135237439	1e-10	4.01162897406573e-09	3.03619273062267e-09	5635	tags=75%, list=29%, signal=53%	MRPL9/ERAL1/MRPL3/MRPL37/DAP3/MRPS12/MRPL15/MRPS23/MRPL51/MRPL19/MRPS7/MRPL36/MRPL39/MRPL49/AURKAIP1/MRPL47/MRPL11/TUFM/MTIF2/MRPL4/MRPS35/MRPS6/MRPS26/PTCD3/MRPL16/MRPL32/MRPS15/MRPS5/MRPS17/MRPL13/MRPS2/MRPL48/MRPL33/MRPL17/MRPL45/MRPL14/MRPL20/MRPS18A/MRPL35/MRPS16/MRPS18B/MRPS22/CHCHD1/MRPL50/MRPS9/MRPL38/MRPS10/MRPL12/MRPS11/MRPS14/GFM1/MRPL30/MRPL27/MRPL10/MRPS25/MRPL55/MRPS30/MRPL1/MRPS33/…
REACTOME_HOST_INTERACTIONS_OF_HIV_FACTORS	REACTOME_HOST_INTERACTIONS_OF_HIV_FACTORS	REACTOME_HOST_INTERACTIONS_OF_HIV_FACTORS	126	0.617475016933014	1.8365150409417	1e-10	4.01162897406573e-09	3.03619273062267e-09	4261	tags=58%, list=22%, signal=45%	PSMD3/NUP85/RCC1/PSMC4/NDC1/NUP62/SEC13/PSMD11/PSMD8/NUP155/NUP210/PSMB4/NUP107/PSMC2/PSMB2/PSMD4/PSMD2/RANBP1/NUP188/PSMD12/NUP205/PSME3/XPO1/PSMB7/PSMA7/SEH1L/NUP37/AP2A1/KPNB1/NUP160/NUP214/RAE1/NUP153/PSMB5/PAK2/POM121C/PSMC3/PSMD14/PSIP1/NUP88/NUP93/AP2S1/PSMB3/RANGAP1/PSMA5/RAN/PSMB6/NUP54/PSMD13/PSMD6/PSMD10/ARF1/AP1B1/PSMD7/POM121/SLC25A5/BANF1/NUP50/PSMC6/HMGA1/NUP43/AP1S1/PPIA/PSMC1/AP1…
REACTOME_MRNA_SPLICING	REACTOME_MRNA_SPLICING	REACTOME_MRNA_SPLICING	208	0.601526878976503	1.82447076255909	1e-10	4.01162897406573e-09	3.03619273062267e-09	5626	tags=74%, list=29%, signal=53%	USP39/RBM17/SNRPG/SNRPB2/MAGOHB/HNRNPL/EFTUD2/SF3B4/HNRNPA2B1/SNRNP40/ALYREF/HTATSF1/PTBP1/SNRPD1/GPKOW/LSM3/SNRPA/SNRPB/GPATCH1/RBM42/PRPF3/POLR2K/SRSF1/HNRNPR/SF3A3/DHX16/WBP11/LSM2/LSM5/LSM4/SRRT/PRCC/SF3B6/MAGOH/BUD31/SNRNP27/PPIH/UPF3B/PPP1R8/POLR2G/HNRNPM/NCBP1/PRPF19/BUD13/SRSF10/EIF4A3/PRPF4/FAM50A/SNRPA1/POLR2H/SNRNP25/U2AF2/SF3B2/PRPF38A/PPIL1/SNRPC/POLR2D/SRSF9/DHX9/DDX23/CHERP/SRSF2/H…
REACTOME_REGULATION_OF_TP53_ACTIVITY	REACTOME_REGULATION_OF_TP53_ACTIVITY	REACTOME_REGULATION_OF_TP53_ACTIVITY	157	0.5838520441932	1.75187553646575	1e-10	4.01162897406573e-09	3.03619273062267e-09	2974	tags=45%, list=16%, signal=38%	TPX2/CDK2/BLM/AURKA/CHEK1/AURKB/RFC2/RFC5/DNA2/RFC4/BRCA1/CDK1/BRIP1/RMI1/EXO1/TOPBP1/RMI2/CCNA2/RPA3/RFC3/BRPF1/TOP3A/SSRP1/NOC2L/RBBP7/CDK5R1/CDKN2A/RAD1/CHEK2/RHNO1/EHMT1/POU4F1/TAF4/PPP2R1B/TAF11/TAF5/GATAD2A/RPA1/BANP/MAPKAPK5/RAD9A/RPA2/HUS1/TAF3/AKT2/RBBP4/TAF6/RNF34/MTOR/MBD3/EHMT2/ATRIP/MTA2/BARD1/MAPKAP1/MEAF6/DAXX/HDAC2/SUPT16H/BRPF3/TAF15/TBP/SMYD2/PRMT5/TAF12/PHF20/CSNK2A1/BRD7/TAF2/…
REACTOME_HIV_INFECTION	REACTOME_HIV_INFECTION	REACTOME_HIV_INFECTION	224	0.563216093103098	1.71353794791318	1e-10	4.01162897406573e-09	3.03619273062267e-09	4624	tags=53%, list=24%, signal=41%	FEN1/PSMD3/NUP85/RCC1/PSMC4/LIG1/NDC1/NUP62/SEC13/PSMD11/PSMD8/NUP155/SSRP1/NUP210/PSMB4/NUP107/PSMC2/PSMB2/PSMD4/SUPT5H/PSMD2/RANBP1/POLR2K/TAF4/NELFB/TAF11/TAF5/NUP188/PSMD12/NUP205/POLR2G/NCBP1/PSME3/XPO1/POLR2H/GTF2E1/PSMB7/PSMA7/SEH1L/POLR2D/NUP37/AP2A1/KPNB1/TAF3/NUP160/NELFE/NUP214/RAE1/NUP153/TAF6/PSMB5/VPS37C/PAK2/POM121C/PSMC3/PSMD14/NELFCD/RNMT/ERCC2/PSIP1/CHMP4B/NUP88/NUP93/AP2S1/ERCC…
REACTOME_RHO_GTPASE_EFFECTORS	REACTOME_RHO_GTPASE_EFFECTORS	REACTOME_RHO_GTPASE_EFFECTORS	256	0.550581853671283	1.68273912737611	1e-10	4.01162897406573e-09	3.03619273062267e-09	3136	tags=39%, list=16%, signal=33%	CDCA8/SKA1/BUB1/CENPO/CDC25C/KIF2C/CENPA/DSN1/CENPI/NUF2/PLK1/ZWINT/NDC80/AURKB/BIRC5/SPC25/ERCC6L/INCENP/CDC20/MAD2L1/NUP85/CENPL/BUB1B/IQGAP3/CENPF/KNTC1/KIF18A/SEC13/CIT/CENPE/SPC24/CENPU/CENPK/NUP107/KIF14/CKAP5/DIAPH3/ZWILCH/TUBA1B/SPDL1/CENPN/RCC2/CENPM/CENPH/ITGB3BP/PPP2R1B/SKA2/ZW10/RTKN/CENPP/KDM1A/XPO1/YWHAQ/PRC1/TUBA1C/MAPRE1/GRB2/MEN1/PKN3/SEH1L/CENPQ/NUP37/NCKIPSD/BUB3/NUP160/SRGAP2/…
REACTOME_EPIGENETIC_REGULATION_OF_GENE_EXPRESSION	REACTOME_EPIGENETIC_REGULATION_OF_GENE_EXPRESSION	REACTOME_EPIGENETIC_REGULATION_OF_GENE_EXPRESSION	188	0.552971050323715	1.6677506057671	1e-10	4.01162897406573e-09	3.03619273062267e-09	6374	tags=66%, list=33%, signal=45%	EZH2/UHRF1/SUV39H1/DNMT1/ACTL6A/CBX3/DNMT3B/RBBP7/ZNF765/SMARCA4/SUZ12/WDR5/DPF1/EHMT1/HCFC1/PAGR1/POLR2K/TTF1/DEK/GATAD2A/DPY30/TRIM28/KMT2B/TET3/MTF2/POLR2H/SAP130/MEN1/BAZ1B/PAXIP1/SS18L1/SAP30BP/SMARCD2/DNMT3A/NCOA6/RBBP4/ZNF93/MBD3/EHMT2/SUMO2/SETD1A/ZNF28/POLR1A/SMARCC1/ERCC2/PSIP1/SETDB1/KANSL2/YEATS2/TAF1B/MTA2/ERCC3/MORC2/BCL7A/ZCCHC8/TDG/ZNF519/HDAC2/EED/MTA3/POLR2F/GSK3B/JARID2/ZNF354A…
REACTOME_SUMOYLATION	REACTOME_SUMOYLATION	REACTOME_SUMOYLATION	171	0.554039540054092	1.66733820265586	1e-10	4.01162897406573e-09	3.03619273062267e-09	4839	tags=54%, list=25%, signal=41%	CDCA8/BLM/AURKA/TOP2A/AURKB/BIRC5/INCENP/BRCA1/NUP85/NDC1/NUP62/DNMT1/PCNA/SEC13/SAE1/NUP155/NUP210/DNMT3B/UBA2/NUP107/CDKN2A/CBX2/SMC6/SUZ12/MDC1/NUP188/NUP205/RPA1/CBX8/TRIM28/SMC1A/PIAS4/SEH1L/RAD21/SENP5/SENP1/NUP37/NUP160/DNMT3A/NUP214/SENP2/RAE1/NUP153/HNRNPK/SUMO2/POM121C/SAFB/NUP88/SMC3/NUP93/VHL/RANGAP1/RNF168/TDG/SUMO3/TOP1/DAXX/CETN2/HDAC2/NUP54/ZNF131/TFAP2C/PARP1/STAG2/POM121/EIF2AK2…
REACTOME_TRANSCRIPTIONAL_REGULATION_BY_TP53	REACTOME_TRANSCRIPTIONAL_REGULATION_BY_TP53	REACTOME_TRANSCRIPTIONAL_REGULATION_BY_TP53	349	0.530269997556848	1.63502265713326	1e-10	4.01162897406573e-09	3.03619273062267e-09	4100	tags=44%, list=21%, signal=36%	CCNE1/E2F1/TPX2/CDC25C/MSH2/FANCD2/CDK2/BLM/AURKA/CHEK1/AURKB/BIRC5/FANCI/RFC2/RFC5/DNA2/RFC4/BRCA1/CDK1/CCNE2/BRIP1/RMI1/EXO1/TOPBP1/PCNA/RMI2/CCNA2/CCNB1/RPA3/RFC3/BRPF1/TOP3A/SSRP1/CNOT10/NOC2L/RBBP7/RBL1/CDK5R1/CDKN2A/RAD1/CHEK2/RHNO1/FANCC/SUPT5H/CNOT11/MDC1/E2F8/EHMT1/POU4F1/CASP2/CENPJ/POLR2K/TAF4/PPP2R1B/NELFB/TAF11/TAF5/CNOT3/TFDP1/GATAD2A/RPA1/POLR2G/YWHAQ/E2F7/POLR2H/RAD51D/BAX/BANP/MA…
REACTOME_HIV_LIFE_CYCLE	REACTOME_HIV_LIFE_CYCLE	REACTOME_HIV_LIFE_CYCLE	143	0.573167449685775	1.7130711176799	1.12664502891755e-10	4.41043973986922e-09	3.33803179795781e-09	3390	tags=49%, list=18%, signal=41%	FEN1/NUP85/RCC1/LIG1/NDC1/NUP62/SEC13/NUP155/SSRP1/NUP210/NUP107/SUPT5H/RANBP1/POLR2K/TAF4/NELFB/TAF11/TAF5/NUP188/NUP205/POLR2G/NCBP1/XPO1/POLR2H/GTF2E1/SEH1L/POLR2D/NUP37/TAF3/NUP160/NELFE/NUP214/RAE1/NUP153/TAF6/VPS37C/POM121C/NELFCD/RNMT/ERCC2/PSIP1/CHMP4B/NUP88/NUP93/ERCC3/RANGAP1/RAN/POLR2I/SUPT16H/NUP54/POLR2F/VTA1/NMT1/TAF15/TBP/NCBP2/TAF12/POM121/GTF2B/CHMP5/BANF1/TAF2/TCEA1/NUP50/HMGA1/…
REACTOME_NUCLEAR_ENVELOPE_BREAKDOWN	REACTOME_NUCLEAR_ENVELOPE_BREAKDOWN	REACTOME_NUCLEAR_ENVELOPE_BREAKDOWN	51	0.711433863027649	2.00235489709384	1.23199638529922e-10	4.75939656215594e-09	3.60213901574329e-09	3136	tags=67%, list=16%, signal=56%	CCNB2/PLK1/VRK1/NUP85/TMPO/CDK1/LMNB1/NDC1/NUP62/SEC13/NUP155/CCNB1/NUP210/NUP107/NUP188/NUP205/LEMD2/SEH1L/NUP37/NUP160/NUP214/RAE1/NUP153/POM121C/NUP88/NUP93/NUP54/EMD/VRK2/POM121/CTDNEP1/BANF1/NUP50/NUP43
REACTOME_RNA_POLYMERASE_II_TRANSCRIPTION_TERMINATION	REACTOME_RNA_POLYMERASE_II_TRANSCRIPTION_TERMINATION	REACTOME_RNA_POLYMERASE_II_TRANSCRIPTION_TERMINATION	67	0.665252768330484	1.91514595428709	1.46265503156349e-10	5.57708463983169e-09	4.22100447249559e-09	4677	tags=72%, list=24%, signal=54%	CPSF3/CPSF4/ZNF473/CSTF2/SNRPG/MAGOHB/ALYREF/SLBP/SNRPB/THOC1/SRSF1/CHTOP/DDX39A/MAGOH/UPF3B/NCBP1/EIF4A3/U2AF2/CPSF6/SRSF9/CPSF1/CLP1/FIP1L1/SRSF2/SRSF7/RNPS1/CPSF7/CSTF3/RBM8A/SRSF3/SYMPK/SRRM1/CSTF1/NCBP2/CASC3/SNRPF/LSM10/THOC5/SNRPE/SRSF4/U2AF1L4/THOC2/WDR33/DHX38/CPSF2/THOC3/NUDT21/DDX39B
REACTOME_TELOMERE_C_STRAND_LAGGING_STRAND_SYNTHESIS	REACTOME_TELOMERE_C_STRAND_LAGGING_STRAND_SYNTHESIS	REACTOME_TELOMERE_C_STRAND_LAGGING_STRAND_SYNTHESIS	33	0.775198770622421	2.08651107195077	2.22115986372372e-10	8.36067353832416e-09	6.32775772243019e-09	1496	tags=64%, list=8%, signal=59%	DSCC1/BLM/FEN1/RFC2/RFC5/DNA2/RFC4/POLD1/LIG1/PCNA/PRIM1/PRIM2/RPA3/RFC3/CHTF18/POLA1/POLA2/RPA1/POLD3/RPA2/POLD2
REACTOME_HDR_THROUGH_SINGLE_STRAND_ANNEALING_SSA	REACTOME_HDR_THROUGH_SINGLE_STRAND_ANNEALING_SSA	REACTOME_HDR_THROUGH_SINGLE_STRAND_ANNEALING_SSA	36	0.755658543382114	2.04864144756638	2.42618543139592e-10	9.01681066655498e-09	6.82435369177454e-09	1438	tags=61%, list=8%, signal=57%	BLM/RAD51/RFC2/RFC5/DNA2/RFC4/BRCA1/BRIP1/RMI1/EXO1/TOPBP1/RMI2/RPA3/RFC3/TOP3A/RAD1/RHNO1/RPA1/RAD9A/RPA2/HUS1/ATRIP
REACTOME_NUCLEOTIDE_EXCISION_REPAIR	REACTOME_NUCLEOTIDE_EXCISION_REPAIR	REACTOME_NUCLEOTIDE_EXCISION_REPAIR	108	0.595820810782242	1.760484482852	2.54007872392713e-10	9.32208891681257e-09	7.05540287659233e-09	4278	tags=56%, list=22%, signal=44%	POLE/RFC2/RFC5/RFC4/POLD1/LIG1/PCNA/XRCC1/RPA3/RFC3/ACTL6A/POLE2/GPS1/RUVBL1/POLR2K/RPA1/PARP2/POLR2G/POLE3/PRPF19/POLD3/POLR2H/LIG3/POLR2D/RPA2/RAD23A/RAD23B/ACTR5/SUMO2/POLD2/ERCC2/ISY1/ERCC3/SUMO3/CETN2/POLR2I/CUL4A/POLR2F/PARP1/MCRS1/INO80E/DDB1/PPIE/TFPT/RFC1/TCEA1/PIAS3/UBE2V2/COPS3/GTF2H3/COPS5/POLR2E/CHD1L/SUMO1/NFRKB/UBE2N/ERCC4/COPS6/YY1/POLR2J/XAB2
PID_AURORA_B_PATHWAY	PID_AURORA_B_PATHWAY	PID_AURORA_B_PATHWAY	37	0.75549676811148	2.05420845013885	2.86438686191278e-10	1.03825183044147e-08	7.8579865698478e-09	770	tags=51%, list=4%, signal=49%	CDCA8/BUB1/KIF2C/CENPA/NCAPH/AURKA/NDC80/AURKB/BIRC5/STMN1/KIF23/INCENP/RACGAP1/NCAPD2/NCAPG/KIF20A/SMC2/NSUN2/SMC4
REACTOME_ORGANELLE_BIOGENESIS_AND_MAINTENANCE	REACTOME_ORGANELLE_BIOGENESIS_AND_MAINTENANCE	REACTOME_ORGANELLE_BIOGENESIS_AND_MAINTENANCE	263	0.506461931406278	1.54942799042294	3.83963226012908e-10	1.37477564826085e-08	1.04049598217362e-08	5029	tags=48%, list=26%, signal=36%	KIF24/NEK2/PLK1/PLK4/HAUS5/CEP89/CEP78/ODF2/CDK1/HAUS8/TUBG1/CEP76/CEP131/CEP72/CKAP5/CCT8/CEP250/TUBB/TUBA1B/PCNT/MTX1/HAUS6/HCFC1/CENPJ/HAUS1/CCT5/CRTC2/INPP5E/KIF3C/CHCHD3/IQCB1/CEP152/DNAJC11/TUBA1C/RAB3IP/MAPRE1/CCT4/ALMS1/CCT3/HDAC6/RAB8A/APOO/IFT122/NCOA6/NRF1/IFT52/IMMT/NPHP4/DYNLL2/TUBB4B/CHCHD6/IFT20/C2CD3/YWHAE/IFT22/GABPB1/SCLT1/TCTN2/CNTRL/CDK5RAP2/CARM1/CCT2/CEP135/CETN2/SSNA1/CEP19…
REACTOME_TRNA_PROCESSING_IN_THE_NUCLEUS	REACTOME_TRNA_PROCESSING_IN_THE_NUCLEUS	REACTOME_TRNA_PROCESSING_IN_THE_NUCLEUS	55	0.688258356908123	1.95143142021098	5.21041955204515e-10	1.84310744636199e-08	1.39495189275426e-08	3642	tags=75%, list=19%, signal=61%	POP4/NUP85/NDC1/POP7/NUP62/CPSF4/SEC13/NUP155/CSTF2/NUP210/NUP107/TSEN54/NUP188/TSEN34/NUP205/SEH1L/POP1/XPOT/POP5/NUP37/CPSF1/CLP1/NUP160/NUP214/RAE1/NUP153/POM121C/NUP88/NUP93/TRNT1/RAN/RPP38/NUP54/DDX1/TSEN2/POM121/NUP50/RPP40/NUP43/TSEN15/ELAC2
REACTOME_UNWINDING_OF_DNA	REACTOME_UNWINDING_OF_DNA	REACTOME_UNWINDING_OF_DNA	12	0.931744538517822	2.13218336453206	5.7269636338258e-10	2.00171014629911e-08	1.5149900038855e-08	1318	tags=100%, list=7%, signal=93%	GINS1/MCM7/MCM2/GINS4/CDC45/MCM8/MCM4/MCM6/GINS2/MCM3/MCM5/GINS3
REACTOME_GAP_FILLING_DNA_REPAIR_SYNTHESIS_AND_LIGATION_IN_GG_NER	REACTOME_GAP_FILLING_DNA_REPAIR_SYNTHESIS_AND_LIGATION_IN_GG_NER	REACTOME_GAP_FILLING_DNA_REPAIR_SYNTHESIS_AND_LIGATION_IN_GG_NER	25	0.828735926444628	2.15731855869933	6.52148250494805e-10	2.25259678053264e-08	1.70487301151026e-08	1496	tags=68%, list=8%, signal=63%	POLE/RFC2/RFC5/RFC4/POLD1/LIG1/PCNA/XRCC1/RPA3/RFC3/POLE2/RPA1/POLE3/POLD3/LIG3/RPA2/POLD2
REACTOME_CILIUM_ASSEMBLY	REACTOME_CILIUM_ASSEMBLY	REACTOME_CILIUM_ASSEMBLY	188	0.53297443253616	1.60744117110689	7.4797360581856e-10	2.55354710079453e-08	1.93264661185187e-08	5613	tags=55%, list=29%, signal=39%	KIF24/NEK2/PLK1/PLK4/HAUS5/CEP89/CEP78/ODF2/CDK1/HAUS8/TUBG1/CEP76/CEP131/CEP72/CKAP5/CCT8/CEP250/TUBB/TUBA1B/PCNT/HAUS6/CENPJ/HAUS1/CCT5/INPP5E/KIF3C/IQCB1/CEP152/TUBA1C/RAB3IP/MAPRE1/CCT4/ALMS1/CCT3/HDAC6/RAB8A/IFT122/IFT52/NPHP4/DYNLL2/TUBB4B/IFT20/C2CD3/YWHAE/IFT22/SCLT1/TCTN2/CNTRL/CDK5RAP2/CCT2/CEP135/CETN2/SSNA1/CEP192/PRKACA/HAUS7/CEP97/CEP83/CCP110/CNGB1/HAUS2/NDE1/HAUS3/TUBB2B/KIF3B/IFT…
KEGG_MEDICUS_REFERENCE_ORGANIZATION_OF_THE_INNER_KINETOCHORE	KEGG_MEDICUS_REFERENCE_ORGANIZATION_OF_THE_INNER_KINETOCHORE	KEGG_MEDICUS_REFERENCE_ORGANIZATION_OF_THE_INNER_KINETOCHORE	15	0.889251258265073	2.12407662791511	9.07298833648546e-10	3.0618728455082e-08	2.31737185460627e-08	1191	tags=87%, list=6%, signal=81%	CENPO/CENPA/CENPI/CENPL/CENPU/CENPK/CENPN/CENPM/CENPH/ITGB3BP/CENPP/CENPW/CENPQ
WP_GASTRIC_CANCER_NETWORK_1	WP_GASTRIC_CANCER_NETWORK_1	WP_GASTRIC_CANCER_NETWORK_1	24	0.822246705770264	2.13452646359421	9.21849744179227e-10	3.0756259646707e-08	2.3277808731607e-08	954	tags=62%, list=5%, signal=59%	KIF15/UBE2C/TPX2/MYBL2/AURKA/TOP2A/ECT2/MCM4/CENPF/ACTL6A/LIN9/NUP107/RUVBL1/KIF20B/E2F7
REACTOME_CYCLIN_A_CDK2_ASSOCIATED_EVENTS_AT_S_PHASE_ENTRY	REACTOME_CYCLIN_A_CDK2_ASSOCIATED_EVENTS_AT_S_PHASE_ENTRY	REACTOME_CYCLIN_A_CDK2_ASSOCIATED_EVENTS_AT_S_PHASE_ENTRY	84	0.625529688066035	1.8231514544846	1.17043292341285e-09	3.86111355409002e-08	2.92227545987525e-08	4426	tags=62%, list=23%, signal=48%	CCNE1/E2F1/CDC25A/CDK2/CKS1B/SKP2/PSMD3/CCNE2/PSMC4/PSMD11/CCNA2/PSMD8/PSMB4/LIN9/PSMC2/PSMB2/PSMD4/PSMD2/TFDP1/PSMD12/LIN54/PSME3/CDK4/PSMB7/PSMA7/AKT2/RBBP4/PSMB5/PSMC3/PSMD14/CDC25B/PSMB3/LIN37/PSMA5/PSMB6/CUL1/PSMD13/PSMD6/PSMD10/CDKN1B/PSMD7/E2F5/PSMC6/FZR1/PSMC1/E2F4/PSMD5/PSMA4/PSMC5/PSMA3/PSMD9/LIN52
KEGG_OOCYTE_MEIOSIS	KEGG_OOCYTE_MEIOSIS	KEGG_OOCYTE_MEIOSIS	111	0.583477454263472	1.72691798877756	1.96639603081597e-09	6.41482082941744e-08	4.85504329947663e-08	2792	tags=41%, list=15%, signal=35%	CCNE1/ESPL1/BUB1/CDC25C/CDK2/CCNB2/PLK1/AURKA/CDC20/MAD2L1/CDK1/CCNE2/CCNB1/PKMYT1/SMC1B/FBXO5/MAD2L2/PPP2R1B/PTTG1/YWHAQ/SMC1A/FBXO43/ANAPC2/STAG3/PPP1CA/YWHAB/ANAPC11/YWHAE/MAP2K1/PPP3R1/SMC3/ANAPC5/CDC23/MAPK3/CUL1/PRKACA/ANAPC1/PPP2R5D/CALM2/YWHAZ/ADCY1/CDC27/ADCY3/ITPR3/YWHAH
KEGG_MEDICUS_REFERENCE_TRAIP_DEPENDENT_REPLISOME_DISASSEMBLY	KEGG_MEDICUS_REFERENCE_TRAIP_DEPENDENT_REPLISOME_DISASSEMBLY	KEGG_MEDICUS_REFERENCE_TRAIP_DEPENDENT_REPLISOME_DISASSEMBLY	15	0.881962286301218	2.10666609872434	2.09623261645025e-09	6.76322962845928e-08	5.11873574705203e-08	1318	tags=87%, list=7%, signal=81%	TRAIP/GINS1/MCM7/MCM2/GINS4/CDC45/MCM4/MCM6/GINS2/MCM3/MCM5/NPLOC4/GINS3
REACTOME_RECRUITMENT_OF_NUMA_TO_MITOTIC_CENTROSOMES	REACTOME_RECRUITMENT_OF_NUMA_TO_MITOTIC_CENTROSOMES	REACTOME_RECRUITMENT_OF_NUMA_TO_MITOTIC_CENTROSOMES	91	0.607664512003421	1.77706027145038	2.35242537356e-09	7.50730532257844e-08	5.68188783018898e-08	5613	tags=68%, list=29%, signal=48%	NEK2/PLK1/PLK4/HAUS5/CEP78/ODF2/CDK1/HAUS8/TUBG1/CEP76/CEP131/CEP72/CKAP5/CEP250/TUBB/TUBA1B/PCNT/HAUS6/CENPJ/HAUS1/CEP152/TUBA1C/MZT1/MAPRE1/ALMS1/TUBGCP3/TUBB4B/YWHAE/CNTRL/CDK5RAP2/CEP135/CETN2/SSNA1/CEP192/PRKACA/HAUS7/CCP110/HAUS2/NDE1/HAUS3/TUBGCP4/TUBB2B/TUBB2A/NEDD1/CEP57/DYNLL1/DCTN3/HAUS4/PPP2R1A/CSNK1D/NINL/TUBB4A/YWHAG/HSP90AA1/DCTN1/CEP164/CEP70/PAFAH1B1/SFI1/TUBB8/TUBB1/CEP41
REACTOME_NUCLEAR_ENVELOPE_NE_REASSEMBLY	REACTOME_NUCLEAR_ENVELOPE_NE_REASSEMBLY	REACTOME_NUCLEAR_ENVELOPE_NE_REASSEMBLY	72	0.639738293665838	1.85068432039571	2.48292952891018e-09	7.83858182460245e-08	5.9326137357435e-08	4516	tags=65%, list=24%, signal=50%	CCNB2/VRK1/NUP85/RCC1/TMPO/CDK1/LMNB1/NDC1/NUP62/SEC13/NUP155/CCNB1/NUP107/TUBA1B/NUP188/NUP205/TUBA1C/SPAST/LEMD2/SEH1L/NUP37/KPNB1/NUP160/CC2D1B/TUBB4B/CHMP4B/NUP93/RANGAP1/RAN/NUP54/EMD/VRK2/ANKLE2/POM121/TUBB2B/BANF1/SIRT2/TUBB2A/LBR/NUP43/AHCTF1/SUMO1/NUP35/PPP2R1A/VPS4A/NUP133/TUBB4A
REACTOME_GLOBAL_GENOME_NUCLEOTIDE_EXCISION_REPAIR_GG_NER	REACTOME_GLOBAL_GENOME_NUCLEOTIDE_EXCISION_REPAIR_GG_NER	REACTOME_GLOBAL_GENOME_NUCLEOTIDE_EXCISION_REPAIR_GG_NER	84	0.62093308408743	1.80975432020119	2.51245192074585e-09	7.84740302054236e-08	5.93929003885161e-08	4267	tags=57%, list=22%, signal=45%	POLE/RFC2/RFC5/RFC4/POLD1/LIG1/PCNA/XRCC1/RPA3/RFC3/ACTL6A/POLE2/GPS1/RUVBL1/RPA1/PARP2/POLE3/POLD3/LIG3/RPA2/RAD23A/RAD23B/ACTR5/SUMO2/POLD2/ERCC2/ERCC3/SUMO3/CETN2/CUL4A/PARP1/MCRS1/INO80E/DDB1/TFPT/RFC1/PIAS3/UBE2V2/COPS3/GTF2H3/COPS5/CHD1L/SUMO1/NFRKB/UBE2N/ERCC4/COPS6/YY1
KEGG_MEDICUS_REFERENCE_DNA_REPLICATION_TERMINATION	KEGG_MEDICUS_REFERENCE_DNA_REPLICATION_TERMINATION	KEGG_MEDICUS_REFERENCE_DNA_REPLICATION_TERMINATION	18	0.870638333638405	2.14968352167401	2.5691933722419e-09	7.94015972726549e-08	6.0094927521359e-08	1333	tags=83%, list=7%, signal=78%	GINS1/MCM7/MCM2/GINS4/CDC45/MCM4/MCM6/GINS2/MCM3/MCM5/PIF1/NPLOC4/LRR1/GINS3/CUL2
REACTOME_RESOLUTION_OF_ABASIC_SITES_AP_SITES	REACTOME_RESOLUTION_OF_ABASIC_SITES_AP_SITES	REACTOME_RESOLUTION_OF_ABASIC_SITES_AP_SITES	37	0.735730806381916	2.00046446694288	2.8135108476554e-09	8.60465400907943e-08	6.51241381513218e-08	2834	tags=73%, list=15%, signal=62%	FEN1/POLE/RFC2/RFC5/RFC4/POLD1/LIG1/PCNA/XRCC1/RPA3/RFC3/POLE2/UNG/RPA1/OGG1/PARP2/POLE3/POLD3/MBD4/LIG3/RPA2/POLD2/TDG/PARP1/PARG/MUTYH/RFC1
REACTOME_CHROMATIN_MODIFYING_ENZYMES	REACTOME_CHROMATIN_MODIFYING_ENZYMES	REACTOME_CHROMATIN_MODIFYING_ENZYMES	197	0.517225838143728	1.56424638603551	3.30959205849481e-09	1.00174868904544e-07	7.58171333204834e-08	5758	tags=57%, list=30%, signal=40%	SUV39H2/EZH2/SUV39H1/VPS72/JADE3/BRPF1/KDM2B/ACTL6A/RBBP7/SMARCA4/RUVBL1/SUZ12/WDR5/EHMT1/HCFC1/TADA1/DOT1L/GATAD2A/DPY30/KMT2B/YEATS4/KDM1A/CDK4/SUPT7L/SAP130/COPRS/SMARCD2/DNMT3A/ATXN7L3/RBBP4/MBD3/BRMS1/EHMT2/RUVBL2/SETD1A/TRRAP/SMARCC1/MRGBP/SETDB1/KDM1B/KANSL2/YEATS2/MTA2/MORF4L2/CARM1/HAT1/MEAF6/HDAC2/EED/ENY2/MTA3/TAF6L/PRDM9/MSL1/KDM5C/BRPF3/SMARCD1/MCRS1/KDM4D/SMYD2/PRMT5/TAF12/PHF20/KDM…
REACTOME_G1_S_DNA_DAMAGE_CHECKPOINTS	REACTOME_G1_S_DNA_DAMAGE_CHECKPOINTS	REACTOME_G1_S_DNA_DAMAGE_CHECKPOINTS	66	0.650002675067033	1.86662157205411	3.44845096095288e-09	1.03312775728139e-07	7.81920513272989e-08	4261	tags=62%, list=22%, signal=48%	CCNE1/CDC25A/CDK2/CHEK1/PSMD3/CCNE2/PSMC4/PSMD11/CCNA2/PSMD8/PSMB4/CDKN2A/PSMC2/CHEK2/PSMB2/PSMD4/PSMD2/PSMD12/PSME3/PSMB7/PSMA7/PSMB5/PSMC3/PSMD14/PSMB3/PSMA5/PSMB6/PSMD13/PSMD6/PSMD10/CDKN1B/PSMD7/PHF20/PSMC6/PSMC1/PSMD5/PSME4/PSMA4/PSMC5/PSMA3/PSMD9
REACTOME_RECRUITMENT_OF_MITOTIC_CENTROSOME_PROTEINS_AND_COMPLEXES	REACTOME_RECRUITMENT_OF_MITOTIC_CENTROSOME_PROTEINS_AND_COMPLEXES	REACTOME_RECRUITMENT_OF_MITOTIC_CENTROSOME_PROTEINS_AND_COMPLEXES	80	0.625574476013371	1.81670365716919	3.50938970650724e-09	1.04076446245508e-07	7.877003371012e-08	5016	tags=68%, list=26%, signal=50%	NEK2/PLK1/PLK4/HAUS5/CEP78/ODF2/CDK1/HAUS8/TUBG1/CEP76/CEP131/CEP72/CKAP5/CEP250/TUBB/PCNT/HAUS6/CENPJ/HAUS1/CDK11B/CEP152/MZT1/MAPRE1/ALMS1/TUBGCP3/TUBB4B/YWHAE/CNTRL/CDK5RAP2/CEP135/CETN2/SSNA1/CEP192/PRKACA/HAUS7/CCP110/HAUS2/NDE1/HAUS3/TUBGCP4/NEDD1/CEP57/DYNLL1/DCTN3/HAUS4/PPP2R1A/CSNK1D/NINL/TUBB4A/YWHAG/HSP90AA1/DCTN1/CEP164/CEP70
REACTOME_APOPTOSIS	REACTOME_APOPTOSIS	REACTOME_APOPTOSIS	170	0.535271913574124	1.61105805537863	3.69516411777701e-09	1.08490018497933e-07	8.21104363434449e-08	5610	tags=54%, list=29%, signal=38%	E2F1/CLSPN/PSMD3/LMNB1/PSMC4/PSMD11/PSMD8/HMGB2/PSMB4/TRAF2/CDKN2A/PSMC2/PSMB2/PSMD4/PSMD2/TFDP1/PSMD12/PSME3/YWHAQ/BAX/PSMB7/PSMA7/KPNB1/AKT2/BCL2L1/PSMB5/PAK2/PSMC3/PSMD14/YWHAB/DYNLL2/YWHAE/PPP3R1/CASP6/PSMB3/MAPK3/HMGB1/PSMA5/DFFA/DNM1L/PSMB6/DAPK1/PSMD13/PSMD6/PSMD10/DFFB/BCL2L11/STK26/NMT1/YWHAZ/PSMD7/YWHAH/DIABLO/PSMC6/APIP/BAD/PSMC1/APPL1/DYNLL1/OCLN/PSMD5/FADD/BBC3/CYCS/BMF/APAF1/PSME4/K…
KEGG_MEDICUS_REFERENCE_NUCLEAR_EXPORT_OF_MRNA	KEGG_MEDICUS_REFERENCE_NUCLEAR_EXPORT_OF_MRNA	KEGG_MEDICUS_REFERENCE_NUCLEAR_EXPORT_OF_MRNA	29	0.769281058816752	2.03764048894348	4.10673282699362e-09	1.18209486078954e-07	8.94665944043708e-08	3136	tags=83%, list=16%, signal=69%	NUP85/NDC1/NUP62/NUP155/NUP210/NUP107/ALYREF/NUP188/NUP205/NCBP1/NXT1/SEH1L/GLE1/NUP37/NUP160/NUP214/SRSF7/NUP88/NUP93/NXT2/NUP54/SRSF3/POM121/NUP43
PID_PLK1_PATHWAY	PID_PLK1_PATHWAY	PID_PLK1_PATHWAY	44	0.708874849408419	1.96487076541685	4.06932331743599e-09	1.18209486078954e-07	8.94665944043708e-08	1796	tags=59%, list=9%, signal=54%	TPX2/BUB1/CDC25C/PLK1/AURKA/CLSPN/NDC80/ECT2/ERCC6L/INCENP/CDC20/ODF2/CDK1/BUB1B/TUBG1/CENPE/BORA/SPC24/CCNB1/KIF20A/CENPU/FBXO5/PRC1/GOLGA2/CDC25B/NUDC
REACTOME_INTERACTIONS_OF_REV_WITH_HOST_CELLULAR_PROTEINS	REACTOME_INTERACTIONS_OF_REV_WITH_HOST_CELLULAR_PROTEINS	REACTOME_INTERACTIONS_OF_REV_WITH_HOST_CELLULAR_PROTEINS	35	0.743232394367056	2.00391720324166	4.62293984379387e-09	1.31776227003678e-07	9.97345529918125e-08	3136	tags=80%, list=16%, signal=67%	NUP85/RCC1/NDC1/NUP62/SEC13/NUP155/NUP210/NUP107/RANBP1/NUP188/NUP205/XPO1/SEH1L/NUP37/KPNB1/NUP160/NUP214/RAE1/NUP153/POM121C/NUP88/NUP93/RANGAP1/RAN/NUP54/POM121/NUP50/NUP43
WP_INFLAMMATORY_BOWEL_DISEASE_SIGNALING	WP_INFLAMMATORY_BOWEL_DISEASE_SIGNALING	WP_INFLAMMATORY_BOWEL_DISEASE_SIGNALING	43	-0.539217696435595	-3.01455791881854	4.84171532659859e-09	1.36685348066283e-07	1.03450010672567e-07	2487	tags=44%, list=13%, signal=39%	IL4/IL13/RORC/NFATC1/NFKB1/STAT4/IL4R/IL2/TLR2/IL23R/IL22/TGFB1/TLR4/JUN/IFNGR1/MAF/IL18/STAT6/TLR5
REACTOME_TRANSPORT_OF_MATURE_MRNAS_DERIVED_FROM_INTRONLESS_TRANSCRIPTS	REACTOME_TRANSPORT_OF_MATURE_MRNAS_DERIVED_FROM_INTRONLESS_TRANSCRIPTS	REACTOME_TRANSPORT_OF_MATURE_MRNAS_DERIVED_FROM_INTRONLESS_TRANSCRIPTS	41	0.714758189868259	1.9682201622535	4.89590459028937e-09	1.36898817877044e-07	1.03611574838104e-07	3136	tags=76%, list=16%, signal=63%	NUP85/CPSF3/NDC1/NUP62/CPSF4/SEC13/NUP155/NUP210/NUP107/ALYREF/SLBP/NUP188/NUP205/NCBP1/SEH1L/NUP37/CPSF1/NUP160/FIP1L1/NUP214/RAE1/NUP153/POM121C/NUP88/NUP93/NUP54/SYMPK/NCBP2/POM121/NUP50/NUP43
REACTOME_HCMV_EARLY_EVENTS	REACTOME_HCMV_EARLY_EVENTS	REACTOME_HCMV_EARLY_EVENTS	71	0.631932975906901	1.82586333838992	5.63429290062106e-09	1.56059282605881e-07	1.18113131213615e-07	3136	tags=54%, list=16%, signal=45%	EZH2/NUP85/NDC1/NUP62/SEC13/NUP155/NUP210/RBBP7/NUP107/SUZ12/CBX1/TUBA1B/ELK1/NUP188/NUP205/TRIM28/TUBA1C/SEH1L/NUP37/NUP160/NUP214/RAE1/NUP153/RBBP4/POM121C/DYNLL2/TUBB4B/DYNC1LI1/NUP88/NUP93/DAXX/EED/NUP54/POM121/TUBB2B/TUBB2A/NUP50/NUP43
REACTOME_SARS_COV_1_MODULATES_HOST_TRANSLATION_MACHINERY	REACTOME_SARS_COV_1_MODULATES_HOST_TRANSLATION_MACHINERY	REACTOME_SARS_COV_1_MODULATES_HOST_TRANSLATION_MACHINERY	37	-0.595272983479374	-3.25904577468479	7.89981295887955e-09	2.16764961189443e-07	1.64058093027002e-07	2757	tags=54%, list=14%, signal=46%	RPS15/RPS18/RPS15A/RPS3/RPS29/FAU/RPS25/RPS28/RPS8/RPS24/RPS3A/RPS12/RPS13/RPS4X/RPS14/RPS20/RPS9/RPS2/EEF1A1/RPS23
WP_DNA_IRDOUBLE_STRAND_BREAKS_AND_CELLULAR_RESPONSE_VIA_ATM	WP_DNA_IRDOUBLE_STRAND_BREAKS_AND_CELLULAR_RESPONSE_VIA_ATM	WP_DNA_IRDOUBLE_STRAND_BREAKS_AND_CELLULAR_RESPONSE_VIA_ATM	53	0.67300011596359	1.90121001851952	9.0217965621954e-09	2.45259210246349e-07	1.85623903925872e-07	4080	tags=64%, list=21%, signal=51%	E2F1/CDC25C/FANCD2/BLM/RAD51/CHEK1/BRCA1/EXO1/PCNA/BRCA2/ACTL6A/CDKN2A/CHEK2/MDC1/TRIM28/NABP2/SMC1A/BAX/RAD9A/PRKDC/SMC3/RNF8/HSF1/PARP1/UPF1/RIF1/STK3/NBN/DCLRE1C/APAF1/ATR/RASSF1/BID/TP73
REACTOME_SUMOYLATION_OF_DNA_DAMAGE_RESPONSE_AND_REPAIR_PROTEINS	REACTOME_SUMOYLATION_OF_DNA_DAMAGE_RESPONSE_AND_REPAIR_PROTEINS	REACTOME_SUMOYLATION_OF_DNA_DAMAGE_RESPONSE_AND_REPAIR_PROTEINS	74	0.627200450297938	1.81474740887397	9.12412206580393e-09	2.45765342983489e-07	1.86006969395578e-07	4694	tags=68%, list=25%, signal=51%	BLM/BRCA1/NUP85/NDC1/NUP62/SEC13/NUP155/NUP210/NUP107/CDKN2A/CBX2/SMC6/MDC1/NUP188/NUP205/RPA1/CBX8/SMC1A/PIAS4/SEH1L/RAD21/NUP37/NUP160/NUP214/RAE1/NUP153/SUMO2/POM121C/NUP88/SMC3/NUP93/RNF168/TDG/SUMO3/CETN2/NUP54/PARP1/STAG2/POM121/NSMCE2/NUP50/NUP43/SUMO1/NUP35/SMC5/NUP133/CBX4/TPR/PCGF2/PHC1
WP_DNA_MISMATCH_REPAIR	WP_DNA_MISMATCH_REPAIR	WP_DNA_MISMATCH_REPAIR	23	0.809266948768273	2.08239658715761	1.28889552718952e-08	3.44017933438947e-07	2.60369230420772e-07	1496	tags=78%, list=8%, signal=72%	MSH2/POLE/RFC2/RFC5/RFC4/POLD1/LIG1/EXO1/PCNA/RPA3/RFC3/POLE2/MSH6/RPA1/POLE3/POLD3/RPA2/POLD2
REACTOME_ASYMMETRIC_LOCALIZATION_OF_PCP_PROTEINS	REACTOME_ASYMMETRIC_LOCALIZATION_OF_PCP_PROTEINS	REACTOME_ASYMMETRIC_LOCALIZATION_OF_PCP_PROTEINS	63	0.644451199079627	1.8527493468164	1.30066718218325e-08	3.44032328548651e-07	2.60380125328482e-07	4271	tags=60%, list=22%, signal=47%	PSMD3/PSMC4/PSMD11/PSMD8/PSMB4/PSMC2/PSMB2/PSMD4/PSMD2/PSMD12/PSME3/PSMB7/PSMA7/PSMB5/PSMC3/PSMD14/DVL2/PSMB3/SCRIB/PSMA5/PSMB6/PSMD13/PSMD6/PSMD10/FZD2/PARD6A/SMURF2/PSMD7/PSMC6/PSMC1/SMURF1/PSMD5/PSME4/PSMA4/PSMC5/PSMA3/PSMD9/FZD5
REACTOME_DISEASES_OF_PROGRAMMED_CELL_DEATH	REACTOME_DISEASES_OF_PROGRAMMED_CELL_DEATH	REACTOME_DISEASES_OF_PROGRAMMED_CELL_DEATH	44	0.697072376093155	1.93215647911353	1.32823423978493e-08	3.48187118572193e-07	2.63524669190413e-07	2335	tags=52%, list=12%, signal=46%	CDC25A/CDC25C/EZH2/LMNB1/DNMT1/PRIM1/PRIM2/DNMT3B/RBBP7/CDK5R1/TRAF2/CDKN2A/SUZ12/POLA1/POLA2/DNMT3A/RBBP4/GOLGA2/PRDX1/YWHAE/CDC25B/EED/BCL2L11
REACTOME_BASE_EXCISION_REPAIR	REACTOME_BASE_EXCISION_REPAIR	REACTOME_BASE_EXCISION_REPAIR	44	0.696902944823739	1.93168684678237	1.35453505691105e-08	3.51939374078836e-07	2.66364555672029e-07	2834	tags=66%, list=15%, signal=56%	FEN1/POLE/RFC2/RFC5/RFC4/POLD1/LIG1/PCNA/XRCC1/RPA3/RFC3/POLE2/UNG/RPA1/NEIL3/OGG1/PARP2/POLE3/POLD3/MBD4/LIG3/RPA2/POLD2/TDG/PARP1/PARG/MUTYH/ACD/RFC1
REACTOME_SCF_SKP2_MEDIATED_DEGRADATION_OF_P27_P21	REACTOME_SCF_SKP2_MEDIATED_DEGRADATION_OF_P27_P21	REACTOME_SCF_SKP2_MEDIATED_DEGRADATION_OF_P27_P21	59	0.652552357515458	1.86325433654725	1.47114919219476e-08	3.78885441077528e-07	2.86758628321619e-07	4261	tags=66%, list=22%, signal=52%	CCNE1/CDK2/CKS1B/SKP2/PSMD3/CCNE2/PSMC4/PSMD11/CCNA2/PSMD8/PSMB4/PSMC2/PSMB2/PSMD4/PSMD2/PSMD12/PSME3/CDK4/PSMB7/PSMA7/PSMB5/PSMC3/PSMD14/PSMB3/PSMA5/PSMB6/CUL1/PSMD13/PSMD6/PSMD10/CDKN1B/PSMD7/PSMC6/PSMC1/PSMD5/PSMA4/PSMC5/PSMA3/PSMD9
REACTOME_SCF_BETA_TRCP_MEDIATED_DEGRADATION_OF_EMI1	REACTOME_SCF_BETA_TRCP_MEDIATED_DEGRADATION_OF_EMI1	REACTOME_SCF_BETA_TRCP_MEDIATED_DEGRADATION_OF_EMI1	54	0.665928877560107	1.88409576693564	1.5523722875581e-08	3.96327394458312e-07	2.99959533092462e-07	4261	tags=65%, list=22%, signal=51%	CDC20/PSMD3/PSMC4/PSMD11/PSMD8/PSMB4/FBXO5/PSMC2/PSMB2/PSMD4/PSMD2/PSMD12/PSME3/PSMB7/PSMA7/PSMB5/PSMC3/PSMD14/PSMB3/PSMA5/PSMB6/CUL1/PSMD13/PSMD6/PSMD10/PSMD7/PSMC6/FZR1/PSMC1/PSMD5/PSME4/PSMA4/PSMC5/PSMA3/PSMD9
REACTOME_PTEN_REGULATION	REACTOME_PTEN_REGULATION	REACTOME_PTEN_REGULATION	138	0.548401831862722	1.63695899010323	1.64845569082731e-08	4.17229819678361e-07	3.1577948850603e-07	6447	tags=65%, list=34%, signal=44%	EZH2/PSMD3/PSMC4/PSMD11/PSMD8/PSMB4/RBBP7/PSMC2/CBX2/SUZ12/PSMB2/PSMD4/PSMD2/GATAD2A/PSMD12/CBX8/KDM1A/PSME3/PSMB7/PSMA7/AKT2/RBBP4/MTOR/MBD3/PSMB5/PSMC3/PSMD14/RHEB/MTA2/PSMB3/MAPK3/PSMA5/HDAC2/EED/PSMB6/MTA3/AGO1/AGO2/PSMD13/PSMD6/PSMD10/PSMD7/CSNK2A1/GATAD2B/PSMC6/SALL4/OTUD3/PSMC1/LAMTOR2/ATN1/NR2E1/USP13/PSMD5/SLC38A9/MOV10/PSME4/PSMA4/RPTOR/HDAC1/RRAGC/TRIM27/PSMC5/PSMA3/MTA1/PSMD9/MAF1/CBX…
REACTOME_COPI_DEPENDENT_GOLGI_TO_ER_RETROGRADE_TRAFFIC	REACTOME_COPI_DEPENDENT_GOLGI_TO_ER_RETROGRADE_TRAFFIC	REACTOME_COPI_DEPENDENT_GOLGI_TO_ER_RETROGRADE_TRAFFIC	97	0.591370791188836	1.73543793067896	1.67608950575519e-08	4.20598187085235e-07	3.18328830107892e-07	4899	tags=60%, list=26%, signal=45%	KIF15/KIF18B/KIF2C/KIF22/KIF4A/KIFC1/KIF23/RACGAP1/KIF18A/CENPE/KIF11/KIF20A/KDELR2/TUBA1B/KIF20B/COPG1/KIF3C/ZW10/TUBA1C/COPA/ARFGAP1/COPB2/SURF4/TMED2/KIF27/TUBB4B/KDELR3/KLC3/SEC22B/KDELR1/RINT1/KLC2/KIF21B/ARF5/ARF1/RAB1A/COPG2/COPE/TUBB2B/KIF3B/TUBB2A/ARCN1/COPZ1/ARF4/BNIP1/KIF4B/ARFGAP2/TMED9/KIF2A/COPB1/KIF1B/KIF9/TUBB4A/KIFAP3/RAB1B/ARF3/KIF12/KIF3A
REACTOME_THE_ROLE_OF_GTSE1_IN_G2_M_PROGRESSION_AFTER_G2_CHECKPOINT	REACTOME_THE_ROLE_OF_GTSE1_IN_G2_M_PROGRESSION_AFTER_G2_CHECKPOINT	REACTOME_THE_ROLE_OF_GTSE1_IN_G2_M_PROGRESSION_AFTER_G2_CHECKPOINT	75	0.62004251211055	1.79599759980221	1.80782424026659e-08	4.49811183849382e-07	3.40438623657696e-07	5610	tags=69%, list=29%, signal=49%	CCNB2/PLK1/GTSE1/PSMD3/CDK1/PSMC4/PSMD11/PSMD8/CCNB1/PSMB4/PSMC2/PSMB2/TUBA1B/PSMD4/PSMD2/PSMD12/FKBPL/PSME3/TUBA1C/MAPRE1/PSMB7/PSMA7/PSMB5/PSMC3/PSMD14/TUBB4B/PSMB3/PSMA5/PSMB6/PSMD13/PSMD6/PSMD10/PSMD7/TUBB2B/TUBB2A/PSMC6/PSMC1/PSMD5/PSME4/PSMA4/HSP90AB1/PSMC5/PSMA3/PSMD9/TUBB4A/HSP90AA1/PSMA6/PSMD1/PSMA2/TUBB8/TUBB1/PSMA1
REACTOME_RESOLUTION_OF_D_LOOP_STRUCTURES	REACTOME_RESOLUTION_OF_D_LOOP_STRUCTURES	REACTOME_RESOLUTION_OF_D_LOOP_STRUCTURES	34	0.737923633476177	1.98720825065343	1.97142921422525e-08	4.86396317055912e-07	3.68128002762451e-07	2045	tags=59%, list=11%, signal=53%	XRCC2/RAD51AP1/BLM/RAD51/DNA2/BRCA1/EME1/GEN1/BRIP1/FIGNL1/RMI1/EXO1/RMI2/BRCA2/TOP3A/RAD51C/RAD51D/PALB2/BARD1/XRCC3
REACTOME_SNRNP_ASSEMBLY	REACTOME_SNRNP_ASSEMBLY	REACTOME_SNRNP_ASSEMBLY	52	0.666916507785227	1.87977172380957	2.15243681494332e-08	5.26629540722799e-07	3.98578431258364e-07	3186	tags=65%, list=17%, signal=55%	NUP85/NDC1/NUP62/SEC13/NUP155/NUP210/SNRPG/NUP107/SNRPD1/SNRPB/GEMIN6/NUP188/NUP205/NCBP1/SEH1L/NUP37/NUP160/DDX20/NUP214/RAE1/NUP153/POM121C/NUP88/NUP93/NUP54/GEMIN2/NCBP2/PRMT5/POM121/SNRPD2/NUP50/GEMIN4/NUP43/SNRPF
REACTOME_RESOLUTION_OF_D_LOOP_STRUCTURES_THROUGH_SYNTHESIS_DEPENDENT_STRAND_ANNEALING_SDSA	REACTOME_RESOLUTION_OF_D_LOOP_STRUCTURES_THROUGH_SYNTHESIS_DEPENDENT_STRAND_ANNEALING_SDSA	REACTOME_RESOLUTION_OF_D_LOOP_STRUCTURES_THROUGH_SYNTHESIS_DEPENDENT_STRAND_ANNEALING_SDSA	25	0.793535786493999	2.06568754239949	2.21862222298834e-08	5.38336764189567e-07	4.07439018071194e-07	2045	tags=68%, list=11%, signal=61%	XRCC2/RAD51AP1/BLM/RAD51/DNA2/BRCA1/BRIP1/RMI1/EXO1/RMI2/BRCA2/TOP3A/RAD51C/RAD51D/PALB2/BARD1/XRCC3
REACTOME_RECOGNITION_OF_DNA_DAMAGE_BY_PCNA_CONTAINING_REPLICATION_COMPLEX	REACTOME_RECOGNITION_OF_DNA_DAMAGE_BY_PCNA_CONTAINING_REPLICATION_COMPLEX	REACTOME_RECOGNITION_OF_DNA_DAMAGE_BY_PCNA_CONTAINING_REPLICATION_COMPLEX	30	0.756073640945818	2.01199315107833	2.4767251610203e-08	5.96038120717672e-07	4.51110165221213e-07	2834	tags=67%, list=15%, signal=57%	RAD18/POLE/RFC2/RFC5/RFC4/POLD1/PCNA/RPA3/RFC3/USP1/POLE2/DTL/RPA1/POLE3/POLD3/RPA2/POLD2/CUL4A/DDB1/RFC1
REACTOME_NUCLEAR_PORE_COMPLEX_NPC_DISASSEMBLY	REACTOME_NUCLEAR_PORE_COMPLEX_NPC_DISASSEMBLY	REACTOME_NUCLEAR_PORE_COMPLEX_NPC_DISASSEMBLY	34	0.734462759836221	1.97788821218361	2.8986352857177e-08	6.91901886086762e-07	5.2366444913565e-07	3136	tags=74%, list=16%, signal=62%	CCNB2/NUP85/CDK1/NDC1/NUP62/SEC13/NUP155/CCNB1/NUP210/NUP107/NUP188/NUP205/SEH1L/NUP37/NUP160/NUP214/RAE1/NUP153/POM121C/NUP88/NUP93/NUP54/POM121/NUP50/NUP43
BIOCARTA_MCM_PATHWAY	BIOCARTA_MCM_PATHWAY	BIOCARTA_MCM_PATHWAY	18	0.84682569821803	2.09088800579443	2.98684139619599e-08	7.07206962841245e-07	5.35248063443951e-07	359	tags=67%, list=2%, signal=65%	CCNE1/CDC6/CDK2/ORC6/MCM7/MCM2/ORC1/CDT1/MCM4/MCM6/MCM3/MCM5
REACTOME_TP53_REGULATES_TRANSCRIPTION_OF_CELL_CYCLE_GENES	REACTOME_TP53_REGULATES_TRANSCRIPTION_OF_CELL_CYCLE_GENES	REACTOME_TP53_REGULATES_TRANSCRIPTION_OF_CELL_CYCLE_GENES	48	0.673489053238208	1.88846991363735	3.80557983030772e-08	8.93854590542676e-07	6.76511917623544e-07	1010	tags=40%, list=5%, signal=38%	CCNE1/E2F1/CDC25C/CDK2/AURKA/CDK1/CCNE2/PCNA/CCNA2/CCNB1/CNOT10/RBL1/CNOT11/E2F8/CENPJ/CNOT3/TFDP1/E2F7/BAX
REACTOME_NUCLEAR_IMPORT_OF_REV_PROTEIN	REACTOME_NUCLEAR_IMPORT_OF_REV_PROTEIN	REACTOME_NUCLEAR_IMPORT_OF_REV_PROTEIN	32	0.733372073978008	1.96590212803081	4.17082092380905e-08	9.71867478754237e-07	7.35555803689299e-07	3136	tags=78%, list=16%, signal=65%	NUP85/RCC1/NDC1/NUP62/SEC13/NUP155/NUP210/NUP107/NUP188/NUP205/SEH1L/NUP37/KPNB1/NUP160/NUP214/RAE1/NUP153/POM121C/NUP88/NUP93/RAN/NUP54/POM121/NUP50/NUP43
REACTOME_GENE_SILENCING_BY_RNA	REACTOME_GENE_SILENCING_BY_RNA	REACTOME_GENE_SILENCING_BY_RNA	77	0.607347651756986	1.75832279314676	4.31314031841773e-08	9.97116533454682e-07	7.54665496243666e-07	4867	tags=62%, list=25%, signal=47%	NUP85/TDRKH/NDC1/NUP62/SEC13/NUP155/NUP210/NUP107/HENMT1/POLR2K/DROSHA/XPO5/NUP188/NUP205/POLR2G/POLR2H/SEH1L/POLR2D/NUP37/NUP160/NUP214/RAE1/NUP153/POM121C/NUP88/NUP93/MYBL1/RAN/POLR2I/NUP54/AGO1/AGO2/POLR2F/TSN/POM121/NUP50/TDRD12/NUP43/ELAC2/POLR2E/DGCR8/NUP35/POLR2J/NUP133/TARBP2/TPR/HSP90AA1/POLR2B
KEGG_MEDICUS_REFERENCE_MISMATCH_REPAIR	KEGG_MEDICUS_REFERENCE_MISMATCH_REPAIR	KEGG_MEDICUS_REFERENCE_MISMATCH_REPAIR	26	0.779560122461505	2.03793838838654	4.56596106146826e-08	1.04731731847428e-06	7.92659852036142e-07	3047	tags=81%, list=16%, signal=68%	MSH2/POLE/RFC2/RFC5/RFC4/POLD1/LIG1/EXO1/PCNA/RPA3/RFC3/POLE2/MSH6/RPA1/POLE3/POLD3/RPA2/POLD2/PMS2/RFC1/PMS1
REACTOME_POLO_LIKE_KINASE_MEDIATED_EVENTS	REACTOME_POLO_LIKE_KINASE_MEDIATED_EVENTS	REACTOME_POLO_LIKE_KINASE_MEDIATED_EVENTS	16	0.843105027207002	2.04859065137839	4.92562732839147e-08	1.12105750667887e-06	8.48469954323492e-07	1881	tags=81%, list=10%, signal=73%	CDC25A/CDC25C/MYBL2/CCNB2/FOXM1/PLK1/CENPF/CCNB1/PKMYT1/LIN9/LIN54/RBBP4/LIN37
REACTOME_INTRA_GOLGI_AND_RETROGRADE_GOLGI_TO_ER_TRAFFIC	REACTOME_INTRA_GOLGI_AND_RETROGRADE_GOLGI_TO_ER_TRAFFIC	REACTOME_INTRA_GOLGI_AND_RETROGRADE_GOLGI_TO_ER_TRAFFIC	200	0.504538094331425	1.5263113294765	5.1393297798066e-08	1.16069786411632e-06	8.78471673293259e-07	7005	tags=62%, list=37%, signal=40%	KIF15/KIF18B/KIF2C/KIF22/KIF4A/KIFC1/KIF23/RACGAP1/KIF18A/CENPE/KIF11/KIF20A/KDELR2/TUBA1B/YKT6/KIF20B/USP6NL/COPG1/KIF3C/ZW10/TUBA1C/PAFAH1B3/COPA/ARFGAP1/COPB2/SURF4/TMED2/KIF27/DYNLL2/TUBB4B/VTI1A/KDELR3/DYNC1LI1/NAA35/KLC3/GOSR2/STX5/SEC22B/KDELR1/COG1/RINT1/KLC2/KIF21B/MAN2A2/GOSR1/VPS53/ARF5/ARF1/RAB1A/COPG2/VPS54/COPE/TUBB2B/KIF3B/TUBB2A/RAB43/GCC1/SYS1/ARCN1/COPZ1/CYTH2/ARF4/STX10/BNIP1/M…
REACTOME_DEGRADATION_OF_DVL	REACTOME_DEGRADATION_OF_DVL	REACTOME_DEGRADATION_OF_DVL	56	0.651355289405082	1.84902694129814	5.74400817676785e-08	1.2873593898466e-06	9.74335175665482e-07	4261	tags=61%, list=22%, signal=47%	PSMD3/PSMC4/PSMD11/PSMD8/PSMB4/PSMC2/PSMB2/PSMD4/PSMD2/PSMD12/PSME3/PSMB7/PSMA7/PSMB5/PSMC3/PSMD14/DVL2/DVL3/PSMB3/PSMA5/PSMB6/PSMD13/PSMD6/PSMD10/DVL1/PSMD7/PSMC6/PSMC1/PSMD5/PSME4/PSMA4/PSMC5/PSMA3/PSMD9
REACTOME_TRANSPORT_OF_THE_SLBP_DEPENDANT_MATURE_MRNA	REACTOME_TRANSPORT_OF_THE_SLBP_DEPENDANT_MATURE_MRNA	REACTOME_TRANSPORT_OF_THE_SLBP_DEPENDANT_MATURE_MRNA	34	0.725994787040604	1.95508419203523	5.93279255872812e-08	1.31959689033528e-06	9.98734058331344e-07	3136	tags=76%, list=16%, signal=64%	NUP85/NDC1/NUP62/SEC13/NUP155/NUP210/NUP107/ALYREF/SLBP/NUP188/NUP205/NCBP1/SEH1L/NUP37/NUP160/NUP214/RAE1/NUP153/POM121C/NUP88/NUP93/NUP54/NCBP2/POM121/NUP50/NUP43
REACTOME_STABILIZATION_OF_P53	REACTOME_STABILIZATION_OF_P53	REACTOME_STABILIZATION_OF_P53	55	0.648757263930177	1.83943325383038	6.6925352617112e-08	1.47738973897625e-06	1.11815923525701e-06	4261	tags=62%, list=22%, signal=48%	PSMD3/PSMC4/PSMD11/PSMD8/PSMB4/CDKN2A/PSMC2/CHEK2/PSMB2/PSMD4/PSMD2/PSMD12/PSME3/PSMB7/PSMA7/PSMB5/PSMC3/PSMD14/PSMB3/PSMA5/PSMB6/PSMD13/PSMD6/PSMD10/PSMD7/PHF20/PSMC6/PSMC1/PSMD5/PSME4/PSMA4/PSMC5/PSMA3/PSMD9
REACTOME_DNA_DAMAGE_BYPASS	REACTOME_DNA_DAMAGE_BYPASS	REACTOME_DNA_DAMAGE_BYPASS	46	0.669299043844445	1.86588187233435	7.78554156840673e-08	1.7058470182718e-06	1.2910666340068e-06	3516	tags=57%, list=18%, signal=46%	RAD18/POLE/RFC2/RFC5/RFC4/POLD1/PCNA/RPA3/RFC3/USP1/POLE2/NPLOC4/MAD2L2/DTL/RPA1/POLE3/POLD3/RPA2/POLD2/CUL4A/VCP/DDB1/RFC1/USP43/TRIM25/SPRTN
REACTOME_PCNA_DEPENDENT_LONG_PATCH_BASE_EXCISION_REPAIR	REACTOME_PCNA_DEPENDENT_LONG_PATCH_BASE_EXCISION_REPAIR	REACTOME_PCNA_DEPENDENT_LONG_PATCH_BASE_EXCISION_REPAIR	21	0.799964044363142	2.02479016509036	9.12089543407239e-08	1.96904036723798e-06	1.49026395211508e-06	1496	tags=76%, list=8%, signal=70%	FEN1/POLE/RFC2/RFC5/RFC4/POLD1/LIG1/PCNA/RPA3/RFC3/POLE2/RPA1/POLE3/POLD3/RPA2/POLD2
REACTOME_DECTIN_1_MEDIATED_NONCANONICAL_NF_KB_SIGNALING	REACTOME_DECTIN_1_MEDIATED_NONCANONICAL_NF_KB_SIGNALING	REACTOME_DECTIN_1_MEDIATED_NONCANONICAL_NF_KB_SIGNALING	61	0.634455553637113	1.81694782316104	9.09829005888963e-08	1.96904036723798e-06	1.49026395211508e-06	5951	tags=70%, list=31%, signal=49%	PSMD3/PSMC4/PSMD11/PSMD8/PSMB4/PSMC2/PSMB2/PSMD4/PSMD2/PSMD12/PSME3/PSMB7/PSMA7/PSMB5/PSMC3/PSMD14/UBE2M/PSMB3/PSMA5/PSMB6/CUL1/PSMD13/PSMD6/PSMD10/PSMD7/PSMC6/PSMC1/PSMD5/PSME4/PSMA4/PSMC5/PSMA3/PSMD9/PSMA6/CHUK/UBA3/PSMD1/PSMA2/RELB/PSMA1/RELA/PSMB1/MAP3K14
REACTOME_INTERACTIONS_OF_VPR_WITH_HOST_CELLULAR_PROTEINS	REACTOME_INTERACTIONS_OF_VPR_WITH_HOST_CELLULAR_PROTEINS	REACTOME_INTERACTIONS_OF_VPR_WITH_HOST_CELLULAR_PROTEINS	35	0.71283213672346	1.92195145506291	9.25595665522105e-08	1.98361231676854e-06	1.50129270066628e-06	4624	tags=86%, list=24%, signal=65%	NUP85/NDC1/NUP62/SEC13/NUP155/NUP210/NUP107/NUP188/NUP205/SEH1L/NUP37/NUP160/NUP214/RAE1/NUP153/POM121C/PSIP1/NUP88/NUP93/NUP54/POM121/SLC25A5/BANF1/NUP50/HMGA1/NUP43/KPNA1/NUP35/NUP133/TPR
REACTOME_DEGRADATION_OF_AXIN	REACTOME_DEGRADATION_OF_AXIN	REACTOME_DEGRADATION_OF_AXIN	54	0.651071703370712	1.84206073895874	9.5381301421778e-08	2.02927174619087e-06	1.53584994127668e-06	4261	tags=61%, list=22%, signal=48%	PSMD3/PSMC4/PSMD11/PSMD8/PSMB4/PSMC2/PSMB2/PSMD4/PSMD2/PSMD12/PSME3/PSMB7/PSMA7/PSMB5/PSMC3/PSMD14/PSMB3/PSMA5/AXIN1/PSMB6/PSMD13/PSMD6/PSMD10/SMURF2/PSMD7/PSMC6/PSMC1/PSMD5/PSME4/PSMA4/PSMC5/PSMA3/PSMD9
KEGG_MISMATCH_REPAIR	KEGG_MISMATCH_REPAIR	KEGG_MISMATCH_REPAIR	23	0.780917517546372	2.00944815040976	1.40582035079197e-07	2.96941622296779e-06	2.247396259388e-06	3796	tags=87%, list=20%, signal=70%	MSH2/RFC2/RFC5/RFC4/POLD1/LIG1/EXO1/PCNA/RPA3/RFC3/MSH6/RPA1/POLD3/RPA2/POLD2/PMS2/RFC1/RPA4/SSBP1/MLH1
WP_NUCLEOTIDE_EXCISION_REPAIR_IN_XERODERMA_PIGMENTOSUM	WP_NUCLEOTIDE_EXCISION_REPAIR_IN_XERODERMA_PIGMENTOSUM	WP_NUCLEOTIDE_EXCISION_REPAIR_IN_XERODERMA_PIGMENTOSUM	58	0.638145518599617	1.81836442822497	1.57654181372869e-07	3.30623340364816e-06	2.50231561562501e-06	2834	tags=52%, list=15%, signal=44%	RAD18/POLE/RFC2/RFC5/RFC4/BRCA1/POLD1/LIG1/PCNA/XRCC1/RPA3/RFC3/POLE2/GPS1/HMGN1/RPA1/POLE3/POLD3/LIG3/RPA2/RAD23A/RAD23B/POLD2/ERCC2/ERCC3/CETN2/CUL4A/PARP1/DDB1/RFC1
BIOCARTA_EICOSANOID_PATHWAY	BIOCARTA_EICOSANOID_PATHWAY	BIOCARTA_EICOSANOID_PATHWAY	22	-0.702946356244301	-3.12359542534706	1.62402986712623e-07	3.38166786516498e-06	2.55940802501193e-06	3564	tags=73%, list=19%, signal=59%	PLCB1/CYSLTR2/PTGER4/ALOX5/PTGFR/ALOX5AP/PTGIS/TBXAS1/PTGS2/PTGER2/PTGS1/CYSLTR1/EPHX1/PLA2G4A/HPGDS/EPHX2
REACTOME_SUMOYLATION_OF_RNA_BINDING_PROTEINS	REACTOME_SUMOYLATION_OF_RNA_BINDING_PROTEINS	REACTOME_SUMOYLATION_OF_RNA_BINDING_PROTEINS	45	0.673782577229973	1.87305401621206	1.75995447778166e-07	3.63889179349786e-06	2.75408739999784e-06	4694	tags=78%, list=25%, signal=59%	NUP85/NDC1/NUP62/SEC13/NUP155/NUP210/NUP107/CBX2/NUP188/NUP205/CBX8/SEH1L/NUP37/NUP160/NUP214/RAE1/NUP153/HNRNPK/SUMO2/POM121C/NUP88/NUP93/NUP54/POM121/NUP50/NUP43/NOP58/SUMO1/NUP35/HNRNPC/NUP133/CBX4/TPR/PCGF2/PHC1
KEGG_HOMOLOGOUS_RECOMBINATION	KEGG_HOMOLOGOUS_RECOMBINATION	KEGG_HOMOLOGOUS_RECOMBINATION	26	0.764040493346768	1.99736672876063	1.77974946679557e-07	3.6540870171411e-06	2.765587872216e-06	3546	tags=81%, list=19%, signal=66%	RAD54L/XRCC2/BLM/RAD51/EME1/POLD1/BRCA2/RPA3/TOP3A/RAD51C/RPA1/POLD3/RAD51D/RAD54B/RPA2/POLD2/XRCC3/MUS81/RPA4/SSBP1/NBN
BIOCARTA_ATRBRCA_PATHWAY	BIOCARTA_ATRBRCA_PATHWAY	BIOCARTA_ATRBRCA_PATHWAY	20	0.795294762680662	1.9986200569628	1.83701026352429e-07	3.74545981507452e-06	2.83474317711972e-06	1239	tags=65%, list=6%, signal=61%	FANCD2/RAD51/FANCA/CHEK1/BRCA1/BRCA2/RAD1/CHEK2/FANCC/FANCG/RAD9A/HUS1/FANCE
REACTOME_RESOLUTION_OF_AP_SITES_VIA_THE_MULTIPLE_NUCLEOTIDE_PATCH_REPLACEMENT_PATHWAY	REACTOME_RESOLUTION_OF_AP_SITES_VIA_THE_MULTIPLE_NUCLEOTIDE_PATCH_REPLACEMENT_PATHWAY	REACTOME_RESOLUTION_OF_AP_SITES_VIA_THE_MULTIPLE_NUCLEOTIDE_PATCH_REPLACEMENT_PATHWAY	24	0.770516962861896	2.00023768576396	1.86986316905941e-07	3.78615052714375e-06	2.86553985472553e-06	2834	tags=83%, list=15%, signal=71%	FEN1/POLE/RFC2/RFC5/RFC4/POLD1/LIG1/PCNA/RPA3/RFC3/POLE2/RPA1/PARP2/POLE3/POLD3/RPA2/POLD2/PARP1/PARG/RFC1
REACTOME_G0_AND_EARLY_G1	REACTOME_G0_AND_EARLY_G1	REACTOME_G0_AND_EARLY_G1	27	0.761936260927651	1.99792463525122	1.97390169393916e-07	3.96943518726395e-06	3.00425845414964e-06	1881	tags=63%, list=10%, signal=57%	CCNE1/E2F1/CDC6/CDC25A/MYBL2/CDK2/TOP2A/CDK1/CCNE2/PCNA/CCNA2/LIN9/RBL1/TFDP1/LIN54/RBBP4/LIN37
REACTOME_POLYMERASE_SWITCHING	REACTOME_POLYMERASE_SWITCHING	REACTOME_POLYMERASE_SWITCHING	14	0.859751718943754	2.02521720534643	2.09621240022583e-07	4.15843216693448e-06	3.14730041029639e-06	1496	tags=86%, list=8%, signal=79%	RFC2/RFC5/RFC4/POLD1/PCNA/PRIM1/PRIM2/RFC3/POLA1/POLA2/POLD3/POLD2
REACTOME_REGULATION_OF_RUNX3_EXPRESSION_AND_ACTIVITY	REACTOME_REGULATION_OF_RUNX3_EXPRESSION_AND_ACTIVITY	REACTOME_REGULATION_OF_RUNX3_EXPRESSION_AND_ACTIVITY	54	0.644081065800119	1.82228230450611	2.08650714509992e-07	4.15843216693448e-06	3.14730041029639e-06	4261	tags=63%, list=22%, signal=49%	PSMD3/PSMC4/PSMD11/PSMD8/PSMB4/CDKN2A/PSMC2/PSMB2/PSMD4/PSMD2/PSMD12/PSME3/PSMB7/PSMA7/PSMB5/PSMC3/PSMD14/PSMB3/PSMA5/PSMB6/PSMD13/PSMD6/PSMD10/SMURF2/PSMD7/PSMC6/CBFB/PSMC1/SMURF1/PSMD5/PSMA4/PSMC5/PSMA3/PSMD9
REACTOME_UCH_PROTEINASES	REACTOME_UCH_PROTEINASES	REACTOME_UCH_PROTEINASES	84	0.588636693662714	1.71562415771527	2.14145482813715e-07	4.219672064034e-06	3.19364969424056e-06	4267	tags=55%, list=22%, signal=43%	PSMD3/PSMC4/PSMD11/PSMD8/ACTL6A/PSMB4/PSMC2/RUVBL1/FOXK2/PSMB2/PSMD4/PSMD2/HCFC1/PSMD12/PSME3/PSMB7/PSMA7/ADRM1/PSMB5/ACTR5/PSMC3/PSMD14/ASXL1/KDM1B/PSMB3/BARD1/PSMA5/UCHL5/PSMB6/PSMD13/PSMD6/PSMD10/MCRS1/INO80E/TFPT/PSMD7/PSMC6/PSMC1/PSMD5/PSME4/PSMA4/NFRKB/PSMC5/PSMA3/PSMD9/YY1
REACTOME_E2F_MEDIATED_REGULATION_OF_DNA_REPLICATION	REACTOME_E2F_MEDIATED_REGULATION_OF_DNA_REPLICATION	REACTOME_E2F_MEDIATED_REGULATION_OF_DNA_REPLICATION	22	0.777465426626117	1.98132196675594	2.27248543415909e-07	4.41855446006033e-06	3.34417340642025e-06	711	tags=59%, list=4%, signal=57%	E2F1/ORC6/ORC1/CDK1/MCM8/PRIM1/PRIM2/CCNB1/PPP2R3B/POLA1/PPP2R1B/POLA2/TFDP1
REACTOME_HEDGEHOG_LIGAND_BIOGENESIS	REACTOME_HEDGEHOG_LIGAND_BIOGENESIS	REACTOME_HEDGEHOG_LIGAND_BIOGENESIS	64	0.615050994722534	1.76879807506075	2.27093686343357e-07	4.41855446006033e-06	3.34417340642025e-06	4261	tags=58%, list=22%, signal=45%	PSMD3/PSMC4/PSMD11/PSMD8/PSMB4/PSMC2/PSMB2/PSMD4/PSMD2/P4HB/PSMD12/PSME3/PSMB7/PSMA7/PSMB5/PSMC3/PSMD14/SYVN1/PSMB3/PSMA5/PSMB6/PSMD13/PSMD6/PSMD10/VCP/PSMD7/PSMC6/ERLEC1/ADAM17/PSMC1/PSMD5/DISP2/PSME4/PSMA4/PSMC5/PSMA3/PSMD9
REACTOME_BETA_CATENIN_INDEPENDENT_WNT_SIGNALING	REACTOME_BETA_CATENIN_INDEPENDENT_WNT_SIGNALING	REACTOME_BETA_CATENIN_INDEPENDENT_WNT_SIGNALING	145	0.527948254996332	1.57881066453498	2.30876091311613e-07	4.45955397428221e-06	3.37520380026881e-06	4748	tags=44%, list=25%, signal=33%	PSMD3/PSMC4/PSMD11/PSMD8/PSMB4/PSMC2/RAC3/PSMB2/PSMD4/PSMD2/PSMD12/NLK/PSME3/PSMB7/PSMA7/AP2A1/PSMB5/PSMC3/PSMD14/GNG4/DVL2/PPP3R1/DVL3/AP2S1/PSMB3/SCRIB/GNB1/PSMA5/PSMB6/AGO1/AGO2/PSMD13/PSMD6/ARRB2/PSMD10/FZD2/PARD6A/DVL1/SMURF2/ITPR3/PSMD7/PSMC6/KRAS/CLTC/GNB3/GNG5/CLTA/PSMC1/SMURF1/GNG13/PSMD5/GNB2/MOV10/PSME4/PSMA4/PSMC5/PSMA3/GNG3/PSMD9/FZD5/TCF7/PLCB3/RHOA/PSMA6
REACTOME_ASPARAGINE_N_LINKED_GLYCOSYLATION	REACTOME_ASPARAGINE_N_LINKED_GLYCOSYLATION	REACTOME_ASPARAGINE_N_LINKED_GLYCOSYLATION	300	0.46648629411561	1.43315010492854	2.39348374952859e-07	4.59298580955291e-06	3.47619139680417e-06	5774	tags=48%, list=30%, signal=34%	B4GALT3/PREB/RPN1/SEC13/DOLPP1/KDELR2/MOGS/TUBA1B/YKT6/DDOST/RPN2/TFG/DPM1/DOLK/GANAB/GFPT1/COPG1/NAGK/NEU1/TUBA1C/ALG3/COPA/CALR/ARFGAP1/CNIH2/ALG6/DPM2/COPB2/RFT1/TRAPPC10/ALG10/STT3A/RAD23B/NANP/TMED2/SYVN1/PMM1/SEC16A/DYNLL2/TUBB4B/GOLGA2/KDELR3/SEC22A/DYNC1LI1/GMPPB/PPP6R1/GNPNAT1/PRKCSH/GOSR2/PGM3/ALG8/EDEM2/MAN1B1/DPAGT1/SPTBN2/STX5/SEC22B/TRAPPC3/KDELR1/COG1/NGLY1/ANKRD28/EDEM1/VCP/MAN2A2…
REACTOME_ANTIGEN_PROCESSING_UBIQUITINATION_PROTEASOME_DEGRADATION	REACTOME_ANTIGEN_PROCESSING_UBIQUITINATION_PROTEASOME_DEGRADATION	REACTOME_ANTIGEN_PROCESSING_UBIQUITINATION_PROTEASOME_DEGRADATION	301	0.465660251373007	1.43093855295589	2.69001424552024e-07	5.12849469145937e-06	3.88149013827288e-06	5984	tags=48%, list=31%, signal=33%	TRAIP/UBE2C/CCNF/CDC20/SKP2/PSMD3/UBE2S/PSMC4/PSMD11/PSMD8/PSMB4/PSMC2/THOP1/PSMB2/PSMD4/PSMD2/LRR1/PSMD12/UBE2Q1/UBE2O/ASB6/PSME3/UBE2A/TRIM37/UBE2J2/PSMB7/PSMA7/FBXW9/ANAPC2/RNF34/CUL2/RNF220/PSMB5/PSMC3/PSMD14/HECTD3/FBXL18/ANAPC11/CDC34/UBE2M/GLMN/VHL/ANAPC5/HUWE1/PSMB3/UBA1/ATG7/CDC23/TPP2/PSMA5/PSMB6/CUL1/ANAPC1/PSMD13/PSMD6/PSMD10/FBXO41/UBAC1/NPEPPS/UBE2R2/CDC27/SMURF2/UBE2G1/RNF4/PSMD7/T…
REACTOME_SUMOYLATION_OF_UBIQUITINYLATION_PROTEINS	REACTOME_SUMOYLATION_OF_UBIQUITINYLATION_PROTEINS	REACTOME_SUMOYLATION_OF_UBIQUITINYLATION_PROTEINS	37	0.693298759935732	1.88509101725319	2.82267491556987e-07	5.34669261426653e-06	4.04663276520746e-06	4624	tags=78%, list=24%, signal=60%	NUP85/NDC1/NUP62/SEC13/NUP155/NUP210/NUP107/NUP188/NUP205/PIAS4/SEH1L/NUP37/NUP160/NUP214/RAE1/NUP153/POM121C/NUP88/NUP93/VHL/NUP54/POM121/NUP50/NUP43/SUMO1/NUP35/TRIM27/NUP133/TPR
REACTOME_CROSS_PRESENTATION_OF_SOLUBLE_EXOGENOUS_ANTIGENS_ENDOSOMES	REACTOME_CROSS_PRESENTATION_OF_SOLUBLE_EXOGENOUS_ANTIGENS_ENDOSOMES	REACTOME_CROSS_PRESENTATION_OF_SOLUBLE_EXOGENOUS_ANTIGENS_ENDOSOMES	48	0.654954354715742	1.83649843711562	2.87670354212211e-07	5.41410358953239e-06	4.09765261634263e-06	4261	tags=65%, list=22%, signal=50%	PSMD3/PSMC4/PSMD11/PSMD8/PSMB4/PSMC2/PSMB2/PSMD4/PSMD2/PSMD12/PSME3/PSMB7/PSMA7/PSMB5/PSMC3/PSMD14/PSMB3/PSMA5/PSMB6/PSMD13/PSMD6/PSMD10/PSMD7/PSMC6/PSMC1/PSMD5/PSME4/PSMA4/PSMC5/PSMA3/PSMD9
KEGG_MEDICUS_VARIANT_MUTATION_CAUSED_ABERRANT_SOD1_TO_26S_PROTEASOME_MEDIATED_PROTEIN_DEGRADATION	KEGG_MEDICUS_VARIANT_MUTATION_CAUSED_ABERRANT_SOD1_TO_26S_PROTEASOME_MEDIATED_PROTEIN_DEGRADATION	KEGG_MEDICUS_VARIANT_MUTATION_CAUSED_ABERRANT_SOD1_TO_26S_PROTEASOME_MEDIATED_PROTEIN_DEGRADATION	40	0.680195597070426	1.86286606890361	2.98292305454764e-07	5.5782561071031e-06	4.22189109497155e-06	4261	tags=75%, list=22%, signal=58%	PSMD3/PSMC4/PSMD11/PSMD8/PSMB4/PSMC2/PSMB2/PSMD4/PSMD2/PSMD12/PSMB7/PSMA7/ADRM1/PSMB5/PSMC3/PSMD14/PSMB3/PSMA5/PSMB6/PSMD13/PSMD6/PSMD7/DERL1/PSMC6/PSMC1/SOD1/PSMA4/PSMC5/PSMA3/PSMD9
REACTOME_METABOLISM_OF_POLYAMINES	REACTOME_METABOLISM_OF_POLYAMINES	REACTOME_METABOLISM_OF_POLYAMINES	58	0.632895854342733	1.80340576681215	3.04105915095943e-07	5.61544004227477e-06	4.25003367605121e-06	4261	tags=60%, list=22%, signal=47%	PSMD3/PSMC4/PSMD11/PSMD8/SMS/PSMB4/PSMC2/PSMB2/PSMD4/AGMAT/PSMD2/PSMD12/PSME3/PSMB7/PSMA7/PSMB5/PSMC3/PSMD14/SRM/PSMB3/PSMA5/PSMB6/PSMD13/PSMD6/PSMD10/OAZ3/PSMD7/PSMC6/PSMC1/PSMD5/PSME4/PSMA4/PSMC5/PSMA3/PSMD9
REACTOME_GOLGI_TO_ER_RETROGRADE_TRANSPORT	REACTOME_GOLGI_TO_ER_RETROGRADE_TRANSPORT	REACTOME_GOLGI_TO_ER_RETROGRADE_TRANSPORT	131	0.540911523730798	1.61223555758632	3.02890706644011e-07	5.61544004227477e-06	4.25003367605121e-06	4899	tags=52%, list=26%, signal=39%	KIF15/KIF18B/KIF2C/KIF22/KIF4A/KIFC1/KIF23/RACGAP1/KIF18A/CENPE/KIF11/KIF20A/KDELR2/TUBA1B/KIF20B/COPG1/KIF3C/ZW10/TUBA1C/PAFAH1B3/COPA/ARFGAP1/COPB2/SURF4/TMED2/KIF27/DYNLL2/TUBB4B/KDELR3/DYNC1LI1/KLC3/SEC22B/KDELR1/RINT1/KLC2/KIF21B/ARF5/ARF1/RAB1A/COPG2/COPE/TUBB2B/KIF3B/TUBB2A/ARCN1/COPZ1/ARF4/BNIP1/KIF4B/DYNLL1/AGPAT3/ARFGAP2/DCTN3/TMED9/KIF2A/COPB1/KIF1B/RAB6B/KIF9/TUBB4A/KIFAP3/RAB1B/BICD1…
WP_CILIARY_LANDSCAPE	WP_CILIARY_LANDSCAPE	WP_CILIARY_LANDSCAPE	203	0.498585346294752	1.51049488478456	3.1136303774356e-07	5.71351174259433e-06	4.32425903076747e-06	6846	tags=58%, list=36%, signal=37%	MSH2/MCM10/MCM7/ZMYND19/MCM2/PSMC4/MCM8/IQGAP3/MCM4/MCM6/PSMD8/MCM3/CNOT10/SNRPB2/EXOSC2/MCM5/EFTUD2/HTRA2/RBM14/LSM4/PSMD12/SMC4/IQCB1/EXOSC9/RAB8A/IFT122/APMAP/IFT52/DYNLL2/DYNC1LI1/IFT20/GLA/IFT22/NUP88/NUDC/DVL3/RANBP9/GDI1/GID8/SSNA1/HDAC2/AFG3L2/PSMD13/AAR2/CEP97/LRPPRC/TFAP2C/GLB1/TIPRL/PSMD7/POM121/IFT81/PSMC6/MKS1/DCAF7/ARHGDIA/VAPB/COPS3/TMED1/RMND5A/RAB14/CD2BP2/UBE2D2/ZYG11B/DYNLL1/CO…
WP_ATM_SIGNALING	WP_ATM_SIGNALING	WP_ATM_SIGNALING	38	0.682833658877245	1.86389325813261	3.28668300423947e-07	5.99360329220316e-06	4.53624571556033e-06	1578	tags=42%, list=8%, signal=39%	CCNE1/CDC25A/CDC25C/FANCD2/CDK2/RAD51/CHEK1/BRCA1/CDK1/CCNB1/CHEK2/MDC1/CASP2/SMC1A/RAD9A/PIDD1
REACTOME_ANTIVIRAL_MECHANISM_BY_IFN_STIMULATED_GENES	REACTOME_ANTIVIRAL_MECHANISM_BY_IFN_STIMULATED_GENES	REACTOME_ANTIVIRAL_MECHANISM_BY_IFN_STIMULATED_GENES	140	0.523217661421998	1.56383434438136	3.45252395105243e-07	6.2571668643765e-06	4.73572323630389e-06	4791	tags=50%, list=25%, signal=38%	KPNA2/ILF2/FANCA/FANCB/NUP85/CDK1/NDC1/NUP62/SEC13/NUP155/NUP210/NUP107/FANCC/TUBA1B/ILF3/PPP2R1B/NUP188/NUP205/FANCG/EIF4A3/EIF2S2/TUBA1C/FANCL/SEH1L/NUP37/DHX9/KPNB1/FANCE/NUP160/NUP214/RAE1/NUP153/POM121C/ADAR/TUBB4B/NUP88/NUP93/PLCG1/MAPK3/EIF4G1/FANCM/NUP54/USP18/PPM1B/POM121/TUBB2B/EIF2AK2/TUBB2A/NUP50/ABCE1/NUP43/TRIM25/UBE2E1/IKBKG/DUS2/KPNA1/PIN1/SUMO1/UBE2N/NUP35/PPP2R1A/NUP133/TUBB4A/T…
REACTOME_DEFECTIVE_CFTR_CAUSES_CYSTIC_FIBROSIS	REACTOME_DEFECTIVE_CFTR_CAUSES_CYSTIC_FIBROSIS	REACTOME_DEFECTIVE_CFTR_CAUSES_CYSTIC_FIBROSIS	60	0.623631282480883	1.78211707657613	3.76032588546167e-07	6.77320049062298e-06	5.12628217256027e-06	4261	tags=58%, list=22%, signal=45%	PSMD3/PSMC4/PSMD11/PSMD8/PSMB4/PSMC2/PSMB2/PSMD4/PSMD2/PSMD12/PSME3/PSMB7/PSMA7/PSMB5/PSMC3/PSMD14/PSMB3/PSMA5/PSMB6/PSMD13/PSMD6/PSMD10/VCP/PSMD7/RNF5/DERL1/PSMC6/ERLEC1/PSMC1/PSMD5/PSME4/PSMA4/PSMC5/PSMA3/PSMD9
REACTOME_REGULATION_OF_GLUCOKINASE_BY_GLUCOKINASE_REGULATORY_PROTEIN	REACTOME_REGULATION_OF_GLUCOKINASE_BY_GLUCOKINASE_REGULATORY_PROTEIN	REACTOME_REGULATION_OF_GLUCOKINASE_BY_GLUCOKINASE_REGULATORY_PROTEIN	30	0.724157285022023	1.92706030056165	3.82548953485295e-07	6.80705289353228e-06	5.15190329063769e-06	3136	tags=77%, list=16%, signal=64%	NUP85/NDC1/NUP62/SEC13/NUP155/NUP210/NUP107/NUP188/NUP205/SEH1L/NUP37/NUP160/NUP214/RAE1/NUP153/POM121C/NUP88/NUP93/NUP54/POM121/NUP50/GCKR/NUP43
KEGG_BASE_EXCISION_REPAIR	KEGG_BASE_EXCISION_REPAIR	KEGG_BASE_EXCISION_REPAIR	33	0.711020658943809	1.91377042056042	3.8099545519703e-07	6.80705289353228e-06	5.15190329063769e-06	2556	tags=64%, list=13%, signal=55%	FEN1/POLE/POLD1/LIG1/PCNA/XRCC1/POLE2/UNG/APEX2/NEIL3/OGG1/PARP2/POLE3/POLD3/MBD4/LIG3/POLD2/TDG/HMGB1/PARP1/MUTYH
KEGG_MEDICUS_PATHOGEN_EBV_EBNA3C_TO_P27_CELL_CYCLE_G1_S_N00264	KEGG_MEDICUS_PATHOGEN_EBV_EBNA3C_TO_P27_CELL_CYCLE_G1_S_N00264	KEGG_MEDICUS_PATHOGEN_EBV_EBNA3C_TO_P27_CELL_CYCLE_G1_S_N00264	11	0.890313270370107	2.01374155680653	4.03076592154644e-07	7.12911370220504e-06	5.39565431856978e-06	258	tags=73%, list=1%, signal=72%	CCNE1/E2F1/CDK2/SKP2/CCNE2/E2F2/CCNA2/E2F3
REACTOME_INITIAL_TRIGGERING_OF_COMPLEMENT	REACTOME_INITIAL_TRIGGERING_OF_COMPLEMENT	REACTOME_INITIAL_TRIGGERING_OF_COMPLEMENT	22	-0.685456751196939	-3.04587903940696	4.15140212942041e-07	7.29851296525649e-06	5.52386378519161e-06	3117	tags=50%, list=16%, signal=42%	FCN1/MASP1/FCN2/C4B/C4A/C1R/COLEC11/COLEC10/C1S/C3/CFD
REACTOME_TRANSCRIPTIONAL_REGULATION_BY_SMALL_RNAS	REACTOME_TRANSCRIPTIONAL_REGULATION_BY_SMALL_RNAS	REACTOME_TRANSCRIPTIONAL_REGULATION_BY_SMALL_RNAS	45	0.666360521232097	1.85242137852569	4.26617888100962e-07	7.41153916842854e-06	5.60940742311511e-06	4867	tags=82%, list=25%, signal=61%	NUP85/NDC1/NUP62/SEC13/NUP155/NUP210/NUP107/POLR2K/NUP188/NUP205/POLR2G/POLR2H/SEH1L/POLR2D/NUP37/NUP160/NUP214/RAE1/NUP153/POM121C/NUP88/NUP93/RAN/POLR2I/NUP54/AGO1/AGO2/POLR2F/POM121/NUP50/NUP43/POLR2E/NUP35/POLR2J/NUP133/TPR/POLR2B
REACTOME_PCP_CE_PATHWAY	REACTOME_PCP_CE_PATHWAY	REACTOME_PCP_CE_PATHWAY	91	0.569023167873663	1.66405713216544	4.26165508996739e-07	7.41153916842854e-06	5.60940742311511e-06	4271	tags=51%, list=22%, signal=39%	PSMD3/PSMC4/PSMD11/PSMD8/PSMB4/PSMC2/RAC3/PSMB2/PSMD4/PSMD2/PSMD12/PSME3/PSMB7/PSMA7/AP2A1/PSMB5/PSMC3/PSMD14/DVL2/DVL3/AP2S1/PSMB3/SCRIB/PSMA5/PSMB6/PSMD13/PSMD6/ARRB2/PSMD10/FZD2/PARD6A/DVL1/SMURF2/PSMD7/PSMC6/CLTC/CLTA/PSMC1/SMURF1/PSMD5/PSME4/PSMA4/PSMC5/PSMA3/PSMD9/FZD5
REACTOME_SUMOYLATION_OF_SUMOYLATION_PROTEINS	REACTOME_SUMOYLATION_OF_SUMOYLATION_PROTEINS	REACTOME_SUMOYLATION_OF_SUMOYLATION_PROTEINS	33	0.709720220128489	1.91027018282864	4.36960331989595e-07	7.52249810912763e-06	5.69338645789776e-06	4839	tags=88%, list=25%, signal=66%	NUP85/NDC1/NUP62/SEC13/NUP155/NUP210/NUP107/NUP188/NUP205/PIAS4/SEH1L/NUP37/NUP160/NUP214/RAE1/NUP153/SUMO2/POM121C/NUP88/NUP93/NUP54/POM121/NUP50/NUP43/SUMO1/NUP35/NUP133/TPR/TOPORS
REACTOME_NEGATIVE_REGULATION_OF_NOTCH4_SIGNALING	REACTOME_NEGATIVE_REGULATION_OF_NOTCH4_SIGNALING	REACTOME_NEGATIVE_REGULATION_OF_NOTCH4_SIGNALING	53	0.637802068083685	1.80177633392677	4.40691306120556e-07	7.52249810912763e-06	5.69338645789776e-06	4261	tags=62%, list=22%, signal=49%	PSMD3/PSMC4/PSMD11/PSMD8/PSMB4/TACC3/PSMC2/PSMB2/PSMD4/PSMD2/PSMD12/PSME3/PSMB7/PSMA7/PSMB5/PSMC3/PSMD14/PSMB3/PSMA5/PSMB6/CUL1/PSMD13/PSMD6/PSMD10/YWHAZ/PSMD7/PSMC6/PSMC1/PSMD5/PSMA4/PSMC5/PSMA3/PSMD9
REACTOME_DEGRADATION_OF_GLI1_BY_THE_PROTEASOME	REACTOME_DEGRADATION_OF_GLI1_BY_THE_PROTEASOME	REACTOME_DEGRADATION_OF_GLI1_BY_THE_PROTEASOME	59	0.624407831317168	1.78289233971271	4.39808157210495e-07	7.52249810912763e-06	5.69338645789776e-06	4261	tags=58%, list=22%, signal=45%	PSMD3/PSMC4/PSMD11/PSMD8/PSMB4/PSMC2/PSMB2/PSMD4/PSMD2/PSMD12/PSME3/PSMB7/PSMA7/PSMB5/PSMC3/PSMD14/PSMB3/PSMA5/PSMB6/CUL1/PRKACA/PSMD13/PSMD6/PSMD10/PSMD7/ITCH/PSMC6/PSMC1/PSMD5/PSME4/PSMA4/PSMC5/PSMA3/PSMD9
REACTOME_GLUCOSE_METABOLISM	REACTOME_GLUCOSE_METABOLISM	REACTOME_GLUCOSE_METABOLISM	81	0.586158267281488	1.7027522385365	4.47899059041268e-07	7.60133894419169e-06	5.75305697375185e-06	4624	tags=56%, list=24%, signal=42%	NUP85/NDC1/NUP62/SEC13/NUP155/NUP210/NUP107/PPP2R1B/NUP188/NUP205/SLC37A4/PFKFB4/SEH1L/PGP/NUP37/NUP160/NUP214/RAE1/NUP153/POM121C/NUP88/NUP93/SLC37A1/PRKACA/PPP2R5D/NUP54/PCK2/POM121/NUP50/GCKR/TPI1/ADPGK/G6PC3/NUP43/PFKL/PFKFB2/ENO3/PC/GPI/PFKFB1/NUP35/ENO1/PPP2R1A/NUP133/TPR
REACTOME_HCMV_INFECTION	REACTOME_HCMV_INFECTION	REACTOME_HCMV_INFECTION	95	0.565495854098373	1.65811787573711	4.90064323917018e-07	8.26913135069175e-06	6.25847421529839e-06	3638	tags=47%, list=19%, signal=39%	EZH2/NUP85/NDC1/NUP62/SEC13/NUP155/NUP210/RBBP7/NUP107/SUZ12/CBX1/TUBA1B/ELK1/NUP188/NUP205/TRIM28/TUBA1C/SEH1L/NUP37/NUP160/NUP214/RAE1/NUP153/RBBP4/HNRNPK/VPS37C/POM121C/VPS25/DYNLL2/TUBB4B/DYNC1LI1/CHMP4B/NUP88/NUP93/DAXX/EED/NUP54/POM121/TUBB2B/TUBB2A/NUP50/NUP43/SNF8/CHMP1A/DYNLL1
KEGG_MEDICUS_VARIANT_MUTATION_CAUSED_ABERRANT_HTT_TO_26S_PROTEASOME_MEDIATED_PROTEIN_DEGRADATION	KEGG_MEDICUS_VARIANT_MUTATION_CAUSED_ABERRANT_HTT_TO_26S_PROTEASOME_MEDIATED_PROTEIN_DEGRADATION	KEGG_MEDICUS_VARIANT_MUTATION_CAUSED_ABERRANT_HTT_TO_26S_PROTEASOME_MEDIATED_PROTEIN_DEGRADATION	35	0.694978935122668	1.87381531609491	4.99555885746195e-07	8.35074012125804e-06	6.32023963716324e-06	5825	tags=97%, list=30%, signal=68%	PSMD3/PSMC4/PSMD11/PSMD8/PSMB4/PSMC2/PSMB2/PSMD4/PSMD2/PSMD12/PSMB7/PSMA7/ADRM1/PSMB5/PSMC3/PSMD14/PSMB3/PSMA5/PSMB6/PSMD13/PSMD6/PSMD7/PSMC6/PSMC1/PSMA4/PSMC5/PSMA3/PSMD9/PSMA6/PSMD1/PSMA2/PSMA1/HTT/PSMB1
REACTOME_SUMOYLATION_OF_CHROMATIN_ORGANIZATION_PROTEINS	REACTOME_SUMOYLATION_OF_CHROMATIN_ORGANIZATION_PROTEINS	REACTOME_SUMOYLATION_OF_CHROMATIN_ORGANIZATION_PROTEINS	55	0.629726352382388	1.78547456465958	5.00589326069964e-07	8.35074012125804e-06	6.32023963716324e-06	6056	tags=76%, list=32%, signal=52%	NUP85/NDC1/NUP62/SEC13/NUP155/NUP210/NUP107/CBX2/SUZ12/NUP188/NUP205/CBX8/SEH1L/NUP37/NUP160/NUP214/RAE1/NUP153/SUMO2/POM121C/NUP88/NUP93/SUMO3/HDAC2/NUP54/POM121/NUP50/NUP43/HDAC1/SUMO1/NUP35/NUP133/CBX4/TPR/PCGF2/PHC1/RNF2/CBX5/NUP98/PHC2/BMI1/AAAS
REACTOME_SOMITOGENESIS	REACTOME_SOMITOGENESIS	REACTOME_SOMITOGENESIS	54	0.635071044543296	1.79679047875412	5.09146201969878e-07	8.44549858182802e-06	6.39195737352609e-06	4261	tags=61%, list=22%, signal=48%	PSMD3/PSMC4/PSMD11/PSMD8/PSMB4/PSMC2/PSMB2/PSMD4/PSMD2/PSMD12/PSME3/PSMB7/PSMA7/PSMB5/PSMC3/PSMD14/PSMB3/PSMA5/PSMB6/PSMD13/PSMD6/PSMD10/DLL3/PSMD7/PSMC6/MESP2/PSMC1/HES7/PSMD5/PSMA4/PSMC5/PSMA3/PSMD9
KEGG_MEDICUS_REFERENCE_ORGANIZATION_OF_THE_OUTER_KINETOCHORE	KEGG_MEDICUS_REFERENCE_ORGANIZATION_OF_THE_OUTER_KINETOCHORE	KEGG_MEDICUS_REFERENCE_ORGANIZATION_OF_THE_OUTER_KINETOCHORE	16	0.819728698582273	1.99179045835521	5.52323418235468e-07	9.11023346033333e-06	6.89506053160894e-06	909	tags=69%, list=5%, signal=66%	CDCA8/DSN1/NUF2/ZWINT/NDC80/AURKB/BIRC5/SPC25/INCENP/SPC24/CENPW
REACTOME_DEUBIQUITINATION	REACTOME_DEUBIQUITINATION	REACTOME_DEUBIQUITINATION	238	0.480735587145577	1.4651640813188	5.74716196932945e-07	9.42662991170462e-06	7.13452450294295e-06	5890	tags=49%, list=31%, signal=34%	CDC25A/CLSPN/CDC20/SKP2/BRCA1/PSMD3/CDK1/PSMC4/PSMD11/CCNA2/PSMD8/ACTL6A/PSMB4/TRAF2/USP14/PSMC2/RUVBL1/FOXK2/PSMB2/PSMD4/PSMD2/HCFC1/RCE1/PSMD12/PSME3/HGS/PSMB7/PSMA7/USP42/RIPK2/RAD23A/ADRM1/BRCC3/RAD23B/PTRH2/PSMB5/ACTR5/TRRAP/PSMC3/PSMD14/USP21/ASXL1/KDM1B/PSMB3/BARD1/PSMA5/AXIN1/UCHL5/BABAM1/PSMB6/USP18/PSMD13/PSMD6/ARRB2/PSMD10/VCP/STAMBP/USP5/CCP110/STAM/MCRS1/SMURF2/INO80E/TFPT/PSMD7/VDAC…
KEGG_MEDICUS_VARIANT_MUTATION_CAUSED_ABERRANT_ABETA_TO_26S_PROTEASOME_MEDIATED_PROTEIN_DEGRADATION	KEGG_MEDICUS_VARIANT_MUTATION_CAUSED_ABERRANT_ABETA_TO_26S_PROTEASOME_MEDIATED_PROTEIN_DEGRADATION	KEGG_MEDICUS_VARIANT_MUTATION_CAUSED_ABERRANT_ABETA_TO_26S_PROTEASOME_MEDIATED_PROTEIN_DEGRADATION	35	0.690835277243427	1.86264310754818	7.08061687213893e-07	1.15492728536666e-05	8.74104223221361e-06	5825	tags=94%, list=30%, signal=66%	PSMD3/PSMC4/PSMD11/PSMD8/PSMB4/PSMC2/PSMB2/PSMD4/PSMD2/PSMD12/PSMB7/PSMA7/ADRM1/PSMB5/PSMC3/PSMD14/PSMB3/PSMA5/PSMB6/PSMD13/PSMD6/PSMD7/PSMC6/PSMC1/PSMA4/PSMC5/PSMA3/PSMD9/PSMA6/PSMD1/PSMA2/PSMA1/PSMB1
WP_BASE_EXCISION_REPAIR	WP_BASE_EXCISION_REPAIR	WP_BASE_EXCISION_REPAIR	31	0.717179472690071	1.91288833804527	7.18213700460363e-07	1.16501404671361e-05	8.81738366776288e-06	2556	tags=68%, list=13%, signal=59%	FEN1/POLE/POLD1/LIG1/PCNA/XRCC1/POLE2/UNG/APEX2/NEIL3/OGG1/PARP2/POLE3/POLD3/MBD4/LIG3/POLD2/TDG/HMGB1/PARP1/MUTYH
KEGG_MEDICUS_REFERENCE_26S_PROTEASOME_MEDIATED_PROTEIN_DEGRADATION	KEGG_MEDICUS_REFERENCE_26S_PROTEASOME_MEDIATED_PROTEIN_DEGRADATION	KEGG_MEDICUS_REFERENCE_26S_PROTEASOME_MEDIATED_PROTEIN_DEGRADATION	38	0.675653179642681	1.84429310125476	7.7283701008076e-07	1.24673047340501e-05	9.4358526794707e-06	4261	tags=74%, list=22%, signal=57%	PSMD3/PSMC4/PSMD11/PSMD8/PSMB4/PSMC2/PSMB2/PSMD4/PSMD2/PSMD12/PSMB7/PSMA7/ADRM1/PSMB5/PSMC3/PSMD14/PSMB3/PSMA5/PSMB6/PSMD13/PSMD6/PSMD7/PSMC6/PSMC1/PSMA4/PSMC5/PSMA3/PSMD9
PID_AURORA_A_PATHWAY	PID_AURORA_A_PATHWAY	PID_AURORA_A_PATHWAY	31	0.715392568441457	1.90812223914181	7.87857850372573e-07	1.26401674792015e-05	9.56668347504459e-06	2251	tags=55%, list=12%, signal=48%	TPX2/CENPA/AURKA/AURKB/BIRC5/BRCA1/DLGAP5/TACC3/CKAP5/GIT1/AURKAIP1/ARHGEF7/CDC25B/RAN/PRKACA/PPP2R5D/GSK3B
WP_REGULATION_OF_SISTER_CHROMATID_SEPARATION_AT_THE_METAPHASEANAPHASE_TRANSITION	WP_REGULATION_OF_SISTER_CHROMATID_SEPARATION_AT_THE_METAPHASEANAPHASE_TRANSITION	WP_REGULATION_OF_SISTER_CHROMATID_SEPARATION_AT_THE_METAPHASEANAPHASE_TRANSITION	14	0.843308331837899	1.98648342936532	8.01014735580704e-07	1.27814090416573e-05	9.67358184674408e-06	1735	tags=79%, list=9%, signal=72%	ESPL1/BUB1/CDC20/MAD2L1/BUB1B/CENPE/PTTG1/SMC1A/RAD21/BUB3/SMC3
KEGG_MEDICUS_VARIANT_SCRAPIE_CONFORMATION_PRPSC_TO_26S_PROTEASOME_MEDIATED_PROTEIN_DEGRADATION	KEGG_MEDICUS_VARIANT_SCRAPIE_CONFORMATION_PRPSC_TO_26S_PROTEASOME_MEDIATED_PROTEIN_DEGRADATION	KEGG_MEDICUS_VARIANT_SCRAPIE_CONFORMATION_PRPSC_TO_26S_PROTEASOME_MEDIATED_PROTEIN_DEGRADATION	35	0.688686786278725	1.85685030567651	8.12314944787059e-07	1.28916577183503e-05	9.75702331974669e-06	5825	tags=94%, list=30%, signal=66%	PSMD3/PSMC4/PSMD11/PSMD8/PSMB4/PSMC2/PSMB2/PSMD4/PSMD2/PSMD12/PSMB7/PSMA7/ADRM1/PSMB5/PSMC3/PSMD14/PSMB3/PSMA5/PSMB6/PSMD13/PSMD6/PSMD7/PSMC6/PSMC1/PSMA4/PSMC5/PSMA3/PSMD9/PSMA6/PSMD1/PSMA2/PSMA1/PSMB1
REACTOME_DOWNSTREAM_SIGNALING_EVENTS_OF_B_CELL_RECEPTOR_BCR	REACTOME_DOWNSTREAM_SIGNALING_EVENTS_OF_B_CELL_RECEPTOR_BCR	REACTOME_DOWNSTREAM_SIGNALING_EVENTS_OF_B_CELL_RECEPTOR_BCR	80	0.582890193236337	1.69274608601179	8.40334854933967e-07	1.32646405058394e-05	1.00393145374398e-05	5859	tags=60%, list=31%, signal=42%	PSMD3/PSMC4/PSMD11/PSMD8/PSMB4/PSMC2/PSMB2/PSMD4/NFKBIB/PSMD2/PSMD12/PSME3/PSMB7/PSMA7/NRAS/PSMB5/PSMC3/PSMD14/PPP3R1/PSMB3/PSMA5/PSMB6/CUL1/PSMD13/PSMD6/PSMD10/PSMD7/PSMC6/KRAS/PPIA/PSMC1/IKBKG/PSMD5/PSME4/PSMA4/PSMC5/PSMA3/PSMD9/PSMA6/CHUK/PSMD1/PSMA2/PSMA1/FKBP1A/MALT1/RELA/PSMB1/NFATC3
KEGG_MEDICUS_VARIANT_MUTATION_INACTIVATED_VCP_TO_26S_PROTEASOME_MEDIATED_PROTEIN_DEGRADATION	KEGG_MEDICUS_VARIANT_MUTATION_INACTIVATED_VCP_TO_26S_PROTEASOME_MEDIATED_PROTEIN_DEGRADATION	KEGG_MEDICUS_VARIANT_MUTATION_INACTIVATED_VCP_TO_26S_PROTEASOME_MEDIATED_PROTEIN_DEGRADATION	39	0.67829029460927	1.85561817852187	9.12090744655237e-07	1.43203124401485e-05	1.08382975624385e-05	4261	tags=74%, list=22%, signal=58%	PSMD3/PSMC4/PSMD11/PSMD8/PSMB4/PSMC2/PSMB2/PSMD4/PSMD2/PSMD12/PSMB7/PSMA7/ADRM1/PSMB5/PSMC3/PSMD14/PSMB3/PSMA5/PSMB6/PSMD13/PSMD6/VCP/PSMD7/PSMC6/PSMC1/PSMA4/PSMC5/PSMA3/PSMD9
REACTOME_TRANSCRIPTION_COUPLED_NUCLEOTIDE_EXCISION_REPAIR_TC_NER	REACTOME_TRANSCRIPTION_COUPLED_NUCLEOTIDE_EXCISION_REPAIR_TC_NER	REACTOME_TRANSCRIPTION_COUPLED_NUCLEOTIDE_EXCISION_REPAIR_TC_NER	76	0.589498078686187	1.7073304510069	9.51661422620584e-07	1.4862116685181e-05	1.12483609359018e-05	4912	tags=59%, list=26%, signal=44%	POLE/RFC2/RFC5/RFC4/POLD1/LIG1/PCNA/XRCC1/RPA3/RFC3/POLE2/GPS1/POLR2K/RPA1/POLR2G/POLE3/PRPF19/POLD3/POLR2H/LIG3/POLR2D/RPA2/POLD2/ERCC2/ISY1/ERCC3/POLR2I/CUL4A/POLR2F/DDB1/PPIE/RFC1/TCEA1/COPS3/GTF2H3/COPS5/POLR2E/ERCC4/COPS6/POLR2J/XAB2/POLE4/ZNF830/POLR2B/COPS7B
KEGG_MEDICUS_VARIANT_AMPLIFIED_MYC_TO_P27_CELL_CYCLE_G1_S	KEGG_MEDICUS_VARIANT_AMPLIFIED_MYC_TO_P27_CELL_CYCLE_G1_S	KEGG_MEDICUS_VARIANT_AMPLIFIED_MYC_TO_P27_CELL_CYCLE_G1_S	15	0.818917177599099	1.95607576707859	9.57743849020302e-07	1.48779679403365e-05	1.1260357924154e-05	258	tags=53%, list=1%, signal=53%	CCNE1/E2F1/CDK2/CKS1B/SKP2/CCNE2/E2F2/E2F3
REACTOME_NS1_MEDIATED_EFFECTS_ON_HOST_PATHWAYS	REACTOME_NS1_MEDIATED_EFFECTS_ON_HOST_PATHWAYS	REACTOME_NS1_MEDIATED_EFFECTS_ON_HOST_PATHWAYS	39	0.676943050406829	1.85193248398543	9.64208682756555e-07	1.4892253055621e-05	1.12711695828251e-05	3136	tags=67%, list=16%, signal=56%	KPNA2/NUP85/NDC1/NUP62/CPSF4/SEC13/NUP155/NUP210/NUP107/NUP188/NUP205/SEH1L/NUP37/KPNB1/NUP160/NUP214/RAE1/NUP153/POM121C/NUP88/NUP93/NUP54/POM121/EIF2AK2/NUP50/NUP43
REACTOME_RUNX1_REGULATES_TRANSCRIPTION_OF_GENES_INVOLVED_IN_DIFFERENTIATION_OF_HSCS	REACTOME_RUNX1_REGULATES_TRANSCRIPTION_OF_GENES_INVOLVED_IN_DIFFERENTIATION_OF_HSCS	REACTOME_RUNX1_REGULATES_TRANSCRIPTION_OF_GENES_INVOLVED_IN_DIFFERENTIATION_OF_HSCS	69	0.599146126953855	1.72658497264813	9.68808015539375e-07	1.4892253055621e-05	1.12711695828251e-05	4261	tags=52%, list=22%, signal=41%	PSMD3/PSMC4/PSMD11/PSMD8/TCF3/PSMB4/PSMC2/PSMB2/PSMD4/PSMD2/PSMD12/PSME3/MYB/PSMB7/PSMA7/PSMB5/PSMC3/PSMD14/PSMB3/PSMA5/PSMB6/PSMD13/PSMD6/PSMD10/PSMD7/ITCH/PSMC6/CBFB/PSMC1/PSMD5/PSME4/PSMA4/TP73/PSMC5/PSMA3/PSMD9
REACTOME_TRANSLESION_SYNTHESIS_BY_POLK	REACTOME_TRANSLESION_SYNTHESIS_BY_POLK	REACTOME_TRANSLESION_SYNTHESIS_BY_POLK	17	0.81223246177475	1.98847746303652	9.84789370487702e-07	1.50590707903744e-05	1.13974252253264e-05	1168	tags=53%, list=6%, signal=50%	RFC2/RFC5/RFC4/PCNA/RPA3/RFC3/MAD2L2/RPA1/RPA2
KEGG_MEDICUS_VARIANT_MUTATION_CAUSED_ABERRANT_SNCA_TO_26S_PROTEASOME_MEDIATED_PROTEIN_DEGRADATION	KEGG_MEDICUS_VARIANT_MUTATION_CAUSED_ABERRANT_SNCA_TO_26S_PROTEASOME_MEDIATED_PROTEIN_DEGRADATION	KEGG_MEDICUS_VARIANT_MUTATION_CAUSED_ABERRANT_SNCA_TO_26S_PROTEASOME_MEDIATED_PROTEIN_DEGRADATION	35	0.686425940965962	1.85075457189196	1.00404552677306e-06	1.52739775471799e-05	1.1560076940376e-05	5825	tags=94%, list=30%, signal=66%	PSMD3/PSMC4/PSMD11/PSMD8/PSMB4/PSMC2/PSMB2/PSMD4/PSMD2/PSMD12/PSMB7/PSMA7/ADRM1/PSMB5/PSMC3/PSMD14/PSMB3/PSMA5/PSMB6/PSMD13/PSMD6/PSMD7/PSMC6/PSMC1/PSMA4/PSMC5/PSMA3/PSMD9/PSMA6/PSMD1/PSMA2/PSMA1/PSMB1
KEGG_MEDICUS_VARIANT_MUTATION_INACTIVATED_UBQLN2_TO_26S_PROTEASOME_MEDIATED_PROTEIN_DEGRADATION	KEGG_MEDICUS_VARIANT_MUTATION_INACTIVATED_UBQLN2_TO_26S_PROTEASOME_MEDIATED_PROTEIN_DEGRADATION	KEGG_MEDICUS_VARIANT_MUTATION_INACTIVATED_UBQLN2_TO_26S_PROTEASOME_MEDIATED_PROTEIN_DEGRADATION	39	0.675814040829657	1.84884382016144	1.01632669727564e-06	1.53811091917592e-05	1.16411592943509e-05	5825	tags=87%, list=30%, signal=61%	PSMD3/PSMC4/PSMD11/PSMD8/PSMB4/PSMC2/PSMB2/PSMD4/PSMD2/PSMD12/PSMB7/PSMA7/ADRM1/PSMB5/PSMC3/PSMD14/PSMB3/PSMA5/PSMB6/PSMD13/PSMD6/PSMD7/PSMC6/PSMC1/PSMA4/PSMC5/PSMA3/PSMD9/PSMA6/UBQLN2/PSMD1/PSMA2/PSMA1/PSMB1
REACTOME_EXPORT_OF_VIRAL_RIBONUCLEOPROTEINS_FROM_NUCLEUS	REACTOME_EXPORT_OF_VIRAL_RIBONUCLEOPROTEINS_FROM_NUCLEUS	REACTOME_EXPORT_OF_VIRAL_RIBONUCLEOPROTEINS_FROM_NUCLEUS	31	0.711827286885413	1.89861278471637	1.04109049274108e-06	1.5675085572758e-05	1.18636546838133e-05	3136	tags=77%, list=16%, signal=65%	NUP85/NDC1/NUP62/SEC13/NUP155/NUP210/NUP107/NUP188/NUP205/XPO1/SEH1L/NUP37/NUP160/NUP214/RAE1/NUP153/POM121C/NUP88/NUP93/RAN/NUP54/POM121/NUP50/NUP43
REACTOME_NEDDYLATION	REACTOME_NEDDYLATION	REACTOME_NEDDYLATION	239	0.47066221205965	1.43458665565615	1.10377126088063e-06	1.65340429691099e-05	1.2513754735333e-05	6410	tags=51%, list=33%, signal=35%	CCNF/BIRC5/SKP2/BRCA1/PSMD3/PSMC4/PSMD11/PSMD8/PSMB4/RBBP7/GPS1/PSMC2/NPLOC4/PSMB2/WDR5/PSMD4/DTL/PSMD2/LRR1/PSMD12/ASB6/PSME3/NAE1/PSMB7/PSMA7/FBXW9/PALB2/CUL2/PSMB5/PSMC3/PSMD14/COMMD2/FBXL18/DCAF13/UBE2M/DDA1/DPP3/VHL/PSMB3/PSMA5/PSMB6/CUL1/CUL4A/PSMD13/PSMD6/PSMD10/FBXO41/VCP/UBXN7/DDB1/DCUN1D2/PSMD7/COMMD9/FBXL14/PSMC6/CAND1/DCAF7/KLHL22/COMMD4/FBXL19/AMER1/FBXW12/FBXW5/COPS3/CCDC22/PSMC1/DC…
REACTOME_PROGRAMMED_CELL_DEATH	REACTOME_PROGRAMMED_CELL_DEATH	REACTOME_PROGRAMMED_CELL_DEATH	201	0.487699693654668	1.47633446637114	1.15510845364701e-06	1.72152204056225e-05	1.30293024079554e-05	5829	tags=49%, list=30%, signal=35%	E2F1/CLSPN/PSMD3/LMNB1/PSMC4/PSMD11/PSMD8/HMGB2/PSMB4/TRAF2/CDKN2A/PSMC2/PSMB2/PSMD4/PSMD2/TFDP1/PSMD12/PSME3/YWHAQ/BAX/PSMB7/PSMA7/KPNB1/AKT2/BCL2L1/PSMB5/PAK2/PSMC3/PSMD14/YWHAB/DYNLL2/YWHAE/CHMP4B/PPP3R1/CASP6/PSMB3/MAPK3/HMGB1/PSMA5/DFFA/DNM1L/PSMB6/DAPK1/PSMD13/PSMD6/PSMD10/DFFB/BCL2L11/STK26/NMT1/YWHAZ/PSMD7/YWHAH/DIABLO/ITCH/PSMC6/APIP/BAD/PSMC1/APPL1/DYNLL1/OCLN/PSMD5/FADD/BBC3/CYCS/BMF/A…
REACTOME_CELLULAR_RESPONSE_TO_HYPOXIA	REACTOME_CELLULAR_RESPONSE_TO_HYPOXIA	REACTOME_CELLULAR_RESPONSE_TO_HYPOXIA	72	0.590153274045543	1.7072409479317	1.2088609949022e-06	1.79253327324891e-05	1.35667493898912e-05	4261	tags=50%, list=22%, signal=39%	PSMD3/PSMC4/PSMD11/PSMD8/PSMB4/PSMC2/PSMB2/PSMD4/PSMD2/PSMD12/PSME3/PSMB7/PSMA7/CUL2/PSMB5/PSMC3/PSMD14/VHL/PSMB3/PSMA5/PSMB6/PSMD13/PSMD6/PSMD10/PSMD7/PSMC6/PSMC1/UBE2D2/PSMD5/HIGD1A/PSME4/PSMA4/EPO/PSMC5/PSMA3/PSMD9
WP_PYRIMIDINE_METABOLISM	WP_PYRIMIDINE_METABOLISM	WP_PYRIMIDINE_METABOLISM	81	0.576984545476857	1.67610316402802	1.26030104348133e-06	1.8501219318306e-05	1.40026079094163e-05	3370	tags=49%, list=18%, signal=41%	POLE/POLD1/TYMS/PRIM1/PRIM2/CTPS1/RRM2/UMPS/TK1/POLE2/CAD/POLA1/POLR2K/PNPT1/POLA2/POLR2G/POLE3/RRM1/DCTPP1/DCK/POLD3/POLR2H/UCK2/POLR3F/DTYMK/POLR2D/POLR3K/UCK1/NME6/POLD2/UCKL1/POLR1A/POLR2I/NME1/POLR3A/CTPS2/POLR1B/CMPK2/POLR3C/POLR3E
REACTOME_REGULATION_OF_MRNA_STABILITY_BY_PROTEINS_THAT_BIND_AU_RICH_ELEMENTS	REACTOME_REGULATION_OF_MRNA_STABILITY_BY_PROTEINS_THAT_BIND_AU_RICH_ELEMENTS	REACTOME_REGULATION_OF_MRNA_STABILITY_BY_PROTEINS_THAT_BIND_AU_RICH_ELEMENTS	86	0.568362423433966	1.65712132190265	1.25904074243785e-06	1.8501219318306e-05	1.40026079094163e-05	5440	tags=63%, list=28%, signal=45%	PSMD3/PSMC4/PSMD11/PSMD8/EXOSC2/PSMB4/PSMC2/PSMB2/PSMD4/PSMD2/KHSRP/ELAVL1/SET/PSMD12/EXOSC3/PSME3/XPO1/EXOSC9/PSMB7/PSMA7/NUP214/PSMB5/PSMC3/PSMD14/EXOSC5/YWHAB/PSMB3/EIF4G1/PSMA5/PSMB6/PSMD13/PSMD6/PSMD10/YWHAZ/DCP2/HNRNPD/PSMD7/PSMC6/PSMC1/EXOSC8/PSMD5/PSME4/PSMA4/ANP32A/PSMC5/PSMA3/PSMD9/PSMA6/AKT1/HSPA8/PARN/EXOSC4/PSMD1/PSMA2
REACTOME_VIRAL_MESSENGER_RNA_SYNTHESIS	REACTOME_VIRAL_MESSENGER_RNA_SYNTHESIS	REACTOME_VIRAL_MESSENGER_RNA_SYNTHESIS	42	0.659568368306712	1.822533147691	1.35553275554079e-06	1.98002197525759e-05	1.49857535844284e-05	5109	tags=83%, list=27%, signal=61%	NUP85/NDC1/NUP62/SEC13/NUP155/NUP210/NUP107/POLR2K/NUP188/NUP205/POLR2G/POLR2H/SEH1L/POLR2D/NUP37/NUP160/NUP214/RAE1/NUP153/POM121C/NUP88/NUP93/POLR2I/NUP54/POLR2F/POM121/NUP50/NUP43/POLR2E/NUP35/POLR2J/NUP133/TPR/POLR2B/GTF2F1
KEGG_MEDICUS_REFERENCE_CENPE_INTERACTION_WITH_NDC80_COMPLEX	KEGG_MEDICUS_REFERENCE_CENPE_INTERACTION_WITH_NDC80_COMPLEX	KEGG_MEDICUS_REFERENCE_CENPE_INTERACTION_WITH_NDC80_COMPLEX	12	0.861841305606797	1.97221836964517	1.53609429164643e-06	2.23265982191778e-05	1.68978376741303e-05	268	tags=75%, list=1%, signal=74%	SPAG5/NUF2/AURKA/NDC80/AURKB/SPC25/KNSTRN/CENPE/SPC24
WP_NF1_COPY_NUMBER_VARIATION_SYNDROME	WP_NF1_COPY_NUMBER_VARIATION_SYNDROME	WP_NF1_COPY_NUMBER_VARIATION_SYNDROME	76	0.58513609455866	1.6946970793353	1.58608864078101e-06	2.29396859573056e-05	1.73618518054898e-05	2800	tags=42%, list=15%, signal=36%	CCNE1/RAD51/RFC2/RFC5/RFC4/CCNE2/ATAD5/DNMT1/PCNA/CCNA2/RFC3/RBBP7/USP1/TUBB/SUZ12/SUPT5H/RTN4R/UTP6/TEFM/E2F6/COPRS/CRLF3/RAD9A/RAB11FIP4/LIMK1/RAF1/CFL1/MAPK3/EED/JARID2/PRMT5/CRY1
KEGG_MEDICUS_REFERENCE_LONG_PATCH_BER	KEGG_MEDICUS_REFERENCE_LONG_PATCH_BER	KEGG_MEDICUS_REFERENCE_LONG_PATCH_BER	17	0.806460826495051	1.97434755907593	1.59913945701426e-06	2.30150659107543e-05	1.7418902960563e-05	1496	tags=76%, list=8%, signal=71%	FEN1/POLE/RFC2/RFC5/RFC4/POLD1/LIG1/PCNA/RFC3/POLE2/POLE3/POLD3/POLD2
KEGG_MEDICUS_REFERENCE_CONDENSIN_LOADING	KEGG_MEDICUS_REFERENCE_CONDENSIN_LOADING	KEGG_MEDICUS_REFERENCE_CONDENSIN_LOADING	20	0.76824854051858	1.9306513935002	1.61652072454821e-06	2.30810369078742e-05	1.74688329673463e-05	2162	tags=65%, list=11%, signal=58%	KIF4A/NCAPH/TOP2A/NCAPG2/NCAPD3/NCAPD2/NCAPG/DNMT3B/SMC2/PPP2R1B/SMC4/PPP2R5D/NCAPH2
KEGG_PROTEASOME	KEGG_PROTEASOME	KEGG_PROTEASOME	43	0.659073755125725	1.82161538704671	1.61944605007564e-06	2.30810369078742e-05	1.74688329673463e-05	5870	tags=79%, list=31%, signal=55%	PSMD3/PSMC4/PSMD11/PSMD8/PSMB4/PSMC2/PSMB2/PSMD4/PSMD2/PSMD12/PSME3/PSMB7/PSMA7/PSMB5/PSMC3/PSMD14/PSMB3/PSMA5/PSMB6/PSMD13/PSMD6/PSMD7/PSMC6/PSMC1/PSME4/PSMA4/PSMC5/PSMA3/PSMA6/PSMD1/PSMA2/PSMA1/PSMB1/POMP
KEGG_NUCLEOTIDE_EXCISION_REPAIR	KEGG_NUCLEOTIDE_EXCISION_REPAIR	KEGG_NUCLEOTIDE_EXCISION_REPAIR	44	0.648487490502217	1.7974881079357	1.65576045696177e-06	2.34846024233804e-05	1.77742706567317e-05	3390	tags=57%, list=18%, signal=47%	POLE/RFC2/RFC5/RFC4/POLD1/LIG1/PCNA/RPA3/RFC3/POLE2/RPA1/POLE3/POLD3/RPA2/RAD23A/RAD23B/POLD2/ERCC2/ERCC3/CETN2/CUL4A/DDB1/RFC1/RPA4/GTF2H3
KEGG_MEDICUS_REFERENCE_DEPHOSPHORYLATION_OF_KINETOCHORE	KEGG_MEDICUS_REFERENCE_DEPHOSPHORYLATION_OF_KINETOCHORE	KEGG_MEDICUS_REFERENCE_DEPHOSPHORYLATION_OF_KINETOCHORE	12	0.859348212728314	1.96651323165725	1.92727924670616e-06	2.72042878285062e-05	2.05895065273113e-05	1460	tags=83%, list=8%, signal=77%	SKA1/NUF2/SKA3/NDC80/TTK/AURKB/SPC25/SPC24/SKA2/PPP1CA
REACTOME_TRANSLESION_SYNTHESIS_BY_Y_FAMILY_DNA_POLYMERASES_BYPASSES_LESIONS_ON_DNA_TEMPLATE	REACTOME_TRANSLESION_SYNTHESIS_BY_Y_FAMILY_DNA_POLYMERASES_BYPASSES_LESIONS_ON_DNA_TEMPLATE	REACTOME_TRANSLESION_SYNTHESIS_BY_Y_FAMILY_DNA_POLYMERASES_BYPASSES_LESIONS_ON_DNA_TEMPLATE	37	0.673861860502935	1.8322417599901	2.08183065537349e-06	2.91507684244981e-05	2.206269616525e-05	3516	tags=57%, list=18%, signal=46%	POLE/RFC2/RFC5/RFC4/POLD1/PCNA/RPA3/RFC3/POLE2/NPLOC4/MAD2L2/RPA1/POLE3/POLD3/RPA2/POLD2/VCP/RFC1/USP43/TRIM25/SPRTN
REACTOME_REGULATION_OF_HSF1_MEDIATED_HEAT_SHOCK_RESPONSE	REACTOME_REGULATION_OF_HSF1_MEDIATED_HEAT_SHOCK_RESPONSE	REACTOME_REGULATION_OF_HSF1_MEDIATED_HEAT_SHOCK_RESPONSE	79	0.569532417101227	1.65185153093947	2.08503452627541e-06	2.91507684244981e-05	2.206269616525e-05	3327	tags=48%, list=17%, signal=40%	NUP85/NDC1/NUP62/SEC13/NUP155/RPA3/NUP210/HSPA14/NUP107/FKBP4/NUP188/DNAJC2/NUP205/RPA1/SEH1L/RPA2/RLN1/NUP37/NUP160/NUP214/RAE1/NUP153/POM121C/YWHAE/NUP88/NUP93/MAPK3/NUP54/HSPA5/GSK3B/DEDD2/HSF1/HSPA13/DNAJC7/POM121/NUP50/NUP43/HSPH1
WP_MIRNA_REGULATION_OF_DNA_DAMAGE_RESPONSE	WP_MIRNA_REGULATION_OF_DNA_DAMAGE_RESPONSE	WP_MIRNA_REGULATION_OF_DNA_DAMAGE_RESPONSE	69	0.590893836152253	1.7028039939403	2.11949712869571e-06	2.9492149620145e-05	2.23210697863639e-05	1578	tags=36%, list=8%, signal=33%	CCNE1/E2F1/CDC25A/CDC25C/FANCD2/CDK2/CCNB2/RAD51/CHEK1/MCM7/BRCA1/CDK1/CCNE2/CCNB1/RAD1/CHEK2/CDK4/TLK2/SMC1A/BAX/RAD9A/RPA2/ATRIP/PRKDC/PIDD1
WP_PROTEASOME_DEGRADATION	WP_PROTEASOME_DEGRADATION	WP_PROTEASOME_DEGRADATION	59	0.60809659686868	1.73631833232378	2.32860391815028e-06	3.20975638670856e-05	2.42929719358302e-05	4261	tags=56%, list=22%, signal=44%	PSMD3/PSMC4/RPN1/PSMD11/PSMD8/PSMB4/PSMC2/PSMB2/PSMD4/PSMD2/RPN2/PSMD12/PSME3/PSMB7/PSMA7/PSMB5/PSMC3/PSMB3/UBA1/PSMA5/PSMB6/PSMD13/PSMD6/PSMD10/PSMD7/PSMC6/PSMC1/UBE2D2/PSMD5/PSMA4/PSMC5/PSMA3/PSMD9
REACTOME_CLASS_I_MHC_MEDIATED_ANTIGEN_PROCESSING_PRESENTATION	REACTOME_CLASS_I_MHC_MEDIATED_ANTIGEN_PROCESSING_PRESENTATION	REACTOME_CLASS_I_MHC_MEDIATED_ANTIGEN_PROCESSING_PRESENTATION	373	0.441676568639165	1.36341828938884	2.32162508522875e-06	3.20975638670856e-05	2.42929719358302e-05	5984	tags=44%, list=31%, signal=31%	TRAIP/UBE2C/CCNF/CDC20/SKP2/PSMD3/UBE2S/PSMC4/SEC13/PSMD11/PSMD8/PSMB4/SEC61A2/PSMC2/THOP1/CTSV/PSMB2/PSMD4/PSMD2/LRR1/PSMD12/UBE2Q1/UBE2O/SEC61A1/ASB6/PSME3/UBE2A/TRIM37/UBE2J2/CALR/PSMB7/PSMA7/FBXW9/ANAPC2/RNF34/CUL2/RNF220/PSMB5/PSMC3/PSMD14/HECTD3/FBXL18/ANAPC11/CDC34/UBE2M/GLMN/SEC61G/VHL/ANAPC5/HUWE1/PSMB3/UBA1/ATG7/CDC23/TPP2/SEC22B/HMGB1/PSMA5/PSMB6/CUL1/ANAPC1/MYD88/PSMD13/HSPA5/PSMD6/PS…
REACTOME_MISMATCH_REPAIR	REACTOME_MISMATCH_REPAIR	REACTOME_MISMATCH_REPAIR	15	0.806662197669174	1.92680336942631	2.40158712304015e-06	3.29488775385322e-05	2.4937286850653e-05	1496	tags=73%, list=8%, signal=68%	MSH2/POLD1/LIG1/EXO1/PCNA/RPA3/MSH6/RPA1/POLD3/RPA2/POLD2
WP_NUCLEOTIDE_EXCISION_REPAIR	WP_NUCLEOTIDE_EXCISION_REPAIR	WP_NUCLEOTIDE_EXCISION_REPAIR	44	0.644543257406756	1.78655541888949	2.45671192510444e-06	3.35484009865424e-05	2.53910348783132e-05	2834	tags=52%, list=15%, signal=45%	POLE/RFC2/RFC5/RFC4/POLD1/LIG1/PCNA/RPA3/RFC3/POLE2/RPA1/POLE3/POLD3/RPA2/RAD23A/RAD23B/POLD2/ERCC2/ERCC3/CETN2/CUL4A/DDB1/RFC1
REACTOME_REGULATION_OF_ENDOGENOUS_RETROELEMENTS	REACTOME_REGULATION_OF_ENDOGENOUS_RETROELEMENTS	REACTOME_REGULATION_OF_ENDOGENOUS_RETROELEMENTS	81	0.569910406966661	1.65555324456715	2.70536287391821e-06	3.67728953602956e-05	2.78314864855815e-05	5290	tags=63%, list=28%, signal=46%	ACTL6A/RBBP7/ZNF765/SMARCA4/DPF1/EHMT1/GATAD2A/TRIM28/SS18L1/SMARCD2/DNMT3A/RBBP4/ZNF93/MBD3/EHMT2/SUMO2/ZNF28/SMARCC1/SETDB1/MTA2/MORC2/BCL7A/ZCCHC8/ZNF519/HDAC2/MTA3/ZNF354A/SMARCD1/ZNF273/DNMT3L/GATAD2B/SMARCB1/ZNF257/ZNF30/ZNF382/HDAC1/MTA1/ZNF680/ATF7IP/BCL7B/ZNF669/ZNF331/ZNF708/ARID1A/SMARCC2/CHD4/ZNF418/ZNF324/ZNF610/DPF2/SS18
REACTOME_CYCLIN_A_B1_B2_ASSOCIATED_EVENTS_DURING_G2_M_TRANSITION	REACTOME_CYCLIN_A_B1_B2_ASSOCIATED_EVENTS_DURING_G2_M_TRANSITION	REACTOME_CYCLIN_A_B1_B2_ASSOCIATED_EVENTS_DURING_G2_M_TRANSITION	25	0.740215559710477	1.9268873394354	2.72825073773582e-06	3.69131067557251e-05	2.79376051775906e-05	2217	tags=60%, list=12%, signal=53%	CDC25A/CDC25C/CDK2/CCNB2/FOXM1/PLK1/CDK1/CCNA2/CCNB1/PKMYT1/PPP2R3B/PPP2R1B/XPO1/CDC25B/LCMT1
KEGG_MEDICUS_REFERENCE_HOMOLOGOUS_RECOMBINATION_IN_ICLR	KEGG_MEDICUS_REFERENCE_HOMOLOGOUS_RECOMBINATION_IN_ICLR	KEGG_MEDICUS_REFERENCE_HOMOLOGOUS_RECOMBINATION_IN_ICLR	14	0.828920895756787	1.95259261827385	2.75504231027306e-06	3.71046065273473e-05	2.80825413664241e-05	1950	tags=79%, list=10%, signal=71%	FANCD2/FANCI/BRCA1/BRIP1/MCM8/BRCA2/RPA3/RPA1/PALB2/RPA2/BARD1
REACTOME_REGULATION_OF_PTEN_STABILITY_AND_ACTIVITY	REACTOME_REGULATION_OF_PTEN_STABILITY_AND_ACTIVITY	REACTOME_REGULATION_OF_PTEN_STABILITY_AND_ACTIVITY	68	0.588188363514298	1.69405983796004	2.94660229452652e-06	3.95033074736524e-05	2.9897993000459e-05	6403	tags=69%, list=33%, signal=46%	PSMD3/PSMC4/PSMD11/PSMD8/PSMB4/PSMC2/PSMB2/PSMD4/PSMD2/PSMD12/PSME3/PSMB7/PSMA7/AKT2/PSMB5/PSMC3/PSMD14/PSMB3/PSMA5/PSMB6/PSMD13/PSMD6/PSMD10/PSMD7/CSNK2A1/PSMC6/OTUD3/PSMC1/USP13/PSMD5/PSME4/PSMA4/TRIM27/PSMC5/PSMA3/PSMD9/PSMA6/CSNK2B/AKT1/PSMD1/PSMA2/PSMA1/PSMB1/WWP2/XIAP/MKRN1/PSMF1
REACTOME_POSTMITOTIC_NUCLEAR_PORE_COMPLEX_NPC_REFORMATION	REACTOME_POSTMITOTIC_NUCLEAR_PORE_COMPLEX_NPC_REFORMATION	REACTOME_POSTMITOTIC_NUCLEAR_PORE_COMPLEX_NPC_REFORMATION	26	0.732196107323907	1.91411863171114	3.11548128780068e-06	4.13935798309357e-05	3.13286415542468e-05	4455	tags=88%, list=23%, signal=68%	NUP85/RCC1/NDC1/NUP62/SEC13/NUP155/NUP107/NUP188/NUP205/SEH1L/NUP37/KPNB1/NUP160/NUP93/RANGAP1/RAN/NUP54/POM121/NUP43/AHCTF1/SUMO1/NUP35/NUP133
REACTOME_DEGRADATION_OF_BETA_CATENIN_BY_THE_DESTRUCTION_COMPLEX	REACTOME_DEGRADATION_OF_BETA_CATENIN_BY_THE_DESTRUCTION_COMPLEX	REACTOME_DEGRADATION_OF_BETA_CATENIN_BY_THE_DESTRUCTION_COMPLEX	83	0.571919369725607	1.66482063438303	3.11579739190626e-06	4.13935798309357e-05	3.13286415542468e-05	4510	tags=49%, list=24%, signal=38%	PSMD3/PSMC4/PSMD11/PSMD8/PSMB4/PSMC2/PSMB2/PSMD4/PSMD2/PPP2R1B/PSMD12/PSME3/PSMB7/PSMA7/PSMB5/PSMC3/PSMD14/PSMB3/PSMA5/AXIN1/PSMB6/CUL1/PPP2R5D/PSMD13/GSK3B/PSMD6/PSMD10/PSMD7/PSMC6/AMER1/PSMC1/TLE1/PSMD5/PSME4/PSMA4/HDAC1/PSMC5/PSMA3/PSMD9/PPP2R1A/TCF7
REACTOME_ASPIRIN_ADME	REACTOME_ASPIRIN_ADME	REACTOME_ASPIRIN_ADME	44	-0.431477825415646	-2.42990051381899	3.15234452200666e-06	4.1503513527406e-05	3.14118446351478e-05	2283	tags=34%, list=12%, signal=30%	ACSM5/UGT1A1/UGT2A2/CES2/UGT1A5/BCHE/UGT1A4/UGT2B28/ABCC3/UGT1A7/UGT1A8/UGT1A9/CYP2E1/ABCC2/CES1
KEGG_PYRIMIDINE_METABOLISM	KEGG_PYRIMIDINE_METABOLISM	KEGG_PYRIMIDINE_METABOLISM	96	0.55317282551582	1.62255164641562	3.1502257439966e-06	4.1503513527406e-05	3.14118446351478e-05	2437	tags=41%, list=13%, signal=36%	POLE/POLD1/TYMS/PRIM1/PRIM2/CTPS1/RRM2/UMPS/TK1/POLE2/CAD/POLA1/POLR2K/PNPT1/POLA2/CANT1/POLR2G/POLE3/RRM1/DCK/POLD3/ENTPD6/POLR2H/UCK2/POLR3F/DTYMK/POLR2D/POLR3K/UCK1/NME6/POLD2/UCKL1/POLR1A/NT5C3A/POLR2I/NME1/POLR2F/POLR3A/CTPS2
REACTOME_KEAP1_NFE2L2_PATHWAY	REACTOME_KEAP1_NFE2L2_PATHWAY	REACTOME_KEAP1_NFE2L2_PATHWAY	123	0.526105523699301	1.56125393100997	3.25026056170167e-06	4.26016295051612e-05	3.22429513428206e-05	5825	tags=52%, list=30%, signal=36%	SKP2/BRCA1/PSMD3/PSMC4/PSMD11/PSMD8/PSMB4/CDKN2A/PSMC2/NPLOC4/PSMB2/PSMD4/PSMD2/PSMD12/PSME3/PSMB7/PSMA7/PALB2/AKT2/BCL2L1/PSMB5/PSMC3/PSMD14/PRDX1/DPP3/PSMB3/PSMA5/PSMB6/CUL1/PSMD13/GSK3B/PSMD6/PSMD10/VCP/UBXN7/PSMD7/PGD/CSNK2A1/ABCF2/PSMC6/AMER1/PSMC1/HMOX1/EIF2AK3/PSMD5/GCLM/PSME4/PSMA4/PSMC5/PSMA3/PSMD9/PRKCI/PSMA6/CSNK2B/AKT1/MAFG/MUL1/PSMD1/PSMA2/TALDO1/PSMA1/TXNRD1/RELA/PSMB1
PID_BARD1_PATHWAY	PID_BARD1_PATHWAY	PID_BARD1_PATHWAY	28	0.704982134070798	1.8597510162889	3.38326635264574e-06	4.41478667171906e-05	3.34132176394627e-05	1950	tags=54%, list=10%, signal=48%	CCNE1/FANCD2/CDK2/RAD51/FANCA/BRCA1/TOPBP1/PCNA/FANCC/FANCG/FANCL/FANCE/EWSR1/PRKDC/BARD1
REACTOME_KIDNEY_DEVELOPMENT	REACTOME_KIDNEY_DEVELOPMENT	REACTOME_KIDNEY_DEVELOPMENT	46	-0.422264655572635	-2.26891188771511	3.67971767025565e-06	4.78037658401353e-05	3.6180177000045e-05	3556	tags=52%, list=19%, signal=43%	SALL1/IRX1/BMP4/HNF4A/SLIT2/SIX1/HOXA11/IRX2/HOXD11/WNT4/FOXC1/GDNF/ROBO2/DLL1/FGF2/FOXC2/EYA1/OSR1/LFNG/ITGA8/JAG1/ID4/MECOM/GFRA1
REACTOME_UB_SPECIFIC_PROCESSING_PROTEASES	REACTOME_UB_SPECIFIC_PROCESSING_PROTEASES	REACTOME_UB_SPECIFIC_PROCESSING_PROTEASES	164	0.495272103860019	1.48951893408541	3.69839908206845e-06	4.78348004623479e-05	3.62036654868838e-05	5825	tags=49%, list=30%, signal=35%	CDC25A/CLSPN/CDC20/SKP2/PSMD3/PSMC4/PSMD11/CCNA2/PSMD8/PSMB4/TRAF2/USP14/PSMC2/RUVBL1/PSMB2/PSMD4/PSMD2/RCE1/PSMD12/PSME3/HGS/PSMB7/PSMA7/USP42/ADRM1/PTRH2/PSMB5/TRRAP/PSMC3/PSMD14/USP21/PSMB3/PSMA5/AXIN1/PSMB6/USP18/PSMD13/PSMD6/ARRB2/PSMD10/USP5/CCP110/SMURF2/PSMD7/VDAC1/PSMC6/USP16/POLB/PSMC1/USP49/RHOT1/IKBKG/USP13/PSMD5/SUDS3/USP48/PSME4/PSMA4/RNF123/PSMC5/PSMA3/PSMD9/USP24/FOXO4/OTUB1/TADA3…
REACTOME_FORMATION_OF_PARAXIAL_MESODERM	REACTOME_FORMATION_OF_PARAXIAL_MESODERM	REACTOME_FORMATION_OF_PARAXIAL_MESODERM	67	0.584730829386237	1.68333742534638	3.91359944899781e-06	5.03961753607788e-05	3.81422365504819e-05	5825	tags=61%, list=30%, signal=43%	PSMD3/PSMC4/PSMD11/PSMD8/PSMB4/PSMC2/PSMB2/PSMD4/PSMD2/PSMD12/PSME3/PSMB7/PSMA7/PSMB5/PSMC3/PSMD14/PSMB3/PSMA5/PSMB6/PSMD13/PSMD6/PSMD10/DLL3/PSMD7/PSMC6/MESP2/PSMC1/HES7/PSMD5/PSMA4/PSMC5/PSMA3/PSMD9/SNW1/MAML1/PSMA6/PSMD1/PSMA2/PSMA1/KAT2A/PSMB1
WP_DNA_DAMAGE_RESPONSE	WP_DNA_DAMAGE_RESPONSE	WP_DNA_DAMAGE_RESPONSE	67	0.583982009777021	1.68118170512491	3.982864903586e-06	5.10641543970677e-05	3.86477950423813e-05	1578	tags=36%, list=8%, signal=33%	CCNE1/E2F1/CDC25A/CDC25C/FANCD2/CDK2/CCNB2/RAD51/CHEK1/BRCA1/CDK1/CCNE2/CCNB1/RAD1/CHEK2/CDK4/TLK2/SMC1A/BAX/RAD9A/RPA2/ATRIP/PRKDC/PIDD1
REACTOME_REGULATION_OF_RUNX2_EXPRESSION_AND_ACTIVITY	REACTOME_REGULATION_OF_RUNX2_EXPRESSION_AND_ACTIVITY	REACTOME_REGULATION_OF_RUNX2_EXPRESSION_AND_ACTIVITY	71	0.57722909795538	1.66780574521543	4.25992701076184e-06	5.43788943634642e-05	4.11565488316625e-05	4261	tags=52%, list=22%, signal=41%	SKP2/PSMD3/PSMC4/PSMD11/PSMD8/PSMB4/PSMC2/PSMB2/PSMD4/PSMD2/PSMD12/PSME3/PSMB7/PSMA7/PSMB5/PSMC3/PSMD14/PSMB3/PSMA5/PSMB6/CUL1/PSMD13/GSK3B/PSMD6/PSMD10/PSMD7/PSMC6/CBFB/PSMC1/SMURF1/PSMD5/DLX6/PSME4/PSMA4/PSMC5/PSMA3/PSMD9
REACTOME_DUAL_INCISION_IN_GG_NER	REACTOME_DUAL_INCISION_IN_GG_NER	REACTOME_DUAL_INCISION_IN_GG_NER	41	0.652529670895339	1.79686231361905	4.28998697958778e-06	5.45255487968387e-05	4.1267543923034e-05	2834	tags=51%, list=15%, signal=44%	POLE/RFC2/RFC5/RFC4/POLD1/PCNA/RPA3/RFC3/POLE2/RPA1/PARP2/POLE3/POLD3/RPA2/POLD2/ERCC2/ERCC3/CUL4A/PARP1/DDB1/RFC1
REACTOME_CLEC7A_DECTIN_1_SIGNALING	REACTOME_CLEC7A_DECTIN_1_SIGNALING	REACTOME_CLEC7A_DECTIN_1_SIGNALING	99	0.544572198995612	1.60073442466839	4.53245252705102e-06	5.73589681871629e-05	4.34120112731611e-05	5951	tags=54%, list=31%, signal=37%	PSMD3/PSMC4/PSMD11/PSMD8/PSMB4/PSMC2/PSMB2/PSMD4/PSMD2/PSMD12/PSME3/PSMB7/PSMA7/TAB3/PSMB5/PSMC3/PSMD14/CDC34/UBE2M/PPP3R1/PSMB3/PSMA5/PSMB6/CUL1/PSMD13/PSMD6/PSMD10/ITPR3/PSMD7/PSMC6/PSMC1/UBE2D2/IKBKG/PSMD5/PSME4/PSMA4/UBE2V1/UBE2N/PSMC5/PSMA3/PSMD9/PSMA6/CHUK/UBA3/PSMD1/PSMA2/RELB/PSMA1/MALT1/RELA/PSMB1/NFATC3/MAP3K14
BIOCARTA_G2_PATHWAY	BIOCARTA_G2_PATHWAY	BIOCARTA_G2_PATHWAY	24	0.732656989022473	1.90195439012518	4.71480424352423e-06	5.94105805106744e-05	4.49647696321646e-05	1729	tags=54%, list=9%, signal=49%	CDC25A/CDC25C/PLK1/CHEK1/BRCA1/CDK1/CCNB1/CHEK2/YWHAQ/CDKN2D/PRKDC/CDC34/CDC25B
REACTOME_PROCESSING_OF_CAPPED_INTRONLESS_PRE_MRNA	REACTOME_PROCESSING_OF_CAPPED_INTRONLESS_PRE_MRNA	REACTOME_PROCESSING_OF_CAPPED_INTRONLESS_PRE_MRNA	29	0.689645885876287	1.82670607054366	4.84171790490741e-06	6.07490759350776e-05	4.59778070052161e-05	4647	tags=79%, list=24%, signal=60%	CPSF3/CPSF4/ZNF473/CSTF2/SNRPG/SLBP/SNRPB/NCBP1/CPSF6/CPSF1/CLP1/FIP1L1/CPSF7/CSTF3/SYMPK/CSTF1/NCBP2/SNRPF/LSM10/SNRPE/WDR33/CPSF2/NUDT21
BIOCARTA_RANMS_PATHWAY	BIOCARTA_RANMS_PATHWAY	BIOCARTA_RANMS_PATHWAY	10	0.877961209833658	1.94494176639746	4.90408455393407e-06	6.12697542568103e-05	4.63718812692265e-05	2008	tags=90%, list=10%, signal=81%	KIF15/TPX2/KPNA2/AURKA/RCC1/RANBP1/KPNB1/RANGAP1/RAN
REACTOME_PARACETAMOL_ADME	REACTOME_PARACETAMOL_ADME	REACTOME_PARACETAMOL_ADME	28	-0.547849763017608	-2.55230776046077	4.95993097681091e-06	6.14445457718009e-05	4.65041718500903e-05	1192	tags=43%, list=6%, signal=40%	GSTP1/UGT1A1/GGT5/SULT1C4/ABCC5/SULT1A1/ABCC3/UGT1A10/ABCC4/UGT1A9/CYP2E1/ABCC2
REACTOME_ISG15_ANTIVIRAL_MECHANISM	REACTOME_ISG15_ANTIVIRAL_MECHANISM	REACTOME_ISG15_ANTIVIRAL_MECHANISM	71	0.575650198258739	1.66324378187279	4.95258387637697e-06	6.14445457718009e-05	4.65041718500903e-05	4741	tags=56%, list=25%, signal=43%	KPNA2/NUP85/NDC1/NUP62/SEC13/NUP155/NUP210/NUP107/NUP188/NUP205/EIF4A3/SEH1L/NUP37/KPNB1/NUP160/NUP214/RAE1/NUP153/POM121C/NUP88/NUP93/PLCG1/MAPK3/EIF4G1/NUP54/USP18/PPM1B/POM121/EIF2AK2/NUP50/NUP43/TRIM25/UBE2E1/KPNA1/PIN1/UBE2N/NUP35/NUP133/TPR/IRF3
KEGG_MEDICUS_REFERENCE_MDM2_P21_CELL_CYCLE_G1_S_N00536	KEGG_MEDICUS_REFERENCE_MDM2_P21_CELL_CYCLE_G1_S_N00536	KEGG_MEDICUS_REFERENCE_MDM2_P21_CELL_CYCLE_G1_S_N00536	11	0.861759679352839	1.94915805036994	5.96923871692816e-06	7.3637331398744e-05	5.57322553358485e-05	407	tags=64%, list=2%, signal=62%	CCNE1/E2F1/CDK2/CCNE2/E2F2/E2F3/CDKN2A
KEGG_MEDICUS_REFERENCE_CORE_NER_REACTION	KEGG_MEDICUS_REFERENCE_CORE_NER_REACTION	KEGG_MEDICUS_REFERENCE_CORE_NER_REACTION	29	0.687689205872511	1.82152329585565	6.11397389956856e-06	7.51072274859134e-05	5.68447430169092e-05	1833	tags=52%, list=10%, signal=47%	POLE/POLD1/LIG1/PCNA/XRCC1/RPA3/POLE2/RPA1/POLE3/POLD3/LIG3/RPA2/POLD2/ERCC2/ERCC3
REACTOME_IRE1ALPHA_ACTIVATES_CHAPERONES	REACTOME_IRE1ALPHA_ACTIVATES_CHAPERONES	REACTOME_IRE1ALPHA_ACTIVATES_CHAPERONES	49	0.62521968384467	1.75496593319645	6.56541590161891e-06	8.03169211964713e-05	6.0787688457533e-05	2321	tags=45%, list=12%, signal=40%	PREB/GSK3A/HDGF/DDX11/DNAJB11/GFPT1/PDIA5/TATDN2/ARFGAP1/KLHDC3/PDIA6/HYOU1/ZBTB17/SYVN1/KDELR3/GOSR2/MYDGF/YIF1A/SERP1/SRPRB/HSPA5/EDEM1
WP_GASTRIC_CANCER_NETWORK_2	WP_GASTRIC_CANCER_NETWORK_2	WP_GASTRIC_CANCER_NETWORK_2	30	0.689277436988124	1.83424127929929	6.73634148322238e-06	8.17268536972765e-05	6.18547928276748e-05	551	tags=40%, list=3%, signal=39%	UBE2C/DSCC1/TOP2A/FANCI/RFC4/ATAD2/UBE2T/RFC3/CHTF18/BRIX1/LMNB2/CACYBP
REACTOME_TRANSCRIPTIONAL_REGULATION_BY_E2F6	REACTOME_TRANSCRIPTIONAL_REGULATION_BY_E2F6	REACTOME_TRANSCRIPTIONAL_REGULATION_BY_E2F6	34	0.670822040590055	1.80650548824544	6.72948166501136e-06	8.17268536972765e-05	6.18547928276748e-05	2075	tags=50%, list=11%, signal=45%	E2F1/RAD51/CHEK1/EZH2/BRCA1/CDC7/CBX3/RRM2/RBBP7/SUZ12/EHMT1/TFDP1/E2F6/RBBP4/EHMT2/PCGF6/EED
KEGG_MEDICUS_REFERENCE_P27_CELL_CYCLE_G1_S	KEGG_MEDICUS_REFERENCE_P27_CELL_CYCLE_G1_S	KEGG_MEDICUS_REFERENCE_P27_CELL_CYCLE_G1_S	14	0.8164605951827	1.92324133632767	6.94947098583969e-06	8.37637932793096e-05	6.33964461539591e-05	258	tags=57%, list=1%, signal=56%	CCNE1/E2F1/CDK2/SKP2/CCNE2/E2F2/CCNA2/E2F3
REACTOME_HATS_ACETYLATE_HISTONES	REACTOME_HATS_ACETYLATE_HISTONES	REACTOME_HATS_ACETYLATE_HISTONES	77	0.563999745974629	1.63282694155039	6.96129617171374e-06	8.37637932793096e-05	6.33964461539591e-05	4988	tags=55%, list=26%, signal=40%	VPS72/JADE3/BRPF1/ACTL6A/RBBP7/RUVBL1/WDR5/HCFC1/TADA1/YEATS4/SUPT7L/SAP130/ATXN7L3/RUVBL2/TRRAP/MRGBP/KANSL2/YEATS2/MORF4L2/HAT1/MEAF6/ENY2/TAF6L/MSL1/BRPF3/MCRS1/TAF12/PHF20/TADA2A/MSL3/TAF5L/MSL2/ELP6/DR1/ELP5/EP400/KAT7/NCOA1/TADA3/ING4/USP22/BRD8
REACTOME_HEDGEHOG_OFF_STATE	REACTOME_HEDGEHOG_OFF_STATE	REACTOME_HEDGEHOG_OFF_STATE	111	0.52058395133341	1.54077211322825	7.01651515424421e-06	8.40836265014734e-05	6.36385112378497e-05	4261	tags=44%, list=22%, signal=35%	PSMD3/PSMC4/PSMD11/PSMD8/PSMB4/PSMC2/PSMB2/TUBA1B/PSMD4/TULP3/PSMD2/PSMD12/PSME3/TUBA1C/PSMB7/PSMA7/IFT122/PSMB5/PSMC3/PSMD14/IFT52/TUBB4B/PSMB3/PSMA5/PSMB6/CUL1/PRKACA/PSMD13/GSK3B/PSMD6/PSMD10/ADCY1/ADCY3/PSMD7/TUBB2B/ITCH/TUBB2A/PSMC6/MKS1/PRKAR2A/PSMC1/ADCY6/PSMD5/PSME4/PSMA4/RPGRIP1L/PSMC5/PSMA3/PSMD9
REACTOME_ANTIGEN_PROCESSING_CROSS_PRESENTATION	REACTOME_ANTIGEN_PROCESSING_CROSS_PRESENTATION	REACTOME_ANTIGEN_PROCESSING_CROSS_PRESENTATION	104	0.536518599937718	1.58137448067383	7.16260700451875e-06	8.54854234360449e-05	6.46994582222468e-05	4261	tags=41%, list=22%, signal=32%	PSMD3/PSMC4/PSMD11/PSMD8/PSMB4/SEC61A2/PSMC2/CTSV/PSMB2/PSMD4/PSMD2/PSMD12/SEC61A1/PSME3/CALR/PSMB7/PSMA7/PSMB5/PSMC3/PSMD14/SEC61G/PSMB3/SEC22B/HMGB1/PSMA5/PSMB6/MYD88/PSMD13/PSMD6/PSMD10/SEC61B/PSMD7/PSMC6/PSMC1/IKBKG/PSMD5/PDIA3/CTSL/PSME4/PSMA4/PSMC5/PSMA3/PSMD9
REACTOME_AUF1_HNRNP_D0_BINDS_AND_DESTABILIZES_MRNA	REACTOME_AUF1_HNRNP_D0_BINDS_AND_DESTABILIZES_MRNA	REACTOME_AUF1_HNRNP_D0_BINDS_AND_DESTABILIZES_MRNA	54	0.608492070037964	1.72159125697166	7.47064048650686e-06	8.88008116128913e-05	6.72087026082079e-05	4261	tags=61%, list=22%, signal=48%	PSMD3/PSMC4/PSMD11/PSMD8/PSMB4/PSMC2/PSMB2/PSMD4/PSMD2/PSMD12/PSME3/PSMB7/PSMA7/PSMB5/PSMC3/PSMD14/PSMB3/EIF4G1/PSMA5/PSMB6/PSMD13/PSMD6/PSMD10/HNRNPD/PSMD7/PSMC6/PSMC1/PSMD5/PSME4/PSMA4/PSMC5/PSMA3/PSMD9
REACTOME_DUAL_INCISION_IN_TC_NER	REACTOME_DUAL_INCISION_IN_TC_NER	REACTOME_DUAL_INCISION_IN_TC_NER	63	0.586901792791331	1.68729907678418	7.86585071353593e-06	9.31215229634737e-05	7.04788236683971e-05	4867	tags=59%, list=25%, signal=44%	POLE/RFC2/RFC5/RFC4/POLD1/PCNA/RPA3/RFC3/POLE2/POLR2K/RPA1/POLR2G/POLE3/PRPF19/POLD3/POLR2H/POLR2D/RPA2/POLD2/ERCC2/ISY1/ERCC3/POLR2I/CUL4A/POLR2F/DDB1/PPIE/RFC1/TCEA1/GTF2H3/POLR2E/ERCC4/POLR2J/XAB2/POLE4/ZNF830/POLR2B
KEGG_MEDICUS_REFERENCE_RAD51_DSDNA_DESTABILIZATION	KEGG_MEDICUS_REFERENCE_RAD51_DSDNA_DESTABILIZATION	KEGG_MEDICUS_REFERENCE_RAD51_DSDNA_DESTABILIZATION	11	0.857847266856968	1.94030881955141	8.02382684010099e-06	9.4610263464002e-05	7.16055737030361e-05	1168	tags=73%, list=6%, signal=68%	XRCC2/RAD51/RPA3/RAD51C/RFWD3/RPA1/RAD51D/RPA2
REACTOME_FORMATION_OF_FIBRIN_CLOT_CLOTTING_CASCADE	REACTOME_FORMATION_OF_FIBRIN_CLOT_CLOTTING_CASCADE	REACTOME_FORMATION_OF_FIBRIN_CLOT_CLOTTING_CASCADE	38	-0.441101637796051	-2.52795623691844	8.50962022251462e-06	9.99369798932117e-05	7.56370875356984e-05	2037	tags=39%, list=11%, signal=35%	SERPIND1/PROS1/F13A1/KLKB1/PRCP/THBD/SERPINE2/F10/PROCR/VWF/SERPINA5/PROC/A2M/TFPI/SERPING1
REACTOME_FANCONI_ANEMIA_PATHWAY	REACTOME_FANCONI_ANEMIA_PATHWAY	REACTOME_FANCONI_ANEMIA_PATHWAY	34	0.66818661082608	1.79940834765608	8.85177229658646e-06	0.000103541049652501	7.8364819954263e-05	4217	tags=65%, list=22%, signal=51%	FANCD2/FANCA/FANCB/FANCI/EME1/UBE2T/RPA3/DCLRE1B/USP1/FANCC/RPA1/FANCG/FANCL/RPA2/FANCE/ATRIP/FANCM/MUS81/DCLRE1A/ATR/ERCC4/SLX4
KEGG_MEDICUS_REFERENCE_FANCONI_ANEMIA_PATHWAY	KEGG_MEDICUS_REFERENCE_FANCONI_ANEMIA_PATHWAY	KEGG_MEDICUS_REFERENCE_FANCONI_ANEMIA_PATHWAY	14	0.813330178539994	1.91586737765446	9.18728715337687e-06	0.000107039186834581	8.10123775304034e-05	2024	tags=79%, list=11%, signal=70%	FANCD2/FANCA/FANCB/FANCI/UBE2T/TOPBP1/FANCC/FANCG/FANCL/FANCE/FANCM
KEGG_MEDICUS_REFERENCE_OKAZAKI_FRAGMENT_MATURATION	KEGG_MEDICUS_REFERENCE_OKAZAKI_FRAGMENT_MATURATION	KEGG_MEDICUS_REFERENCE_OKAZAKI_FRAGMENT_MATURATION	11	0.85497911588046	1.93382153579994	9.24647069688594e-06	0.00010722843935993	8.11556128957449e-05	1496	tags=73%, list=8%, signal=67%	FEN1/DNA2/POLD1/LIG1/PCNA/RNASEH2A/POLD3/POLD2
REACTOME_MEIOSIS	REACTOME_MEIOSIS	REACTOME_MEIOSIS	58	0.598678553877298	1.70590524352591	9.27657479476232e-06	0.00010722843935993	8.11556128957449e-05	3863	tags=50%, list=20%, signal=40%	CDK2/BLM/RAD51/PSMC3IP/BRCA1/LMNB1/FIGNL1/BRCA2/RPA3/TOP3A/SMC1B/RAD51C/SUN1/RPA1/CDK4/SMC1A/RAD21/RPA2/STAG3/SMC3/PRDM9/STAG2/SYCE2/SYCP2/ACD/MSH5/NBN/MLH1/ATR
KEGG_MEDICUS_REFERENCE_ASSEMBLY_AND_TRAFFICKING_OF_TELOMERASE	KEGG_MEDICUS_REFERENCE_ASSEMBLY_AND_TRAFFICKING_OF_TELOMERASE	KEGG_MEDICUS_REFERENCE_ASSEMBLY_AND_TRAFFICKING_OF_TELOMERASE	18	0.774729551095077	1.91287620289262	9.99674465072506e-06	0.000115099773704034	8.71130153051831e-05	1964	tags=72%, list=10%, signal=65%	DKC1/WRAP53/RUVBL1/CCT8/CCT6A/CCT5/CCT7/TERT/CCT4/CCT3/GAR1/RUVBL2/CCT2
REACTOME_HCMV_LATE_EVENTS	REACTOME_HCMV_LATE_EVENTS	REACTOME_HCMV_LATE_EVENTS	52	0.602446052318382	1.69805521538161	1.01236980288215e-05	0.000116106161768046	8.78746979393178e-05	4624	tags=62%, list=24%, signal=47%	NUP85/NDC1/NUP62/SEC13/NUP155/NUP210/NUP107/NUP188/NUP205/SEH1L/NUP37/NUP160/NUP214/RAE1/NUP153/HNRNPK/VPS37C/POM121C/VPS25/CHMP4B/NUP88/NUP93/NUP54/POM121/NUP50/NUP43/SNF8/CHMP1A/NUP35/VPS4A/NUP133/TPR
REACTOME_POLYMERASE_SWITCHING_ON_THE_C_STRAND_OF_THE_TELOMERE	REACTOME_POLYMERASE_SWITCHING_ON_THE_C_STRAND_OF_THE_TELOMERE	REACTOME_POLYMERASE_SWITCHING_ON_THE_C_STRAND_OF_THE_TELOMERE	25	0.719049401570059	1.87178879197821	1.01678188053322e-05	0.000116158428064029	8.79142555726247e-05	1496	tags=56%, list=8%, signal=52%	DSCC1/RFC2/RFC5/RFC4/POLD1/PCNA/PRIM1/PRIM2/RFC3/CHTF18/POLA1/POLA2/POLD3/POLD2
REACTOME_TERMINATION_OF_TRANSLESION_DNA_SYNTHESIS	REACTOME_TERMINATION_OF_TRANSLESION_DNA_SYNTHESIS	REACTOME_TERMINATION_OF_TRANSLESION_DNA_SYNTHESIS	31	0.682992501163909	1.82170354869236	1.02994925809052e-05	0.000117206628750146	8.87075839995546e-05	1496	tags=45%, list=8%, signal=42%	POLE/RFC2/RFC5/RFC4/POLD1/PCNA/RPA3/RFC3/POLE2/RPA1/POLE3/POLD3/RPA2/POLD2
REACTOME_LAMININ_INTERACTIONS	REACTOME_LAMININ_INTERACTIONS	REACTOME_LAMININ_INTERACTIONS	30	-0.51912177176838	-2.54210748451063	1.06012485818477e-05	0.000120174771568745	9.09540164855946e-05	4038	tags=47%, list=21%, signal=37%	LAMC1/ITGA1/ITGAV/LAMA4/LAMA5/ITGA6/ITGA3/LAMC3/LAMB2/LAMA2/LAMA3/COL4A6/LAMB3/COL4A5
KEGG_MEDICUS_REFERENCE_HEDGEHOG_SIGNALING_PATHWAY	KEGG_MEDICUS_REFERENCE_HEDGEHOG_SIGNALING_PATHWAY	KEGG_MEDICUS_REFERENCE_HEDGEHOG_SIGNALING_PATHWAY	14	-0.737770564868206	-2.72935088499581	1.33902783267319e-05	0.000151207142951095	0.000114440799788385	2017	tags=57%, list=11%, signal=51%	DHH/GLI2/EVC/GLI3/EVC2/GLI1/SHH/HHIP
WP_PROSTAGLANDIN_SYNTHESIS_AND_REGULATION	WP_PROSTAGLANDIN_SYNTHESIS_AND_REGULATION	WP_PROSTAGLANDIN_SYNTHESIS_AND_REGULATION	45	-0.390025109754725	-2.08857641644482	1.38760660004712e-05	0.000156092451254343	0.000118138234833614	2054	tags=33%, list=11%, signal=30%	PTGIS/EDNRA/TBXAS1/PTGS2/EDNRB/PTGER2/PTGS1/AKR1C3/PLA2G4A/ABCC4/PPARGC1A/HPGDS/MITF/AKR1C1/AKR1C2
REACTOME_MEIOTIC_RECOMBINATION	REACTOME_MEIOTIC_RECOMBINATION	REACTOME_MEIOTIC_RECOMBINATION	26	0.710412191158391	1.85717077390779	1.42917717076642e-05	0.000160155121121	0.000121213057753632	1168	tags=50%, list=6%, signal=47%	CDK2/BLM/RAD51/PSMC3IP/BRCA1/FIGNL1/BRCA2/RPA3/TOP3A/RAD51C/RPA1/CDK4/RPA2
REACTOME_UNFOLDED_PROTEIN_RESPONSE_UPR	REACTOME_UNFOLDED_PROTEIN_RESPONSE_UPR	REACTOME_UNFOLDED_PROTEIN_RESPONSE_UPR	92	0.537126614170674	1.57344402993917	1.43815723701568e-05	0.000160548655812853	0.000121510903635785	4834	tags=52%, list=25%, signal=39%	PREB/CEBPG/GSK3A/EXOSC2/HDGF/DDX11/KHSRP/DNAJB11/GFPT1/EXOSC3/EIF2S2/PDIA5/TATDN2/CALR/EXOSC9/ARFGAP1/KLHDC3/PDIA6/HYOU1/ZBTB17/SYVN1/EXOSC5/KDELR3/GOSR2/MYDGF/YIF1A/SERP1/NFYC/SRPRB/HSPA5/EDEM1/ATF6B/NFYB/DCP2/CREB3L4/MBTPS2/ATF6/EXOSC8/HSP90B1/EIF2AK3/CXXC1/NFYA/WIPI1/EIF2S3/CREB3/EIF2S1/DCTN1/SSR1
REACTOME_CELLULAR_RESPONSE_TO_HEAT_STRESS	REACTOME_CELLULAR_RESPONSE_TO_HEAT_STRESS	REACTOME_CELLULAR_RESPONSE_TO_HEAT_STRESS	98	0.527865655908639	1.54993877906749	1.60731025181965e-05	0.000178752382550852	0.000135288354927882	4704	tags=52%, list=25%, signal=39%	NUP85/NDC1/NUP62/SEC13/NUP155/RPA3/NUP210/HSPA14/NUP107/FKBP4/NUP188/DNAJC2/NUP205/RPA1/SEH1L/HDAC6/RPA2/RLN1/NUP37/NUP160/NUP214/RAE1/NUP153/MTOR/POM121C/YWHAE/NUP88/NUP93/MAPK3/NUP54/HSPA5/GSK3B/DEDD2/VCP/HSF1/HSPA13/PTGES3/DNAJC7/POM121/NUP50/NUP43/HSPH1/ATR/AKT1S1/RPTOR/HSP90AB1/NUP35/HSPA6/NUP133/TPR/HSP90AA1
REACTOME_REGULATION_OF_RAS_BY_GAPS	REACTOME_REGULATION_OF_RAS_BY_GAPS	REACTOME_REGULATION_OF_RAS_BY_GAPS	67	0.569552992025423	1.63964309561163	1.63689967480484e-05	0.000181356130008566	0.00013725899557152	4748	tags=54%, list=25%, signal=41%	PSMD3/PSMC4/PSMD11/PSMD8/PSMB4/PSMC2/PSMB2/PSMD4/PSMD2/PSMD12/PSME3/PSMB7/PSMA7/NRAS/PSMB5/PSMC3/PSMD14/PSMB3/PSMA5/PSMB6/PSMD13/PSMD6/PSMD10/PSMD7/PSMC6/KRAS/PSMC1/PSMD5/PSME4/RASAL2/PSMA4/PSMC5/PSMA3/PSMD9/RASA1/PSMA6
REACTOME_INITIATION_OF_NUCLEAR_ENVELOPE_NE_REFORMATION	REACTOME_INITIATION_OF_NUCLEAR_ENVELOPE_NE_REFORMATION	REACTOME_INITIATION_OF_NUCLEAR_ENVELOPE_NE_REFORMATION	19	0.753167351853744	1.87837857976462	1.77085639380167e-05	0.000195459938804575	0.000147933432818177	3005	tags=74%, list=16%, signal=62%	CCNB2/VRK1/TMPO/CDK1/LMNB1/CCNB1/LEMD2/KPNB1/EMD/VRK2/ANKLE2/BANF1/SIRT2/LBR
KEGG_ASCORBATE_AND_ALDARATE_METABOLISM	KEGG_ASCORBATE_AND_ALDARATE_METABOLISM	KEGG_ASCORBATE_AND_ALDARATE_METABOLISM	25	-0.555134447191133	-2.60586278726426	1.82886892040031e-05	0.000201107084280723	0.000152207462683424	1528	tags=32%, list=8%, signal=29%	UGT1A5/UGT1A4/UGT2B28/UGT1A10/UGT1A7/UGT1A8/UGT1A9/ALDH2
WP_ALZHEIMERS_DISEASE	WP_ALZHEIMERS_DISEASE	WP_ALZHEIMERS_DISEASE	258	0.448820701644985	1.37233107419089	1.91287568843166e-05	0.000208780781458563	0.00015801528383014	5875	tags=45%, list=31%, signal=32%	PSMD3/PSMC4/WIPI2/PSMD8/PSMB4/CDK5R1/TRAF2/PSMC2/TUBB/PSMB2/TUBA1B/PSMD4/APH1A/PSMD2/RTN3/PSMD12/NAE1/TUBA1C/PSMB7/PSMA7/ADRM1/NRAS/AKT2/MTOR/PSMB5/PSMC3/PSMD14/WNT3/TUBB4B/DVL2/RAF1/MAP2K1/KLC3/PPP3R1/HSD17B10/DVL3/PSMB3/MAPK3/NCSTN/PSMA5/AXIN1/PSMB6/KLC2/PSMD13/GSK3B/PSMD6/FZD2/CALM2/ATG101/DVL1/PIK3CB/ITPR3/PSMD7/ULK1/SLC25A5/TUBB2B/CSNK2A1/VDAC1/EIF2AK2/TUBB2A/PSENEN/PSMC6/ATF6/CALM3/KRAS/MAP…
WP_ALZHEIMERS_DISEASE_AND_MIRNA_EFFECTS	WP_ALZHEIMERS_DISEASE_AND_MIRNA_EFFECTS	WP_ALZHEIMERS_DISEASE_AND_MIRNA_EFFECTS	258	0.448820701644985	1.37233107419089	1.91287568843166e-05	0.000208780781458563	0.00015801528383014	5875	tags=45%, list=31%, signal=32%	PSMD3/PSMC4/WIPI2/PSMD8/PSMB4/CDK5R1/TRAF2/PSMC2/TUBB/PSMB2/TUBA1B/PSMD4/APH1A/PSMD2/RTN3/PSMD12/NAE1/TUBA1C/PSMB7/PSMA7/ADRM1/NRAS/AKT2/MTOR/PSMB5/PSMC3/PSMD14/WNT3/TUBB4B/DVL2/RAF1/MAP2K1/KLC3/PPP3R1/HSD17B10/DVL3/PSMB3/MAPK3/NCSTN/PSMA5/AXIN1/PSMB6/KLC2/PSMD13/GSK3B/PSMD6/FZD2/CALM2/ATG101/DVL1/PIK3CB/ITPR3/PSMD7/ULK1/SLC25A5/TUBB2B/CSNK2A1/VDAC1/EIF2AK2/TUBB2A/PSENEN/PSMC6/ATF6/CALM3/KRAS/MAP…
REACTOME_PRC2_METHYLATES_HISTONES_AND_DNA	REACTOME_PRC2_METHYLATES_HISTONES_AND_DNA	REACTOME_PRC2_METHYLATES_HISTONES_AND_DNA	13	0.819999849465625	1.90666581643072	2.00095084650938e-05	0.000217584877235242	0.00016467864471662	2935	tags=85%, list=15%, signal=72%	EZH2/DNMT1/DNMT3B/RBBP7/SUZ12/MTF2/DNMT3A/RBBP4/EED/JARID2/PHF19
REACTOME_KINESINS	REACTOME_KINESINS	REACTOME_KINESINS	58	0.589834463194166	1.68070443990122	2.08877072413547e-05	0.000225464369340506	0.000170642221309984	5924	tags=64%, list=31%, signal=44%	KIF15/KIF18B/KIF2C/KIF22/KIF4A/KIFC1/KIF23/RACGAP1/KIF18A/CENPE/KIF11/KIF20A/TUBA1B/KIF20B/KIF3C/TUBA1C/KIF27/TUBB4B/KLC3/KLC2/KIF21B/TUBB2B/KIF3B/TUBB2A/KIF4B/KIF2A/KIF1B/KIF9/TUBB4A/KIFAP3/KIF12/KIF3A/KIF21A/TUBB8/TUBB1/KIF5B/KIF1C
REACTOME_RNA_POLYMERASE_II_PRE_TRANSCRIPTION_EVENTS	REACTOME_RNA_POLYMERASE_II_PRE_TRANSCRIPTION_EVENTS	REACTOME_RNA_POLYMERASE_II_PRE_TRANSCRIPTION_EVENTS	76	0.559405896668731	1.62017614032594	2.08458900096403e-05	0.000225464369340506	0.000170642221309984	5109	tags=59%, list=27%, signal=44%	SSRP1/SUPT5H/POLR2K/TAF4/NELFB/TAF11/TAF5/POLR2G/NCBP1/EAF1/POLR2H/GTF2E1/POLR2D/TAF3/NELFE/TAF6/PAF1/NELFCD/ERCC2/ERCC3/POLR2I/SUPT16H/POLR2F/TAF15/TBP/NCBP2/TAF12/GTF2B/TAF2/TCEA1/NELFA/EAF2/TAF7L/IWS1/GTF2H3/POLR2E/SUPT6H/POLR2J/CCNK/MLLT1/TAF13/POLR2B/GTF2A2/CTDP1/GTF2F1
REACTOME_SIGNALING_BY_THE_B_CELL_RECEPTOR_BCR	REACTOME_SIGNALING_BY_THE_B_CELL_RECEPTOR_BCR	REACTOME_SIGNALING_BY_THE_B_CELL_RECEPTOR_BCR	109	0.515852328564896	1.52540908821194	2.41552115631033e-05	0.000259779125088906	0.000196613270135767	5859	tags=50%, list=31%, signal=35%	PSMD3/PSMC4/PSMD11/PSMD8/PSMB4/PSMC2/PSMB2/PSMD4/NFKBIB/PSMD2/PSMD12/PSME3/GRB2/PSMB7/PSMA7/NRAS/SH3KBP1/PSMB5/PSMC3/PSMD14/PPP3R1/PSMB3/PSMA5/PSMB6/CUL1/ORAI1/PSMD13/PSMD6/PSMD10/ITPR3/PSMD7/PSMC6/ORAI2/KRAS/PPIA/PSMC1/IKBKG/PSMD5/PSME4/PSMA4/PSMC5/PSMA3/PSMD9/PSMA6/CHUK/PSMD1/PSMA2/SOS1/PSMA1/FKBP1A/MALT1/RELA/PSMB1/NFATC3
REACTOME_SIGNALING_BY_HEDGEHOG	REACTOME_SIGNALING_BY_HEDGEHOG	REACTOME_SIGNALING_BY_HEDGEHOG	147	0.493302643616051	1.47588732444983	2.44344594715987e-05	0.000261823259155525	0.000198160368592182	5929	tags=51%, list=31%, signal=35%	PSMD3/PSMC4/PSMD11/PSMD8/PSMB4/PSMC2/PSMB2/TUBA1B/PSMD4/TULP3/PSMD2/P4HB/PSMD12/PSME3/TUBA1C/PSMB7/PSMA7/IFT122/PSMB5/PSMC3/PSMD14/IFT52/SYVN1/TUBB4B/PSMB3/PSMA5/PSMB6/CUL1/PRKACA/PSMD13/GSK3B/PSMD6/ARRB2/PSMD10/VCP/ADCY1/SMURF2/ADCY3/PSMD7/TUBB2B/ITCH/TUBB2A/PSMC6/MKS1/ERLEC1/ADAM17/PRKAR2A/PSMC1/SMURF1/ADCY6/PSMD5/DISP2/PSME4/PSMA4/RPGRIP1L/IQCE/PSMC5/PSMA3/PSMD9/ULK3/TUBB4A/PSMA6/DERL2/KIF3A/G…
REACTOME_INTERLEUKIN_1_SIGNALING	REACTOME_INTERLEUKIN_1_SIGNALING	REACTOME_INTERLEUKIN_1_SIGNALING	113	0.515999066248314	1.52832000031036	2.55514514415612e-05	0.000272796587026995	0.000206465508107697	4337	tags=43%, list=23%, signal=34%	PSMD3/PSMC4/PSMD11/PSMD8/PSMB4/TRAF2/USP14/PSMC2/PSMB2/PSMD4/NFKBIB/PSMD2/PSMD12/PSME3/PSMB7/PSMA7/TAB3/RIPK2/IRAK1/PSMB5/TIFA/NKIRAS2/PSMC3/PSMD14/MAP2K1/PSMB3/HMGB1/PSMA5/PSMB6/CUL1/USP18/MYD88/PSMD13/PSMD6/PSMD10/PSMD7/PELI3/PSMC6/PSMC1/IKBKG/PSMD5/PSME4/PSMA4/UBE2V1/UBE2N/PSMC5/PSMA3/PSMD9/TNIP2
KEGG_MEDICUS_REFERENCE_IL2_FAMILY_TO_JAK_STAT_SIGNALING_PATHWAY	KEGG_MEDICUS_REFERENCE_IL2_FAMILY_TO_JAK_STAT_SIGNALING_PATHWAY	KEGG_MEDICUS_REFERENCE_IL2_FAMILY_TO_JAK_STAT_SIGNALING_PATHWAY	23	-0.567922024463192	-2.55976478705177	2.69544380607384e-05	0.000286732717921478	0.000217013038696487	3372	tags=43%, list=18%, signal=36%	STAT3/JAK1/CRLF2/IL4/IL15/IL4R/IL2/STAT6/IL7/TSLP
REACTOME_TCR_SIGNALING	REACTOME_TCR_SIGNALING	REACTOME_TCR_SIGNALING	115	0.513693320543489	1.52182511505297	2.72269402907387e-05	0.000288585908641187	0.00021841562209291	5847	tags=46%, list=31%, signal=32%	PSMD3/PSMC4/PSMD11/PSMD8/PSMB4/PSMC2/PSMB2/PSMD4/PSMD2/PSMD12/PSME3/PSMB7/PSMA7/RIPK2/PSMB5/PAK2/PSMC3/PSMD14/CDC34/PSMB3/PLCG1/PSMA5/PSMB6/CUL1/PSMD13/PSMD6/PSMD10/PIK3CB/PSMD7/PSMC6/PSMC1/UBE2D2/IKBKG/PSMD5/PSME4/PSMA4/UBE2V1/UBE2N/PSMC5/PSMA3/PSMD9/CSK/PSMA6/CHUK/PAG1/EVL/PSMD1/PSMA2/PSMA1/MALT1/RELA/PSMB1/PIK3CA
REACTOME_DISORDERS_OF_TRANSMEMBRANE_TRANSPORTERS	REACTOME_DISORDERS_OF_TRANSMEMBRANE_TRANSPORTERS	REACTOME_DISORDERS_OF_TRANSMEMBRANE_TRANSPORTERS	174	0.472732254008037	1.42270647609174	2.75061885249455e-05	0.000290497012623165	0.000219862037016887	6056	tags=49%, list=32%, signal=34%	PSMD3/NUP85/PSMC4/NDC1/NUP62/SEC13/PSMD11/PSMD8/NUP155/NUP210/PSMB4/NUP107/SLC35A2/PSMC2/SLC27A4/PSMB2/PSMD4/PSMD2/NUP188/PSMD12/NUP205/PSME3/PSMB7/PSMA7/SEH1L/NUP37/NUP160/NUP214/RAE1/NUP153/PSMB5/POM121C/PSMC3/PSMD14/NUP88/NUP93/PSMB3/KCNJ11/PSMA5/PSMB6/NUP54/PSMD13/PSMD6/PSMD10/VCP/SLC5A5/PSMD7/POM121/RNF5/DERL1/NUP50/PSMC6/GCKR/NUP43/ERLEC1/PSMC1/ABCG8/PSMD5/PSME4/PSMA4/NUP35/SLC11A2/PSMC5/PS…
REACTOME_ANCHORING_FIBRIL_FORMATION	REACTOME_ANCHORING_FIBRIL_FORMATION	REACTOME_ANCHORING_FIBRIL_FORMATION	15	-0.689870902826188	-2.57608483751974	3.19697341531187e-05	0.000336427023202711	0.000254624066392128	1171	tags=33%, list=6%, signal=31%	LAMA3/TLL1/COL4A6/LAMB3/COL4A5
REACTOME_ABC_TRANSPORTER_DISORDERS	REACTOME_ABC_TRANSPORTER_DISORDERS	REACTOME_ABC_TRANSPORTER_DISORDERS	77	0.546111261646452	1.58103826724155	3.34620320838174e-05	0.000350873307850314	0.00026555770574789	4261	tags=48%, list=22%, signal=38%	PSMD3/PSMC4/PSMD11/PSMD8/PSMB4/PSMC2/PSMB2/PSMD4/PSMD2/PSMD12/PSME3/PSMB7/PSMA7/PSMB5/PSMC3/PSMD14/PSMB3/KCNJ11/PSMA5/PSMB6/PSMD13/PSMD6/PSMD10/VCP/PSMD7/RNF5/DERL1/PSMC6/ERLEC1/PSMC1/ABCG8/PSMD5/PSME4/PSMA4/PSMC5/PSMA3/PSMD9
REACTOME_CONDENSATION_OF_PROMETAPHASE_CHROMOSOMES	REACTOME_CONDENSATION_OF_PROMETAPHASE_CHROMOSOMES	REACTOME_CONDENSATION_OF_PROMETAPHASE_CHROMOSOMES	11	0.834304082990476	1.88705802647743	3.36478194145296e-05	0.000351565828473519	0.000266081838486877	770	tags=73%, list=4%, signal=70%	NCAPH/CCNB2/CDK1/NCAPD2/NCAPG/CCNB1/SMC2/SMC4
REACTOME_PROCESSIVE_SYNTHESIS_ON_THE_C_STRAND_OF_THE_TELOMERE	REACTOME_PROCESSIVE_SYNTHESIS_ON_THE_C_STRAND_OF_THE_TELOMERE	REACTOME_PROCESSIVE_SYNTHESIS_ON_THE_C_STRAND_OF_THE_TELOMERE	19	0.74133960669701	1.84888050992046	3.73568771213163e-05	0.000388935429887179	0.000294364940661062	1496	tags=58%, list=8%, signal=53%	BLM/FEN1/DNA2/POLD1/LIG1/PCNA/RPA3/RPA1/POLD3/RPA2/POLD2
REACTOME_REGULATION_OF_ENDOGENOUS_RETROELEMENTS_BY_KRAB_ZFP_PROTEINS	REACTOME_REGULATION_OF_ENDOGENOUS_RETROELEMENTS_BY_KRAB_ZFP_PROTEINS	REACTOME_REGULATION_OF_ENDOGENOUS_RETROELEMENTS_BY_KRAB_ZFP_PROTEINS	48	0.602378436391835	1.68907504625401	3.75490003078354e-05	0.000389554292946307	0.000294833325831655	5202	tags=65%, list=27%, signal=47%	RBBP7/ZNF765/GATAD2A/TRIM28/RBBP4/ZNF93/MBD3/SUMO2/ZNF28/SETDB1/MTA2/ZNF519/HDAC2/MTA3/ZNF354A/ZNF273/GATAD2B/ZNF257/ZNF30/ZNF382/HDAC1/MTA1/ZNF680/ATF7IP/ZNF669/ZNF331/ZNF708/CHD4/ZNF418/ZNF324/ZNF610
KEGG_MEDICUS_REFERENCE_SPINDLE_ASSEMBLY_CHECKPOINT_SIGNALING	KEGG_MEDICUS_REFERENCE_SPINDLE_ASSEMBLY_CHECKPOINT_SIGNALING	KEGG_MEDICUS_REFERENCE_SPINDLE_ASSEMBLY_CHECKPOINT_SIGNALING	21	0.712095091612651	1.80238493000554	3.82928642926648e-05	0.000395872709729803	0.000299615405937048	4299	tags=76%, list=22%, signal=59%	ESPL1/CDC20/MAD2L1/BUB1B/MAD2L2/PTTG1/BUB3/ANAPC2/ANAPC11/ANAPC5/CDC23/ANAPC1/CDC27/ANAPC7/CDC26/CDC16
REACTOME_HEDGEHOG_ON_STATE	REACTOME_HEDGEHOG_ON_STATE	REACTOME_HEDGEHOG_ON_STATE	84	0.536113386568212	1.56254118571479	3.84848812190306e-05	0.000396461793891487	0.000300061253013384	5825	tags=56%, list=30%, signal=39%	PSMD3/PSMC4/PSMD11/PSMD8/PSMB4/PSMC2/PSMB2/PSMD4/PSMD2/PSMD12/PSME3/PSMB7/PSMA7/PSMB5/PSMC3/PSMD14/PSMB3/PSMA5/PSMB6/PSMD13/PSMD6/ARRB2/PSMD10/SMURF2/PSMD7/ITCH/PSMC6/PSMC1/SMURF1/PSMD5/PSME4/PSMA4/IQCE/PSMC5/PSMA3/PSMD9/ULK3/PSMA6/KIF3A/GAS8/ARRB1/PSMD1/PSMA2/PSMA1/SPOPL/EFCAB7/PSMB1
REACTOME_C_TYPE_LECTIN_RECEPTORS_CLRS	REACTOME_C_TYPE_LECTIN_RECEPTORS_CLRS	REACTOME_C_TYPE_LECTIN_RECEPTORS_CLRS	139	0.492277716345308	1.4707878149848	4.12526957517513e-05	0.000423489212332663	0.000320516896326636	5951	tags=44%, list=31%, signal=30%	PSMD3/PSMC4/PSMD11/PSMD8/PSMB4/PSMC2/PSMB2/PSMD4/PSMD2/PSMD12/PSME3/PSMB7/PSMA7/TAB3/NRAS/PSMB5/PAK2/PSMC3/PSMD14/CDC34/UBE2M/RAF1/PPP3R1/PSMB3/PSMA5/PSMB6/CUL1/PRKACA/PSMD13/PSMD6/PSMD10/MUC15/ITPR3/PSMD7/PSMC6/KRAS/PSMC1/UBE2D2/IKBKG/PSMD5/PSME4/PSMA4/UBE2V1/UBE2N/PSMC5/PSMA3/PSMD9/MUC16/PSMA6/CHUK/UBA3/PSMD1/CLEC6A/PSMA2/RELB/PSMA1/MALT1/RELA/PSMB1/NFATC3/MAP3K14
WP_DEVELOPMENT_AND_HETEROGENEITY_OF_THE_ILC_FAMILY	WP_DEVELOPMENT_AND_HETEROGENEITY_OF_THE_ILC_FAMILY	WP_DEVELOPMENT_AND_HETEROGENEITY_OF_THE_ILC_FAMILY	32	-0.462110859037133	-2.28653890568496	4.19411032019002e-05	0.000429056024392959	0.000324730126019481	2487	tags=34%, list=13%, signal=30%	IL4/IL13/IL15/IL17A/IL22/ID2/ZBTB16/IL18/IL7/TSLP/IL33
REACTOME_TRANSCRIPTION_OF_THE_HIV_GENOME	REACTOME_TRANSCRIPTION_OF_THE_HIV_GENOME	REACTOME_TRANSCRIPTION_OF_THE_HIV_GENOME	66	0.560959398018051	1.61091477551072	4.47543416643035e-05	0.000456245649744428	0.000345308535282693	5109	tags=61%, list=27%, signal=45%	SSRP1/SUPT5H/POLR2K/TAF4/NELFB/TAF11/TAF5/POLR2G/NCBP1/POLR2H/GTF2E1/POLR2D/TAF3/NELFE/TAF6/NELFCD/RNMT/ERCC2/ERCC3/POLR2I/SUPT16H/POLR2F/TAF15/TBP/NCBP2/TAF12/GTF2B/TAF2/TCEA1/NELFA/TAF7L/GTF2H3/POLR2E/POLR2J/CCNK/TAF13/POLR2B/GTF2A2/CTDP1/GTF2F1
WP_PARKINUBIQUITIN_PROTEASOMAL_SYSTEM_PATHWAY	WP_PARKINUBIQUITIN_PROTEASOMAL_SYSTEM_PATHWAY	WP_PARKINUBIQUITIN_PROTEASOMAL_SYSTEM_PATHWAY	67	0.554830000075812	1.59725818598087	4.52719193375342e-05	0.000458339155775863	0.000346893000804118	4516	tags=54%, list=24%, signal=41%	CCNE1/PSMD3/PSMC4/PSMD11/PSMD8/HSPA14/PSMC2/TUBB/TUBA1B/PSMD4/PSMD2/PSMD12/TUBA1C/UBE2J2/PSMC3/PSMD14/TUBB4B/UBA1/CUL1/PSMD13/HSPA5/PSMD6/PSMD10/UBE2G1/PSMD7/TUBB2B/TUBB2A/PSMC6/UBE2G2/PSMC1/PSMD5/CASK/PSMC5/PSMD9/HSPA6/TUBB4A
REACTOME_FCERI_MEDIATED_NF_KB_ACTIVATION	REACTOME_FCERI_MEDIATED_NF_KB_ACTIVATION	REACTOME_FCERI_MEDIATED_NF_KB_ACTIVATION	80	0.547555447822427	1.59013198700367	4.52719193375342e-05	0.000458339155775863	0.000346893000804118	5825	tags=57%, list=30%, signal=40%	PSMD3/PSMC4/PSMD11/PSMD8/PSMB4/PSMC2/PSMB2/PSMD4/PSMD2/PSMD12/PSME3/PSMB7/PSMA7/TAB3/PSMB5/PSMC3/PSMD14/CDC34/PSMB3/PSMA5/PSMB6/CUL1/PSMD13/PSMD6/PSMD10/PSMD7/PSMC6/PSMC1/UBE2D2/IKBKG/PSMD5/PSME4/PSMA4/UBE2V1/UBE2N/PSMC5/PSMA3/PSMD9/PSMA6/CHUK/PSMD1/PSMA2/PSMA1/MALT1/RELA/PSMB1
WP_PLATELETMEDIATED_INTERACTIONS_WITH_VASCULAR_AND_CIRCULATING_CELLS	WP_PLATELETMEDIATED_INTERACTIONS_WITH_VASCULAR_AND_CIRCULATING_CELLS	WP_PLATELETMEDIATED_INTERACTIONS_WITH_VASCULAR_AND_CIRCULATING_CELLS	17	-0.652708800007381	-2.56067984567389	4.68614097685729e-05	0.000472801027768144	0.000357838437408057	3458	tags=59%, list=18%, signal=48%	TGFB2/VCAM1/SELPLG/SELP/TLR2/TGFB3/TGFB1/TLR4/CD40LG/CD40
KEGG_ASTHMA	KEGG_ASTHMA	KEGG_ASTHMA	28	-0.497072703230219	-2.31574895821745	4.75354880598982e-05	0.000477959564876236	0.000361742665084517	524	tags=21%, list=3%, signal=21%	IL4/IL13/CD40LG/MS4A2/CD40/FCER1A
REACTOME_MRNA_SPLICING_MINOR_PATHWAY	REACTOME_MRNA_SPLICING_MINOR_PATHWAY	REACTOME_MRNA_SPLICING_MINOR_PATHWAY	50	0.59391858726744	1.67061191231826	4.87927066439064e-05	0.000487263220090167	0.000368784116452869	5576	tags=72%, list=29%, signal=51%	SNRPG/EFTUD2/SF3B4/SNRNP40/SNRPD1/SNRPB/POLR2K/SRSF1/SF3B6/POLR2G/NCBP1/POLR2H/SNRNP25/SF3B2/POLR2D/DDX23/SRSF2/SNRNP200/SRSF7/SF3B3/POLR2I/TXNL4A/POLR2F/NCBP2/SNRPD2/SNRPF/SNRPE/POLR2E/SNRNP48/PRPF8/POLR2J/POLR2B/GTF2F1/YBX1/DDX42/POLR2C
REACTOME_MAPK6_MAPK4_SIGNALING	REACTOME_MAPK6_MAPK4_SIGNALING	REACTOME_MAPK6_MAPK4_SIGNALING	89	0.538930421100011	1.5732463928954	4.86461819993301e-05	0.000487263220090167	0.000368784116452869	4261	tags=47%, list=22%, signal=37%	PSMD3/CDK1/PSMC4/PSMD11/PSMD8/PSMB4/PSMC2/PSMB2/PSMD4/PSMD2/PSMD12/PSME3/XPO1/PSMB7/PSMA7/MAPKAPK5/PSMB5/PAK2/PSMC3/PSMD14/PSMB3/PSMA5/ETV4/PSMB6/PRKACA/AGO1/AGO2/PSMD13/PSMD6/PSMD10/IGF2BP1/PSMD7/PSMC6/KALRN/PSMC1/PSMD5/MOV10/PSME4/PSMA4/PSMC5/PSMA3/PSMD9
WP_ATM_SIGNALING_IN_DEVELOPMENT_AND_DISEASE	WP_ATM_SIGNALING_IN_DEVELOPMENT_AND_DISEASE	WP_ATM_SIGNALING_IN_DEVELOPMENT_AND_DISEASE	46	0.599087343230077	1.67014464454807	4.90388857894357e-05	0.000488061588738248	0.00036938836004103	3863	tags=52%, list=20%, signal=42%	BUB1/CDC25A/CDK2/CHEK1/AURKB/PPP5C/HMGN1/CHEK2/LMNB2/MDC1/TRIM28/PPM1D/SMC1A/MTOR/PRKDC/RNF168/RNF40/RNF8/RIF1/MAPK13/NBN/DCLRE1C/IKBKG/ATR
REACTOME_TP53_REGULATES_TRANSCRIPTION_OF_DNA_REPAIR_GENES	REACTOME_TP53_REGULATES_TRANSCRIPTION_OF_DNA_REPAIR_GENES	REACTOME_TP53_REGULATES_TRANSCRIPTION_OF_DNA_REPAIR_GENES	58	0.580355425255416	1.65369438514217	5.38153191251162e-05	0.000533789786997774	0.000403997648197441	5109	tags=62%, list=27%, signal=46%	MSH2/FANCD2/CHEK1/FANCI/BRCA1/SSRP1/FANCC/SUPT5H/MDC1/POLR2K/NELFB/POLR2G/POLR2H/RAD51D/POLR2D/NELFE/NELFCD/ERCC2/ERCC3/POLR2I/SUPT16H/POLR2F/PMS2/TCEA1/NELFA/CDK12/GTF2H3/MLH1/ATR/POLR2E/CDK13/POLR2J/CCNK/POLR2B/CTDP1/GTF2F1
KEGG_ALLOGRAFT_REJECTION	KEGG_ALLOGRAFT_REJECTION	KEGG_ALLOGRAFT_REJECTION	35	-0.438205424735411	-2.33427424437702	5.58758610313317e-05	0.000550508483181174	0.000416651157319467	1766	tags=26%, list=9%, signal=23%	IL4/CD28/HLA-A/IL2/HLA-E/HLA-F/FAS/CD40LG/CD40
REACTOME_TCF_DEPENDENT_SIGNALING_IN_RESPONSE_TO_WNT	REACTOME_TCF_DEPENDENT_SIGNALING_IN_RESPONSE_TO_WNT	REACTOME_TCF_DEPENDENT_SIGNALING_IN_RESPONSE_TO_WNT	172	0.474224987534828	1.42686131450428	5.58452904027747e-05	0.000550508483181174	0.000416651157319467	4837	tags=40%, list=25%, signal=30%	PSMD3/PSMC4/PSMD11/PSMD8/PSMB4/PSMC2/SMARCA4/RUVBL1/PSMB2/PSMD4/PYGO2/CTNNBIP1/PSMD2/PPP2R1B/PSMD12/PSME3/TERT/XPO1/MEN1/PSMB7/PSMA7/AKT2/PSMB5/TRRAP/PSMC3/PSMD14/WNT3/CSNK1G2/DVL2/DVL3/PSMB3/PSMA5/AXIN1/PSMB6/PPP2R5D/PSMD13/GSK3B/PSMD6/PSMD10/FZD2/SOX4/YWHAZ/DVL1/SMURF2/PSMD7/CSNK2A1/KREMEN2/PSMC6/AMER1/PSMC1/TLE1/BCL9/RSPO4/PSMD5/WNT8B/PSME4/PSMA4/HDAC1/PSMC5/PSMA3/PSMD9/FZD5/PPP2R1A/TCF7/RBBP5…
KEGG_MEDICUS_REFERENCE_ACTIVATION_OF_PRC2.2_BY_UBIQUITINATION_OF_H2AK119_IN_GERMLINE_GENES	KEGG_MEDICUS_REFERENCE_ACTIVATION_OF_PRC2.2_BY_UBIQUITINATION_OF_H2AK119_IN_GERMLINE_GENES	KEGG_MEDICUS_REFERENCE_ACTIVATION_OF_PRC2.2_BY_UBIQUITINATION_OF_H2AK119_IN_GERMLINE_GENES	25	0.691122788232603	1.79909180936642	5.94621002286927e-05	0.000583882027663685	0.000441909852430102	2376	tags=56%, list=12%, signal=49%	EZH2/CBX3/RBBP7/SUZ12/WDR5/EHMT1/TFDP1/E2F6/RBBP4/EHMT2/PCGF6/HDAC2/EED/JARID2
KEGG_MEDICUS_VARIANT_MUTATION_ACTIVATED_SMO_TO_HEDGEHOG_SIGNALING_PATHWAY	KEGG_MEDICUS_VARIANT_MUTATION_ACTIVATED_SMO_TO_HEDGEHOG_SIGNALING_PATHWAY	KEGG_MEDICUS_VARIANT_MUTATION_ACTIVATED_SMO_TO_HEDGEHOG_SIGNALING_PATHWAY	29	-0.480009592306408	-2.3088129668725	6.06990078501731e-05	0.000592067398830924	0.000448104932931335	2738	tags=48%, list=14%, signal=41%	WNT2B/WNT4/WNT6/GLI2/WNT3A/WNT5B/GLI3/WNT5A/WNT7B/WNT9A/GLI1/BMP2/HHIP/WNT10A
KEGG_MEDICUS_VARIANT_MUTATION_INACTIVATED_PTCH1_TO_HEDGEHOG_SIGNALING_PATHWAY	KEGG_MEDICUS_VARIANT_MUTATION_INACTIVATED_PTCH1_TO_HEDGEHOG_SIGNALING_PATHWAY	KEGG_MEDICUS_VARIANT_MUTATION_INACTIVATED_PTCH1_TO_HEDGEHOG_SIGNALING_PATHWAY	29	-0.480009592306408	-2.3088129668725	6.06990078501731e-05	0.000592067398830924	0.000448104932931335	2738	tags=48%, list=14%, signal=41%	WNT2B/WNT4/WNT6/GLI2/WNT3A/WNT5B/GLI3/WNT5A/WNT7B/WNT9A/GLI1/BMP2/HHIP/WNT10A
REACTOME_INHIBITION_OF_REPLICATION_INITIATION_OF_DAMAGED_DNA_BY_RB1_E2F1	REACTOME_INHIBITION_OF_REPLICATION_INITIATION_OF_DAMAGED_DNA_BY_RB1_E2F1	REACTOME_INHIBITION_OF_REPLICATION_INITIATION_OF_DAMAGED_DNA_BY_RB1_E2F1	13	0.798084752076633	1.85570877408178	6.13829572089591e-05	0.000596756166773192	0.000451653616828556	711	tags=62%, list=4%, signal=59%	E2F1/PRIM1/PRIM2/PPP2R3B/POLA1/PPP2R1B/POLA2/TFDP1
KEGG_MEDICUS_REFERENCE_DISASSEMBLY_OF_MCC	KEGG_MEDICUS_REFERENCE_DISASSEMBLY_OF_MCC	KEGG_MEDICUS_REFERENCE_DISASSEMBLY_OF_MCC	17	0.752766122652771	1.84289417165345	6.25349171826254e-05	0.00060594890048907	0.000458611117500512	4299	tags=88%, list=22%, signal=68%	TRIP13/CDC20/MAD2L1/BUB1B/BUB3/ANAPC2/ANAPC11/ANAPC5/CDC23/ANAPC1/CDC27/MAD2L1BP/ANAPC7/CDC26/CDC16
WP_INTEGRATED_CANCER_PATHWAY	WP_INTEGRATED_CANCER_PATHWAY	WP_INTEGRATED_CANCER_PATHWAY	43	0.612724631188645	1.69351094246325	6.45093806964944e-05	0.000623024808305616	0.000471534981476107	1950	tags=40%, list=10%, signal=36%	E2F1/CDC25A/MSH2/CDK2/BLM/PLK1/CHEK1/BRCA1/CDK1/MSH6/CHEK2/CDK4/BAX/POU2F1/CDKN2B/CDC25B/BARD1
BIOCARTA_NPC_PATHWAY	BIOCARTA_NPC_PATHWAY	BIOCARTA_NPC_PATHWAY	11	0.820242192567717	1.85525235306565	6.63871094559364e-05	0.000639057552008621	0.000483669328943854	2008	tags=82%, list=10%, signal=73%	KPNA2/RCC1/NUP62/NUP210/KPNB1/NUP214/NUP153/RANGAP1/RAN
REACTOME_TRANSCRIPTION_OF_E2F_TARGETS_UNDER_NEGATIVE_CONTROL_BY_DREAM_COMPLEX	REACTOME_TRANSCRIPTION_OF_E2F_TARGETS_UNDER_NEGATIVE_CONTROL_BY_DREAM_COMPLEX	REACTOME_TRANSCRIPTION_OF_E2F_TARGETS_UNDER_NEGATIVE_CONTROL_BY_DREAM_COMPLEX	19	0.731059993168805	1.82324343761227	6.91708049961989e-05	0.000663678050551765	0.000502303300127196	4426	tags=79%, list=23%, signal=61%	E2F1/CDC6/CDC25A/TOP2A/PCNA/LIN9/RBL1/TFDP1/LIN54/RBBP4/LIN37/E2F5/E2F4/HDAC1/LIN52
BIOCARTA_ASBCELL_PATHWAY	BIOCARTA_ASBCELL_PATHWAY	BIOCARTA_ASBCELL_PATHWAY	13	-0.735356276445236	-2.62529416872656	7.15673624964617e-05	0.000682213559381856	0.000516331859979599	2487	tags=54%, list=13%, signal=47%	IL4/CD28/IL2/CD4/FAS/CD40LG/CD40
WP_ATR_SIGNALING	WP_ATR_SIGNALING	WP_ATR_SIGNALING	11	0.81810766413313	1.8504244023252	7.13504921896814e-05	0.000682213559381856	0.000516331859979599	1438	tags=82%, list=8%, signal=76%	CHEK1/TOPBP1/RPA3/RAD1/RPA1/RAD9A/RPA2/HUS1/ATRIP
WP_INFLAMMATORY_RESPONSE_PATHWAY	WP_INFLAMMATORY_RESPONSE_PATHWAY	WP_INFLAMMATORY_RESPONSE_PATHWAY	30	-0.470265404228563	-2.30286084847398	7.2189724059501e-05	0.000685919190416488	0.000519136458830204	4097	tags=50%, list=21%, signal=39%	ZAP70/IL2RG/LAMC1/TNFRSF1A/THBS3/THBS1/LAMA5/IL5RA/IL4/LAMB2/IL4R/CD28/IL2/CD40LG/CD40
KEGG_UBIQUITIN_MEDIATED_PROTEOLYSIS	KEGG_UBIQUITIN_MEDIATED_PROTEOLYSIS	KEGG_UBIQUITIN_MEDIATED_PROTEOLYSIS	129	0.488647342988772	1.45567714418352	7.61445307943226e-05	0.000721162394877842	0.000545810202060492	7207	tags=58%, list=38%, signal=37%	UBE2C/CDC20/SKP2/BRCA1/UBE2S/SAE1/UBA2/UBE2Q1/UBE2O/PRPF19/UBE2A/TRIM37/UBE2J2/FANCL/PIAS4/ANAPC2/CUL2/SYVN1/ANAPC11/CDC34/UBE2M/VHL/ANAPC5/HUWE1/UBA1/CDC23/CUL1/ANAPC1/CUL4A/UBE2R2/CDC27/SMURF2/UBE2G1/DDB1/TRIM32/UBE4B/ITCH/FZR1/PIAS3/CBL/UBE2G2/UBE2K/CBLC/SMURF1/UBE2D2/UBE2E1/UBE2N/ANAPC7/CDC26/CDC16/NHLRC1/PPIL2/UBA3/UBE2Z/UBE3C/UBA6/FBXW8/KLHL9/MAP3K1/UBE2L3/FBXO4/WWP2/XIAP/UBE4A/CUL4B/UBR5/B…
REACTOME_CONDENSATION_OF_PROPHASE_CHROMOSOMES	REACTOME_CONDENSATION_OF_PROPHASE_CHROMOSOMES	REACTOME_CONDENSATION_OF_PROPHASE_CHROMOSOMES	12	0.80561209667839	1.84354470543602	7.67117464794936e-05	0.000724198352616699	0.000548107960122562	770	tags=67%, list=4%, signal=64%	PLK1/NCAPG2/CDK1/NCAPD3/CCNB1/SMC2/SET/SMC4
BIOCARTA_TOB1_PATHWAY	BIOCARTA_TOB1_PATHWAY	BIOCARTA_TOB1_PATHWAY	19	-0.614867926313499	-2.42436346064406	8.17125466465389e-05	0.000762285953524414	0.000576934478664146	3609	tags=63%, list=19%, signal=51%	TOB2/TGFB2/CD3E/CD3D/IL4/CD28/IL2/TGFBR3/TGFB3/TGFBR2/TGFB1/SMAD3
KEGG_MEDICUS_REFERENCE_DNA_END_RESECTION_AND_RPA_LOADING	KEGG_MEDICUS_REFERENCE_DNA_END_RESECTION_AND_RPA_LOADING	KEGG_MEDICUS_REFERENCE_DNA_END_RESECTION_AND_RPA_LOADING	15	0.747724269392488	1.78602350008489	8.11721781950127e-05	0.000762285953524414	0.000576934478664146	3546	tags=73%, list=19%, signal=60%	BLM/DNA2/BRCA1/RPA3/RPA1/RPA2/BRCC3/BARD1/BABAM1/RPA4/NBN
REACTOME_PROTEIN_FOLDING	REACTOME_PROTEIN_FOLDING	REACTOME_PROTEIN_FOLDING	93	0.516514759878621	1.51360485278794	8.17847668120539e-05	0.000762285953524414	0.000576934478664146	6124	tags=56%, list=32%, signal=38%	CCNE1/CCNE2/WRAP53/CCT8/TUBA1B/VBP1/CCT6A/TBCD/CCT5/CCT7/TUBA1C/PFDN2/CCT4/CCT3/FBXW9/PDCL/TBCB/TUBB4B/GNG4/CCT2/GNB1/PFDN6/PFDN4/NOP56/TUBB2B/CSNK2A1/TUBB2A/DCAF7/FBXW5/GNB3/GNG5/XRN2/TCP1/GNG13/GNB2/PFDN1/FBXO6/RGS9/GNG3/AP3M1/TUBB4A/FBXW2/CSNK2B/GAPDHS/HDAC3/ARFGEF2/TUBB1/GNA11/GNAQ/FBXO4/TBCA/PFDN5
REACTOME_MHC_CLASS_II_ANTIGEN_PRESENTATION	REACTOME_MHC_CLASS_II_ANTIGEN_PRESENTATION	REACTOME_MHC_CLASS_II_ANTIGEN_PRESENTATION	121	0.492158188447081	1.46162570040725	8.17847668120539e-05	0.000762285953524414	0.000576934478664146	4932	tags=39%, list=26%, signal=29%	KIF15/KIF2C/KIF22/KIF4A/KIF23/RACGAP1/KIF18A/SEC13/CENPE/KIF11/KIF20A/CTSV/TUBA1B/KIF3C/TUBA1C/AP2A1/DYNLL2/TUBB4B/DYNC1LI1/KLC3/AP2S1/SPTBN2/KLC2/RAB7A/ARF1/AP1B1/TUBB2B/KIF3B/TUBB2A/CLTC/AP1S1/CLTA/AP1M2/KIF4B/DYNLL1/CTSL/CTSA/DCTN3/KIF2A/SEC24A/DNM1/TUBB4A/KIFAP3/CAPZA1/DCTN1/KIF3A/ACTR1B
BIOCARTA_CELLCYCLE_PATHWAY	BIOCARTA_CELLCYCLE_PATHWAY	BIOCARTA_CELLCYCLE_PATHWAY	23	0.694061280487913	1.78595066061461	8.45728838624648e-05	0.000785778439937331	0.000594714716301343	1363	tags=52%, list=7%, signal=49%	CCNE1/E2F1/CDC25A/CDK2/CDK1/CCNB1/RBL1/CDKN2A/TFDP1/CDK4/CDKN2D/CDKN2B
REACTOME_NUCLEAR_EVENTS_MEDIATED_BY_NFE2L2	REACTOME_NUCLEAR_EVENTS_MEDIATED_BY_NFE2L2	REACTOME_NUCLEAR_EVENTS_MEDIATED_BY_NFE2L2	95	0.519052923655852	1.52194030235571	8.52540803867266e-05	0.000789608769764762	0.000597613693164137	5825	tags=51%, list=30%, signal=35%	PSMD3/PSMC4/PSMD11/PSMD8/PSMB4/CDKN2A/PSMC2/PSMB2/PSMD4/PSMD2/PSMD12/PSME3/PSMB7/PSMA7/BCL2L1/PSMB5/PSMC3/PSMD14/PRDX1/PSMB3/PSMA5/PSMB6/CUL1/PSMD13/GSK3B/PSMD6/PSMD10/PSMD7/PGD/ABCF2/PSMC6/PSMC1/HMOX1/PSMD5/GCLM/PSMA4/PSMC5/PSMA3/PSMD9/PSMA6/MAFG/PSMD1/PSMA2/TALDO1/PSMA1/TXNRD1/RELA/PSMB1
REACTOME_SIGNALING_BY_WNT	REACTOME_SIGNALING_BY_WNT	REACTOME_SIGNALING_BY_WNT	268	0.439832225016729	1.34608751167684	8.62969601452294e-05	0.000796754323856584	0.000603021790356105	4837	tags=36%, list=25%, signal=27%	PSMD3/PSMC4/PSMD11/PSMD8/PSMB4/PSMC2/RAC3/SMARCA4/RUVBL1/PSMB2/PSMD4/PYGO2/CTNNBIP1/PSMD2/PPP2R1B/PSMD12/NLK/PSME3/TERT/XPO1/MEN1/PSMB7/PSMA7/AP2A1/AKT2/PSMB5/TRRAP/PSMC3/PSMD14/WNT3/GNG4/CSNK1G2/TMED5/DVL2/PPP3R1/DVL3/AP2S1/PSMB3/SCRIB/GNB1/PSMA5/AXIN1/PSMB6/CUL1/PPP2R5D/AGO1/AGO2/PSMD13/GSK3B/PSMD6/ARRB2/PSMD10/FZD2/SOX4/PARD6A/YWHAZ/DVL1/SMURF2/ITPR3/PSMD7/CSNK2A1/KREMEN2/PSMC6/KRAS/CLTC/AMER1…
REACTOME_SIGNALING_BY_NOTCH4	REACTOME_SIGNALING_BY_NOTCH4	REACTOME_SIGNALING_BY_NOTCH4	81	0.534186879198322	1.55177868354617	8.87303415067056e-05	0.00081665292371062	0.000618082002707987	5825	tags=56%, list=30%, signal=39%	PSMD3/PSMC4/PSMD11/PSMD8/PSMB4/TACC3/PSMC2/PSMB2/PSMD4/APH1A/PSMD2/PSMD12/PSME3/PSMB7/PSMA7/PSMB5/PSMC3/PSMD14/PSMB3/NCSTN/PSMA5/PSMB6/CUL1/PSMD13/PSMD6/PSMD10/YWHAZ/PSMD7/PSENEN/PSMC6/PSMC1/PSMD5/PSMA4/PSMC5/PSMA3/PSMD9/SNW1/MAML1/PSMA6/AKT1/PSMD1/PSMA2/PSMA1/KAT2A/PSMB1
KEGG_MEDICUS_REFERENCE_COHESIN_DISSOCIATION_IN_ANAPHASE	KEGG_MEDICUS_REFERENCE_COHESIN_DISSOCIATION_IN_ANAPHASE	KEGG_MEDICUS_REFERENCE_COHESIN_DISSOCIATION_IN_ANAPHASE	16	0.742083373446237	1.80312655283462	9.45951406646107e-05	0.000867910415597804	0.000656876124812478	4299	tags=81%, list=22%, signal=63%	ESPL1/CDC20/PTTG1/RAD21/ANAPC2/ANAPC11/ANAPC5/CDC23/ANAPC1/CDC27/ANAPC7/CDC26/CDC16
REACTOME_INTRINSIC_PATHWAY_OF_FIBRIN_CLOT_FORMATION	REACTOME_INTRINSIC_PATHWAY_OF_FIBRIN_CLOT_FORMATION	REACTOME_INTRINSIC_PATHWAY_OF_FIBRIN_CLOT_FORMATION	22	-0.53865210219852	-2.39354145211065	9.53581914524101e-05	0.000872185825870019	0.000660111959849279	2037	tags=50%, list=11%, signal=45%	SERPIND1/PROS1/KLKB1/PRCP/SERPINE2/F10/VWF/SERPINA5/PROC/A2M/SERPING1
KEGG_PROGESTERONE_MEDIATED_OOCYTE_MATURATION	KEGG_PROGESTERONE_MEDIATED_OOCYTE_MATURATION	KEGG_PROGESTERONE_MEDIATED_OOCYTE_MATURATION	85	0.526997578109594	1.53574254163582	0.000100033425511658	0.000912106016466543	0.000690325469941515	5044	tags=51%, list=26%, signal=37%	BUB1/CDC25A/CDC25C/CDK2/CCNB2/PLK1/MAD2L1/CDK1/CCNA2/CCNB1/PKMYT1/MAD2L2/AKT2/ANAPC2/ANAPC11/RAF1/MAP2K1/CDC25B/ANAPC5/CDC23/MAPK3/PRKACA/ANAPC1/ADCY1/CDC27/ADCY3/PIK3CB/GNAI3/CCNB3/FZR1/KRAS/MAPK13/ADCY6/HSP90AB1/ANAPC7/CDC26/CDC16/PRKX/ARAF/HSP90AA1/MAPK8/AKT1/MAPK9
REACTOME_PROTEIN_UBIQUITINATION	REACTOME_PROTEIN_UBIQUITINATION	REACTOME_PROTEIN_UBIQUITINATION	62	0.558646173366814	1.60328603797879	0.000103527985219091	0.000941046949236068	0.000712229352444192	5786	tags=60%, list=30%, signal=42%	UBE2C/RAD18/UBE2S/UBE2T/PCNA/UBE2A/UBE2J2/RNF144A/PAF1/PRKDC/CDC34/UBA1/PEX10/OTULIN/PEX5/VCP/USP5/RNF40/UBE2R2/HLTF/UBE2G1/DERL1/WAC/UBE2V2/UBE2G2/UBE2K/UBE2D2/UBE2E1/RNF181/UBE2N/PEX13/UBE2Z/UBA6/RNF20/RTF1/UBE2L3/USP7
KEGG_LINOLEIC_ACID_METABOLISM	KEGG_LINOLEIC_ACID_METABOLISM	KEGG_LINOLEIC_ACID_METABOLISM	29	-0.469729847581276	-2.25936810514905	0.00010553179921753	0.000956300501551442	0.00072377397059196	1730	tags=31%, list=9%, signal=28%	PLA2G5/PLA2G6/PLA2G1B/PLA2G2A/AKR1B10/PLA2G4A/CYP3A5/CYP2E1/PLA2G10
KEGG_PROTEIN_EXPORT	KEGG_PROTEIN_EXPORT	KEGG_PROTEIN_EXPORT	22	0.690917562231487	1.76076015265053	0.000111038988051755	0.00100310913513832	0.000759200983893945	4167	tags=68%, list=22%, signal=53%	SEC61A2/SEC61A1/SRP68/SEC61G/SRP72/IMMP1L/SEC11C/SRPRB/HSPA5/SEC61B/SPCS1/SRP54/SRP9/SPCS2/SEC11A
SA_REG_CASCADE_OF_CYCLIN_EXPR	SA_REG_CASCADE_OF_CYCLIN_EXPR	SA_REG_CASCADE_OF_CYCLIN_EXPR	13	0.785192475622929	1.82573161881002	0.000117294754496875	0.00105637239019272	0.000799513163522454	911	tags=62%, list=5%, signal=59%	CCNE1/E2F1/CDK2/CCNE2/E2F2/CCNA2/CDKN2A/CDK4
REACTOME_TRANSLESION_SYNTHESIS_BY_POLH	REACTOME_TRANSLESION_SYNTHESIS_BY_POLH	REACTOME_TRANSLESION_SYNTHESIS_BY_POLH	18	0.732157373489796	1.80776170799392	0.000122646603100554	0.00110119396545329	0.000833436276018894	3516	tags=67%, list=18%, signal=54%	RFC2/RFC5/RFC4/PCNA/RPA3/RFC3/NPLOC4/RPA1/RPA2/VCP/RFC1/SPRTN
WP_CODEINE_AND_MORPHINE_METABOLISM	WP_CODEINE_AND_MORPHINE_METABOLISM	WP_CODEINE_AND_MORPHINE_METABOLISM	14	-0.673081833244385	-2.49003766851058	0.000128305194897891	0.001148487964086	0.000869230636808241	817	tags=43%, list=4%, signal=41%	ABCC3/UGT1A10/ABCB1/UGT1A8/UGT1A9/ABCC2
REACTOME_O_GLYCOSYLATION_OF_TSR_DOMAIN_CONTAINING_PROTEINS	REACTOME_O_GLYCOSYLATION_OF_TSR_DOMAIN_CONTAINING_PROTEINS	REACTOME_O_GLYCOSYLATION_OF_TSR_DOMAIN_CONTAINING_PROTEINS	37	-0.40326057214072	-2.2078016308592	0.000129108150572999	0.00114867130327977	0.000869369396681342	4146	tags=59%, list=22%, signal=47%	ADAMTS4/ADAMTS19/SPON2/THSD7A/ADAMTSL1/ADAMTS16/ADAMTS18/THBS1/ADAMTSL2/ADAMTS9/ADAMTS10/SBSPON/THSD4/ADAMTS5/THSD1/ADAMTSL5/THSD7B/SPON1/ADAMTSL3/ADAMTS1/ADAMTS15/ADAMTS8
REACTOME_PROCESSING_OF_INTRONLESS_PRE_MRNAS	REACTOME_PROCESSING_OF_INTRONLESS_PRE_MRNAS	REACTOME_PROCESSING_OF_INTRONLESS_PRE_MRNAS	20	0.698385610613007	1.75508195748779	0.000128978808476528	0.00114867130327977	0.000869369396681342	4647	tags=80%, list=24%, signal=61%	CPSF3/CPSF4/CSTF2/NCBP1/CPSF6/CPSF1/CLP1/FIP1L1/CPSF7/CSTF3/SYMPK/CSTF1/NCBP2/WDR33/CPSF2/NUDT21
REACTOME_FC_EPSILON_RECEPTOR_FCERI_SIGNALING	REACTOME_FC_EPSILON_RECEPTOR_FCERI_SIGNALING	REACTOME_FC_EPSILON_RECEPTOR_FCERI_SIGNALING	130	0.486302070125393	1.44952379916949	0.000132636010205156	0.00117649343191038	0.000890426514686226	5859	tags=51%, list=31%, signal=35%	PSMD3/PSMC4/PSMD11/PSMD8/PSMB4/PSMC2/PSMB2/PSMD4/PSMD2/PSMD12/PSME3/GRB2/PSMB7/PSMA7/TAB3/NRAS/PSMB5/PAK2/PSMC3/PSMD14/CDC34/PPP3R1/PSMB3/PLCG1/MAPK3/PSMA5/PSMB6/CUL1/PSMD13/PSMD6/PSMD10/PIK3CB/ITPR3/PSMD7/PSMC6/KRAS/MAP2K7/PSMC1/UBE2D2/GAB2/IKBKG/PSMD5/PSME4/PSMA4/VAV2/UBE2V1/UBE2N/PSMC5/PSMA3/PSMD9/PSMA6/CHUK/MAPK8/MAPK9/RAC1/PSMD1/PSMA2/SOS1/PSMA1/TEC/MAP3K1/MALT1/RELA/PSMB1/PIK3CA/NFATC3
WP_IRINOTECAN_PATHWAY	WP_IRINOTECAN_PATHWAY	WP_IRINOTECAN_PATHWAY	12	-0.734252708151359	-2.50135168818099	0.000133142225673942	0.0011774264294539	0.000891132651863321	2787	tags=67%, list=15%, signal=57%	UGT1A1/CES2/BCHE/UGT1A10/CYP3A5/UGT1A9/ABCC2/CES1
BIOCARTA_IL17_PATHWAY	BIOCARTA_IL17_PATHWAY	BIOCARTA_IL17_PATHWAY	15	-0.642910738266711	-2.40072830719862	0.000133560132288352	0.00117757522041622	0.000891245263982019	4158	tags=67%, list=22%, signal=52%	CSF3/CD3G/CD2/CXCL8/CD3E/CD3D/KITLG/CD34/IL17A/CD4
REACTOME_TRANSCRIPTIONAL_REGULATION_BY_RUNX1	REACTOME_TRANSCRIPTIONAL_REGULATION_BY_RUNX1	REACTOME_TRANSCRIPTIONAL_REGULATION_BY_RUNX1	176	0.459844479148908	1.38449958984265	0.000141704925358148	0.00124564569117223	0.000942764252855503	6403	tags=49%, list=33%, signal=33%	PSMD3/PSMC4/PSMD11/PSMD8/ACTL6A/TCF3/PSMB4/PSMC2/SMARCA4/CBX2/CTSV/PSMB2/WDR5/PSMD4/PSMD2/DPY30/PSMD12/CBX8/KMT2B/PSME3/MYB/PSMB7/PSMA7/SMARCD2/PSMB5/SETD1A/PSMC3/PSMD14/SMARCC1/ITGA2B/PSMB3/PSMA5/AXIN1/PSMB6/AGO1/AGO2/PSMD13/PSMD6/PSMD10/SMARCD1/GPAM/PSMD7/CSNK2A1/ITCH/PSMC6/SMARCB1/CBFB/PSMC1/SIN3B/OCLN/PSMD5/CTSL/PRMT6/MOV10/PRMT1/PSME4/PSMA4/HDAC1/TP73/PSMC5/PSMA3/PSMD9/CBX4/RBBP5/PHC1/PSMA6/…
REACTOME_INHIBITION_OF_THE_PROTEOLYTIC_ACTIVITY_OF_APC_C_REQUIRED_FOR_THE_ONSET_OF_ANAPHASE_BY_MITOTIC_SPINDLE_CHECKPOINT_COMPONENTS	REACTOME_INHIBITION_OF_THE_PROTEOLYTIC_ACTIVITY_OF_APC_C_REQUIRED_FOR_THE_ONSET_OF_ANAPHASE_BY_MITOTIC_SPINDLE_CHECKPOINT_COMPONENTS	REACTOME_INHIBITION_OF_THE_PROTEOLYTIC_ACTIVITY_OF_APC_C_REQUIRED_FOR_THE_ONSET_OF_ANAPHASE_BY_MITOTIC_SPINDLE_CHECKPOINT_COMPONENTS	21	0.68929339936493	1.74467153333987	0.000142879954776153	0.00125222551409787	0.000947744177635377	4299	tags=76%, list=22%, signal=59%	UBE2C/CDC20/MAD2L1/UBE2S/BUB1B/BUB3/ANAPC2/ANAPC11/ANAPC5/CDC23/ANAPC1/CDC27/UBE2E1/ANAPC7/CDC26/CDC16
KEGG_MEDICUS_REFERENCE_ATR_SIGNALING	KEGG_MEDICUS_REFERENCE_ATR_SIGNALING	KEGG_MEDICUS_REFERENCE_ATR_SIGNALING	12	0.792051004384444	1.81251180510904	0.0001517142750056	0.00132032360381113	0.000999284069857056	1438	tags=75%, list=8%, signal=69%	CHEK1/TOPBP1/RPA3/RAD1/RPA1/RAD9A/RPA2/HUS1/ATRIP
KEGG_MEDICUS_REFERENCE_COPI_VESICLE_FORMATION	KEGG_MEDICUS_REFERENCE_COPI_VESICLE_FORMATION	KEGG_MEDICUS_REFERENCE_COPI_VESICLE_FORMATION	23	0.683097273854759	1.75773820237793	0.000151224821413455	0.00132032360381113	0.000999284069857056	4083	tags=74%, list=21%, signal=58%	KDELR2/COPG1/COPA/TMED4/COPB2/TMED2/KDELR3/TMED5/KDELR1/ARF1/COPG2/COPE/ARCN1/COPZ1/TMED1/TMED9/COPB1
REACTOME_APC_CDC20_MEDIATED_DEGRADATION_OF_NEK2A	REACTOME_APC_CDC20_MEDIATED_DEGRADATION_OF_NEK2A	REACTOME_APC_CDC20_MEDIATED_DEGRADATION_OF_NEK2A	26	0.668884275581997	1.74860784090965	0.000151999106978257	0.00132032360381113	0.000999284069857056	4299	tags=65%, list=22%, signal=51%	UBE2C/NEK2/CDC20/MAD2L1/UBE2S/BUB1B/BUB3/ANAPC2/ANAPC11/ANAPC5/CDC23/ANAPC1/CDC27/UBE2E1/ANAPC7/CDC26/CDC16
REACTOME_POSITIVE_EPIGENETIC_REGULATION_OF_RRNA_EXPRESSION	REACTOME_POSITIVE_EPIGENETIC_REGULATION_OF_RRNA_EXPRESSION	REACTOME_POSITIVE_EPIGENETIC_REGULATION_OF_RRNA_EXPRESSION	43	0.60179726259034	1.66330876459803	0.000152603262683802	0.00132166129569216	0.00100029649907004	6790	tags=81%, list=35%, signal=53%	CBX3/RBBP7/POLR2K/TTF1/DEK/GATAD2A/POLR2H/BAZ1B/RBBP4/MBD3/EHMT2/POLR1A/TAF1B/MTA2/HDAC2/MTA3/POLR2F/GSK3B/TBP/MYBBP1A/POLR1B/GATAD2B/POLR2E/HDAC1/MTA1/TAF1C/CHD4/DDX21/POLR1C/KAT2A/TAF1A/POLR1E/SMARCA5/POLR2L/KAT2B
REACTOME_TRANSCRIPTION_OF_E2F_TARGETS_UNDER_NEGATIVE_CONTROL_BY_P107_RBL1_AND_P130_RBL2_IN_COMPLEX_WITH_HDAC1	REACTOME_TRANSCRIPTION_OF_E2F_TARGETS_UNDER_NEGATIVE_CONTROL_BY_P107_RBL1_AND_P130_RBL2_IN_COMPLEX_WITH_HDAC1	REACTOME_TRANSCRIPTION_OF_E2F_TARGETS_UNDER_NEGATIVE_CONTROL_BY_P107_RBL1_AND_P130_RBL2_IN_COMPLEX_WITH_HDAC1	16	0.733217973600814	1.78158525648602	0.000154252504876949	0.00133201574799624	0.00100813324394811	4426	tags=88%, list=23%, signal=67%	E2F1/MYBL2/CDK1/CCNA2/LIN9/RBL1/TFDP1/LIN54/RBBP4/LIN37/E2F5/E2F4/HDAC1/LIN52
BIOCARTA_AMI_PATHWAY	BIOCARTA_AMI_PATHWAY	BIOCARTA_AMI_PATHWAY	20	-0.545716405005166	-2.24165588131141	0.000161728718035861	0.00139247951951111	0.00105389511891867	1333	tags=30%, list=7%, signal=28%	F10/PLG/PROC/TFPI/COL4A6/COL4A5
REACTOME_DISEASES_OF_MITOTIC_CELL_CYCLE	REACTOME_DISEASES_OF_MITOTIC_CELL_CYCLE	REACTOME_DISEASES_OF_MITOTIC_CELL_CYCLE	38	0.602078221561614	1.64345960900985	0.000169008251792078	0.00145090124930275	0.0010981114790184	4299	tags=63%, list=22%, signal=49%	CCNE1/E2F1/UBE2C/CDK2/SKP2/UBE2S/CCNE2/E2F2/E2F3/TFDP1/CDK4/ANAPC2/ANAPC11/ANAPC5/CDC23/DAXX/ANAPC1/CDKN1B/CDC27/FZR1/UBE2E1/ANAPC7/CDC26/CDC16
WP_QUERCETIN_AND_NFKB_AP1_INDUCED_APOPTOSIS	WP_QUERCETIN_AND_NFKB_AP1_INDUCED_APOPTOSIS	WP_QUERCETIN_AND_NFKB_AP1_INDUCED_APOPTOSIS	16	-0.643365472383416	-2.4163864035079	0.000174504623969397	0.00148937667434346	0.00112723152141798	2076	tags=56%, list=11%, signal=50%	NFKB1/NOS1/PTGS2/CYP2A6/JUN/ACOX2/NFE2L2/MT-CO1/FOS
WP_NGLYCAN_BIOSYNTHESIS	WP_NGLYCAN_BIOSYNTHESIS	WP_NGLYCAN_BIOSYNTHESIS	57	0.557188763362378	1.5837962609563	0.000174142085958581	0.00148937667434346	0.00112723152141798	4265	tags=51%, list=22%, signal=40%	B4GALT3/RPN1/DOLPP1/MOGS/DDOST/RPN2/DPM1/DOLK/GANAB/ALG3/ALG6/DPM2/RFT1/ALG10/STT3A/GMPPB/ALG8/MAN1B1/DPAGT1/MAN2A2/MGAT4A/MGAT4B/PMM2/ALG2/STT3B/MPDU1/DPM3/GPI/B4GALT2
BIOCARTA_SKP2E2F_PATHWAY	BIOCARTA_SKP2E2F_PATHWAY	BIOCARTA_SKP2E2F_PATHWAY	10	0.818666430579714	1.81358642699452	0.00017604144090473	0.00149813817535156	0.0011338626445458	2119	tags=70%, list=11%, signal=62%	CCNE1/E2F1/CDK2/SKP2/TFDP1/CDC34/CUL1
REACTOME_INTRINSIC_PATHWAY_FOR_APOPTOSIS	REACTOME_INTRINSIC_PATHWAY_FOR_APOPTOSIS	REACTOME_INTRINSIC_PATHWAY_FOR_APOPTOSIS	53	0.561633912881933	1.58660302811778	0.000183431411437844	0.00155651625428182	0.0011780459675853	4991	tags=57%, list=26%, signal=42%	E2F1/CDKN2A/TFDP1/YWHAQ/BAX/AKT2/BCL2L1/YWHAB/DYNLL2/YWHAE/PPP3R1/MAPK3/BCL2L11/NMT1/YWHAZ/YWHAH/DIABLO/APIP/BAD/DYNLL1/BBC3/CYCS/BMF/APAF1/BID/TP73/C1QBP/YWHAG/MAPK8/AKT1
WP_ONECARBON_METABOLISM	WP_ONECARBON_METABOLISM	WP_ONECARBON_METABOLISM	29	0.638025229277967	1.68997536757748	0.000193571204516806	0.0016378243702056	0.00123958383963287	3199	tags=45%, list=17%, signal=37%	TYMS/DNMT1/SHMT1/DNMT3B/MTHFD2/AHCY/GART/DHFR/DNMT3A/SHMT2/CHDH/MTHFD1/MTHFD1L
REACTOME_RRNA_MODIFICATION_IN_THE_NUCLEUS_AND_CYTOSOL	REACTOME_RRNA_MODIFICATION_IN_THE_NUCLEUS_AND_CYTOSOL	REACTOME_RRNA_MODIFICATION_IN_THE_NUCLEUS_AND_CYTOSOL	54	0.56832607167024	1.60795061147714	0.000194824524585394	0.00164369196604229	0.0012440247168777	4514	tags=61%, list=24%, signal=47%	NOL11/DKC1/MPHOSPH10/UTP6/DDX52/PNO1/EMG1/UTP18/DHX37/GAR1/RRP9/DCAF13/DDX49/WDR46/WDR43/NOC4L/RRP7A/FBL/NOP56/RCL1/RRP36/NAT10/NOL6/UTP20/WDR3/BMS1/NOP2/UTP15/NOP58/UTP14A/FCF1/PDCD11/HEATR1
REACTOME_PKMTS_METHYLATE_HISTONE_LYSINES	REACTOME_PKMTS_METHYLATE_HISTONE_LYSINES	REACTOME_PKMTS_METHYLATE_HISTONE_LYSINES	38	0.595673888707451	1.62597805596318	0.000224193873250328	0.00188605504831795	0.00142745669259974	2722	tags=45%, list=14%, signal=38%	SUV39H2/EZH2/SUV39H1/RBBP7/SUZ12/WDR5/EHMT1/DOT1L/DPY30/KMT2B/RBBP4/EHMT2/SETD1A/SETDB1/EED/PRDM9/SMYD2
WP_TAMOXIFEN_METABOLISM	WP_TAMOXIFEN_METABOLISM	WP_TAMOXIFEN_METABOLISM	21	-0.540013915700376	-2.2941196960257	0.000225579148058001	0.00189228679628083	0.00143217317759531	1751	tags=38%, list=9%, signal=35%	FMO3/CYP2A6/UGT1A4/SULT1A1/UGT1A10/UGT1A8/CYP3A5/CYP2E1
REACTOME_ELASTIC_FIBRE_FORMATION	REACTOME_ELASTIC_FIBRE_FORMATION	REACTOME_ELASTIC_FIBRE_FORMATION	44	-0.35063739169706	-1.97464140232023	0.000227475292845153	0.00190275629570761	0.00144009699563988	2336	tags=45%, list=12%, signal=40%	ITGAV/EFEMP2/BMP4/ITGB6/TGFB2/ITGA5/BMP10/LTBP3/EMILIN1/LOXL4/TGFB3/TGFB1/ELN/LOXL1/MFAP4/ITGA8/FBLN5/BMP7/BMP2/LTBP4
REACTOME_CHK1_CHK2_CDS1_MEDIATED_INACTIVATION_OF_CYCLIN_B_CDK1_COMPLEX	REACTOME_CHK1_CHK2_CDS1_MEDIATED_INACTIVATION_OF_CYCLIN_B_CDK1_COMPLEX	REACTOME_CHK1_CHK2_CDS1_MEDIATED_INACTIVATION_OF_CYCLIN_B_CDK1_COMPLEX	13	0.77367827838892	1.7989587769808	0.000238190907317626	0.00198672870421747	0.00150365133178082	2792	tags=77%, list=15%, signal=66%	CDC25C/CHEK1/CDK1/CCNB1/CHEK2/YWHAQ/YWHAB/YWHAE/YWHAZ/YWHAH
BIOCARTA_P27_PATHWAY	BIOCARTA_P27_PATHWAY	BIOCARTA_P27_PATHWAY	13	0.772964188842747	1.7972983740814	0.000243076832248031	0.00201602706067859	0.00152582572963305	2434	tags=69%, list=13%, signal=60%	CCNE1/E2F1/CDK2/CKS1B/SKP2/TFDP1/UBE2M/CUL1/CDKN1B
REACTOME_REGULATION_OF_ENDOGENOUS_RETROELEMENTS_BY_PIWI_INTERACTING_RNAS_PIRNAS	REACTOME_REGULATION_OF_ENDOGENOUS_RETROELEMENTS_BY_PIWI_INTERACTING_RNAS_PIRNAS	REACTOME_REGULATION_OF_ENDOGENOUS_RETROELEMENTS_BY_PIWI_INTERACTING_RNAS_PIRNAS	38	0.594168053605925	1.6218676612029	0.000242634422722439	0.00201602706067859	0.00152582572963305	5290	tags=71%, list=28%, signal=52%	ACTL6A/RBBP7/SMARCA4/DPF1/GATAD2A/SS18L1/SMARCD2/DNMT3A/RBBP4/MBD3/SMARCC1/MTA2/BCL7A/HDAC2/MTA3/SMARCD1/DNMT3L/GATAD2B/SMARCB1/HDAC1/MTA1/BCL7B/ARID1A/SMARCC2/CHD4/DPF2/SS18
WP_HEART_DEVELOPMENT	WP_HEART_DEVELOPMENT	WP_HEART_DEVELOPMENT	44	-0.347358490765052	-1.95617601988309	0.000259492959357247	0.00213409335762711	0.0016151839516531	2636	tags=39%, list=14%, signal=33%	HAND1/BMPR2/NOTCH1/BMP10/TBX20/NFATC1/FOXC1/GATA6/BHLHE40/FGF10/FOXC2/ISL1/MEF2C/HAND2/HEY2/SHH/BMP2
PID_MYC_PATHWAY	PID_MYC_PATHWAY	PID_MYC_PATHWAY	25	0.665836809712284	1.73326877817386	0.000258859257827853	0.00213409335762711	0.0016151839516531	2770	tags=48%, list=14%, signal=41%	SKP2/ACTL6A/CDKN2A/RUVBL1/SUPT7L/RUVBL2/ZBTB17/PAK2/TRRAP/AXIN1/GSK3B/TAF12
REACTOME_PHOSPHORYLATION_OF_THE_APC_C	REACTOME_PHOSPHORYLATION_OF_THE_APC_C	REACTOME_PHOSPHORYLATION_OF_THE_APC_C	20	0.683948854583732	1.71880158508809	0.00025923144816108	0.00213409335762711	0.0016151839516531	4299	tags=75%, list=22%, signal=58%	UBE2C/PLK1/CDK1/UBE2S/CCNB1/ANAPC2/ANAPC11/ANAPC5/CDC23/ANAPC1/CDC27/UBE2E1/ANAPC7/CDC26/CDC16
WP_COHESIN_COMPLEX_CORNELIA_DE_LANGE_SYNDROME	WP_COHESIN_COMPLEX_CORNELIA_DE_LANGE_SYNDROME	WP_COHESIN_COMPLEX_CORNELIA_DE_LANGE_SYNDROME	30	0.636452682195616	1.6936689341016	0.000267367126859059	0.00219270917446424	0.0016595472061143	4335	tags=63%, list=23%, signal=49%	ESPL1/CDCA5/PLK1/AURKB/CDK1/SMC1B/ESCO2/PPP2R1B/PTTG1/SMC1A/RAD21/STAG3/SMC3/PPP2R5D/STAG2/PDS5A/ESCO1/NIPBL/PPP2R1A
WP_ULCERATIVE_COLITIS_SIGNALING	WP_ULCERATIVE_COLITIS_SIGNALING	WP_ULCERATIVE_COLITIS_SIGNALING	18	-0.572140771500751	-2.25761811893326	0.000276737179908594	0.00226323220114661	0.00171292240664724	2487	tags=50%, list=13%, signal=44%	IL4/IL13/NFATC1/NFKB1/IL4R/TLR2/TGFB1/MAF/STAT6
REACTOME_ABC_FAMILY_PROTEINS_MEDIATED_TRANSPORT	REACTOME_ABC_FAMILY_PROTEINS_MEDIATED_TRANSPORT	REACTOME_ABC_FAMILY_PROTEINS_MEDIATED_TRANSPORT	102	0.496822695048804	1.46233522568939	0.000294217000130867	0.00239950308995618	0.00181605873472591	5440	tags=52%, list=28%, signal=37%	PSMD3/PSMC4/PSMD11/PSMD8/PSMB4/PSMC2/PSMB2/PSMD4/PSMD2/PSMD12/ABCF1/PSME3/EIF2S2/PSMB7/PSMA7/PSMB5/PSMC3/PSMD14/PSMB3/KCNJ11/PSMA5/PSMB6/ABCB9/PSMD13/PSMD6/PSMD10/VCP/ABCB8/PEX19/PSMD7/ABCD3/RNF5/DERL1/PSMC6/ERLEC1/ABCG4/PSMC1/ABCG8/PSMD5/PSME4/PSMA4/PSMC5/PSMA3/PSMD9/ABCB10/EIF2S3/PSMA6/EIF2S1/DERL2/ABCA3/ABCC10/PSMD1/PSMA2
REACTOME_FORMATION_OF_RNA_POL_II_ELONGATION_COMPLEX	REACTOME_FORMATION_OF_RNA_POL_II_ELONGATION_COMPLEX	REACTOME_FORMATION_OF_RNA_POL_II_ELONGATION_COMPLEX	53	0.556086300152213	1.5709311483507	0.000295398594508902	0.00240246613151839	0.00181830130633705	5598	tags=62%, list=29%, signal=44%	SSRP1/SUPT5H/POLR2K/NELFB/POLR2G/NCBP1/EAF1/POLR2H/POLR2D/NELFE/PAF1/NELFCD/ERCC2/ERCC3/POLR2I/SUPT16H/POLR2F/NCBP2/TCEA1/NELFA/EAF2/IWS1/GTF2H3/POLR2E/SUPT6H/POLR2J/CCNK/MLLT1/POLR2B/CTDP1/GTF2F1/POLR2C/RTF1
WP_PROSTAGLANDIN_AND_LEUKOTRIENE_METABOLISM_IN_SENESCENCE_WP5321	WP_PROSTAGLANDIN_AND_LEUKOTRIENE_METABOLISM_IN_SENESCENCE_WP5321	WP_PROSTAGLANDIN_AND_LEUKOTRIENE_METABOLISM_IN_SENESCENCE_WP5321	33	-0.413529478887102	-2.07542547014854	0.000307318674249512	0.00249250725855405	0.00188644873899599	3278	tags=55%, list=17%, signal=45%	PTGER4/MAPK11/ALOX5/ALOX15B/ALOX5AP/GGT5/PTGIS/TBXAS1/PTGS2/PTGER2/PTGS1/IGFBP5/CYSLTR1/CDKN1A/PLA2G4A/RB1/GNAI1/LTC4S
WP_SMC1SMC3_ROLE_IN_DNA_DAMAGE_CORNELIA_DE_LANGE_SYNDROME	WP_SMC1SMC3_ROLE_IN_DNA_DAMAGE_CORNELIA_DE_LANGE_SYNDROME	WP_SMC1SMC3_ROLE_IN_DNA_DAMAGE_CORNELIA_DE_LANGE_SYNDROME	10	0.805373196349907	1.78413801153554	0.000323276326267029	0.00261470879867768	0.00197893671088792	1735	tags=70%, list=9%, signal=64%	RAD18/BRCA1/MDC1/SMC1A/RAD21/PAXIP1/SMC3
KEGG_MEDICUS_PATHOGEN_HTLV_1_TAX_TO_SPINDLE_ASSEMBLY_CHECKPOINT_SIGNALING	KEGG_MEDICUS_PATHOGEN_HTLV_1_TAX_TO_SPINDLE_ASSEMBLY_CHECKPOINT_SIGNALING	KEGG_MEDICUS_PATHOGEN_HTLV_1_TAX_TO_SPINDLE_ASSEMBLY_CHECKPOINT_SIGNALING	16	0.716216675624138	1.74027521921617	0.00033406120035331	0.00269451561603659	0.00203933832835696	4299	tags=75%, list=22%, signal=58%	ESPL1/CDC20/PTTG1/ANAPC2/ANAPC11/ANAPC5/CDC23/ANAPC1/CDC27/ANAPC7/CDC26/CDC16
REACTOME_COOPERATION_OF_PREFOLDIN_AND_TRIC_CCT_IN_ACTIN_AND_TUBULIN_FOLDING	REACTOME_COOPERATION_OF_PREFOLDIN_AND_TRIC_CCT_IN_ACTIN_AND_TUBULIN_FOLDING	REACTOME_COOPERATION_OF_PREFOLDIN_AND_TRIC_CCT_IN_ACTIN_AND_TUBULIN_FOLDING	31	0.623318754615652	1.66253946465706	0.000342461453627457	0.00275470363794579	0.00208489150283363	3951	tags=58%, list=21%, signal=46%	CCT8/TUBA1B/VBP1/CCT6A/CCT5/CCT7/TUBA1C/PFDN2/CCT4/CCT3/TUBB4B/CCT2/PFDN6/PFDN4/TUBB2B/TUBB2A/TCP1/PFDN1
BIOCARTA_ACE2_PATHWAY	BIOCARTA_ACE2_PATHWAY	BIOCARTA_ACE2_PATHWAY	13	-0.680212067152169	-2.42842392265216	0.00035419904400153	0.00282589237279481	0.00213877054315569	2570	tags=46%, list=13%, signal=40%	AGT/ACE2/CMA1/COL4A6/AGTR1/COL4A5
REACTOME_RNA_POLYMERASE_II_TRANSCRIBES_SNRNA_GENES	REACTOME_RNA_POLYMERASE_II_TRANSCRIBES_SNRNA_GENES	REACTOME_RNA_POLYMERASE_II_TRANSCRIBES_SNRNA_GENES	71	0.523752709013445	1.5132947737023	0.000353869331759124	0.00282589237279481	0.00213877054315569	5109	tags=55%, list=27%, signal=40%	SSU72/SUPT5H/SNAPC4/POLR2K/TAF11/TAF5/SRRT/INTS1/POLR2G/NCBP1/POLR2H/NABP2/GTF2E1/POU2F1/POLR2D/TAF6/RPRD1B/INTS8/POLR2I/POLR2F/INTS2/TBP/NCBP2/ICE1/GTF2B/INTS7/INTS12/INTS4/POLR2E/RPAP2/POLR2J/ZC3H8/CCNK/TAF13/INTS5/TAF8/POLR2B/GTF2A2/GTF2F1
REACTOME_TRANSCRIPTIONAL_REGULATION_BY_RUNX2	REACTOME_TRANSCRIPTIONAL_REGULATION_BY_RUNX2	REACTOME_TRANSCRIPTIONAL_REGULATION_BY_RUNX2	118	0.4813201420824	1.42682008718185	0.000353162300127238	0.00282589237279481	0.00213877054315569	4261	tags=40%, list=22%, signal=31%	SKP2/PSMD3/CDK1/PSMC4/PSMD11/PSMD8/CCNB1/PSMB4/PSMC2/PSMB2/PSMD4/PSMD2/RBM14/PSMD12/PPM1D/YES1/PSME3/CDK4/BAX/PSMB7/PSMA7/HDAC6/AKT2/PSMB5/PSMC3/PSMD14/PSMB3/MAPK3/PSMA5/PSMB6/CUL1/PSMD13/GSK3B/PSMD6/PSMD10/PSMD7/PSMC6/CBFB/PSMC1/SMURF1/PSMD5/DLX6/PSME4/PSMA4/PSMC5/PSMA3/PSMD9
REACTOME_TRANSLATION	REACTOME_TRANSLATION	REACTOME_TRANSLATION	273	0.429440684801998	1.31448484898934	0.000357719170213556	0.0028462425033794	0.00215417249556644	5219	tags=44%, list=27%, signal=32%	MRPL9/ERAL1/RPN1/MRPL3/SEC61A2/MRPL37/DAP3/DDOST/MRPS12/RPN2/DARS2/MRPL15/AIMP2/MRPS23/MRPL51/MRPL19/TARS2/SEC61A1/EIF2S2/MRPS7/MRPL36/MRPL39/MRPL49/EIF3B/AARS2/AURKAIP1/MRPL47/EEF1E1/MRPL11/PARS2/FARSA/TUFM/SARS2/SRP68/SSR2/MTIF2/MRPL4/MRPS35/MRPS6/EIF2B3/MRPS26/SEC61G/SRP72/EIF2B1/PTCD3/MRPL16/MRPL32/EIF4G1/MRPS15/YARS2/MRPS5/MRPS17/MRPL13/MRPS2/MRPL48/MRPL33/EIF2B4/SEC11C/SRPRB/MRPL17/MRPL45/M…
WP_ACE_INHIBITOR_PATHWAY	WP_ACE_INHIBITOR_PATHWAY	WP_ACE_INHIBITOR_PATHWAY	17	-0.578174054675966	-2.2682682523716	0.000396001804130185	0.00314232782953033	0.00237826403561542	3109	tags=65%, list=16%, signal=54%	CYP11B2/AGT/MAS1/BDKRB2/ACE2/BDKRB1/TGFB1/CMA1/NR3C2/CTSG/AGTR1
PID_ATM_PATHWAY	PID_ATM_PATHWAY	PID_ATM_PATHWAY	30	0.63016273648316	1.676930713102	0.000397560548967815	0.00314619345490433	0.00238118972583645	4146	tags=60%, list=22%, signal=47%	CDC25A/CDC25C/FANCD2/BLM/BRCA1/TOP3A/CHEK2/MDC1/TRIM28/SMC1A/RAD9A/YWHAB/SMC3/RNF8/NBN/DCLRE1C/BID/UBE2N
REACTOME_N_GLYCAN_TRIMMING_IN_THE_ER_AND_CALNEXIN_CALRETICULIN_CYCLE	REACTOME_N_GLYCAN_TRIMMING_IN_THE_ER_AND_CALNEXIN_CALRETICULIN_CYCLE	REACTOME_N_GLYCAN_TRIMMING_IN_THE_ER_AND_CALNEXIN_CALRETICULIN_CYCLE	34	0.611068412217499	1.64559059418106	0.000415735877773418	0.00328118423963106	0.0024833572099029	3754	tags=53%, list=20%, signal=43%	MOGS/GANAB/CALR/RAD23B/SYVN1/PRKCSH/EDEM2/MAN1B1/NGLY1/EDEM1/VCP/UGGT1/MLEC/RNF5/DERL1/PSMC1/UGGT2/PDIA3
REACTOME_TYPE_I_HEMIDESMOSOME_ASSEMBLY	REACTOME_TYPE_I_HEMIDESMOSOME_ASSEMBLY	REACTOME_TYPE_I_HEMIDESMOSOME_ASSEMBLY	11	-0.738384347608482	-2.46491140596774	0.000418313926293811	0.00329268012761027	0.0024920578479081	1171	tags=73%, list=6%, signal=68%	CD151/ITGA6/LAMA3/PLEC/DST/COL17A1/KRT5/LAMB3
REACTOME_INSERTION_OF_TAIL_ANCHORED_PROTEINS_INTO_THE_ENDOPLASMIC_RETICULUM_MEMBRANE	REACTOME_INSERTION_OF_TAIL_ANCHORED_PROTEINS_INTO_THE_ENDOPLASMIC_RETICULUM_MEMBRANE	REACTOME_INSERTION_OF_TAIL_ANCHORED_PROTEINS_INTO_THE_ENDOPLASMIC_RETICULUM_MEMBRANE	20	0.673576107395248	1.69273429337498	0.000439975951708672	0.00345392886154187	0.00261409860415707	3986	tags=60%, list=21%, signal=48%	BAG6/SGTA/UBE2J2/UBL4A/SEC61G/STX5/SERP1/EMD/SEC61B/VAPA/HMOX1/GET4
BIOCARTA_SM_PATHWAY	BIOCARTA_SM_PATHWAY	BIOCARTA_SM_PATHWAY	14	0.736662485720447	1.73527020387606	0.000453208311158556	0.00354831893749739	0.00268553752941954	3562	tags=79%, list=19%, signal=64%	SNRPG/SNRPB2/SNRPD1/SNRPA/SNRPB/SNRPA1/SNRPC/SRSF2/SNRPD2/SNRPF/SNRPE
REACTOME_CREATION_OF_C4_AND_C2_ACTIVATORS	REACTOME_CREATION_OF_C4_AND_C2_ACTIVATORS	REACTOME_CREATION_OF_C4_AND_C2_ACTIVATORS	14	-0.619647416351626	-2.29235931160631	0.0004629120941038	0.0036039508465251	0.00272764241969543	3117	tags=50%, list=16%, signal=42%	FCN1/MASP1/FCN2/C1R/COLEC11/COLEC10/C1S
REACTOME_RNA_POLYMERASE_I_TRANSCRIPTION_INITIATION	REACTOME_RNA_POLYMERASE_I_TRANSCRIPTION_INITIATION	REACTOME_RNA_POLYMERASE_I_TRANSCRIPTION_INITIATION	44	0.569270393835371	1.57791287897705	0.000463996396453164	0.0036039508465251	0.00272764241969543	6844	tags=77%, list=36%, signal=50%	RBBP7/POLR2K/TTF1/GATAD2A/POLR2H/RBBP4/MBD3/EHMT2/POLR1A/ERCC2/TAF1B/MTA2/ERCC3/HDAC2/MTA3/POLR2F/TBP/POLR1B/GATAD2B/GTF2H3/POLR2E/HDAC1/MTA1/TAF1C/UBTF/CHD4/POLR1C/KAT2A/CDK7/TAF1A/POLR1E/POLR2L/KAT2B/RRN3
REACTOME_REPRODUCTION	REACTOME_REPRODUCTION	REACTOME_REPRODUCTION	96	0.499125972424223	1.46402287127996	0.000462989879259286	0.0036039508465251	0.00272764241969543	6489	tags=50%, list=34%, signal=33%	CDK2/BLM/RAD51/PSMC3IP/BRCA1/LMNB1/FIGNL1/BRCA2/RPA3/TOP3A/SMC1B/RAD51C/SUN1/RPA1/CDK4/SMC1A/RAD21/RPA2/STAG3/SMC3/PRDM9/TFAP2C/STAG2/SYCE2/SYCP2/ZP3/ACD/IZUMO1/MSH5/NBN/MLH1/ATR/CBFA2T2/CATSPERG/NANOS3/ADAM21/TERF2/B4GALT1/STAG1/MND1/TERF1/DIDO1/SYNE2/SUN2/POT1/TEX15/DMC1/POU5F1
REACTOME_ERCC6_CSB_AND_EHMT2_G9A_POSITIVELY_REGULATE_RRNA_EXPRESSION	REACTOME_ERCC6_CSB_AND_EHMT2_G9A_POSITIVELY_REGULATE_RRNA_EXPRESSION	REACTOME_ERCC6_CSB_AND_EHMT2_G9A_POSITIVELY_REGULATE_RRNA_EXPRESSION	16	0.704826157453726	1.71259834826266	0.000478258167024914	0.00370492342581833	0.00280406329840187	4890	tags=88%, list=26%, signal=65%	CBX3/RBBP7/TTF1/GATAD2A/RBBP4/MBD3/EHMT2/MTA2/HDAC2/MTA3/GATAD2B/HDAC1/MTA1/CHD4
REACTOME_FACTORS_INVOLVED_IN_MEGAKARYOCYTE_DEVELOPMENT_AND_PLATELET_PRODUCTION	REACTOME_FACTORS_INVOLVED_IN_MEGAKARYOCYTE_DEVELOPMENT_AND_PLATELET_PRODUCTION	REACTOME_FACTORS_INVOLVED_IN_MEGAKARYOCYTE_DEVELOPMENT_AND_PLATELET_PRODUCTION	151	0.457323872205509	1.37011950332374	0.00048084467974758	0.00371515784141815	0.0028118091937594	5600	tags=40%, list=29%, signal=28%	KIF15/KIF18B/KIF2C/KIF22/KIF4A/KIFC1/CDK2/KIF23/RACGAP1/KIF18A/CABLES2/CENPE/KIF11/KIF20A/RAD51C/TUBA1B/KIF20B/KIF3C/KDM1A/TUBA1C/MYB/KIF27/TUBB4B/RBSN/KLC3/HDAC2/PRKACA/DOCK3/KLC2/KIF21B/SH2B2/TUBB2B/KIF3B/TUBB2A/EHD1/MFN1/PRKAR2A/KIF4B/RAB5A/VPS45/KIF2A/HDAC1/KIF1B/HMG20B/KIF9/TUBB4A/KIFAP3/CAPZA1/CDK5/KIF12/KIF3A/IFNB1/MAFG/CDC42/KIF21A/RAC1/DOCK7/TUBB8/CBX5/TUBB1
REACTOME_CYCLIN_D_ASSOCIATED_EVENTS_IN_G1	REACTOME_CYCLIN_D_ASSOCIATED_EVENTS_IN_G1	REACTOME_CYCLIN_D_ASSOCIATED_EVENTS_IN_G1	47	0.56880309658679	1.59183831287038	0.000484230909886648	0.00373150118484829	0.00282417861796025	1363	tags=34%, list=7%, signal=32%	CCNE1/E2F1/CDK2/CKS1B/SKP2/CCNE2/E2F2/E2F3/RBL1/CDKN2A/PPP2R3B/PPP2R1B/TFDP1/CDK4/CDKN2D/CDKN2B
REACTOME_RNA_POLYMERASE_I_TRANSCRIPTION	REACTOME_RNA_POLYMERASE_I_TRANSCRIPTION	REACTOME_RNA_POLYMERASE_I_TRANSCRIPTION	47	0.568596951063047	1.59126139909355	0.000493454079565382	0.00379262088378	0.00287043693018055	6844	tags=77%, list=36%, signal=49%	CBX3/RBBP7/POLR2K/TTF1/GATAD2A/POLR2H/RBBP4/MBD3/EHMT2/POLR1A/ERCC2/TAF1B/MTA2/ERCC3/MAPK3/HDAC2/MTA3/POLR2F/TBP/POLR1B/GATAD2B/GTF2H3/POLR2E/HDAC1/MTA1/TAF1C/UBTF/CHD4/POLR1C/KAT2A/CDK7/TAF1A/POLR1E/POLR2L/KAT2B/RRN3
REACTOME_FOLDING_OF_ACTIN_BY_CCT_TRIC	REACTOME_FOLDING_OF_ACTIN_BY_CCT_TRIC	REACTOME_FOLDING_OF_ACTIN_BY_CCT_TRIC	10	0.795038156108539	1.76124286400773	0.000501457100115453	0.00384406800506258	0.00290937457288366	1964	tags=70%, list=10%, signal=63%	CCT8/CCT6A/CCT5/CCT7/CCT4/CCT3/CCT2
BIOCARTA_COMP_PATHWAY	BIOCARTA_COMP_PATHWAY	BIOCARTA_COMP_PATHWAY	19	-0.562382246635981	-2.21741761329738	0.000520401998533412	0.00397890694712004	0.0030114271351536	2843	tags=42%, list=15%, signal=36%	MASP1/C4B/C4A/C1R/C7/C1S/C3/CFD
REACTOME_FORMATION_OF_THE_URETERIC_BUD	REACTOME_FORMATION_OF_THE_URETERIC_BUD	REACTOME_FORMATION_OF_THE_URETERIC_BUD	21	-0.511503290796849	-2.17299913924828	0.000535198803284441	0.00408141217257953	0.00308900799380302	3556	tags=67%, list=19%, signal=54%	RET/SALL1/BMP4/SLIT2/SIX1/HOXA11/HOXD11/FOXC1/GDNF/ROBO2/FOXC2/EYA1/ITGA8/GFRA1
WP_MIRNA_TARGETS_IN_ECM_AND_MEMBRANE_RECEPTORS	WP_MIRNA_TARGETS_IN_ECM_AND_MEMBRANE_RECEPTORS	WP_MIRNA_TARGETS_IN_ECM_AND_MEMBRANE_RECEPTORS	22	-0.487816356410793	-2.16764896177179	0.000542016530820848	0.00412269568520728	0.0031202533312321	9818	tags=100%, list=51%, signal=49%	FN1/COL4A1/COL5A3/COL4A2/COL5A2/THBS2/COL5A1/COL6A1/COL3A1/COL1A2/ITGA11/TNXB/LAMC1/ITGA1/LAMA4/ITGB6/COL6A2/COL6A3/THBS1/SDC2/LAMB2
WP_PROSTAGLANDIN_AND_LEUKOTRIENE_METABOLISM_IN_SENESCENCE_WP5122	WP_PROSTAGLANDIN_AND_LEUKOTRIENE_METABOLISM_IN_SENESCENCE_WP5122	WP_PROSTAGLANDIN_AND_LEUKOTRIENE_METABOLISM_IN_SENESCENCE_WP5122	30	-0.417982383985957	-2.04683410426944	0.000559624887679895	0.00424562963883249	0.00321329562870191	3278	tags=57%, list=17%, signal=47%	PTGER4/MAPK11/ALOX5/ALOX15B/ALOX5AP/PTGIS/TBXAS1/PTGS2/PTGER2/PTGS1/IGFBP5/CYSLTR1/CDKN1A/PLA2G4A/RB1/GNAI1/LTC4S
BIOCARTA_PROTEASOME_PATHWAY	BIOCARTA_PROTEASOME_PATHWAY	BIOCARTA_PROTEASOME_PATHWAY	19	0.689287379566689	1.71906369267527	0.000561604793837602	0.00424966926470927	0.00321635301082794	5825	tags=95%, list=30%, signal=66%	RPN1/PSMB4/PSMB2/RPN2/UBE2A/PSMB7/PSMA7/PSMB5/PSMB3/UBA1/PSMA5/PSMB6/PSMA4/PSMA3/PSMA6/PSMA2/PSMA1/PSMB1
REACTOME_NUCLEOTIDE_BIOSYNTHESIS	REACTOME_NUCLEOTIDE_BIOSYNTHESIS	REACTOME_NUCLEOTIDE_BIOSYNTHESIS	12	0.765890875056261	1.75264755019611	0.000573005135892693	0.00432478940612069	0.00327320752772149	1218	tags=58%, list=6%, signal=55%	UMPS/CAD/GMPS/GART/PPAT/PAICS/PFAS
REACTOME_MOLECULES_ASSOCIATED_WITH_ELASTIC_FIBRES	REACTOME_MOLECULES_ASSOCIATED_WITH_ELASTIC_FIBRES	REACTOME_MOLECULES_ASSOCIATED_WITH_ELASTIC_FIBRES	37	-0.372806099093346	-2.0410671670756	0.000583357374979344	0.0043593525538155	0.0032993665714558	2336	tags=32%, list=12%, signal=29%	BMP10/LTBP3/EMILIN1/TGFB3/TGFB1/ELN/MFAP4/ITGA8/FBLN5/BMP7/BMP2/LTBP4
WP_RAS_AND_BRADYKININ_PATHWAYS_IN_COVID19	WP_RAS_AND_BRADYKININ_PATHWAYS_IN_COVID19	WP_RAS_AND_BRADYKININ_PATHWAYS_IN_COVID19	29	-0.422406017373096	-2.03174375226534	0.000583523689935112	0.0043593525538155	0.0032993665714558	2570	tags=41%, list=13%, signal=36%	AGT/BDKRB2/NFKB1/KLKB1/NOS1/VDR/ACE2/BDKRB1/PRKG1/CYP24A1/SERPING1/AGTR1
KEGG_MEDICUS_REFERENCE_BRANCHING_MICROTUBULE_NUCLEATION	KEGG_MEDICUS_REFERENCE_BRANCHING_MICROTUBULE_NUCLEATION	KEGG_MEDICUS_REFERENCE_BRANCHING_MICROTUBULE_NUCLEATION	32	0.608791343010603	1.63194678283751	0.00058291355729418	0.0043593525538155	0.0032993665714558	3021	tags=50%, list=16%, signal=42%	TPX2/HAUS5/HAUS8/TUBB/TUBA1B/HAUS6/TUBA1C/TUBGCP3/TUBB4B/HAUS7/HAUS2/HAUS3/TUBGCP4/TUBB2B/TUBB2A/NEDD1
WP_PRIMARY_OVARIAN_INSUFFICIENCY	WP_PRIMARY_OVARIAN_INSUFFICIENCY	WP_PRIMARY_OVARIAN_INSUFFICIENCY	170	0.455159673735528	1.36993673730947	0.000581590306914199	0.0043593525538155	0.0032993665714558	3819	tags=31%, list=20%, signal=25%	WDR62/XRCC2/BLM/RAD51/FANCA/RECQL4/PSMC3IP/BRCA1/ERAL1/MCM8/EXO1/BRCA2/NUP107/CBX2/FANCC/BMP8B/XPO5/HSF2BP/FANCG/EIF2S2/AMH/TRIM37/FANCL/KHDRBS1/AARS2/HAX1/MGME1/MTOR/STAG3/FMR1/EIF2B3/CLPP/ATG7/FANCM/EIF2B4/PRDM9/PARP1/ACVR2B/PGRMC1/ZP3/PRLR/PCCB/MRPS22/ESR2/PMM2/SALL4/MSH5/LARS2/NBN/EIF2B5/PCMT1/NR5A1
REACTOME_CELLULAR_SENESCENCE	REACTOME_CELLULAR_SENESCENCE	REACTOME_CELLULAR_SENESCENCE	128	0.476657687561045	1.41927225348437	0.000627383907463009	0.00467512475205937	0.00353835807815766	6104	tags=52%, list=32%, signal=35%	CCNE1/E2F1/UBE2C/CDK2/EZH2/UBE2S/CCNE2/LMNB1/E2F2/CCNA2/E2F3/RBBP7/CDKN2A/CBX2/SUZ12/EHMT1/TFDP1/CBX8/CDK4/MAPKAPK5/CDKN2D/ANAPC2/RBBP4/CDKN2B/EHMT2/ANAPC11/ANAPC5/CDC23/MAPK3/EED/ANAPC1/AGO1/CDKN1B/CDC27/ACD/MAPK7/FZR1/HMGA1/MAP2K7/MAP4K4/NBN/UBE2E1/HIRA/MOV10/CDKN2C/MAPKAPK3/ANAPC7/CDC26/CDC16/EP400/CBX4/PHC1/MAPK8/MAPK9/TERF2/IFNB1/RNF2/RPS6KA3/CABIN1/TERF1/UBN1/RELA/PHC2/BMI1/MAPK14/POT1
KEGG_GRAFT_VERSUS_HOST_DISEASE	KEGG_GRAFT_VERSUS_HOST_DISEASE	KEGG_GRAFT_VERSUS_HOST_DISEASE	37	-0.370589732588105	-2.02893283527402	0.000629716248711739	0.00468062507903207	0.00354252098875545	10546	tags=97%, list=55%, signal=44%	CD80/IL1A/TNF/IFNG/IL1B/KIR3DL1/GZMB/HLA-DOB/HLA-G/HLA-DMB/KIR2DL1/KLRD1/HLA-DOA/HLA-DQA2/HLA-DQA1/FASLG/KIR2DL3/CD86/HLA-DRA/IL6/HLA-DPA1/HLA-B/PRF1/HLA-DQB1/KIR3DL2/HLA-DRB5/HLA-DRB1/HLA-DMA/KLRC1/HLA-DPB1/CD28/HLA-A/IL2/HLA-E/HLA-F/FAS
KEGG_MEDICUS_REFERENCE_METHIONINE_DEGRADATION	KEGG_MEDICUS_REFERENCE_METHIONINE_DEGRADATION	KEGG_MEDICUS_REFERENCE_METHIONINE_DEGRADATION	10	0.791484646733506	1.75337079776679	0.000639513422790378	0.00471761660631294	0.00357051794633824	1256	tags=40%, list=7%, signal=37%	DNMT1/DNMT3B/AHCY/DNMT3A
REACTOME_MITOCHONDRIAL_PROTEIN_IMPORT	REACTOME_MITOCHONDRIAL_PROTEIN_IMPORT	REACTOME_MITOCHONDRIAL_PROTEIN_IMPORT	58	0.547023028960893	1.55871535298903	0.000639096467181984	0.00471761660631294	0.00357051794633824	5520	tags=60%, list=29%, signal=43%	TOMM40/TIMM50/MTX1/TIMM8A/CHCHD3/CHCHD2/TIMM23/TIMM17B/SLC25A13/CHCHD4/CMC2/TIMM10/PMPCA/COX17/TIMM22/GRPEL2/DNAJC19/HSPD1/TIMM44/COX19/CS/VDAC1/TOMM5/COA6/COA4/COQ2/TIMM21/TIMM13/TIMM8B/GFER/TIMM17A/PITRM1/CYC1/GRPEL1/PMPCB
REACTOME_PROTEIN_LOCALIZATION	REACTOME_PROTEIN_LOCALIZATION	REACTOME_PROTEIN_LOCALIZATION	155	0.455146476176584	1.36420322476001	0.000636542635145292	0.00471761660631294	0.00357051794633824	5078	tags=43%, list=27%, signal=32%	TOMM40/TIMM50/MTX1/TIMM8A/NUDT19/BAG6/CHCHD3/CHCHD2/SGTA/UBE2J2/HACL1/TIMM23/UBL4A/TIMM17B/SLC25A13/CHCHD4/CMC2/TIMM10/SLC25A17/SEC61G/PXMP2/ACOT4/PMPCA/COX17/PEX10/STX5/PEX5/TIMM22/SERP1/ACOT8/GRPEL2/DNAJC19/HSPD1/PEX19/TIMM44/COX19/EMD/SEC61B/ABCD3/PEX1/CS/VDAC1/VAPA/SLC27A2/TOMM5/CRAT/HMOX1/ACBD5/COA6/UBE2D2/COA4/PHYH/ACOX1/COQ2/GET4/TIMM21/PEX13/TIMM13/TIMM8B/GFER/PECR/TIMM17A/PXMP4/PITRM1/BA…
REACTOME_TP53_REGULATES_TRANSCRIPTION_OF_GENES_INVOLVED_IN_G1_CELL_CYCLE_ARREST	REACTOME_TP53_REGULATES_TRANSCRIPTION_OF_GENES_INVOLVED_IN_G1_CELL_CYCLE_ARREST	REACTOME_TP53_REGULATES_TRANSCRIPTION_OF_GENES_INVOLVED_IN_G1_CELL_CYCLE_ARREST	14	0.723737800864422	1.70482502584692	0.000654860929955663	0.00481872604097701	0.00364704240373672	2700	tags=64%, list=14%, signal=55%	CCNE1/E2F1/CDK2/CCNE2/CCNA2/E2F8/E2F7/CDKN1B/ARID3A
REACTOME_PROCESSING_AND_ACTIVATION_OF_SUMO	REACTOME_PROCESSING_AND_ACTIVATION_OF_SUMO	REACTOME_PROCESSING_AND_ACTIVATION_OF_SUMO	10	0.790657251193944	1.75153787380135	0.000670209427274466	0.00491933719619458	0.00372318973941157	1995	tags=70%, list=10%, signal=63%	SAE1/UBA2/SENP5/SENP1/SENP2/SUMO2/SUMO3
REACTOME_APC_C_CDC20_MEDIATED_DEGRADATION_OF_CYCLIN_B	REACTOME_APC_C_CDC20_MEDIATED_DEGRADATION_OF_CYCLIN_B	REACTOME_APC_C_CDC20_MEDIATED_DEGRADATION_OF_CYCLIN_B	24	0.652016542074613	1.69261433824255	0.000699814182515744	0.00512382653333223	0.00387795705286976	4299	tags=62%, list=22%, signal=49%	UBE2C/CDC20/CDK1/UBE2S/CCNB1/ANAPC2/ANAPC11/ANAPC5/CDC23/ANAPC1/CDC27/UBE2E1/ANAPC7/CDC26/CDC16
KEGG_MEDICUS_REFERENCE_CDC25_CELL_CYCLE_G2_M	KEGG_MEDICUS_REFERENCE_CDC25_CELL_CYCLE_G2_M	KEGG_MEDICUS_REFERENCE_CDC25_CELL_CYCLE_G2_M	10	0.786056159023591	1.74134510419726	0.000731601514879964	0.00534323892459595	0.00404401884763447	3863	tags=90%, list=20%, signal=72%	CDC25C/CCNB2/CHEK1/CDK1/CCNB1/CHEK2/CDC25B/CCNB3/ATR
WP_FATTY_ACID_OMEGAOXIDATION	WP_FATTY_ACID_OMEGAOXIDATION	WP_FATTY_ACID_OMEGAOXIDATION	15	-0.572686022985074	-2.13849833994669	0.000798142556046741	0.00581475569368047	0.00440088529662967	2645	tags=67%, list=14%, signal=58%	ADH4/ALDH1A1/CYP4A11/ADH1A/ADH1B/CYP2A6/ADH1C/ADH7/CYP2E1/ALDH2
PID_MYC_ACTIV_PATHWAY	PID_MYC_ACTIV_PATHWAY	PID_MYC_ACTIV_PATHWAY	77	0.508875291521576	1.47323698603779	0.000803004451178722	0.00583569571450675	0.00441673370619667	4896	tags=47%, list=26%, signal=35%	CDC25A/BIRC5/RCC1/E2F3/CCNB1/ACTL6A/SHMT1/TK1/RUVBL1/CAD/CDCA7/CDK4/TERT/SUPT7L/BAX/RUVBL2/TRRAP/HUWE1/PDCD10/EIF4G1/NME1/HSPD1/GPAM/TFRC/TAF12/HMGA1/DDX18/NBN/MTA1/ENO1/IREB2/LIN28B/HSP90AA1/EIF2S1/UBTF/PTMA
WP_HOMOLOGOUS_RECOMBINATION	WP_HOMOLOGOUS_RECOMBINATION	WP_HOMOLOGOUS_RECOMBINATION	12	0.755682376042314	1.72928664935412	0.000812167356804076	0.00588771199895498	0.00445610211881327	1496	tags=58%, list=8%, signal=54%	RAD51/POLD1/BRCA2/RPA1/POLD3/RAD54B/POLD2
WP_GDNFRET_SIGNALING_AXIS	WP_GDNFRET_SIGNALING_AXIS	WP_GDNFRET_SIGNALING_AXIS	22	-0.474788746215917	-2.10975978822897	0.000815330976871552	0.00589608804949477	0.00446244151458607	1793	tags=45%, list=9%, signal=41%	FOXC1/GDNF/ROBO2/FOXC2/EYA1/SOX17/GLI3/FAT4/SPRY1/GFRA1
REACTOME_ER_TO_GOLGI_ANTEROGRADE_TRANSPORT	REACTOME_ER_TO_GOLGI_ANTEROGRADE_TRANSPORT	REACTOME_ER_TO_GOLGI_ANTEROGRADE_TRANSPORT	152	0.460310948190186	1.37935619542036	0.000819717564893581	0.00591324513643133	0.00447542681880344	6633	tags=53%, list=35%, signal=35%	PREB/SEC13/KDELR2/TUBA1B/YKT6/TFG/COPG1/TUBA1C/COPA/ARFGAP1/CNIH2/COPB2/TRAPPC10/TMED2/SEC16A/DYNLL2/TUBB4B/GOLGA2/KDELR3/SEC22A/DYNC1LI1/PPP6R1/GOSR2/SPTBN2/STX5/SEC22B/TRAPPC3/KDELR1/COG1/ANKRD28/BET1/GOSR1/ARF5/ARF1/RAB1A/TGFA/COPG2/PPP6C/COPE/TUBB2B/TUBB2A/LMAN1/ARCN1/LMAN2L/COPZ1/ARF4/SEC22C/DYNLL1/ARFGAP2/DCTN3/TMED9/TBC1D20/COPB1/SEC24A/SPTAN1/GORASP1/CSNK1D/COG4/TUBB4A/RAB1B/ARF3/CAPZA1/C…
WP_OLIGODENDROCYTE_SPECIFICATION_AND_DIFFERENTIATION_LEADING_TO_MYELIN_COMPONENTS_FOR_CNS	WP_OLIGODENDROCYTE_SPECIFICATION_AND_DIFFERENTIATION_LEADING_TO_MYELIN_COMPONENTS_FOR_CNS	WP_OLIGODENDROCYTE_SPECIFICATION_AND_DIFFERENTIATION_LEADING_TO_MYELIN_COMPONENTS_FOR_CNS	30	-0.406295520947841	-1.98960425259429	0.000831939513877609	0.00598670199202122	0.00453102248141288	1948	tags=33%, list=10%, signal=30%	SOX8/GLI2/PLP1/FGF2/SOX6/IGF1/SOX5/SOX10/SHH/BMP2
KEGG_N_GLYCAN_BIOSYNTHESIS	KEGG_N_GLYCAN_BIOSYNTHESIS	KEGG_N_GLYCAN_BIOSYNTHESIS	46	0.562945152365581	1.56938690496854	0.000837240365227777	0.00601011665601162	0.00454874381931756	4265	tags=52%, list=22%, signal=41%	B4GALT3/RPN1/DOLPP1/MOGS/DDOST/RPN2/DPM1/GANAB/ALG3/ALG6/DPM2/RFT1/ALG10/STT3A/ALG8/MAN1B1/DPAGT1/MAN2A2/MGAT4A/MGAT4B/ALG2/STT3B/DPM3/B4GALT2
REACTOME_CROSSLINKING_OF_COLLAGEN_FIBRILS	REACTOME_CROSSLINKING_OF_COLLAGEN_FIBRILS	REACTOME_CROSSLINKING_OF_COLLAGEN_FIBRILS	18	-0.530475271524706	-2.09320965100745	0.000865664820426516	0.00619900466529818	0.00469170330146438	1790	tags=33%, list=9%, signal=30%	PCOLCE/LOXL4/LOXL1/TLL1/COL4A6/COL4A5
WP_OXIDATIVE_STRESS_RESPONSE	WP_OXIDATIVE_STRESS_RESPONSE	WP_OXIDATIVE_STRESS_RESPONSE	32	-0.386790905921019	-1.91385343464191	0.000919512094285778	0.00656858274652809	0.00497141767457364	2252	tags=38%, list=12%, signal=33%	NFIX/GCLC/NFKB1/SOD3/SOD2/GSR/MAOA/TXNRD2/NFE2L2/MAPK10/FOS/JUNB
BIOCARTA_G1_PATHWAY	BIOCARTA_G1_PATHWAY	BIOCARTA_G1_PATHWAY	28	0.612025851055607	1.61453126751357	0.000938273369019974	0.00667014675894102	0.00504828617816023	2434	tags=46%, list=13%, signal=41%	CCNE1/E2F1/CDC25A/CDK2/SKP2/CDK1/CDKN2A/TFDP1/CDK4/DHFR/CDKN2B/GSK3B/CDKN1B
WP_HISTONE_MODIFICATIONS	WP_HISTONE_MODIFICATIONS	WP_HISTONE_MODIFICATIONS	36	0.583517126553146	1.58195441749558	0.000937318869153219	0.00667014675894102	0.00504828617816023	2870	tags=42%, list=15%, signal=35%	SUV39H2/EZH2/SUV39H1/SMYD5/EHMT1/DOT1L/SET/KMT2B/EHMT2/SETD1A/SETDB1/EED/SETD5/SMYD2/SMYD4
REACTOME_COLLAGEN_CHAIN_TRIMERIZATION	REACTOME_COLLAGEN_CHAIN_TRIMERIZATION	REACTOME_COLLAGEN_CHAIN_TRIMERIZATION	44	-0.32258236963019	-1.81664739076281	0.000958646062036256	0.00678466152592834	0.0051349564323945	3856	tags=41%, list=20%, signal=33%	COL28A1/COL8A2/COL9A3/COL6A5/COL24A1/COL6A2/COL6A3/COL27A1/COL16A1/COL8A1/COL19A1/COL21A1/COL14A1/COL9A1/COL25A1/COL17A1/COL4A6/COL4A5
REACTOME_TELOMERE_EXTENSION_BY_TELOMERASE	REACTOME_TELOMERE_EXTENSION_BY_TELOMERASE	REACTOME_TELOMERE_EXTENSION_BY_TELOMERASE	23	0.645616713357152	1.66129364674179	0.000961314439641073	0.00678466152592834	0.0051349564323945	3180	tags=61%, list=17%, signal=51%	CDK2/CCNA2/DKC1/WRAP53/RUVBL1/PIF1/TERT/GAR1/RUVBL2/ANKRD28/SHQ1/ACD/PPP6C/RTEL1
REACTOME_TRNA_MODIFICATION_IN_THE_NUCLEUS_AND_CYTOSOL	REACTOME_TRNA_MODIFICATION_IN_THE_NUCLEUS_AND_CYTOSOL	REACTOME_TRNA_MODIFICATION_IN_THE_NUCLEUS_AND_CYTOSOL	40	0.56915803172871	1.55876514008309	0.000960504616527772	0.00678466152592834	0.0051349564323945	7117	tags=75%, list=37%, signal=47%	TPRKB/CDKAL1/WDR4/LAGE3/TRMT6/NSUN2/FTSJ1/PUS7/URM1/TRIT1/CTU2/METTL1/CTU1/TYW1/PUS1/THADA/TRMT10A/DUS2/TRMT61A/ADAT1/TP53RK/TRMT12/PUS3/ADAT3/TRMT13/TRMT1/TRMT44/TRMT112/OSGEP/QTRT1
KEGG_MEDICUS_REFERENCE_CYTOKINE_JAK_STAT_SIGNALING_PATHWAY	KEGG_MEDICUS_REFERENCE_CYTOKINE_JAK_STAT_SIGNALING_PATHWAY	KEGG_MEDICUS_REFERENCE_CYTOKINE_JAK_STAT_SIGNALING_PATHWAY	45	-0.313271034656254	-1.67755992774359	0.000968198728633183	0.00679930063524065	0.00514603601068156	3002	tags=36%, list=16%, signal=30%	JAK1/IL5RA/JAK2/IL4/IL13/IL15/STAT4/IL3RA/IL4R/IL6R/IL2/IL23R/IL6ST/IFNGR1/STAT6/IL7
REACTOME_CONVERSION_FROM_APC_C_CDC20_TO_APC_C_CDH1_IN_LATE_ANAPHASE	REACTOME_CONVERSION_FROM_APC_C_CDC20_TO_APC_C_CDH1_IN_LATE_ANAPHASE	REACTOME_CONVERSION_FROM_APC_C_CDC20_TO_APC_C_CDH1_IN_LATE_ANAPHASE	20	0.654956522605122	1.64594223920825	0.000970336160138226	0.00679930063524065	0.00514603601068156	4299	tags=70%, list=22%, signal=54%	UBE2C/CDC20/UBE2S/ANAPC2/ANAPC11/ANAPC5/CDC23/ANAPC1/CDC27/FZR1/UBE2E1/ANAPC7/CDC26/CDC16
REACTOME_ACTIVATION_OF_BH3_ONLY_PROTEINS	REACTOME_ACTIVATION_OF_BH3_ONLY_PROTEINS	REACTOME_ACTIVATION_OF_BH3_ONLY_PROTEINS	30	0.614322673155558	1.63477860356951	0.000967358370162526	0.00679930063524065	0.00514603601068156	5360	tags=70%, list=28%, signal=50%	E2F1/TFDP1/YWHAQ/AKT2/YWHAB/DYNLL2/YWHAE/PPP3R1/BCL2L11/YWHAZ/YWHAH/BAD/DYNLL1/BBC3/BMF/BID/TP73/YWHAG/MAPK8/AKT1/TP53BP2
WP_T_CELL_MODULATION_IN_PANCREATIC_CANCER	WP_T_CELL_MODULATION_IN_PANCREATIC_CANCER	WP_T_CELL_MODULATION_IN_PANCREATIC_CANCER	44	-0.322121179337871	-1.81405016220954	0.000988448267620329	0.00690972408031735	0.00522960975675818	3458	tags=32%, list=18%, signal=26%	TGFB2/LGALS9/B2M/CD226/PGF/NT5E/ENTPD1/CD28/HLA-A/TGFB3/TGFB1/FAS/CD40LG/CD40
REACTOME_TRANSPORT_TO_THE_GOLGI_AND_SUBSEQUENT_MODIFICATION	REACTOME_TRANSPORT_TO_THE_GOLGI_AND_SUBSEQUENT_MODIFICATION	REACTOME_TRANSPORT_TO_THE_GOLGI_AND_SUBSEQUENT_MODIFICATION	183	0.439403645588378	1.32386239897108	0.00100325392285567	0.00699656417459441	0.00529533449468263	8849	tags=67%, list=46%, signal=36%	B4GALT3/PREB/SEC13/KDELR2/TUBA1B/YKT6/TFG/COPG1/TUBA1C/COPA/ARFGAP1/CNIH2/COPB2/TRAPPC10/TMED2/SEC16A/DYNLL2/TUBB4B/GOLGA2/KDELR3/SEC22A/DYNC1LI1/PPP6R1/GOSR2/SPTBN2/STX5/SEC22B/TRAPPC3/KDELR1/COG1/ANKRD28/MAN2A2/MGAT4A/BET1/GOSR1/ARF5/ARF1/RAB1A/TGFA/COPG2/PPP6C/COPE/MGAT4B/TUBB2B/TUBB2A/LMAN1/ARCN1/LMAN2L/COPZ1/ARF4/B4GALT4/SEC22C/DYNLL1/ARFGAP2/DCTN3/TMED9/TBC1D20/COPB1/SEC24A/SPTAN1/B4GALT2/G…
KEGG_RNA_DEGRADATION	KEGG_RNA_DEGRADATION	KEGG_RNA_DEGRADATION	51	0.545562122909958	1.53550322137985	0.00108337902364881	0.00753744268585995	0.00570469722854236	7483	tags=80%, list=39%, signal=49%	CNOT10/EXOSC2/EXOSC10/LSM3/PATL1/PNPT1/LSM2/CNOT3/LSM5/LSM4/EXOSC3/EXOSC9/EXOSC5/C1D/HSPD1/EDC3/LSM8/DCP2/PAPOLG/EDC4/XRN2/ZCCHC7/EXOSC8/LSM6/ENO3/ENO1/CNOT6/LSM7/PARN/EXOSC4/ENO2/LSM1/CNOT8/EXOSC6/PAPOLA/DCP1A/MPHOSPH6/EXOSC7/DIS3/CNOT2/HSPA9
REACTOME_METABOLISM_OF_FOLATE_AND_PTERINES	REACTOME_METABOLISM_OF_FOLATE_AND_PTERINES	REACTOME_METABOLISM_OF_FOLATE_AND_PTERINES	16	0.682896163199774	1.65931248260693	0.0011747256608617	0.00815365139548452	0.00617107346044308	3513	tags=56%, list=18%, signal=46%	SHMT1/SLC19A1/MTHFD2/DHFR/SLC46A1/SHMT2/MTHFD1/MTHFD1L/MTHFD2L
REACTOME_ACTIVATION_OF_BAD_AND_TRANSLOCATION_TO_MITOCHONDRIA	REACTOME_ACTIVATION_OF_BAD_AND_TRANSLOCATION_TO_MITOCHONDRIA	REACTOME_ACTIVATION_OF_BAD_AND_TRANSLOCATION_TO_MITOCHONDRIA	15	0.690906573747847	1.65030804480825	0.00118723605128621	0.0082210496381517	0.00622208367493842	4991	tags=73%, list=26%, signal=54%	YWHAQ/AKT2/YWHAB/YWHAE/PPP3R1/YWHAZ/YWHAH/BAD/BID/YWHAG/AKT1
REACTOME_TP53_REGULATES_TRANSCRIPTION_OF_GENES_INVOLVED_IN_G2_CELL_CYCLE_ARREST	REACTOME_TP53_REGULATES_TRANSCRIPTION_OF_GENES_INVOLVED_IN_G2_CELL_CYCLE_ARREST	REACTOME_TP53_REGULATES_TRANSCRIPTION_OF_GENES_INVOLVED_IN_G2_CELL_CYCLE_ARREST	18	0.683086999456581	1.68660258785645	0.00122780009320991	0.00843958381763918	0.00638748079701575	1954	tags=50%, list=10%, signal=45%	CDC25C/AURKA/CDK1/PCNA/CCNB1/RBL1/TFDP1/BAX/CARM1
REACTOME_SENESCENCE_ASSOCIATED_SECRETORY_PHENOTYPE_SASP	REACTOME_SENESCENCE_ASSOCIATED_SECRETORY_PHENOTYPE_SASP	REACTOME_SENESCENCE_ASSOCIATED_SECRETORY_PHENOTYPE_SASP	52	0.539699831566395	1.52119863713137	0.00123029355379754	0.00843958381763918	0.00638748079701575	4299	tags=48%, list=22%, signal=37%	UBE2C/CDK2/UBE2S/CCNA2/CDKN2A/EHMT1/CDK4/CDKN2D/ANAPC2/CDKN2B/EHMT2/ANAPC11/ANAPC5/CDC23/MAPK3/ANAPC1/CDKN1B/CDC27/MAPK7/FZR1/UBE2E1/CDKN2C/ANAPC7/CDC26/CDC16
WP_SENESCENCEASSOCIATED_SECRETORY_PHENOTYPE_SASP	WP_SENESCENCEASSOCIATED_SECRETORY_PHENOTYPE_SASP	WP_SENESCENCEASSOCIATED_SECRETORY_PHENOTYPE_SASP	52	0.539699831566395	1.52119863713137	0.00123029355379754	0.00843958381763918	0.00638748079701575	4299	tags=48%, list=22%, signal=37%	UBE2C/CDK2/UBE2S/CCNA2/CDKN2A/EHMT1/CDK4/CDKN2D/ANAPC2/CDKN2B/EHMT2/ANAPC11/ANAPC5/CDC23/MAPK3/ANAPC1/CDKN1B/CDC27/MAPK7/FZR1/UBE2E1/CDKN2C/ANAPC7/CDC26/CDC16
REACTOME_TNFR2_NON_CANONICAL_NF_KB_PATHWAY	REACTOME_TNFR2_NON_CANONICAL_NF_KB_PATHWAY	REACTOME_TNFR2_NON_CANONICAL_NF_KB_PATHWAY	99	0.488938284010027	1.4372021638208	0.00122537237958235	0.00843958381763918	0.00638748079701575	5951	tags=45%, list=31%, signal=31%	PSMD3/PSMC4/PSMD11/PSMD8/PSMB4/TRAF2/PSMC2/PSMB2/PSMD4/PSMD2/PSMD12/PSME3/PSMB7/PSMA7/PSMB5/PSMC3/PSMD14/UBE2M/PSMB3/PSMA5/PSMB6/CUL1/PSMD13/PSMD6/PSMD10/PSMD7/PSMC6/PSMC1/PSMD5/PSME4/PSMA4/PSMC5/PSMA3/PSMD9/LTBR/PSMA6/CHUK/UBA3/PSMD1/PSMA2/TNFRSF11B/RELB/PSMA1/PSMB1/MAP3K14
BIOCARTA_ERAD_PATHWAY	BIOCARTA_ERAD_PATHWAY	BIOCARTA_ERAD_PATHWAY	19	0.669494125827162	1.66969986436186	0.00126381788179488	0.00864934568985958	0.00654623861727147	2535	tags=47%, list=13%, signal=41%	SAE1/UBA2/MOGS/GANAB/SEC61A1/CUL1/EDEM1/MAN2A2/UGGT1
WP_ENTEROHEPATIC_CIRCULATION_OF_BILE_ACIDS	WP_ENTEROHEPATIC_CIRCULATION_OF_BILE_ACIDS	WP_ENTEROHEPATIC_CIRCULATION_OF_BILE_ACIDS	12	-0.649994375110934	-2.2143119248213	0.00130132277460655	0.00888531085173214	0.00672482834074521	1852	tags=58%, list=10%, signal=53%	ABCB11/SLC51B/ABCC3/FABP6/ABCB1/ABCC4/ABCC2
PID_PI3KCI_AKT_PATHWAY	PID_PI3KCI_AKT_PATHWAY	PID_PI3KCI_AKT_PATHWAY	35	0.58655976035078	1.58149349167864	0.00130545496168727	0.00889284400815271	0.00673052979392312	4991	tags=63%, list=26%, signal=47%	GSK3A/YWHAQ/AKT2/BCL2L1/MTOR/PRKDC/YWHAB/YWHAE/RAF1/MAPKAP1/PRKACA/GSK3B/CDKN1B/YWHAZ/YWHAH/BAD/KPNA1/FOXO4/YWHAG/HSP90AA1/CHUK/AKT1
KEGG_MEDICUS_REFERENCE_MICROTUBULE_DEPOLYMERIZATION	KEGG_MEDICUS_REFERENCE_MICROTUBULE_DEPOLYMERIZATION	KEGG_MEDICUS_REFERENCE_MICROTUBULE_DEPOLYMERIZATION	22	0.644437002063574	1.64230735496478	0.00131344953169092	0.00892659218760309	0.0067560720307006	2965	tags=50%, list=15%, signal=42%	KIF18B/KIF2C/AURKA/AURKB/TUBB/TUBA1B/TUBA1C/MAPRE1/TUBB4B/TUBB2B/TUBB2A
REACTOME_TRANSCRIPTIONAL_REGULATION_BY_RUNX3	REACTOME_TRANSCRIPTIONAL_REGULATION_BY_RUNX3	REACTOME_TRANSCRIPTIONAL_REGULATION_BY_RUNX3	94	0.492045217761901	1.44242969999604	0.00131750396586633	0.00893346799950011	0.00676127597409462	5973	tags=51%, list=31%, signal=35%	PSMD3/PSMC4/PSMD11/PSMD8/PSMB4/CDKN2A/PSMC2/PSMB2/PSMD4/PSMD2/PSMD12/PSME3/PSMB7/PSMA7/PSMB5/PSMC3/PSMD14/PSMB3/PSMA5/PSMB6/PSMD13/PSMD6/PSMD10/BCL2L11/SMURF2/PSMD7/PSMC6/KRAS/CBFB/PSMC1/SMURF1/PSMD5/PSMA4/PSMC5/PSMA3/PSMD9/SNW1/TCF7/MAML1/PSMA6/TEAD2/TEAD4/PSMD1/PSMA2/PSMA1/KAT2A/PSMB1/TEAD1
REACTOME_SYNTHESIS_OF_LEUKOTRIENES_LT_AND_EOXINS_EX	REACTOME_SYNTHESIS_OF_LEUKOTRIENES_LT_AND_EOXINS_EX	REACTOME_SYNTHESIS_OF_LEUKOTRIENES_LT_AND_EOXINS_EX	21	-0.486745858755508	-2.06782312282027	0.001336036690961	0.00903825743009563	0.0068405856284712	4307	tags=71%, list=22%, signal=55%	DPEP1/ABCC1/DPEP2/DPEP3/CYP4F2/ALOX5/ALOX5AP/CYP4A11/GGT5/PTGR1/CYP4A22/CYP4B1/CYP4F3/CYP4F11/LTC4S
BIOCARTA_PTC1_PATHWAY	BIOCARTA_PTC1_PATHWAY	BIOCARTA_PTC1_PATHWAY	11	0.745208104930517	1.68553764086184	0.00138706043951096	0.00936186080552684	0.00708550414472507	1729	tags=55%, list=9%, signal=50%	CDC25A/CDC25C/CDK1/CCNB1/XPO1/CDC25B
REACTOME_FORMATION_OF_INCISION_COMPLEX_IN_GG_NER	REACTOME_FORMATION_OF_INCISION_COMPLEX_IN_GG_NER	REACTOME_FORMATION_OF_INCISION_COMPLEX_IN_GG_NER	43	0.566850072305967	1.56671814926709	0.00140668282292593	0.00947252469750122	0.00716925987251723	4181	tags=49%, list=22%, signal=38%	RPA3/RPA1/PARP2/RPA2/RAD23A/RAD23B/SUMO2/ERCC2/ERCC3/SUMO3/CETN2/CUL4A/PARP1/DDB1/PIAS3/UBE2V2/GTF2H3/CHD1L/SUMO1/UBE2N/ERCC4
KEGG_MEDICUS_REFERENCE_WNT_SIGNALING_MODULATION_WNT_INHIBITOR	KEGG_MEDICUS_REFERENCE_WNT_SIGNALING_MODULATION_WNT_INHIBITOR	KEGG_MEDICUS_REFERENCE_WNT_SIGNALING_MODULATION_WNT_INHIBITOR	28	-0.406156531707632	-1.89219114037639	0.00141861386520802	0.00953100757036787	0.00721352250862131	2738	tags=50%, list=14%, signal=43%	WNT2B/WNT4/WNT6/SFRP2/SFRP5/WNT3A/WNT5B/WIF1/FRZB/TRABD2B/WNT5A/WNT7B/WNT9A/WNT10A
REACTOME_SLBP_DEPENDENT_PROCESSING_OF_REPLICATION_DEPENDENT_HISTONE_PRE_MRNAS	REACTOME_SLBP_DEPENDENT_PROCESSING_OF_REPLICATION_DEPENDENT_HISTONE_PRE_MRNAS	REACTOME_SLBP_DEPENDENT_PROCESSING_OF_REPLICATION_DEPENDENT_HISTONE_PRE_MRNAS	11	0.74406016471899	1.68294118971862	0.00142755784554904	0.00956920053546117	0.00724242877181935	3562	tags=82%, list=19%, signal=67%	ZNF473/SNRPG/SLBP/SNRPB/NCBP1/NCBP2/SNRPF/LSM10/SNRPE
BIOCARTA_INTRINSIC_PATHWAY	BIOCARTA_INTRINSIC_PATHWAY	BIOCARTA_INTRINSIC_PATHWAY	23	-0.446435959610394	-2.01219709724151	0.00147891120679249	0.00989085034884453	0.00748586873885373	2037	tags=30%, list=11%, signal=27%	PROS1/KLKB1/F10/PROC/SERPING1/COL4A6/COL4A5
WP_ANGIOTENSIN_II_RECEPTOR_TYPE_1_PATHWAY	WP_ANGIOTENSIN_II_RECEPTOR_TYPE_1_PATHWAY	WP_ANGIOTENSIN_II_RECEPTOR_TYPE_1_PATHWAY	26	-0.436190404875132	-2.08233225190472	0.00150990125128394	0.0100751592585674	0.00762536253937892	2570	tags=46%, list=13%, signal=40%	AGT/MAS1/JUND/ACE2/TGFBR2/IL6ST/ACTA2/TGFB1/PDGFD/AGTR1/RRAS/SMAD3
WP_FLUOROPYRIMIDINE_ACTIVITY	WP_FLUOROPYRIMIDINE_ACTIVITY	WP_FLUOROPYRIMIDINE_ACTIVITY	33	0.586489775940436	1.57858533509167	0.0015433439595021	0.0102749611453473	0.00777658216615095	2045	tags=39%, list=11%, signal=35%	TYMS/RRM2/UMPS/TK1/GGH/RRM1/PPAT/DHFR/UCK2/UCK1/ERCC2/TDG/XRCC3
WP_PROSTAGLANDIN_SIGNALING	WP_PROSTAGLANDIN_SIGNALING	WP_PROSTAGLANDIN_SIGNALING	33	-0.371479520319904	-1.86438475966783	0.00158674351610122	0.0105399976544642	0.00797717447604115	10919	tags=97%, list=57%, signal=42%	CXCL9/PTGES/IL1A/MMP9/TNF/AREG/IFNG/IRF7/IL1B/CCL3/IL12A/AHR/KLRD1/VEGFA/CCL2/IL6/IFNA1/CXCL1/CCR2/IL17F/NLRP3/PTGER4/CXCL8/NFKB1/PYCARD/CD28/PIK3CG/IL17A/PTGER2/CSF1/TGFB1/CASP1
WP_METABOLIC_REPROGRAMMING_IN_COLON_CANCER	WP_METABOLIC_REPROGRAMMING_IN_COLON_CANCER	WP_METABOLIC_REPROGRAMMING_IN_COLON_CANCER	41	0.562286650657362	1.54836130383311	0.00162532828823772	0.0107719274362662	0.00815271003081817	4269	tags=46%, list=22%, signal=36%	RPIA/ACLY/PSAT1/GART/PYCR1/PPAT/FASN/PAICS/PSPH/PDHA1/SDHB/SHMT2/MDH2/IDH2/FH/PGD/PFKL/GPI/ENO1
REACTOME_SIGNALING_BY_NOTCH	REACTOME_SIGNALING_BY_NOTCH	REACTOME_SIGNALING_BY_NOTCH	175	0.439120392533071	1.32222845407278	0.00162912291858747	0.0107727587589478	0.00815333921559544	5825	tags=43%, list=30%, signal=30%	E2F1/PSMD3/PSMC4/PSMD11/E2F3/PSMD8/DLGAP5/PSMB4/TACC3/PSMC2/PSMB2/PSMD4/APH1A/PSMD2/TFDP1/PSMD12/PSME3/PSMB7/PSMA7/HDAC6/WWC1/PSMB5/PSMC3/PSMD14/TMED2/CDK8/PSMB3/NCSTN/PSMA5/HDAC2/PSMB6/CUL1/AGO1/AGO2/PSMD13/PSMD6/ARRB2/PSMD10/YWHAZ/POFUT1/PSMD7/RFNG/ITCH/PSENEN/PSMC6/ADAM17/PSMC1/TLE1/PSMD5/MOV10/PSMA4/DTX4/HDAC1/PSMC5/PSMA3/PSMD9/SNW1/MAML1/PRKCI/PSMA6/ATP2A1/AKT1/DTX2/B4GALT1/ARRB1/YBX1/PSMD1/…
WP_16P112_PROXIMAL_DELETION_SYNDROME	WP_16P112_PROXIMAL_DELETION_SYNDROME	WP_16P112_PROXIMAL_DELETION_SYNDROME	70	0.51471119074384	1.48524192634096	0.00165248339007577	0.0109026769286797	0.0082516675019514	4517	tags=47%, list=24%, signal=36%	KIF22/PCNA/TRAF2/CCT8/PAGR1/PPP4C/MAZ/CCT6A/CCT5/CCT7/CCT4/CCT3/PAXIP1/GDPD3/MAPK3/CCT2/PPP2R5D/INO80E/QPRT/HIRIP3/C16orf92/UNC13A/PPP4R1/TAOK2/PPP4R2/DOC2A/TCP1/HIRA/ZG16/KCTD13/PPP2R1A/BPTF/CDIPT
WP_SPINA_BIFIDA	WP_SPINA_BIFIDA	WP_SPINA_BIFIDA	12	0.731639078995421	1.67426650609314	0.00173249922244534	0.0114049724598644	0.00863182879061156	2686	tags=50%, list=14%, signal=43%	DNMT1/SHMT1/DNMT3B/AHCY/DNMT3A/MTHFD1
BIOCARTA_P53_PATHWAY	BIOCARTA_P53_PATHWAY	BIOCARTA_P53_PATHWAY	16	0.668974169882502	1.62548459113675	0.00173780655774038	0.0114143177931225	0.00863890178591768	1010	tags=38%, list=5%, signal=36%	CCNE1/E2F1/CDK2/PCNA/CDK4/BAX
KEGG_INTESTINAL_IMMUNE_NETWORK_FOR_IGA_PRODUCTION	KEGG_INTESTINAL_IMMUNE_NETWORK_FOR_IGA_PRODUCTION	KEGG_INTESTINAL_IMMUNE_NETWORK_FOR_IGA_PRODUCTION	45	-0.300685981301149	-1.61016722665903	0.00177394296323489	0.0116256619197715	0.00879885713202268	3253	tags=42%, list=17%, signal=35%	HLA-DRB1/HLA-DMA/TNFRSF17/IL15RA/HLA-DPB1/CXCL12/ITGB7/CXCR4/CCR9/TNFRSF13B/IL4/TNFSF13B/IL15/PIGR/CD28/IL2/TGFB1/CD40LG/CD40
REACTOME_ABERRANT_REGULATION_OF_MITOTIC_EXIT_IN_CANCER_DUE_TO_RB1_DEFECTS	REACTOME_ABERRANT_REGULATION_OF_MITOTIC_EXIT_IN_CANCER_DUE_TO_RB1_DEFECTS	REACTOME_ABERRANT_REGULATION_OF_MITOTIC_EXIT_IN_CANCER_DUE_TO_RB1_DEFECTS	20	0.639484283678925	1.60705964058559	0.00181575637436064	0.011873186447935	0.00898619553692487	4299	tags=70%, list=22%, signal=54%	UBE2C/SKP2/UBE2S/ANAPC2/ANAPC11/ANAPC5/CDC23/ANAPC1/CDC27/FZR1/UBE2E1/ANAPC7/CDC26/CDC16
REACTOME_HIV_TRANSCRIPTION_INITIATION	REACTOME_HIV_TRANSCRIPTION_INITIATION	REACTOME_HIV_TRANSCRIPTION_INITIATION	47	0.54561705099104	1.52695041770112	0.00182597177863056	0.0119134514267985	0.00901666999927278	7888	tags=81%, list=41%, signal=48%	POLR2K/TAF4/TAF11/TAF5/POLR2G/POLR2H/GTF2E1/POLR2D/TAF3/TAF6/ERCC2/ERCC3/POLR2I/POLR2F/TAF15/TBP/TAF12/GTF2B/TAF2/TAF7L/GTF2H3/POLR2E/POLR2J/TAF13/POLR2B/GTF2A2/GTF2F1/POLR2C/CDK7/TAF1/TAF7/POLR2L/POLR2A/TAF9B/GTF2H4/TAF4B/GTF2F2/MNAT1
WP_EFFECT_OF_PROGERIN_ON_GENES_INVOLVED_IN_PROGERIA	WP_EFFECT_OF_PROGERIN_ON_GENES_INVOLVED_IN_PROGERIA	WP_EFFECT_OF_PROGERIN_ON_GENES_INVOLVED_IN_PROGERIA	22	0.636400713954236	1.62182737782765	0.00194619683010689	0.0126696982110728	0.00958903374572447	2107	tags=50%, list=11%, signal=45%	E2F1/SUV39H1/CBX3/RBBP7/CBX1/KDM1A/RBBP4/MBD3/MTA2/HDAC2/MTA3
WP_PREGNANE_X_RECEPTOR_PATHWAY	WP_PREGNANE_X_RECEPTOR_PATHWAY	WP_PREGNANE_X_RECEPTOR_PATHWAY	32	-0.370751449557193	-1.83448970560438	0.00196638185822612	0.0127585702600403	0.00965629636417077	1512	tags=34%, list=8%, signal=32%	CYP2A6/UGT1A4/FOXO1/ABCC3/ABCB1/ABCC4/CYP3A5/UGT1A9/PPARGC1A/ABCC2/SRPX2
REACTOME_ABERRANT_REGULATION_OF_MITOTIC_G1_S_TRANSITION_IN_CANCER_DUE_TO_RB1_DEFECTS	REACTOME_ABERRANT_REGULATION_OF_MITOTIC_G1_S_TRANSITION_IN_CANCER_DUE_TO_RB1_DEFECTS	REACTOME_ABERRANT_REGULATION_OF_MITOTIC_G1_S_TRANSITION_IN_CANCER_DUE_TO_RB1_DEFECTS	17	0.675360057150338	1.65339150585554	0.00197288518326237	0.0127585702600403	0.00965629636417077	911	tags=47%, list=5%, signal=45%	CCNE1/E2F1/CDK2/CCNE2/E2F2/E2F3/TFDP1/CDK4
REACTOME_ABORTIVE_ELONGATION_OF_HIV_1_TRANSCRIPT_IN_THE_ABSENCE_OF_TAT	REACTOME_ABORTIVE_ELONGATION_OF_HIV_1_TRANSCRIPT_IN_THE_ABSENCE_OF_TAT	REACTOME_ABORTIVE_ELONGATION_OF_HIV_1_TRANSCRIPT_IN_THE_ABSENCE_OF_TAT	23	0.633001492280588	1.62883230211866	0.00197038171802594	0.0127585702600403	0.00965629636417077	5576	tags=83%, list=29%, signal=59%	SUPT5H/POLR2K/NELFB/POLR2G/NCBP1/POLR2H/POLR2D/NELFE/NELFCD/POLR2I/POLR2F/NCBP2/NELFA/POLR2E/POLR2J/POLR2B/CTDP1/GTF2F1/POLR2C
WP_PRADERWILLI_AND_ANGELMAN_SYNDROME	WP_PRADERWILLI_AND_ANGELMAN_SYNDROME	WP_PRADERWILLI_AND_ANGELMAN_SYNDROME	99	0.484000910267467	1.42268907605806	0.0019813982682015	0.0127854622317354	0.00967664949490656	4163	tags=38%, list=22%, signal=30%	E2F1/CDC6/NUP85/NDC1/NUP62/SEC13/NUP155/NUP210/NUP107/CDKN2A/NUP188/NUP205/CDK4/SEH1L/GLE1/NUP37/NUP160/NUP214/RAE1/NUP153/CDKN2B/TUBGCP3/FMR1/NUP88/NUP93/NUP54/NIPA2/RNF8/TUBGCP4/POM121/NUP50/NUP43/AHCTF1/MKRN3/PRKCZ/CDKN2C/UBE2N/NUP35
WP_HEDGEHOG_SIGNALING_WP47	WP_HEDGEHOG_SIGNALING_WP47	WP_HEDGEHOG_SIGNALING_WP47	14	-0.552973847170214	-2.04570327283682	0.00199783986314798	0.0128632847329001	0.00973554928694687	2017	tags=50%, list=11%, signal=45%	STK36/PTCH1/DHH/GLI2/GLI3/GLI1/SHH
BIOCARTA_INFLAM_PATHWAY	BIOCARTA_INFLAM_PATHWAY	BIOCARTA_INFLAM_PATHWAY	27	-0.41245575304065	-1.95194468977071	0.00202489732572211	0.0130089683770681	0.00984580963860275	3458	tags=44%, list=18%, signal=36%	TGFB2/CXCL8/PDGFA/IL4/IL13/IL15/IL2/TGFB3/CSF1/CD4/TGFB1/IL7
BIOCARTA_THELPER_PATHWAY	BIOCARTA_THELPER_PATHWAY	BIOCARTA_THELPER_PATHWAY	12	-0.631522348828587	-2.15138395245902	0.00203428225022904	0.0130407263901145	0.00986984562223281	4158	tags=67%, list=22%, signal=52%	CD3G/ITGAL/CD2/PTPRC/CD3E/CD3D/CD28/CD4
REACTOME_DNA_DAMAGE_RECOGNITION_IN_GG_NER	REACTOME_DNA_DAMAGE_RECOGNITION_IN_GG_NER	REACTOME_DNA_DAMAGE_RECOGNITION_IN_GG_NER	38	0.560979304813253	1.53127416992388	0.00204501791448524	0.0130809860499535	0.00990031605888853	6491	tags=66%, list=34%, signal=44%	ACTL6A/GPS1/RUVBL1/PARP2/RAD23A/RAD23B/ACTR5/CETN2/CUL4A/PARP1/MCRS1/INO80E/DDB1/TFPT/COPS3/COPS5/NFRKB/COPS6/YY1/COPS7B/COPS7A/INO80B/CUL4B/XPC/ACTR8
REACTOME_NONHOMOLOGOUS_END_JOINING_NHEJ	REACTOME_NONHOMOLOGOUS_END_JOINING_NHEJ	REACTOME_NONHOMOLOGOUS_END_JOINING_NHEJ	30	0.595429192563684	1.58450102279929	0.0020575256693139	0.0131323812284904	0.00993921438883669	4146	tags=53%, list=22%, signal=42%	BRCA1/TDP1/MDC1/PIAS4/PAXIP1/BRCC3/PRKDC/RNF168/BARD1/BABAM1/RNF8/RIF1/UBE2V2/NBN/DCLRE1C/UBE2N
BIOCARTA_CLASSIC_PATHWAY	BIOCARTA_CLASSIC_PATHWAY	BIOCARTA_CLASSIC_PATHWAY	14	-0.549780999605364	-2.03389146881298	0.00209373417781318	0.0133198216568008	0.010081078272446	2399	tags=43%, list=13%, signal=38%	C4B/C4A/C1R/C7/C1S/C3
BIOCARTA_SRCRPTP_PATHWAY	BIOCARTA_SRCRPTP_PATHWAY	BIOCARTA_SRCRPTP_PATHWAY	11	0.734424559467045	1.66114704223527	0.00209596648686716	0.0133198216568008	0.010081078272446	2268	tags=64%, list=12%, signal=56%	CDC25A/CDC25C/CDK1/CCNB1/GRB2/CDC25B/VPS16
REACTOME_SMOOTH_MUSCLE_CONTRACTION	REACTOME_SMOOTH_MUSCLE_CONTRACTION	REACTOME_SMOOTH_MUSCLE_CONTRACTION	40	-0.324474490876176	-1.66849605534776	0.00210684970270542	0.0133600663653199	0.0101115373932275	995	tags=22%, list=5%, signal=21%	ACTA2/MYL10/TPM2/ACTG2/MYL9/MYH11/LMOD1/ALDH2/CACNA1H
WP_ENTEROCYTE_CHOLESTEROL_METABOLISM	WP_ENTEROCYTE_CHOLESTEROL_METABOLISM	WP_ENTEROCYTE_CHOLESTEROL_METABOLISM	36	0.569456409224973	1.54383486131074	0.00216636422400717	0.0136933730185062	0.0103637998143076	4254	tags=47%, list=22%, signal=37%	SLC27A4/FDPS/NSDHL/EBP/DHCR7/ACAT2/IDI1/SQLE/LSS/HSD17B7/HMGCS1/HMGCR/LBR/DHCR24/ABCG8/PMVK/MVD
WP_STEROL_REGULATORY_ELEMENTBINDING_PROTEINS_SREBP_SIGNALING	WP_STEROL_REGULATORY_ELEMENTBINDING_PROTEINS_SREBP_SIGNALING	WP_STEROL_REGULATORY_ELEMENTBINDING_PROTEINS_SREBP_SIGNALING	69	0.50279884763235	1.44893690459202	0.00216873925531519	0.0136933730185062	0.0103637998143076	7314	tags=64%, list=38%, signal=40%	SEC13/GSK3A/FDPS/ACLY/FASN/SEC23B/KPNB1/IDI1/MTOR/SQLE/CDK8/DBI/LSS/PRKACA/MDH1/SCAP/GPAM/SCD/HMGCS1/HMGCR/MBTPS2/ATF6/ACACA/NFYA/SEC24A/SCARB1/MVD/YY1/PRKAG1/AKT1/INSIG1/INSIG2/PPARG/SEC24C/PIK3CA/CYP51A1/FDFT1/SEC24D/MED15/MBTPS1/SIRT1/LPIN1/SEC31A/SAR1A
REACTOME_FGFR2_LIGAND_BINDING_AND_ACTIVATION	REACTOME_FGFR2_LIGAND_BINDING_AND_ACTIVATION	REACTOME_FGFR2_LIGAND_BINDING_AND_ACTIVATION	20	-0.453774527050487	-1.86398343172842	0.00219273254879735	0.0138151561443541	0.010455971110258	2189	tags=65%, list=11%, signal=58%	FGF1/FGFBP1/FGF18/FGFR2/FGF17/FGF6/FGF7/FGF16/FGF10/FGF2/FGFBP2/FGF20/FGF9
WP_EICOSANOID_SYNTHESIS	WP_EICOSANOID_SYNTHESIS	WP_EICOSANOID_SYNTHESIS	22	-0.442936272948396	-1.96822090848288	0.00221707234154905	0.0139385961344497	0.0105493964003382	2862	tags=55%, list=15%, signal=46%	ALOX5/ALOX15B/ALOX5AP/PTGIS/TBXAS1/PTGS2/PLA2G5/PLA2G6/PTGS1/AKR1C3/PLA2G4A/LTC4S
KEGG_MEDICUS_ENV_FACTOR_DCE_TO_DNA_ADDUCTS	KEGG_MEDICUS_ENV_FACTOR_DCE_TO_DNA_ADDUCTS	KEGG_MEDICUS_ENV_FACTOR_DCE_TO_DNA_ADDUCTS	17	-0.508154094896352	-1.993568876784	0.002290568098685	0.0143698887558529	0.0108758192899776	2915	tags=65%, list=15%, signal=55%	GSTT2B/GSTP1/GSTM5/GSTA3/GSTM3/GSTM4/GSTA1/GSTM2/GSTO1/GSTA4/MGST2
SA_G1_AND_S_PHASES	SA_G1_AND_S_PHASES	SA_G1_AND_S_PHASES	15	0.671456072069633	1.60384833431369	0.00230731684351425	0.0144440986195263	0.0109319848651298	2540	tags=60%, list=13%, signal=52%	E2F1/CDK2/E2F2/CDKN2A/NXT1/CDK4/CFL1/CDKN1B/ARF1
KEGG_MEDICUS_PATHOGEN_HIV_VPR_TO_CDC25_CELL_CYCLE_G2M	KEGG_MEDICUS_PATHOGEN_HIV_VPR_TO_CDC25_CELL_CYCLE_G2M	KEGG_MEDICUS_PATHOGEN_HIV_VPR_TO_CDC25_CELL_CYCLE_G2M	10	0.759141624879122	1.68172151149819	0.00233538121046054	0.0145886792210897	0.0110414103813711	3863	tags=90%, list=20%, signal=72%	CDC25C/CCNB2/CHEK1/CDK1/CCNB1/CUL4A/DDB1/CCNB3/ATR
REACTOME_ASSOCIATION_OF_TRIC_CCT_WITH_TARGET_PROTEINS_DURING_BIOSYNTHESIS	REACTOME_ASSOCIATION_OF_TRIC_CCT_WITH_TARGET_PROTEINS_DURING_BIOSYNTHESIS	REACTOME_ASSOCIATION_OF_TRIC_CCT_WITH_TARGET_PROTEINS_DURING_BIOSYNTHESIS	37	0.572259140059865	1.5559822500878	0.00235234613644811	0.0146634570204069	0.0110980057973895	5539	tags=59%, list=29%, signal=42%	CCNE1/CCNE2/WRAP53/CCT8/CCT6A/CCT5/CCT7/CCT4/CCT3/FBXW9/CCT2/NOP56/DCAF7/FBXW5/XRN2/TCP1/FBXO6/AP3M1/FBXW2/GAPDHS/HDAC3/ARFGEF2
BIOCARTA_VDR_PATHWAY	BIOCARTA_VDR_PATHWAY	BIOCARTA_VDR_PATHWAY	24	0.628342879183593	1.63115825751097	0.0023716276621567	0.014721139146072	0.0111416623897024	4869	tags=62%, list=25%, signal=47%	CHAF1A/ACTL6A/SMARCA4/BAZ1B/SMARCC1/CARM1/SUPT16H/MED1/SMARCD1/PRMT1/HDAC1/NCOA1/ARID1A/TOP2B/SMARCC2
REACTOME_TRNA_AMINOACYLATION	REACTOME_TRNA_AMINOACYLATION	REACTOME_TRNA_AMINOACYLATION	24	0.628197647373712	1.63078124032212	0.0023716276621567	0.014721139146072	0.0111416623897024	6023	tags=79%, list=31%, signal=54%	DARS2/AIMP2/TARS2/AARS2/EEF1E1/PARS2/FARSA/SARS2/YARS2/NARS2/LARS2/CARS2/VARS2/EARS2/AIMP1/FARS2/FARSB/WARS2/IARS2
PID_P53_REGULATION_PATHWAY	PID_P53_REGULATION_PATHWAY	PID_P53_REGULATION_PATHWAY	56	0.525356224205786	1.49134862053918	0.00239837120268017	0.0148557338630148	0.0112435301107214	7369	tags=66%, list=38%, signal=41%	CDK2/CHEK1/SKP2/CCNA2/CDKN2A/CSE1L/CHEK2/TRIM28/PPM1D/CSNK1G2/HUWE1/DAXX/GSK3B/SMYD2/PRMT5/DYRK2/ATR/RASSF1/FBXO11/PIN1/YY1/CSNK1D/MAPK8/AKT1/MAPK9/USP7/MAPK14/ABL1/NEDD8/TP53/KAT2B/E4F1/CSNK1E/CSNK1G1/UBE2D1/RCHY1/KAT8
WP_KLEEFSTRA_SYNDROME	WP_KLEEFSTRA_SYNDROME	WP_KLEEFSTRA_SYNDROME	27	0.604701449590983	1.58562859528308	0.00240464534973455	0.0148632394669908	0.0112492107108912	4869	tags=63%, list=25%, signal=47%	ACTL6A/SMARCA4/WDR5/EHMT1/PAGR1/DPY30/PAXIP1/SMARCD2/NCOA6/SMARCC1/ASXL1/SMARCD1/SMARCB1/RBBP5/BAP1/ARID1A/SMARCC2
BIOCARTA_PLATELETAPP_PATHWAY	BIOCARTA_PLATELETAPP_PATHWAY	BIOCARTA_PLATELETAPP_PATHWAY	14	-0.543591887936442	-2.01099511293312	0.00244534731972825	0.015083066661181	0.0114155864483554	8747	tags=100%, list=46%, signal=54%	PLAU/APP/F2/F9/COL4A2/SERPINE1/COL4A3/COL4A4/F11/PLAT/PLG/COL4A6/COL4A5
PID_MET_PATHWAY	PID_MET_PATHWAY	PID_MET_PATHWAY	79	0.488612329887575	1.41715379305132	0.00246531219570937	0.015174332508601	0.011484660807994	6712	tags=61%, list=35%, signal=40%	PAK4/HGS/GRB2/KPNB1/AKT2/SH3KBP1/MTOR/PAK2/RAF1/MAP2K1/RANBP9/PLCG1/MAPK3/PARD6A/NCK2/INPPL1/CBL/BAD/ARF6/RAPGEF1/GAB2/RAB5A/PRKCZ/AKT1S1/PTPN1/RPTOR/EPS15/EIF4EBP1/MAP2K2/CRKL/RHOA/PRKCI/MAPK8/AKT1/CDC42/RAC1/CDH1/SOS1/PTPN2/MAP3K1/RANBP10/PTPN11/PIK3CA/RAP1A/MLST8/CRK/EIF4E/CTNNB1
REACTOME_FATTY_ACIDS	REACTOME_FATTY_ACIDS	REACTOME_FATTY_ACIDS	15	-0.526476136149634	-1.96594346289273	0.00250370049286727	0.0153783779227161	0.0116390921392706	2595	tags=53%, list=14%, signal=46%	CYP4F2/CYP4A11/CYP4F12/CYP4A22/CYP4B1/CYP2A7/CYP4F3/CYP4F11
REACTOME_REGULATION_OF_CHOLESTEROL_BIOSYNTHESIS_BY_SREBP_SREBF	REACTOME_REGULATION_OF_CHOLESTEROL_BIOSYNTHESIS_BY_SREBP_SREBF	REACTOME_REGULATION_OF_CHOLESTEROL_BIOSYNTHESIS_BY_SREBP_SREBF	55	0.526352085478349	1.49237562811481	0.0025099211669899	0.0153844019755373	0.0116436514306465	6832	tags=69%, list=36%, signal=45%	FDPS/FASN/DHCR7/KPNB1/NCOA6/IDI1/SQLE/LSS/CARM1/RAN/NFYC/MED1/ELOVL6/NFYB/SCAP/GPAM/SCD/HMGCS1/HMGCR/MBTPS2/ACACA/PMVK/NFYA/SEC24A/MVD/HELZ2/NCOA1/TM7SF2/INSIG1/INSIG2/TGS1/SEC24C/CYP51A1/FDFT1/SEC24D/TBL1XR1/MVK/MBTPS1
KEGG_MEDICUS_REFERENCE_LECTIN_PATHWAY_OF_COMPLEMENT_CASCADE_C4_C2_TO_C3_CONVERTASE_FORMATION	KEGG_MEDICUS_REFERENCE_LECTIN_PATHWAY_OF_COMPLEMENT_CASCADE_C4_C2_TO_C3_CONVERTASE_FORMATION	KEGG_MEDICUS_REFERENCE_LECTIN_PATHWAY_OF_COMPLEMENT_CASCADE_C4_C2_TO_C3_CONVERTASE_FORMATION	11	-0.652789066947849	-2.17917297681393	0.00255346507951643	0.0155478222904744	0.0117673357432925	3117	tags=64%, list=16%, signal=53%	FCN1/MASP1/FCN2/C4B/C4A/COLEC11/COLEC10
PID_IL12_STAT4_PATHWAY	PID_IL12_STAT4_PATHWAY	PID_IL12_STAT4_PATHWAY	32	-0.363074326410319	-1.79650306145662	0.00255776504301741	0.0155478222904744	0.0117673357432925	2653	tags=34%, list=14%, signal=30%	CD3E/CD3D/IL13/STAT4/CD28/IL2/CD4/TGFB1/JUN/IL18/FOS
REACTOME_PYRIMIDINE_SALVAGE	REACTOME_PYRIMIDINE_SALVAGE	REACTOME_PYRIMIDINE_SALVAGE	10	0.756050128983231	1.67487294071713	0.00254204693876226	0.0155478222904744	0.0117673357432925	1533	tags=50%, list=8%, signal=46%	TK1/DCK/UCK2/UCK1/UCKL1
REACTOME_HIV_ELONGATION_ARREST_AND_RECOVERY	REACTOME_HIV_ELONGATION_ARREST_AND_RECOVERY	REACTOME_HIV_ELONGATION_ARREST_AND_RECOVERY	29	0.588094975035473	1.55772213385788	0.00255350508919504	0.0155478222904744	0.0117673357432925	5109	tags=69%, list=27%, signal=51%	SSRP1/SUPT5H/POLR2K/NELFB/POLR2G/POLR2H/POLR2D/NELFE/NELFCD/POLR2I/SUPT16H/POLR2F/TCEA1/NELFA/POLR2E/POLR2J/CCNK/POLR2B/CTDP1/GTF2F1
BIOCARTA_RB_PATHWAY	BIOCARTA_RB_PATHWAY	BIOCARTA_RB_PATHWAY	13	0.71746050575287	1.66824106351917	0.00257134307628574	0.0155980646115185	0.0118053615355354	2792	tags=62%, list=15%, signal=53%	CDC25A/CDC25C/CDK2/CHEK1/CDK1/CDK4/CDC25B/YWHAH
REACTOME_COOPERATION_OF_PDCL_PHLP1_AND_TRIC_CCT_IN_G_PROTEIN_BETA_FOLDING	REACTOME_COOPERATION_OF_PDCL_PHLP1_AND_TRIC_CCT_IN_G_PROTEIN_BETA_FOLDING	REACTOME_COOPERATION_OF_PDCL_PHLP1_AND_TRIC_CCT_IN_G_PROTEIN_BETA_FOLDING	38	0.556280392269756	1.51844780834004	0.00260785279595846	0.0157869191936785	0.0119482957184337	4772	tags=50%, list=25%, signal=38%	CCT8/CCT6A/CCT5/CCT7/CCT4/CCT3/PDCL/GNG4/CCT2/GNB1/CSNK2A1/GNB3/GNG5/TCP1/GNG13/GNB2/RGS9/GNG3/CSNK2B
REACTOME_REGULATION_OF_PTEN_GENE_TRANSCRIPTION	REACTOME_REGULATION_OF_PTEN_GENE_TRANSCRIPTION	REACTOME_REGULATION_OF_PTEN_GENE_TRANSCRIPTION	61	0.512104071701415	1.46655880459356	0.00261621777279571	0.0158049699196054	0.0119619573713921	6447	tags=64%, list=34%, signal=43%	EZH2/RBBP7/CBX2/SUZ12/GATAD2A/CBX8/KDM1A/RBBP4/MTOR/MBD3/RHEB/MTA2/MAPK3/HDAC2/EED/MTA3/GATAD2B/SALL4/LAMTOR2/ATN1/NR2E1/SLC38A9/RPTOR/HDAC1/RRAGC/MTA1/MAF1/CBX4/PHC1/CHD4/RNF2/LAMTOR5/HDAC3/PPARG/PHC2/BMI1/MLST8/REST/RCOR1
KEGG_MEDICUS_REFERENCE_ANTIGEN_PROCESSING_AND_PRESENTATION_BY_MHC_CLASS_II_MOLECULES	KEGG_MEDICUS_REFERENCE_ANTIGEN_PROCESSING_AND_PRESENTATION_BY_MHC_CLASS_II_MOLECULES	KEGG_MEDICUS_REFERENCE_ANTIGEN_PROCESSING_AND_PRESENTATION_BY_MHC_CLASS_II_MOLECULES	13	-0.594679349814457	-2.12306371664765	0.00262706462599686	0.0158342537535157	0.0119841207778831	7769	tags=100%, list=41%, signal=59%	HLA-DMB/HLA-DOA/HLA-DQA2/HLA-DQA1/HLA-DRA/HLA-DPA1/HLA-DQB1/HLA-DRB5/HLA-DRB1/HLA-DMA/HLA-DPB1/CD74
REACTOME_FGFR2_ALTERNATIVE_SPLICING	REACTOME_FGFR2_ALTERNATIVE_SPLICING	REACTOME_FGFR2_ALTERNATIVE_SPLICING	27	0.603705662867763	1.58301747552437	0.00263185144132004	0.0158342537535157	0.0119841207778831	6900	tags=89%, list=36%, signal=57%	PTBP1/POLR2K/POLR2G/HNRNPM/NCBP1/POLR2H/POLR2D/ESRP1/HNRNPF/POLR2I/POLR2F/NCBP2/POLR2E/POLR2J/POLR2B/GTF2F1/HNRNPH1/POLR2C/HNRNPA1/ESRP2/TIAL1/POLR2L/TIA1/POLR2A
REACTOME_FORMATION_OF_THE_EARLY_ELONGATION_COMPLEX	REACTOME_FORMATION_OF_THE_EARLY_ELONGATION_COMPLEX	REACTOME_FORMATION_OF_THE_EARLY_ELONGATION_COMPLEX	33	0.573540011033305	1.54372998072083	0.0027259437752157	0.0163668117055896	0.0123871861144771	5109	tags=64%, list=27%, signal=47%	SUPT5H/POLR2K/NELFB/POLR2G/NCBP1/POLR2H/POLR2D/NELFE/NELFCD/ERCC2/ERCC3/POLR2I/POLR2F/NCBP2/NELFA/GTF2H3/POLR2E/POLR2J/POLR2B/CTDP1/GTF2F1
BIOCARTA_TH1TH2_PATHWAY	BIOCARTA_TH1TH2_PATHWAY	BIOCARTA_TH1TH2_PATHWAY	21	-0.459380445258534	-1.95156772223143	0.0027954323714917	0.0167497743728564	0.0126770305826401	2487	tags=38%, list=13%, signal=33%	IL4/IL4R/CD28/IL2/IFNGR1/CD40LG/IL18/CD40
WP_EUKARYOTIC_TRANSCRIPTION_INITIATION	WP_EUKARYOTIC_TRANSCRIPTION_INITIATION	WP_EUKARYOTIC_TRANSCRIPTION_INITIATION	42	0.551135922881076	1.5229103404591	0.00285604160883236	0.0170780817994538	0.0129255093498662	7888	tags=81%, list=41%, signal=48%	POLR2K/TAF5/POLR2G/POLR2H/GTF2E1/POLR3K/TAF6/POLR1A/ERCC2/ERCC3/POLR2I/POLR2F/TBP/POLR1B/TAF12/GTF2B/POLR3E/GTF2H3/POLR2E/POLR2J/TAF13/POLR2B/GTF2A2/POLR3H/POLR3B/POLR2C/CDK7/POLR1E/TAF7/POLR2A/GTF2H2C/GTF2H4/GTF2F2/MNAT1
WP_DISORDERS_OF_FOLATE_METABOLISM_AND_TRANSPORT	WP_DISORDERS_OF_FOLATE_METABOLISM_AND_TRANSPORT	WP_DISORDERS_OF_FOLATE_METABOLISM_AND_TRANSPORT	19	0.649756800818596	1.62047552075922	0.00288913500768445	0.0172408544361007	0.0130487034685962	3513	tags=53%, list=18%, signal=43%	TYMS/SHMT1/SLC19A1/MTHFD2/GART/DHFR/SLC46A1/SHMT2/MTHFD1/MTHFD2L
KEGG_PURINE_METABOLISM	KEGG_PURINE_METABOLISM	KEGG_PURINE_METABOLISM	152	0.445107858776841	1.33379900054095	0.00290435828888476	0.0172965434810663	0.0130908516020833	2671	tags=28%, list=14%, signal=25%	POLE/POLD1/PRIM1/PRIM2/RRM2/NUDT5/POLE2/GMPS/POLA1/POLR2K/PNPT1/POLA2/CANT1/POLR2G/POLE3/GART/RRM1/DCK/PPAT/POLD3/ENTPD6/POLR2H/PAICS/POLR3F/POLR2D/PFAS/POLR3K/PRPS2/AK2/NME6/POLD2/POLR1A/NT5C3A/PDE7A/DGUOK/POLR2I/NME1/POLR2F/POLR3A/ADCY1/ADCY3/HPRT1/POLR1B
WP_HAIR_FOLLICLE_DEVELOPMENT_ORGANOGENESIS_STAGE_2_OF_3	WP_HAIR_FOLLICLE_DEVELOPMENT_ORGANOGENESIS_STAGE_2_OF_3	WP_HAIR_FOLLICLE_DEVELOPMENT_ORGANOGENESIS_STAGE_2_OF_3	32	-0.359120487179017	-1.7769393419456	0.00294216503648303	0.0174862278281663	0.0132344137907856	3834	tags=53%, list=20%, signal=43%	MYC/PTCH1/BMP4/FGFR2/PDGFA/LAMA5/EDA/NFKB1/GLI2/NCAM1/PDGFRA/TP63/WNT5A/GLI1/CCND2/SHH/CCND1
REACTOME_PERK_REGULATES_GENE_EXPRESSION	REACTOME_PERK_REGULATES_GENE_EXPRESSION	REACTOME_PERK_REGULATES_GENE_EXPRESSION	32	0.570708911424838	1.5298617213094	0.00299521601472517	0.0177655640792588	0.0134458288295265	7213	tags=75%, list=38%, signal=47%	CEBPG/EXOSC2/KHSRP/EXOSC3/EIF2S2/EXOSC9/EXOSC5/NFYC/HSPA5/NFYB/DCP2/ATF6/EXOSC8/EIF2AK3/NFYA/EIF2S3/EIF2S1/PARN/EXOSC4/ASNS/IGFBP1/EXOSC6/EXOSC7/DIS3
WP_NOTCH1_REGULATION_OF_ENDOTHELIAL_CELL_CALCIFICATION	WP_NOTCH1_REGULATION_OF_ENDOTHELIAL_CELL_CALCIFICATION	WP_NOTCH1_REGULATION_OF_ENDOTHELIAL_CELL_CALCIFICATION	17	-0.495827433884902	-1.94520943622473	0.00300503956943085	0.0177805728910763	0.0134571882163567	3757	tags=65%, list=20%, signal=52%	ITGA1/PLAT/DLL4/MGP/NOTCH1/JAG2/DLL1/SOX6/JAG1/FGFR3/LPAR1
REACTOME_CRISTAE_FORMATION	REACTOME_CRISTAE_FORMATION	REACTOME_CRISTAE_FORMATION	13	0.713047841596252	1.65798072516387	0.0030098585581965	0.0177805728910763	0.0134571882163567	2221	tags=54%, list=12%, signal=48%	MTX1/CHCHD3/DNAJC11/APOO/IMMT/CHCHD6/TMEM11
REACTOME_FORMATION_OF_TUBULIN_FOLDING_INTERMEDIATES_BY_CCT_TRIC	REACTOME_FORMATION_OF_TUBULIN_FOLDING_INTERMEDIATES_BY_CCT_TRIC	REACTOME_FORMATION_OF_TUBULIN_FOLDING_INTERMEDIATES_BY_CCT_TRIC	24	0.620968527216625	1.6120146728485	0.00305464348762129	0.0180089021679842	0.0136299987367756	3689	tags=54%, list=19%, signal=44%	CCT8/TUBA1B/CCT6A/CCT5/CCT7/TUBA1C/CCT4/CCT3/TUBB4B/CCT2/TUBB2B/TUBB2A/TCP1
WP_LIPID_METABOLISM_IN_SENESCENT_CELLS	WP_LIPID_METABOLISM_IN_SENESCENT_CELLS	WP_LIPID_METABOLISM_IN_SENESCENT_CELLS	20	-0.438353696063161	-1.80063881507333	0.00319320084976472	0.018788051492804	0.0142196962216081	2972	tags=45%, list=16%, signal=38%	PLA2G4C/ALOX5/PTGS2/PLA2G5/PLA2G6/PLA2G1B/CDKN1A/PLA2G4A/PLA2G10
REACTOME_FORMATION_OF_WDR5_CONTAINING_HISTONE_MODIFYING_COMPLEXES	REACTOME_FORMATION_OF_WDR5_CONTAINING_HISTONE_MODIFYING_COMPLEXES	REACTOME_FORMATION_OF_WDR5_CONTAINING_HISTONE_MODIFYING_COMPLEXES	40	0.543784819081675	1.48927498592329	0.00324244976684237	0.0190396650308984	0.014410129384851	6374	tags=68%, list=33%, signal=45%	WDR5/HCFC1/PAGR1/DPY30/KMT2B/MEN1/PAXIP1/NCOA6/SETD1A/PSIP1/KANSL2/YEATS2/MCRS1/PHF20/TADA2A/BOD1/DR1/CXXC1/RBBP5/TADA3/AKAP8L/ZZZ3/KDM6A/KAT2A/TASP1/PHF20L1/KANSL3
REACTOME_HDR_THROUGH_MMEJ_ALT_NHEJ	REACTOME_HDR_THROUGH_MMEJ_ALT_NHEJ	REACTOME_HDR_THROUGH_MMEJ_ALT_NHEJ	11	0.721385810766284	1.63165554639745	0.00327618905925097	0.0191504875139939	0.014494005141991	3546	tags=73%, list=19%, signal=59%	POLQ/FEN1/XRCC1/BRCA2/PARP2/LIG3/PARP1/NBN
REACTOME_NEGATIVE_EPIGENETIC_REGULATION_OF_RRNA_EXPRESSION	REACTOME_NEGATIVE_EPIGENETIC_REGULATION_OF_RRNA_EXPRESSION	REACTOME_NEGATIVE_EPIGENETIC_REGULATION_OF_RRNA_EXPRESSION	46	0.538560605408171	1.50140730070738	0.0032700051547128	0.0191504875139939	0.014494005141991	6714	tags=67%, list=35%, signal=44%	SUV39H1/DNMT1/DNMT3B/POLR2K/TTF1/POLR2H/SAP130/SAP30BP/POLR1A/ERCC2/TAF1B/ERCC3/HDAC2/POLR2F/TBP/POLR1B/GTF2H3/SIN3B/SUDS3/POLR2E/HDAC1/TAF1C/SAP30/UBTF/POLR1C/CDK7/TAF1A/POLR1E/BAZ2A/SMARCA5/POLR2L
PID_P73PATHWAY	PID_P73PATHWAY	PID_P73PATHWAY	76	0.494704900268287	1.4327862482144	0.00328089074234978	0.0191504875139939	0.014494005141991	2931	tags=29%, list=15%, signal=25%	BUB1/CDK2/RAD51/PLK1/CHEK1/CDK1/CCNE2/CCNA2/BRCA2/CCNB1/FBXO45/CASP2/FASN/BAX/DEDD/BUB3/NDUFS2/PEA15/BCL2L11/HSF1/UBE4B/ITCH
REACTOME_P75_NTR_RECEPTOR_MEDIATED_SIGNALLING	REACTOME_P75_NTR_RECEPTOR_MEDIATED_SIGNALLING	REACTOME_P75_NTR_RECEPTOR_MEDIATED_SIGNALLING	96	0.474704316507492	1.39238992730998	0.00335167935139145	0.0195248622533439	0.0147773498554456	5936	tags=47%, list=31%, signal=33%	ECT2/ARHGEF39/APH1A/RTN4R/CASP2/ITGB3BP/RIPK2/IRAK1/AATF/ARHGEF7/YWHAE/NCSTN/HDAC2/MYD88/BCL2L11/FGD1/PSENEN/KALRN/ARHGEF11/ARHGDIA/ADAM17/BAD/LINGO1/TIAM1/TRIO/NET1/ITSN1/GNA13/NGEF/MAGED1/VAV2/HDAC1/RHOA/PLEKHG2/PRKCI/PRDM4/MAPK8/RAC1/PREX1/SOS1/HDAC3/ARHGEF26/RELA/CASP3/FGD3
SIG_PIP3_SIGNALING_IN_CARDIAC_MYOCTES	SIG_PIP3_SIGNALING_IN_CARDIAC_MYOCTES	SIG_PIP3_SIGNALING_IN_CARDIAC_MYOCTES	66	0.500585034304976	1.4375368894978	0.00343261409602879	0.0199567425464169	0.0151042175231199	5477	tags=48%, list=29%, signal=35%	CDK2/GSK3A/PAK4/CDKN2A/EBP/YWHAQ/GRB2/AKT2/BCL2L1/MTOR/PAK2/YWHAB/YWHAE/GSK3B/PARD6A/CDKN1B/YWHAZ/RPS6KB1/YWHAH/INPPL1/BAD/TSC1/NOLC1/PTPN1/CREB3/YWHAG/AKT1/CDC42/RPS6KA3/PREX1/CYTH3/SOS1
REACTOME_HIV_TRANSCRIPTION_ELONGATION	REACTOME_HIV_TRANSCRIPTION_ELONGATION	REACTOME_HIV_TRANSCRIPTION_ELONGATION	39	0.555904404723851	1.52080359563478	0.00362463280584952	0.0210314662410557	0.0159176198318043	7966	tags=87%, list=42%, signal=51%	SSRP1/SUPT5H/POLR2K/NELFB/POLR2G/NCBP1/POLR2H/POLR2D/NELFE/NELFCD/ERCC2/ERCC3/POLR2I/SUPT16H/POLR2F/NCBP2/TCEA1/NELFA/GTF2H3/POLR2E/POLR2J/POLR2B/CTDP1/GTF2F1/POLR2C/CDK7/ELL/POLR2L/POLR2A/CCNT1/GTF2H4/GTF2F2/MNAT1/CDK9
REACTOME_RNA_POLYMERASE_III_TRANSCRIPTION_INITIATION_FROM_TYPE_1_PROMOTER	REACTOME_RNA_POLYMERASE_III_TRANSCRIPTION_INITIATION_FROM_TYPE_1_PROMOTER	REACTOME_RNA_POLYMERASE_III_TRANSCRIPTION_INITIATION_FROM_TYPE_1_PROMOTER	28	0.580698177722871	1.53188850324648	0.00371482434520552	0.0215122766815057	0.0162815201759137	6808	tags=79%, list=36%, signal=51%	GTF3C5/POLR2K/GTF3C2/POLR2H/POLR3F/GTF3C4/POLR3K/GTF3C1/POLR2F/POLR3A/TBP/CRCP/POLR3C/POLR3E/POLR2E/GTF3A/POLR3H/POLR3B/POLR1C/BRF1/POLR2L/GTF3C3
REACTOME_METABOLISM_OF_NUCLEOTIDES	REACTOME_METABOLISM_OF_NUCLEOTIDES	REACTOME_METABOLISM_OF_NUCLEOTIDES	92	0.471029175485607	1.37981999875266	0.00375530656505255	0.0217038977854218	0.016426548194832	2657	tags=29%, list=14%, signal=25%	TYMS/CTPS1/RRM2/UMPS/TK1/NUDT5/NUDT1/CAD/GMPS/GART/RRM1/DCTPP1/DCK/PPAT/ENTPD6/PAICS/UCK2/DTYMK/PFAS/AK2/UCK1/UCKL1/NT5C3A/DGUOK/NME1/CTPS2/HPRT1
REACTOME_PKR_MEDIATED_SIGNALING	REACTOME_PKR_MEDIATED_SIGNALING	REACTOME_PKR_MEDIATED_SIGNALING	68	0.496311954327945	1.4294436970887	0.00376282469631391	0.0217046233956339	0.0164270973713549	5713	tags=53%, list=30%, signal=37%	ILF2/FANCA/FANCB/CDK1/FANCC/TUBA1B/ILF3/PPP2R1B/FANCG/EIF2S2/TUBA1C/FANCL/DHX9/FANCE/ADAR/TUBB4B/FANCM/TUBB2B/EIF2AK2/TUBB2A/TRIM25/IKBKG/DUS2/SUMO1/PPP2R1A/TUBB4A/TARBP2/EIF2S3/CHUK/EIF2S1/HSPA8/PTPN2/TUBB8/TUBB1/HERC5/FANCF
PID_NFAT_3PATHWAY	PID_NFAT_3PATHWAY	PID_NFAT_3PATHWAY	53	0.515321897999674	1.45577263955847	0.00384889189956162	0.0221575423864959	0.0167698881320425	6502	tags=57%, list=34%, signal=37%	KPNA2/XPO1/YWHAQ/KPNB1/NUP214/BCL2L1/YWHAB/YWHAE/PPP3R1/MAPK3/RAN/PRKACA/GSK3B/YWHAZ/YWHAH/CSNK2A1/BAD/PRKCZ/AKAP5/YWHAG/MAPK8/MAPK9/CABIN1/MAP3K1/FKBP1A/CASP3/NFATC3/MAPK14/NFATC2/PRKCH
KEGG_AMINOACYL_TRNA_BIOSYNTHESIS	KEGG_AMINOACYL_TRNA_BIOSYNTHESIS	KEGG_AMINOACYL_TRNA_BIOSYNTHESIS	22	0.61743810988488	1.5735023685053	0.00391161485079875	0.0224745620390316	0.0170098237718327	6023	tags=73%, list=31%, signal=50%	DARS2/TARS2/AARS2/PARS2/FARSA/SARS2/YARS2/NARS2/LARS2/CARS2/VARS2/EARS2/FARS2/FARSB/WARS2/IARS2
REACTOME_SUMOYLATION_OF_DNA_METHYLATION_PROTEINS	REACTOME_SUMOYLATION_OF_DNA_METHYLATION_PROTEINS	REACTOME_SUMOYLATION_OF_DNA_METHYLATION_PROTEINS	16	0.645686913508331	1.568900827353	0.00396107678779515	0.0227142997050128	0.0171912687068988	5986	tags=75%, list=31%, signal=52%	DNMT1/DNMT3B/CBX2/CBX8/DNMT3A/SUMO1/CBX4/PCGF2/PHC1/RNF2/PHC2/BMI1
REACTOME_MISCELLANEOUS_SUBSTRATES	REACTOME_MISCELLANEOUS_SUBSTRATES	REACTOME_MISCELLANEOUS_SUBSTRATES	12	-0.597389170974835	-2.035103711202	0.00397740145167285	0.0227634515830633	0.0172284691997156	3503	tags=67%, list=18%, signal=55%	CYP4F2/CYP2S1/CYP2W1/CYP4A11/CYP4A22/CYP4B1/CYP4F3/CYP4F11
PID_INTEGRIN4_PATHWAY	PID_INTEGRIN4_PATHWAY	PID_INTEGRIN4_PATHWAY	11	-0.631416148330901	-2.1078248353638	0.00399130158287752	0.0227985631270981	0.0172550432960362	2958	tags=64%, list=15%, signal=54%	LAMC1/LAMA5/ITGA6/LAMB2/LAMA2/LAMA3/LAMB3
WP_MONOAMINE_GPCRS	WP_MONOAMINE_GPCRS	WP_MONOAMINE_GPCRS	33	-0.348175347122637	-1.74742556550222	0.00401861540680452	0.0228656101441436	0.0173057876861778	1920	tags=33%, list=10%, signal=30%	ADRA2C/CHRM3/ADRA1A/HTR2A/HTR1B/ADRA2A/HTR2B/ADRB2/ADRB3/CHRM2/HTR7
REACTOME_E3_UBIQUITIN_LIGASES_UBIQUITINATE_TARGET_PROTEINS	REACTOME_E3_UBIQUITIN_LIGASES_UBIQUITINATE_TARGET_PROTEINS	REACTOME_E3_UBIQUITIN_LIGASES_UBIQUITINATE_TARGET_PROTEINS	42	0.543418853103659	1.50158637140872	0.00401448123624103	0.0228656101441436	0.0173057876861778	4238	tags=48%, list=22%, signal=37%	RAD18/PCNA/UBE2A/UBE2J2/RNF144A/PAF1/PRKDC/PEX10/PEX5/VCP/RNF40/HLTF/DERL1/WAC/UBE2V2/UBE2D2/UBE2E1/RNF181/UBE2N/PEX13
REACTOME_DNA_DOUBLE_STRAND_BREAK_RESPONSE	REACTOME_DNA_DOUBLE_STRAND_BREAK_RESPONSE	REACTOME_DNA_DOUBLE_STRAND_BREAK_RESPONSE	40	0.538610382051214	1.47510364578049	0.00403073419671164	0.0228902042583083	0.0173244016884012	4809	tags=50%, list=25%, signal=38%	KPNA2/BRCA1/PPP5C/CHEK2/MDC1/PIAS4/BAZ1B/BRCC3/RNF168/BARD1/BABAM1/EYA3/RNF8/UBE2V2/NBN/SUMO1/UBE2N/KDM4B/BAP1/MAPK8
REACTOME_B_WICH_COMPLEX_POSITIVELY_REGULATES_RRNA_EXPRESSION	REACTOME_B_WICH_COMPLEX_POSITIVELY_REGULATES_RRNA_EXPRESSION	REACTOME_B_WICH_COMPLEX_POSITIVELY_REGULATES_RRNA_EXPRESSION	28	0.577447915127903	1.52331427296167	0.00413116087116886	0.0234152284126482	0.0177217650864407	6790	tags=75%, list=35%, signal=48%	POLR2K/DEK/POLR2H/BAZ1B/POLR1A/TAF1B/POLR2F/GSK3B/TBP/MYBBP1A/POLR1B/POLR2E/TAF1C/DDX21/POLR1C/KAT2A/TAF1A/POLR1E/SMARCA5/POLR2L/KAT2B
WP_4P163_COPY_NUMBER_VARIATION	WP_4P163_COPY_NUMBER_VARIATION	WP_4P163_COPY_NUMBER_VARIATION	27	0.590567905864777	1.54856807376437	0.0042241662606791	0.0238962469004891	0.0180858228907688	3367	tags=56%, list=18%, signal=46%	TACC3/CKAP5/SLBP/NELFB/UBE2J2/GRB2/NELFE/NELFCD/PLCG1/MAPK3/ERI1/NAT8L/NELFA/CBL/LETM1
WP_LEUKOTRIENE_METABOLIC_PATHWAY	WP_LEUKOTRIENE_METABOLIC_PATHWAY	WP_LEUKOTRIENE_METABOLIC_PATHWAY	13	-0.567737199055171	-2.02687759089208	0.00434279560459303	0.024520092105933	0.0185579787880484	4307	tags=69%, list=22%, signal=54%	DPEP1/ABCC1/DPEP2/ALOX5/ALOX5AP/GGT5/PTGR1/CYP4F3/LTC4S
KEGG_ONE_CARBON_POOL_BY_FOLATE	KEGG_ONE_CARBON_POOL_BY_FOLATE	KEGG_ONE_CARBON_POOL_BY_FOLATE	17	0.650499297972338	1.59252831500077	0.00443635998595555	0.0249524002275201	0.0188851702568102	3513	tags=53%, list=18%, signal=43%	TYMS/SHMT1/MTHFD2/GART/DHFR/SHMT2/MTHFD1/MTHFD1L/MTHFD2L
WP_ID_SIGNALING	WP_ID_SIGNALING	WP_ID_SIGNALING	16	0.642546033443042	1.56126906460551	0.00443168521252461	0.0249524002275201	0.0188851702568102	521	tags=25%, list=3%, signal=24%	CCNE1/CDK2/RBL1/ELK1
REACTOME_COMMON_PATHWAY_OF_FIBRIN_CLOT_FORMATION	REACTOME_COMMON_PATHWAY_OF_FIBRIN_CLOT_FORMATION	REACTOME_COMMON_PATHWAY_OF_FIBRIN_CLOT_FORMATION	22	-0.416676353255745	-1.85153296452625	0.0044560411168803	0.0250151753712439	0.0189326814888484	3360	tags=41%, list=18%, signal=34%	SERPIND1/PROS1/F13A1/THBD/SERPINE2/F10/PROCR/SERPINA5/PROC
REACTOME_ACTIVATION_OF_MATRIX_METALLOPROTEINASES	REACTOME_ACTIVATION_OF_MATRIX_METALLOPROTEINASES	REACTOME_ACTIVATION_OF_MATRIX_METALLOPROTEINASES	32	-0.345614897856371	-1.7101132658504	0.00454648721607235	0.0254742108137184	0.0192801014727375	2182	tags=38%, list=11%, signal=33%	MMP13/KLKB1/MMP17/PLG/MMP16/SPOCK3/MMP2/CMA1/TPSAB1/MMP10/CTSG/ELANE
REACTOME_MEIOTIC_SYNAPSIS	REACTOME_MEIOTIC_SYNAPSIS	REACTOME_MEIOTIC_SYNAPSIS	33	0.561396512478755	1.5110447583669	0.00457198806957075	0.0255682989947804	0.0193513119095015	6104	tags=61%, list=32%, signal=41%	BRCA1/LMNB1/SMC1B/SUN1/SMC1A/RAD21/STAG3/SMC3/STAG2/SYCE2/SYCP2/ACD/ATR/TERF2/STAG1/TERF1/DIDO1/SYNE2/SUN2/POT1
WP_ESTROGEN_METABOLISM_WP5276	WP_ESTROGEN_METABOLISM_WP5276	WP_ESTROGEN_METABOLISM_WP5276	24	-0.384067898041713	-1.77250667264687	0.00458275767935223	0.0255798033204908	0.0193600189335853	1156	tags=29%, list=6%, signal=27%	CYP19A1/HSD17B8/UGT1A10/HSD17B2/AKR1C3/UGT1A8/CYP3A5
WP_COMPLEMENT_ACTIVATION	WP_COMPLEMENT_ACTIVATION	WP_COMPLEMENT_ACTIVATION	22	-0.414091642792734	-1.84004760763324	0.00462210266395007	0.0257504619001089	0.0194891815112326	2843	tags=36%, list=15%, signal=31%	MASP1/C4B/C4A/C1R/C7/C1S/C3/CFD
REACTOME_METALLOPROTEASE_DUBS	REACTOME_METALLOPROTEASE_DUBS	REACTOME_METALLOPROTEASE_DUBS	17	0.649466150534984	1.58999900166764	0.00467191292967437	0.0259786673513711	0.0196618983144788	2509	tags=41%, list=13%, signal=36%	BRCA1/BRCC3/PSMD14/BARD1/BABAM1/STAMBP/STAM
REACTOME_PI3K_EVENTS_IN_ERBB4_SIGNALING	REACTOME_PI3K_EVENTS_IN_ERBB4_SIGNALING	REACTOME_PI3K_EVENTS_IN_ERBB4_SIGNALING	10	-0.60863860683718	-1.94719995243363	0.00480027387837408	0.026641973737063	0.020163920320859	1471	tags=50%, list=8%, signal=46%	HBEGF/PIK3R1/NRG1/NRG2/NRG4
BIOCARTA_SET_PATHWAY	BIOCARTA_SET_PATHWAY	BIOCARTA_SET_PATHWAY	10	0.728439767745566	1.61370788677742	0.00485997622274951	0.0269105897450895	0.0203672217667732	4098	tags=60%, list=21%, signal=47%	HMGB2/SET/DFFA/DFFB/APEX1/ANP32A
KEGG_MEDICUS_REFERENCE_N_GLYCAN_PRECURSOR_BIOSYNTHESIS_ALG6_TO_OST	KEGG_MEDICUS_REFERENCE_N_GLYCAN_PRECURSOR_BIOSYNTHESIS_ALG6_TO_OST	KEGG_MEDICUS_REFERENCE_N_GLYCAN_PRECURSOR_BIOSYNTHESIS_ALG6_TO_OST	11	0.709194213574517	1.6040801673416	0.00486700379926516	0.0269105897450895	0.0203672217667732	1845	tags=64%, list=10%, signal=58%	RPN1/DDOST/RPN2/ALG6/ALG10/STT3A/ALG8
WP_GLUCURONIDATION	WP_GLUCURONIDATION	WP_GLUCURONIDATION	26	-0.409011330465029	-1.95258188924537	0.00496465415263158	0.0273989184062525	0.0207368122600025	2283	tags=42%, list=12%, signal=37%	UGT1A1/UGT2A2/HK1/UGT1A5/PGM5/UGT1A4/UGT2B28/UGT1A10/UGT1A7/UGT1A8/UGT1A9
KEGG_MEDICUS_ENV_FACTOR_NNK_NNN_TO_CHRNA7_E2F_SIGNALING_PATHWAY	KEGG_MEDICUS_ENV_FACTOR_NNK_NNN_TO_CHRNA7_E2F_SIGNALING_PATHWAY	KEGG_MEDICUS_ENV_FACTOR_NNK_NNN_TO_CHRNA7_E2F_SIGNALING_PATHWAY	10	0.725119237962626	1.6063519387138	0.00519227445715436	0.02860134672834	0.0216468675403434	1639	tags=50%, list=9%, signal=46%	E2F1/CDC6/CDC25A/BIRC5/RAF1
REACTOME_ACYL_CHAIN_REMODELLING_OF_PE	REACTOME_ACYL_CHAIN_REMODELLING_OF_PE	REACTOME_ACYL_CHAIN_REMODELLING_OF_PE	24	-0.375232972498726	-1.73173272471441	0.00536835126942891	0.0295158788895942	0.022339029232731	1730	tags=33%, list=9%, signal=30%	PLA2G5/LPCAT4/PLA2R1/PLA2G6/PLA2G1B/PLA2G2A/PLA2G4A/PLA2G10
WP_DYRK1A_INVOLVEMENT_REGARDING_CELL_PROLIFERATION_IN_BRAIN_DEVELOPMENT	WP_DYRK1A_INVOLVEMENT_REGARDING_CELL_PROLIFERATION_IN_BRAIN_DEVELOPMENT	WP_DYRK1A_INVOLVEMENT_REGARDING_CELL_PROLIFERATION_IN_BRAIN_DEVELOPMENT	61	0.499203663879557	1.42961473849556	0.00540744248130684	0.029675235747882	0.0224596381269823	4536	tags=48%, list=24%, signal=36%	LIN9/RBL1/APH1A/TFDP1/LIN54/CDK4/RBBP4/MTOR/GMNN/LIN37/NCSTN/GSK3B/CDKN1B/HIP1/RAD54L2/E2F5/PSENEN/DCAF7/SMARCB1/TFAP4/DYRK1A/E2F4/TSC1/EIF2B5/AKT1S1/RPTOR/DNM1/LIN52/NEUROG2
REACTOME_ESR_MEDIATED_SIGNALING	REACTOME_ESR_MEDIATED_SIGNALING	REACTOME_ESR_MEDIATED_SIGNALING	161	0.427867227040801	1.2856813334576	0.00546559706996485	0.0299384197713	0.0226588283870695	5115	tags=40%, list=27%, signal=30%	KPNA2/PPP5C/ELK1/POLR2K/FKBP4/POLR2G/KDM1A/XPO1/POLR2H/MYB/SMC1A/POU2F1/RAD21/POLR2D/NRAS/AKT2/GNG4/SMC3/STRN/USF2/MAPK3/CARM1/GNB1/AXIN1/USF1/POLR2I/UHMK1/AGO1/AGO2/POLR2F/MED1/CDKN1B/STAG2/PTGES3/TBP/TGFA/GPAM/GNAI3/ESR2/KRAS/CBFB/GNB3/GNG5/GNG13/ZNF217/GNB2/MOV10/PRMT1/POLR2E/PRKCZ/NRIP1/HDAC1/HSP90AB1/GNG3/YY1/POLR2J/PPID/KDM4B/HSP90AA1/NCOA1/POLR2B/GTF2A2/AKT1/GTF2F1/S1PR3
WP_CCL18_SIGNALING	WP_CCL18_SIGNALING	WP_CCL18_SIGNALING	34	-0.343900832110133	-1.79349501763778	0.00550480033956304	0.030097008932881	0.0227788562517251	3139	tags=41%, list=16%, signal=34%	CDH2/VCAM1/ATF3/MT-CO2/ZEB2/CD44/MTERF4/VIM/PTK2B/NEFL/ACTA2/AK4/PTEN/MMP2
REACTOME_BETA_DEFENSINS	REACTOME_BETA_DEFENSINS	REACTOME_BETA_DEFENSINS	38	-0.299393168348855	-1.71582411482272	0.00560832692578187	0.0306060369035234	0.0231641129726581	11700	tags=95%, list=61%, signal=37%	DEFB123/DEFB121/DEFB133/DEFB134/DEFB127/DEFB110/DEFB119/DEFB129/DEFB113/DEFB136/DEFB114/DEFB104B/DEFB108B/DEFB116/DEFB105A/DEFB132/DEFB112/DEFB107B/DEFB125/DEFB106B/DEFB135/DEFB106A/CCR2/DEFB128/DEFB118/DEFB4B/DEFB103B/DEFB107A/CCR6/DEFB1/DEFB103A/DEFB4A/DEFB104A/TLR1/DEFB124/TLR2
BIOCARTA_CTL_PATHWAY	BIOCARTA_CTL_PATHWAY	BIOCARTA_CTL_PATHWAY	13	-0.558877332357707	-1.99524699614284	0.00571747262943139	0.031086110444464	0.0235274555959643	8454	tags=54%, list=44%, signal=30%	CD3G/ITGAL/B2M/CD3E/CD3D/HLA-A/FAS
WP_PHOTODYNAMIC_THERAPYINDUCED_NFE2L2_NRF2_SURVIVAL_SIGNALING	WP_PHOTODYNAMIC_THERAPYINDUCED_NFE2L2_NRF2_SURVIVAL_SIGNALING	WP_PHOTODYNAMIC_THERAPYINDUCED_NFE2L2_NRF2_SURVIVAL_SIGNALING	23	-0.406609222161261	-1.83268815813704	0.00570721254373682	0.031086110444464	0.0235274555959643	856	tags=35%, list=4%, signal=33%	JUN/ABCC3/EPHX1/NFE2L2/ABCC4/ABCC2/FOS/CES1
REACTOME_ESTROGEN_DEPENDENT_GENE_EXPRESSION	REACTOME_ESTROGEN_DEPENDENT_GENE_EXPRESSION	REACTOME_ESTROGEN_DEPENDENT_GENE_EXPRESSION	90	0.465085337276276	1.35977506817505	0.00576880309997308	0.0313072197809999	0.0236948017200957	5249	tags=48%, list=27%, signal=35%	KPNA2/POLR2K/FKBP4/POLR2G/KDM1A/POLR2H/MYB/SMC1A/POU2F1/RAD21/POLR2D/SMC3/USF2/CARM1/AXIN1/USF1/POLR2I/AGO1/AGO2/POLR2F/MED1/STAG2/PTGES3/TBP/TGFA/GPAM/CBFB/ZNF217/MOV10/PRMT1/POLR2E/NRIP1/HDAC1/HSP90AB1/YY1/POLR2J/KDM4B/HSP90AA1/NCOA1/POLR2B/GTF2A2/GTF2F1/STAG1
WP_NANOMATERIAL_INDUCED_APOPTOSIS	WP_NANOMATERIAL_INDUCED_APOPTOSIS	WP_NANOMATERIAL_INDUCED_APOPTOSIS	20	0.606167889460202	1.52333368533501	0.00578258368440842	0.0313241064528102	0.0237075823612083	4414	tags=50%, list=23%, signal=39%	HTRA2/AIFM1/BAX/CASP6/DIABLO/FADD/CYCS/APAF1/BID/ENDOG
REACTOME_REGULATION_OF_TP53_ACTIVITY_THROUGH_ACETYLATION	REACTOME_REGULATION_OF_TP53_ACTIVITY_THROUGH_ACETYLATION	REACTOME_REGULATION_OF_TP53_ACTIVITY_THROUGH_ACETYLATION	29	0.567371819182692	1.5028314785631	0.00581651478078637	0.0314498847078983	0.0238027773621014	4991	tags=59%, list=26%, signal=43%	BRPF1/RBBP7/GATAD2A/AKT2/RBBP4/MBD3/MTA2/MEAF6/HDAC2/BRPF3/BRD7/GATAD2B/PIN1/HDAC1/PIP4K2C/CHD4/AKT1
REACTOME_SYNTHESIS_OF_ACTIVE_UBIQUITIN_ROLES_OF_E1_AND_E2_ENZYMES	REACTOME_SYNTHESIS_OF_ACTIVE_UBIQUITIN_ROLES_OF_E1_AND_E2_ENZYMES	REACTOME_SYNTHESIS_OF_ACTIVE_UBIQUITIN_ROLES_OF_E1_AND_E2_ENZYMES	30	0.573826756797975	1.52701462140479	0.00603228684874082	0.0324968700695469	0.0245951859733305	3618	tags=47%, list=19%, signal=38%	UBE2C/UBE2S/UBE2T/UBE2A/CDC34/UBA1/OTULIN/USP5/UBE2R2/UBE2G1/UBE2G2/UBE2K/UBE2D2/UBE2E1
REACTOME_FORMATION_OF_TC_NER_PRE_INCISION_COMPLEX	REACTOME_FORMATION_OF_TC_NER_PRE_INCISION_COMPLEX	REACTOME_FORMATION_OF_TC_NER_PRE_INCISION_COMPLEX	51	0.517621292799269	1.45686280108426	0.00602221966501761	0.0324968700695469	0.0245951859733305	6233	tags=59%, list=33%, signal=40%	GPS1/POLR2K/POLR2G/PRPF19/POLR2H/POLR2D/ERCC2/ISY1/ERCC3/POLR2I/CUL4A/POLR2F/DDB1/PPIE/TCEA1/COPS3/GTF2H3/COPS5/POLR2E/COPS6/POLR2J/XAB2/ZNF830/POLR2B/COPS7B/COPS7A/POLR2C/USP7/CDK7/CUL4B
BIOCARTA_GHRELIN_PATHWAY	BIOCARTA_GHRELIN_PATHWAY	BIOCARTA_GHRELIN_PATHWAY	13	-0.555027788992984	-1.98150374804477	0.00621735617132389	0.0334325232948845	0.0253033330974836	1088	tags=38%, list=6%, signal=36%	IGFBP2/IGF1/IGFBP4/IGFBP5/IGFBP6
REACTOME_FGFR2C_LIGAND_BINDING_AND_ACTIVATION	REACTOME_FGFR2C_LIGAND_BINDING_AND_ACTIVATION	REACTOME_FGFR2C_LIGAND_BINDING_AND_ACTIVATION	13	-0.553253946044044	-1.97517095440547	0.00634232711314091	0.0340421798979556	0.0257647503816809	3300	tags=62%, list=17%, signal=51%	FGF18/FGFR2/FGF17/FGF6/FGF16/FGF2/FGF20/FGF9
PID_ERBB1_DOWNSTREAM_PATHWAY	PID_ERBB1_DOWNSTREAM_PATHWAY	PID_ERBB1_DOWNSTREAM_PATHWAY	104	0.458192269844913	1.35050968010965	0.00636428457710209	0.0340696607689141	0.0257855492195532	5847	tags=47%, list=31%, signal=33%	PPP5C/DIAPH3/ELK1/USP6NL/YWHAQ/GRB2/RALA/NRAS/BCL2L1/MTOR/YWHAB/YWHAE/RAF1/MAP2K1/BRK1/MAPK3/ARPC4/MAPKAP1/SH2D2A/YWHAZ/PIK3CB/YWHAH/ARPC1B/PEBP1/ACTR2/KSR1/MAPK7/KRAS/ARF4/BAD/RAB5A/PRKCZ/VAV2/MAP2K2/ARPC5/PPP2R1A/ATF1/YWHAG/MAPK8/PLD2/AKT1/MAPK9/CDC42/RAC1/RPS6KA3/SOS1/MAP3K1/RPS6KA4/PIK3CA
WP_PANCREATIC_ADENOCARCINOMA_PATHWAY	WP_PANCREATIC_ADENOCARCINOMA_PATHWAY	WP_PANCREATIC_ADENOCARCINOMA_PATHWAY	87	0.462732650266554	1.34863773142982	0.00637065523233442	0.0340696607689141	0.0257855492195532	5243	tags=44%, list=27%, signal=32%	E2F1/RAD51/E2F2/E2F3/BRCA2/PAK4/CDKN2A/RAC3/CDK4/BAX/RALA/RALBP1/AKT2/BCL2L1/MTOR/PAK2/RAF1/MAP2K1/RPS6KB2/MAPK3/RPS6KB1/TGFA/PIK3CB/PEBP1/KRAS/BAD/TIAM1/IKBKG/MAP2K2/ARAF/RHOA/CHUK/MAPK8/ERBB2/AKT1/MAPK9/CDC42/RAC1
REACTOME_ACYL_CHAIN_REMODELLING_OF_PS	REACTOME_ACYL_CHAIN_REMODELLING_OF_PS	REACTOME_ACYL_CHAIN_REMODELLING_OF_PS	21	-0.42807658455189	-1.8185807725977	0.00650850129630774	0.0347435632835628	0.0262955908832644	1983	tags=38%, list=10%, signal=34%	OSBPL5/PLA2G5/LPCAT4/PLA2R1/PLA2G1B/PLA2G2A/PLA2G4A/PLA2G10
REACTOME_COPI_MEDIATED_ANTEROGRADE_TRANSPORT	REACTOME_COPI_MEDIATED_ANTEROGRADE_TRANSPORT	REACTOME_COPI_MEDIATED_ANTEROGRADE_TRANSPORT	99	0.470138288903981	1.38194080562927	0.00658759030553335	0.035101933098087	0.0265668223039085	4820	tags=44%, list=25%, signal=33%	KDELR2/TUBA1B/YKT6/COPG1/TUBA1C/COPA/ARFGAP1/COPB2/TMED2/DYNLL2/TUBB4B/GOLGA2/KDELR3/DYNC1LI1/GOSR2/SPTBN2/STX5/KDELR1/COG1/BET1/GOSR1/ARF5/ARF1/RAB1A/COPG2/COPE/TUBB2B/TUBB2A/ARCN1/COPZ1/ARF4/DYNLL1/ARFGAP2/DCTN3/TMED9/COPB1/SPTAN1/GORASP1/COG4/TUBB4A/RAB1B/ARF3/CAPZA1/DCTN1
PID_HDAC_CLASSI_PATHWAY	PID_HDAC_CLASSI_PATHWAY	PID_HDAC_CLASSI_PATHWAY	65	0.484610685710228	1.39270562356232	0.00689222362445774	0.0366586386982028	0.0277450115774796	7031	tags=54%, list=37%, signal=34%	SMG5/RBBP7/GATAD2A/XPO1/HDAC6/RBBP4/MBD3/MTA2/RANGAP1/RAN/HDAC2/PRKACA/PRMT5/SIRT2/GATAD2B/SIRT7/SMURF1/SIN3B/HDAC1/SUMO1/YY1/SAP30/SIRT4/CHD4/HDAC3/PPARG/WDR77/HDAC8/RELA/SIRT6/FKBP3/NR2C1/KAT2B/TFCP2/SIRT1
REACTOME_ATF6_ATF6_ALPHA_ACTIVATES_CHAPERONE_GENES	REACTOME_ATF6_ATF6_ALPHA_ACTIVATES_CHAPERONE_GENES	REACTOME_ATF6_ATF6_ALPHA_ACTIVATES_CHAPERONE_GENES	10	0.712732883176165	1.57891252739611	0.00701992115367413	0.0372703227978069	0.0282079633680519	4095	tags=70%, list=21%, signal=55%	CALR/NFYC/HSPA5/NFYB/ATF6/HSP90B1/NFYA
WP_TUMOR_SUPPRESSOR_ACTIVITY_OF_SMARCB1	WP_TUMOR_SUPPRESSOR_ACTIVITY_OF_SMARCB1	WP_TUMOR_SUPPRESSOR_ACTIVITY_OF_SMARCB1	29	0.562913260861326	1.49102182999083	0.00703302492424237	0.037272493100317	0.0282096059568224	3097	tags=45%, list=16%, signal=38%	EZH2/ACTL6A/CDKN2A/SMARCA4/SUZ12/DPF1/CDK4/SMARCD2/RBBP4/SMARCC1/EED/SMARCD1/SMARCB1
WP_DRUG_INDUCTION_OF_BILE_ACID_PATHWAY	WP_DRUG_INDUCTION_OF_BILE_ACID_PATHWAY	WP_DRUG_INDUCTION_OF_BILE_ACID_PATHWAY	17	-0.45734666738394	-1.79424330366457	0.00722234997291531	0.0381381646051787	0.0288647875668766	2031	tags=47%, list=11%, signal=42%	ABCB11/CYP7A1/SLC51B/VDR/ABCC3/ABCB1/ABCC4/ABCC2
WP_NEPHROGENESIS	WP_NEPHROGENESIS	WP_NEPHROGENESIS	18	-0.445287490179705	-1.75706601598607	0.00721460127402786	0.0381381646051787	0.0288647875668766	2682	tags=50%, list=14%, signal=43%	WNT4/RSPO1/WNT3A/OSR1/FGF20/JAG1/TCF21/BMP7/MEIS1
BIOCARTA_EFP_PATHWAY	BIOCARTA_EFP_PATHWAY	BIOCARTA_EFP_PATHWAY	16	0.630341345884707	1.53161391129938	0.00741222549693133	0.0390705458868768	0.029570458327548	3471	tags=56%, list=18%, signal=46%	CDK2/CCNB2/CDK1/CCNB1/CDK4/CDK8/SMURF2/TRIM25/SMURF1
WP_CONTROL_OF_IMMUNE_TOLERANCE_BY_VASOACTIVE_INTESTINAL_PEPTIDE	WP_CONTROL_OF_IMMUNE_TOLERANCE_BY_VASOACTIVE_INTESTINAL_PEPTIDE	WP_CONTROL_OF_IMMUNE_TOLERANCE_BY_VASOACTIVE_INTESTINAL_PEPTIDE	13	-0.537137958765227	-1.91763529613806	0.00747260869896936	0.0393182421866919	0.0297579267374539	2487	tags=38%, list=13%, signal=33%	IL4/CD28/IL2/TGFB1/FAS
REACTOME_DISEASES_ASSOCIATED_WITH_N_GLYCOSYLATION_OF_PROTEINS	REACTOME_DISEASES_ASSOCIATED_WITH_N_GLYCOSYLATION_OF_PROTEINS	REACTOME_DISEASES_ASSOCIATED_WITH_N_GLYCOSYLATION_OF_PROTEINS	20	0.597988452385355	1.50277830416118	0.00756778722085531	0.0397478055106103	0.0300830408120244	3822	tags=60%, list=20%, signal=48%	MOGS/NEU1/ALG3/ALG6/RFT1/ALG8/MAN1B1/DPAGT1/GLB1/ALG2/MPDU1/CTSA
REACTOME_SCAVENGING_OF_HEME_FROM_PLASMA	REACTOME_SCAVENGING_OF_HEME_FROM_PLASMA	REACTOME_SCAVENGING_OF_HEME_FROM_PLASMA	12	-0.559504984148828	-1.90604504567637	0.00765867428500575	0.0401533351799587	0.0303899650670059	2777	tags=58%, list=15%, signal=50%	HP/HPR/HBA1/LRP1/APOL1/HBB/HBA2
REACTOME_SARS_COV_2_ACTIVATES_MODULATES_INNATE_AND_ADAPTIVE_IMMUNE_RESPONSES	REACTOME_SARS_COV_2_ACTIVATES_MODULATES_INNATE_AND_ADAPTIVE_IMMUNE_RESPONSES	REACTOME_SARS_COV_2_ACTIVATES_MODULATES_INNATE_AND_ADAPTIVE_IMMUNE_RESPONSES	120	0.442818667241379	1.31438279175438	0.00769715620221523	0.0402831561670301	0.030488219800875	4788	tags=35%, list=25%, signal=26%	KPNA2/NUP85/NDC1/NUP62/SEC13/NUP155/NUP210/NUP107/NUP188/NUP205/SEH1L/TAB3/NUP37/RIPK2/NUP160/IRAK1/NUP214/RAE1/NUP153/POM121C/SIKE1/TYK2/NUP88/NUP93/NUP54/POM121/NUP50/NUP43/TRIM25/IKBKG/HSP90AB1/PIK3R4/SEC24A/UBE2V1/UBE2N/NUP35/NUP133/TPR/TBK1/HSP90AA1/IRF3/CHUK
KEGG_MEDICUS_ENV_FACTOR_BENZO_A_PYRENRE_TO_CYP_MEDIATED_METABOLISM	KEGG_MEDICUS_ENV_FACTOR_BENZO_A_PYRENRE_TO_CYP_MEDIATED_METABOLISM	KEGG_MEDICUS_ENV_FACTOR_BENZO_A_PYRENRE_TO_CYP_MEDIATED_METABOLISM	11	-0.607299574178698	-2.02731768635235	0.00772306895208137	0.0403468513226173	0.0305364273419063	762	tags=45%, list=4%, signal=44%	EPHX1/AKR1C3/AKR1C1/AKR1C2/EPHX2
BIOCARTA_TCYTOTOXIC_PATHWAY	BIOCARTA_TCYTOTOXIC_PATHWAY	BIOCARTA_TCYTOTOXIC_PATHWAY	12	-0.558848123758754	-1.90380734355096	0.00777047777781021	0.0405224205251346	0.0306693065138962	8454	tags=58%, list=44%, signal=33%	CD3G/ITGAL/CD2/PTPRC/CD3E/CD3D/CD28
REACTOME_MITOTIC_TELOPHASE_CYTOKINESIS	REACTOME_MITOTIC_TELOPHASE_CYTOKINESIS	REACTOME_MITOTIC_TELOPHASE_CYTOKINESIS	12	0.689428086205052	1.57767181419274	0.00780768763234094	0.0406442746250939	0.0307615315264496	5249	tags=92%, list=27%, signal=67%	PLK1/KIF23/KIF20A/SMC1A/RAD21/SMC3/STAG2/PDS5A/NIPBL/MAU2/STAG1
KEGG_MEDICUS_REFERENCE_KEAP1_NRF2_SIGNALING_PATHWAY	KEGG_MEDICUS_REFERENCE_KEAP1_NRF2_SIGNALING_PATHWAY	KEGG_MEDICUS_REFERENCE_KEAP1_NRF2_SIGNALING_PATHWAY	22	-0.392996178310289	-1.74630831192796	0.00784354874497117	0.0407586886995316	0.030848125571745	1660	tags=50%, list=9%, signal=46%	GSTP1/GSTM5/GSTA3/GSTM3/GSTM4/GSTA1/GSTM2/GSTO1/GSTA4/MGST2/NFE2L2
REACTOME_MRNA_CAPPING	REACTOME_MRNA_CAPPING	REACTOME_MRNA_CAPPING	29	0.560059417324686	1.48346268489982	0.0078701260045122	0.0408245405463742	0.0308979653998982	7888	tags=86%, list=41%, signal=51%	SUPT5H/POLR2K/POLR2G/NCBP1/POLR2H/POLR2D/RNMT/ERCC2/ERCC3/POLR2I/POLR2F/NCBP2/GTF2H3/POLR2E/POLR2J/POLR2B/GTF2F1/POLR2C/CDK7/RNGTT/POLR2L/POLR2A/GTF2H4/GTF2F2/MNAT1
WP_ANDROGEN_RECEPTOR_NETWORK_IN_PROSTATE_CANCER	WP_ANDROGEN_RECEPTOR_NETWORK_IN_PROSTATE_CANCER	WP_ANDROGEN_RECEPTOR_NETWORK_IN_PROSTATE_CANCER	108	0.450809029626659	1.33201507403769	0.0079960656744232	0.0413317760917368	0.0312818655276267	4991	tags=42%, list=26%, signal=31%	E2F1/CDC25A/MSH2/CDK2/BLM/PLK1/CHEK1/BRCA1/CDK1/ACTL6A/MSH6/SMARCA4/CHEK2/ELK1/CDK4/BAX/GRB2/SMARCD2/MTOR/PRKDC/RHEB/SMARCC1/RAF1/MAP2K1/CDC25B/MAPK3/BARD1/ETV4/SMARCD1/HSD17B7/BAD/RAPGEF1/TSC1/ATR/RPTOR/HSD3B1/EIF4EBP1/MAP2K2/ATF1/CRKL/RASA1/ARID1A/MAPK8/SMARCC2/AKT1
REACTOME_INTRACELLULAR_SIGNALING_BY_SECOND_MESSENGERS	REACTOME_INTRACELLULAR_SIGNALING_BY_SECOND_MESSENGERS	REACTOME_INTRACELLULAR_SIGNALING_BY_SECOND_MESSENGERS	311	0.394042337996556	1.21117567670926	0.0079960656744232	0.0413317760917368	0.0312818655276267	5993	tags=41%, list=31%, signal=29%	KPNA2/EZH2/PSMD3/PSMC4/PSMD11/PSMD8/GSK3A/PSMB4/RBBP7/PSMC2/CBX2/SUZ12/PSMB2/PSMD4/PSMD2/PPP2R1B/GATAD2A/PSMD12/CBX8/KDM1A/PSME3/TRIB3/GRB2/PSMB7/PSMA7/AKT2/IRAK1/RBBP4/MTOR/MBD3/PSMB5/PSMC3/PSMD14/RHEB/PIP5K1A/RPS6KB2/MTA2/PSMB3/PLCG1/STRN/MAPK3/MAPKAP1/PSMA5/HDAC2/EED/PSMB6/MTA3/PRKACA/PPP2R5D/AGO1/AGO2/MYD88/PSMD13/GSK3B/PSMD6/PSMD10/FOXO6/CDKN1B/ADCY1/ADCY3/TGFA/PIK3CB/CAMKK2/ITPR3/PSMD7/CSNK…
REACTOME_BIOSYNTHESIS_OF_THE_N_GLYCAN_PRECURSOR_DOLICHOL_LIPID_LINKED_OLIGOSACCHARIDE_LLO_AND_TRANSFER_TO_A_NASCENT_PROTEIN	REACTOME_BIOSYNTHESIS_OF_THE_N_GLYCAN_PRECURSOR_DOLICHOL_LIPID_LINKED_OLIGOSACCHARIDE_LLO_AND_TRANSFER_TO_A_NASCENT_PROTEIN	REACTOME_BIOSYNTHESIS_OF_THE_N_GLYCAN_PRECURSOR_DOLICHOL_LIPID_LINKED_OLIGOSACCHARIDE_LLO_AND_TRANSFER_TO_A_NASCENT_PROTEIN	77	0.472429823279144	1.3677242746077	0.0083115820298203	0.0428871789798812	0.0324590688464539	6116	tags=53%, list=32%, signal=36%	DOLPP1/DPM1/DOLK/GFPT1/NAGK/NEU1/ALG3/ALG6/DPM2/RFT1/ALG10/NANP/PMM1/GMPPB/GNPNAT1/PGM3/ALG8/DPAGT1/GLB1/UAP1/DHDDS/PMM2/ALG2/FUOM/CMAS/MPDU1/CTSA/DPM3/MVD/GNE/SLC17A5/NANS/NUS1/AMDHD2/ST3GAL3/ALG10B/ST3GAL2/NEU3/NEU2/ALG9/SRD5A3
REACTOME_PIWI_INTERACTING_RNA_PIRNA_BIOGENESIS	REACTOME_PIWI_INTERACTING_RNA_PIRNA_BIOGENESIS	REACTOME_PIWI_INTERACTING_RNA_PIRNA_BIOGENESIS	29	0.55895092834943	1.48052656423021	0.00832856594017896	0.0428994203515183	0.0324683337021566	5633	tags=55%, list=29%, signal=39%	TDRKH/HENMT1/POLR2K/POLR2G/POLR2H/POLR2D/MYBL1/POLR2I/POLR2F/TDRD12/POLR2E/POLR2J/HSP90AA1/POLR2B/POLR2C/PLD6
REACTOME_DEPOLYMERIZATION_OF_THE_NUCLEAR_LAMINA	REACTOME_DEPOLYMERIZATION_OF_THE_NUCLEAR_LAMINA	REACTOME_DEPOLYMERIZATION_OF_THE_NUCLEAR_LAMINA	15	0.633238737907581	1.5125619340749	0.00836470447942258	0.0430101091971711	0.0325521083160864	2891	tags=47%, list=15%, signal=40%	TMPO/CDK1/LMNB1/CCNB1/LEMD2/EMD/CTDNEP1
REACTOME_ETHANOL_OXIDATION	REACTOME_ETHANOL_OXIDATION	REACTOME_ETHANOL_OXIDATION	12	-0.549093269043694	-1.87057583886791	0.00844129927888299	0.0433280676272736	0.0327927544676518	3267	tags=75%, list=17%, signal=62%	ACSS1/ADH4/ALDH1A1/ADH1A/ADH5/ADH1B/ADH1C/ADH7/ALDH2
REACTOME_GLUCURONIDATION	REACTOME_GLUCURONIDATION	REACTOME_GLUCURONIDATION	25	-0.377784602963064	-1.773362909551	0.00846346935702878	0.0433509416461507	0.0328100666194694	1528	tags=52%, list=8%, signal=48%	SLC35D1/UGDH/UGT1A3/UGT1A6/UGT1A1/UGT2A2/UGT1A5/UGT1A4/UGT2B28/UGT1A10/UGT1A7/UGT1A8/UGT1A9
WP_NUCLEAR_RECEPTORS_IN_LIPID_METABOLISM_AND_TOXICITY	WP_NUCLEAR_RECEPTORS_IN_LIPID_METABOLISM_AND_TOXICITY	WP_NUCLEAR_RECEPTORS_IN_LIPID_METABOLISM_AND_TOXICITY	33	-0.328100228709494	-1.64667238054667	0.00847741931391409	0.0433509416461507	0.0328100666194694	2836	tags=45%, list=15%, signal=39%	ABCB11/ABCD2/PPARA/CYP4A11/CYP7A1/RARA/CYP4B1/VDR/ABCB4/CYP24A1/ABCC3/ABCB1/CYP2E1/ABCC2/RARB
KEGG_MEDICUS_REFERENCE_MICROTUBULE_NUCLEATION	KEGG_MEDICUS_REFERENCE_MICROTUBULE_NUCLEATION	KEGG_MEDICUS_REFERENCE_MICROTUBULE_NUCLEATION	27	0.573986431178159	1.50508866680603	0.00849005158260785	0.0433509416461507	0.0328100666194694	3021	tags=44%, list=16%, signal=37%	TPX2/CKAP5/TUBB/TUBA1B/TUBA1C/TUBGCP3/TUBB4B/CDK5RAP2/TUBGCP4/TUBB2B/TUBB2A/NEDD1
KEGG_MEDICUS_REFERENCE_COHESIN_DISSOCIATION_IN_PROPHASE	KEGG_MEDICUS_REFERENCE_COHESIN_DISSOCIATION_IN_PROPHASE	KEGG_MEDICUS_REFERENCE_COHESIN_DISSOCIATION_IN_PROPHASE	15	0.632407646512532	1.51057677882043	0.00852402741224454	0.0434488619485243	0.032884177388977	2450	tags=47%, list=13%, signal=41%	CDCA5/PLK1/AURKB/CDK1/PPP2R1B/PPP2R5D/STAG2
KEGG_MEDICUS_PATHOGEN_HCV_CORE_TO_ERK_SIGNALING_PATHWAY	KEGG_MEDICUS_PATHOGEN_HCV_CORE_TO_ERK_SIGNALING_PATHWAY	KEGG_MEDICUS_PATHOGEN_HCV_CORE_TO_ERK_SIGNALING_PATHWAY	13	0.677095723336087	1.57438476479924	0.00861578228212877	0.0438404450265686	0.0331805461964313	4673	tags=85%, list=24%, signal=64%	YWHAQ/YWHAB/YWHAE/RAF1/MAP2K1/MAPK3/YWHAZ/YWHAH/MAP2K2/ARAF/YWHAG
PID_FOXO_PATHWAY	PID_FOXO_PATHWAY	PID_FOXO_PATHWAY	48	0.505369891473031	1.41706213444191	0.00864570798742108	0.0439166066627479	0.0332381889663921	7031	tags=60%, list=37%, signal=38%	CDK2/PLK1/SKP2/CCNB1/XPO1/YWHAQ/RALA/YWHAB/CSNK1G2/YWHAE/RAN/BCL2L11/CDKN1B/YWHAZ/YWHAH/CSNK1D/FOXO4/YWHAG/CHUK/MAPK8/AKT1/MAPK9/USP7/ZFAND5/CTNNB1/KAT2B/CSNK1E/CSNK1G1/SIRT1
PID_INTEGRIN5_PATHWAY	PID_INTEGRIN5_PATHWAY	PID_INTEGRIN5_PATHWAY	16	-0.480920020909566	-1.80626510060531	0.00873565809923182	0.044296877684533	0.0335259962684817	9947	tags=100%, list=52%, signal=48%	ITGB5/PLAUR/FN1/TGFBR1/PLAU/ITGB8/MADCAM1/FBN1/ITGA4/ITGB7/ITGAV/ITGB6/VCAM1/SDC1/EDIL3
KEGG_MEDICUS_ENV_FACTOR_TCDD_TO_AHR_SIGNALING_PATHWAY	KEGG_MEDICUS_ENV_FACTOR_TCDD_TO_AHR_SIGNALING_PATHWAY	KEGG_MEDICUS_ENV_FACTOR_TCDD_TO_AHR_SIGNALING_PATHWAY	21	-0.411915416937127	-1.74992392532422	0.00895609135670079	0.0451805570846624	0.0341948071152023	1660	tags=48%, list=9%, signal=44%	GSTP1/GSTM5/GSTA3/GSTM3/GSTM4/GSTA1/GSTM2/GSTO1/GSTA4/MGST2
REACTOME_DEFECTIVE_INTRINSIC_PATHWAY_FOR_APOPTOSIS	REACTOME_DEFECTIVE_INTRINSIC_PATHWAY_FOR_APOPTOSIS	REACTOME_DEFECTIVE_INTRINSIC_PATHWAY_FOR_APOPTOSIS	25	0.588367013209239	1.5316037792258	0.00894896119373593	0.0451805570846624	0.0341948071152023	2335	tags=40%, list=12%, signal=35%	CDC25A/CDC25C/LMNB1/CDK5R1/CDKN2A/GOLGA2/PRDX1/YWHAE/CDC25B/BCL2L11
KEGG_VIBRIO_CHOLERAE_INFECTION	KEGG_VIBRIO_CHOLERAE_INFECTION	KEGG_VIBRIO_CHOLERAE_INFECTION	52	0.50791031939224	1.43159667736413	0.00893743846359247	0.0451805570846624	0.0341948071152023	5768	tags=52%, list=30%, signal=36%	SEC61A2/KDELR2/ATP6V0E2/PDIA4/SEC61A1/ATP6V0B/ATP6V0A2/KDELR3/SEC61G/ATP6V1C2/PLCG1/KDELR1/PRKACA/ATP6V1C1/ARF1/ADCY3/SEC61B/ATP6AP1/ATP6V1F/ATP6V0A4/PRKX/SLC12A2/ATP6V1E2/ATP6V1B1/ATP6V1A/ATP6V1G1/GNAS
WP_TNFALPHA_SIGNALING	WP_TNFALPHA_SIGNALING	WP_TNFALPHA_SIGNALING	91	0.460108127346859	1.34554488130933	0.00905129343118961	0.0455825000239669	0.0344990167612914	5951	tags=46%, list=31%, signal=32%	PLK1/TRAF2/NFKBIB/PSMD2/MAP4K2/BAX/GRB2/TAB3/NRAS/BCL2L1/RAF1/MAPK3/CUL1/RFK/DIABLO/CSNK2A1/KSR1/KRAS/MAP2K7/BAD/IKBKG/FADD/APAF1/PRKCZ/BID/TRAP1/OTUD7B/TBK1/HSP90AA1/CHUK/MAPK8/RFFL/AKT1/MAPK9/KSR2/RAC1/SOS1/MAP3K1/CDC37/MADD/CASP3/MAP3K14
REACTOME_MASTL_FACILITATES_MITOTIC_PROGRESSION	REACTOME_MASTL_FACILITATES_MITOTIC_PROGRESSION	REACTOME_MASTL_FACILITATES_MITOTIC_PROGRESSION	10	0.70514895842009	1.56211190813629	0.00910007372258393	0.0457496857012096	0.0346255508802716	2118	tags=50%, list=11%, signal=44%	MASTL/CDK1/CCNB1/PPP2R1B/ENSA
REACTOME_COPII_MEDIATED_VESICLE_TRANSPORT	REACTOME_COPII_MEDIATED_VESICLE_TRANSPORT	REACTOME_COPII_MEDIATED_VESICLE_TRANSPORT	69	0.481074416455882	1.38633268381649	0.00921010831725882	0.0462237231102084	0.0349843250701455	6553	tags=57%, list=34%, signal=37%	PREB/SEC13/YKT6/TFG/CNIH2/TRAPPC10/TMED2/SEC16A/GOLGA2/SEC22A/PPP6R1/GOSR2/STX5/SEC22B/TRAPPC3/ANKRD28/BET1/RAB1A/TGFA/PPP6C/LMAN1/LMAN2L/SEC22C/TBC1D20/SEC24A/GORASP1/CSNK1D/RAB1B/CTSZ/STX17/TRAPPC4/CNIH3/TRAPPC2/SEC24C/MCFD2/NAPG/NSF/PPP6R3/SEC24D
WP_HEMATOPOIETIC_STEM_CELL_GENE_REGULATION_BY_GABP_ALPHABETA_COMPLEX	WP_HEMATOPOIETIC_STEM_CELL_GENE_REGULATION_BY_GABP_ALPHABETA_COMPLEX	WP_HEMATOPOIETIC_STEM_CELL_GENE_REGULATION_BY_GABP_ALPHABETA_COMPLEX	20	0.594176798119838	1.49319940458489	0.00928226142829833	0.046506347360894	0.035198228624282	2638	tags=35%, list=14%, signal=30%	DNMT1/DNMT3B/SMARCA4/DNMT3A/BCL2L1/GABPB1/GABPA
KEGG_TYROSINE_METABOLISM	KEGG_TYROSINE_METABOLISM	KEGG_TYROSINE_METABOLISM	40	-0.292287855282615	-1.50298759156142	0.00932136803190965	0.0466227198325157	0.0352863048782593	2280	tags=40%, list=12%, signal=35%	COMT/AOX1/TYR/GSTZ1/MAOB/ALDH3B1/ADH1A/ADH5/ADH1B/ALDH1A3/ADH1C/ADH7/AOC3/ALDH3A1/MAOA/FAH
REACTOME_P2Y_RECEPTORS	REACTOME_P2Y_RECEPTORS	REACTOME_P2Y_RECEPTORS	12	-0.544708887515462	-1.85563972761422	0.00944753294864685	0.0471733958116108	0.0357030828044996	2831	tags=75%, list=15%, signal=64%	P2RY4/LPAR4/P2RY14/GPR17/P2RY10/P2RY13/P2RY12/P2RY1/LPAR6
REACTOME_BILE_ACID_AND_BILE_SALT_METABOLISM	REACTOME_BILE_ACID_AND_BILE_SALT_METABOLISM	REACTOME_BILE_ACID_AND_BILE_SALT_METABOLISM	44	-0.276221667669478	-1.55556353690121	0.00964558149490638	0.0480805216791938	0.0363896390595074	817	tags=20%, list=4%, signal=20%	ABCC3/FABP6/AKR1C3/STARD5/CH25H/ACOX2/CYP39A1/AKR1C1/AKR1C2
REACTOME_MRNA_DECAY_BY_5_TO_3_EXORIBONUCLEASE	REACTOME_MRNA_DECAY_BY_5_TO_3_EXORIBONUCLEASE	REACTOME_MRNA_DECAY_BY_5_TO_3_EXORIBONUCLEASE	15	0.627278118562673	1.49832432448959	0.00979861364104533	0.0486780535534841	0.036841879768896	4543	tags=67%, list=24%, signal=51%	LSM3/PATL1/LSM2/LSM5/LSM4/EDC3/DCP2/EDC4/LSM6/LSM7
REACTOME_CELLULAR_RESPONSE_TO_CHEMICAL_STRESS	REACTOME_CELLULAR_RESPONSE_TO_CHEMICAL_STRESS	REACTOME_CELLULAR_RESPONSE_TO_CHEMICAL_STRESS	207	0.406501288944372	1.23262116235193	0.00978952830308573	0.0486780535534841	0.036841879768896	5825	tags=39%, list=30%, signal=28%	SKP2/BRCA1/PSMD3/PSMC4/PSMD11/PSMD8/PSMB4/CDKN2A/PSMC2/NPLOC4/PSMB2/PSMD4/PSMD2/P4HB/PSMD12/PSME3/PSMB7/PSMA7/PALB2/AKT2/NCOA6/HM13/BCL2L1/PSMB5/PSMC3/PSMD14/PRDX1/DPP3/PSMB3/CARM1/PSMA5/COX7A2L/PSMB6/CUL1/PSMD13/GSK3B/PSMD6/PSMD10/MED1/VCP/UBXN7/PSMD7/PGD/CSNK2A1/ABCF2/PSMC6/COX6B1/AMER1/PSMC1/HMOX1/SOD1/EIF2AK3/SIN3B/PSMD5/CYCS/GCLM/PSME4/PSMA4/PRDX2/PSMC5/PSMA3/PSMD9/HELZ2/NCOA1/PRKCI/PSMA6/CS…
PID_INTEGRIN2_PATHWAY	PID_INTEGRIN2_PATHWAY	PID_INTEGRIN2_PATHWAY	27	-0.367371364122589	-1.73858305548289	0.00997834063446029	0.0494871758492828	0.0374542622321224	3883	tags=44%, list=20%, signal=35%	ITGAL/SPON2/PLAT/TGFBI/VCAM1/JAM3/ICAM3/F10/ICAM2/PROC/CD40LG/C3
KEGG_MEDICUS_REFERENCE_ACTIVATION_OF_PRC2.2_BY_UBIQUITINATION_OF_H2AK119	KEGG_MEDICUS_REFERENCE_ACTIVATION_OF_PRC2.2_BY_UBIQUITINATION_OF_H2AK119	KEGG_MEDICUS_REFERENCE_ACTIVATION_OF_PRC2.2_BY_UBIQUITINATION_OF_H2AK119	20	0.590045508859103	1.48281724445373	0.0100622657495495	0.0497724162975316	0.037670145849738	5786	tags=65%, list=30%, signal=45%	EZH2/KDM2B/RBBP7/SUZ12/RBBP4/EED/JARID2/BCORL1/PCGF1/TRIM27/RNF2/RYBP/USP7
PID_CERAMIDE_PATHWAY	PID_CERAMIDE_PATHWAY	PID_CERAMIDE_PATHWAY	44	0.512894603228129	1.42164955134753	0.010069759973002	0.0497724162975316	0.037670145849738	5823	tags=48%, list=30%, signal=33%	TRAF2/AIFM1/BAX/RAF1/MAP2K1/MAPK3/SPHK2/EIF2AK2/KSR1/MAP4K4/BAD/FADD/CYCS/PRKCZ/BID/MAP2K2/MAPK8/AKT1/MAP3K1/RELA/MADD
