# Supplementary material for: Identification of key genes potentially associated with bladder cancer development by common plasticizers: an integrated transcriptomics and network toxicology study
Source: Front Oncol. 2026 Jul 1;16:1784832. doi: 10.3389/fonc.2026.1784832 (PMC13369512; doi:10.3389/fonc.2026.1784832)
Supplement: Supplementary file 11 [file Table10.csv]

	ID	Description	setSize	enrichmentScore	NES	pvalue	p.adjust	qvalue	rank	leading_edge	core_enrichment
KEGG_HEMATOPOIETIC_CELL_LINEAGE	KEGG_HEMATOPOIETIC_CELL_LINEAGE	KEGG_HEMATOPOIETIC_CELL_LINEAGE	84	-0.722137798184406	-4.24996827628906	1e-10	3.73875e-09	2.37763157894737e-09	2042	tags=63%, list=11%, signal=57%	CD34/CD1B/TPO/CR1/IL1R2/ITGA1/IL7/IL11RA/MS4A1/ITGA4/CD38/CD1A/CSF2/IL5RA/IL4R/ITGB3/THPO/CD44/FCER2/IL6R/CSF3/CD1E/CD8B/CSF2RA/FCGR1A/ITGA5/CD22/CD3G/IL6/ITGAM/CD8A/CD5/ANPEP/CD1C/IL2RA/FLT3/HLA-DRB5/HLA-DRA/CD37/IL7R/HLA-DRB1/CD1D/CSF1R/CD33/CD7/CD3E/CD2/CSF1/CD4/CD14/CD3D/IL3RA/CD59
WP_EXTRAFOLLICULAR_AND_FOLLICULAR_B_CELL_ACTIVATION_BY_SARSCOV2	WP_EXTRAFOLLICULAR_AND_FOLLICULAR_B_CELL_ACTIVATION_BY_SARSCOV2	WP_EXTRAFOLLICULAR_AND_FOLLICULAR_B_CELL_ACTIVATION_BY_SARSCOV2	72	-0.742036621624972	-4.15962038656357	1e-10	3.73875e-09	2.37763157894737e-09	2292	tags=72%, list=12%, signal=64%	CXCR5/IFIT2/IL2/ETS1/CR1/CD82/TMSB10/TLR7/MS4A1/IL21/FCRL5/STAT5A/CXCL12/C4A/CXCL13/IFNG/PTCRA/PRDM1/CD80/TLR4/CD79A/BACH2/IL10/ITGAX/CD40/BTLA/CCL21/C3/CXCR4/CD22/SLAMF7/IL6/MFGE8/AICDA/PDCD1/ICOS/IRF8/PTPRC/CD40LG/ZEB2/CCL19/TBX21/ITGB2/CD69/IRF4/SH2D1A/MAF/IFITM1/EBI3/CD1D/TNFSF13B/GPR183
WP_T_CELL_MODULATION_IN_PANCREATIC_CANCER	WP_T_CELL_MODULATION_IN_PANCREATIC_CANCER	WP_T_CELL_MODULATION_IN_PANCREATIC_CANCER	44	-0.784933953982857	-3.99044003516587	1e-10	3.73875e-09	2.37763157894737e-09	1634	tags=75%, list=9%, signal=69%	TGFB1/CD274/FAP/CXCL12/IDO1/TGFB2/LGALS9/CD80/B2M/TNFSF4/IL10/TIGIT/CD40/TNFRSF9/FASLG/IL6/PDCD1/ICOS/CTLA4/CD226/LGALS1/CD40LG/HAVCR2/ENTPD1/HLA-A/CD86/FAS/CD28/VEGFC/PDCD1LG2/NT5E/TGFB3/TNFRSF4
KEGG_AUTOIMMUNE_THYROID_DISEASE	KEGG_AUTOIMMUNE_THYROID_DISEASE	KEGG_AUTOIMMUNE_THYROID_DISEASE	50	-0.767417059155659	-3.97272838100153	1e-10	3.73875e-09	2.37763157894737e-09	2219	tags=74%, list=12%, signal=66%	IFNA16/TSHB/TG/HLA-C/IFNA10/IFNA1/IL2/HLA-G/TSHR/TPO/CD80/HLA-DQA2/IL10/CD40/FASLG/HLA-DOB/HLA-DQB1/CTLA4/HLA-DOA/CD40LG/GZMB/HLA-B/HLA-E/HLA-A/CD86/HLA-DQA1/HLA-DRB5/FAS/HLA-DRA/PRF1/CD28/HLA-DRB1/HLA-DPA1/HLA-DMB/HLA-DMA/HLA-F/HLA-DPB1
KEGG_INTESTINAL_IMMUNE_NETWORK_FOR_IGA_PRODUCTION	KEGG_INTESTINAL_IMMUNE_NETWORK_FOR_IGA_PRODUCTION	KEGG_INTESTINAL_IMMUNE_NETWORK_FOR_IGA_PRODUCTION	45	-0.770204283072872	-3.93652295775611	1e-10	3.73875e-09	2.37763157894737e-09	2340	tags=73%, list=12%, signal=65%	MAP3K14/IL2/CCL25/ITGA4/TGFB1/CXCL12/CD80/HLA-DQA2/IL10/TNFRSF17/CD40/CXCR4/TNFRSF13B/IL6/HLA-DOB/HLA-DQB1/AICDA/ICOS/HLA-DOA/CD40LG/IL15RA/CD86/HLA-DQA1/HLA-DRB5/HLA-DRA/CD28/HLA-DRB1/HLA-DPA1/HLA-DMB/HLA-DMA/IL15/TNFSF13B/HLA-DPB1
WP_ALLOGRAFT_REJECTION	WP_ALLOGRAFT_REJECTION	WP_ALLOGRAFT_REJECTION	88	-0.66655961088733	-3.92010994234636	1e-10	3.73875e-09	2.37763157894737e-09	2292	tags=68%, list=12%, signal=60%	CXCR5/IL2/HLA-G/CXCL11/ABCB1/LRRK2/CXCL9/C7/IL13/IL21/TGFB1/IL12B/COL5A1/CXCL12/C4A/CXCL13/IFNG/AGTR1/CD80/FOXP3/GDNF/HLA-DQA2/IL10/CD40/BHMT2/FASLG/C4B/CCL21/C3/PDGFRA/HLA-DOB/HLA-DQB1/CTLA4/HLA-DOA/CD40LG/GZMB/CCL19/C2/HLA-B/HLA-E/IL2RA/HLA-A/CD86/HLA-DQA1/HLA-DRB5/FAS/HLA-DRA/PRF1/GNLY/CD28/HLA-DRB1/HLA-DPA1/HLA-DMB/HLA-DMA/C1QC/HLA-F/C1QB/HLA-DPB1/C1QA/VIM
KEGG_GRAFT_VERSUS_HOST_DISEASE	KEGG_GRAFT_VERSUS_HOST_DISEASE	KEGG_GRAFT_VERSUS_HOST_DISEASE	37	-0.841554152786548	-3.88955936459912	1e-10	3.73875e-09	2.37763157894737e-09	2489	tags=89%, list=13%, signal=78%	KIR2DL1/KIR3DL1/KIR2DL3/IL2/HLA-G/KIR3DL2/IFNG/CD80/KLRD1/KLRC1/HLA-DQA2/FASLG/IL6/HLA-DOB/HLA-DQB1/HLA-DOA/GZMB/HLA-B/HLA-E/HLA-A/CD86/HLA-DQA1/HLA-DRB5/FAS/HLA-DRA/PRF1/CD28/HLA-DRB1/HLA-DPA1/HLA-DMB/HLA-DMA/HLA-F/HLA-DPB1
KEGG_ALLOGRAFT_REJECTION	KEGG_ALLOGRAFT_REJECTION	KEGG_ALLOGRAFT_REJECTION	35	-0.830263278139526	-3.8659931909413	1e-10	3.73875e-09	2.37763157894737e-09	2219	tags=86%, list=12%, signal=76%	IL2/HLA-G/IL12B/IFNG/CD80/HLA-DQA2/IL10/CD40/FASLG/HLA-DOB/HLA-DQB1/HLA-DOA/CD40LG/GZMB/HLA-B/HLA-E/HLA-A/CD86/HLA-DQA1/HLA-DRB5/FAS/HLA-DRA/PRF1/CD28/HLA-DRB1/HLA-DPA1/HLA-DMB/HLA-DMA/HLA-F/HLA-DPB1
REACTOME_INTERLEUKIN_10_SIGNALING	REACTOME_INTERLEUKIN_10_SIGNALING	REACTOME_INTERLEUKIN_10_SIGNALING	45	-0.752402862513324	-3.84553969233755	1e-10	3.73875e-09	2.37763157894737e-09	2889	tags=73%, list=15%, signal=62%	CCL20/CXCL1/TNF/CCR1/CCL22/CXCL10/IL1R2/CSF2/IL12B/LIF/FCER2/CSF3/CD80/ICAM1/IL10/PTAFR/CXCL2/CCL3L3/CCR2/TNFRSF1B/IL6/IL18/FPR1/CCL3/CCR5/CCL2/CCL19/CCL5/CD86/CCL4/IL10RA/CSF1/TIMP1
KEGG_SYSTEMIC_LUPUS_ERYTHEMATOSUS	KEGG_SYSTEMIC_LUPUS_ERYTHEMATOSUS	KEGG_SYSTEMIC_LUPUS_ERYTHEMATOSUS	54	-0.714542109204539	-3.74481282789419	1e-10	3.73875e-09	2.37763157894737e-09	2227	tags=72%, list=12%, signal=64%	TRIM21/ACTN2/C7/GRIN2A/C4A/ACTN1/IFNG/CD80/FCGR3A/HLA-DQA2/IL10/CD40/FCGR1A/C4B/C3/HLA-DOB/HLA-DQB1/ELANE/HLA-DOA/CTSG/FCGR2A/CD40LG/C2/CD86/HLA-DQA1/HLA-DRB5/HLA-DRA/CD28/HLA-DRB1/HLA-DPA1/HLA-DMB/FCGR2B/HLA-DMA/C1QC/C1QB/C1S/HLA-DPB1/C1QA/C1R
REACTOME_CHEMOKINE_RECEPTORS_BIND_CHEMOKINES	REACTOME_CHEMOKINE_RECEPTORS_BIND_CHEMOKINES	REACTOME_CHEMOKINE_RECEPTORS_BIND_CHEMOKINES	56	-0.709749754007864	-3.72794808256966	1e-10	3.73875e-09	2.37763157894737e-09	3544	tags=79%, list=19%, signal=64%	CCR8/CCL17/CXCL16/CCR10/CCL20/CXCL1/CXCL3/XCL2/CCR1/PPBP/CCL22/CXCR5/CXCL11/CXCL10/CXCL9/CCRL2/CCL25/PF4/CCL11/CCR6/CX3CR1/CXCL12/CCL7/CXCL13/CXCR1/CCR4/CCL1/CX3CL1/CCL16/CXCL2/ACKR4/CCL3L3/CXCR6/CCR2/CCL21/CXCR4/CCL3/CCR5/CCL2/CCL19/CCL13/CCL5/CXCR3/CCL4
WP_CELL_INTERACTIONS_OF_THE_PANCREATIC_CANCER_MICROENVIRONMENT	WP_CELL_INTERACTIONS_OF_THE_PANCREATIC_CANCER_MICROENVIRONMENT	WP_CELL_INTERACTIONS_OF_THE_PANCREATIC_CANCER_MICROENVIRONMENT	26	-0.81937375600241	-3.69828655997347	1e-10	3.73875e-09	2.37763157894737e-09	2080	tags=85%, list=11%, signal=76%	CXCL10/TGFB1/CSF2/CXCL12/CD80/CSF2RA/CCR2/FASLG/CXCR4/LAG3/CTLA4/CCR5/CCL2/CCL5/CD86/CXCR3/FAS/HLA-DRA/HLA-DRB1/CSF1R/CSF1/IFITM2
WP_TYROBP_CAUSAL_NETWORK_IN_MICROGLIA	WP_TYROBP_CAUSAL_NETWORK_IN_MICROGLIA	WP_TYROBP_CAUSAL_NETWORK_IN_MICROGLIA	60	-0.700681756306371	-3.69207493768514	1e-10	3.73875e-09	2.37763157894737e-09	1818	tags=67%, list=9%, signal=61%	ADAP2/SH2B3/STAT5A/LGALS9C/APBB1IP/GIMAP2/PYCARD/NRROS/HCLS1/NPC2/ITGAX/TNFRSF1B/C3/RUNX3/CD84/DPYD/PPP1R18/CYTL1/IL18/PLEK/ITGAM/NCF2/GAPT/SLC7A7/ITGB2/IGSF6/CD37/BIN2/MAF/SAMSN1/C1QC/HLX/RGS1/NCKAP1L/IL10RA/LYL1/CD4/TYROBP/TMEM106A/RNASE6
REACTOME_ASSEMBLY_OF_COLLAGEN_FIBRILS_AND_OTHER_MULTIMERIC_STRUCTURES	REACTOME_ASSEMBLY_OF_COLLAGEN_FIBRILS_AND_OTHER_MULTIMERIC_STRUCTURES	REACTOME_ASSEMBLY_OF_COLLAGEN_FIBRILS_AND_OTHER_MULTIMERIC_STRUCTURES	61	-0.681316329746933	-3.64618088760759	1e-10	3.73875e-09	2.37763157894737e-09	4268	tags=74%, list=22%, signal=58%	COL6A6/COL12A1/COL10A1/COL11A1/DST/LOXL4/COL4A4/COL27A1/COL4A2/COL4A6/MMP20/LAMC2/LOXL2/CD151/TLL2/LOX/CTSL/LOXL3/COL15A1/COL18A1/PXDN/COL14A1/COL17A1/COL8A1/MMP9/CTSS/COL5A3/COL5A2/MMP3/COL5A1/LAMB3/COL1A1/COL3A1/COL1A2/LOXL1/COL6A3/CTSB/MMP7/TLL1/BMP1/COL8A2/LAMA3/COL6A1/COL6A2/PCOLCE
KEGG_TYPE_I_DIABETES_MELLITUS	KEGG_TYPE_I_DIABETES_MELLITUS	KEGG_TYPE_I_DIABETES_MELLITUS	41	-0.734100150141007	-3.63422221104504	1e-10	3.73875e-09	2.37763157894737e-09	1614	tags=71%, list=8%, signal=65%	IL2/HLA-G/IL12B/IFNG/CD80/HLA-DQA2/FASLG/HLA-DOB/HLA-DQB1/HLA-DOA/LTA/GZMB/HLA-B/PTPRN2/HLA-E/HLA-A/CD86/HLA-DQA1/HLA-DRB5/FAS/HLA-DRA/PRF1/CD28/HLA-DRB1/HLA-DPA1/HLA-DMB/HLA-DMA/HLA-F/HLA-DPB1
WP_CYTOKINES_AND_INFLAMMATORY_RESPONSE	WP_CYTOKINES_AND_INFLAMMATORY_RESPONSE	WP_CYTOKINES_AND_INFLAMMATORY_RESPONSE	26	-0.783185582435232	-3.53494933449722	1e-10	3.73875e-09	2.37763157894737e-09	2843	tags=77%, list=15%, signal=66%	CXCL1/TNF/IL11/IL2/IL7/IL13/TGFB1/CSF2/IL12B/IFNG/PDGFA/CSF3/IL10/CXCL2/IL6/HLA-DRA/HLA-DRB1/IL15/CSF1/CD4
KEGG_ASTHMA	KEGG_ASTHMA	KEGG_ASTHMA	28	-0.784859351500073	-3.52444017138185	1e-10	3.73875e-09	2.37763157894737e-09	1870	tags=75%, list=10%, signal=68%	CCL11/RNASE3/IL13/HLA-DQA2/IL10/CD40/MS4A2/HLA-DOB/HLA-DQB1/HLA-DOA/CD40LG/HLA-DQA1/HLA-DRB5/HLA-DRA/FCER1A/HLA-DRB1/HLA-DPA1/HLA-DMB/FCER1G/HLA-DMA/HLA-DPB1
BIOCARTA_INFLAM_PATHWAY	BIOCARTA_INFLAM_PATHWAY	BIOCARTA_INFLAM_PATHWAY	27	-0.786567199191375	-3.51585660864478	1e-10	3.73875e-09	2.37763157894737e-09	2823	tags=78%, list=15%, signal=66%	IFNA1/TNF/IL11/IL2/IL7/IL13/TGFB1/CSF2/IFNG/PDGFA/TGFB2/CSF3/IL10/IL6/HLA-DRB5/HLA-DRA/HLA-DRB1/TGFB3/IL15/CSF1/CD4
REACTOME_INTEGRIN_CELL_SURFACE_INTERACTIONS	REACTOME_INTEGRIN_CELL_SURFACE_INTERACTIONS	REACTOME_INTEGRIN_CELL_SURFACE_INTERACTIONS	84	-0.595884081027483	-3.50693239860817	1e-10	3.73875e-09	2.37763157894737e-09	3318	tags=54%, list=17%, signal=44%	COL4A2/COL4A6/ITGA9/ITGA10/CD47/ITGA3/COMP/VWF/FN1/VTN/ITGA11/COL13A1/COL18A1/ITGA1/COL8A1/COL5A3/COL5A2/ITGA4/FBN1/COL5A1/COL1A1/COL3A1/ITGB3/CD44/COL1A2/THBS1/TNC/ICAM1/COL6A3/PECAM1/ICAM3/ITGAX/ITGA5/LUM/COL8A2/ICAM2/VCAM1/ITGAM/COL6A1/ITGAL/JAM2/ITGB2/COL23A1/COL16A1/COL6A2
REACTOME_COLLAGEN_FORMATION	REACTOME_COLLAGEN_FORMATION	REACTOME_COLLAGEN_FORMATION	90	-0.605113109415688	-3.50322650553727	1e-10	3.73875e-09	2.37763157894737e-09	4268	tags=69%, list=22%, signal=54%	COL6A6/COL12A1/COL10A1/COL22A1/COL19A1/COL11A1/DST/SERPINH1/LOXL4/COL25A1/COL4A4/COL21A1/COL27A1/COL4A2/PCOLCE2/COL4A6/MMP20/COLGALT2/ADAMTS3/LAMC2/P3H2/LOXL2/CD151/CRTAP/TLL2/LOX/CTSL/COL13A1/P3H3/LOXL3/COL15A1/COL18A1/PXDN/COL14A1/COL17A1/COL8A1/MMP9/CTSS/COL5A3/COL5A2/MMP3/COL5A1/LAMB3/COL1A1/ADAMTS14/ADAMTS2/COL3A1/COL1A2/LOXL1/COL6A3/CTSB/MMP7/TLL1/BMP1/COL8A2/LAMA3/P4HA3/COL6A1/COL23A1/COL1…
PID_INTEGRIN2_PATHWAY	PID_INTEGRIN2_PATHWAY	PID_INTEGRIN2_PATHWAY	27	-0.779775024940447	-3.48549644265801	1e-10	3.73875e-09	2.37763157894737e-09	1239	tags=59%, list=6%, signal=56%	F10/THY1/ICAM1/ICAM3/ITGAX/C3/ICAM2/VCAM1/PLAUR/ITGAM/SPON2/ITGAL/TGFBI/FCGR2A/CD40LG/ITGB2
PID_INTEGRIN1_PATHWAY	PID_INTEGRIN1_PATHWAY	PID_INTEGRIN1_PATHWAY	66	-0.63172307232969	-3.48330785233779	1e-10	3.73875e-09	2.37763157894737e-09	3226	tags=59%, list=17%, signal=49%	PLAU/COL4A6/ITGA9/CSPG4/ITGA10/ITGA3/LAMC2/LAMA1/LAMA2/FN1/VTN/ITGA11/COL18A1/LAMB2/ITGA1/COL5A2/ITGA4/FBN1/COL5A1/LAMB3/COL1A1/LAMA4/COL3A1/COL1A2/THBS1/TNC/TGM2/COL6A3/ITGA5/F13A1/VCAM1/LAMA3/PLAUR/CD81/COL6A1/TGFBI/JAM2/COL6A2/CD14
KEGG_COMPLEMENT_AND_COAGULATION_CASCADES	KEGG_COMPLEMENT_AND_COAGULATION_CASCADES	KEGG_COMPLEMENT_AND_COAGULATION_CASCADES	69	-0.63645698117365	-3.46792322867275	1e-10	3.73875e-09	2.37763157894737e-09	2421	tags=51%, list=13%, signal=44%	VWF/CFB/F7/F2R/KLKB1/F8/CR1/C7/C4BPB/C4A/TFPI/A2M/BDKRB2/F10/CFD/SERPINA5/CFH/C4B/C3/SERPINA1/F13A1/PLAUR/F3/C2/BDKRB1/C5AR1/C1QC/C3AR1/C1QB/CFI/C1S/C1QA/SERPING1/CD59/C1R
PID_IL12_2PATHWAY	PID_IL12_2PATHWAY	PID_IL12_2PATHWAY	62	-0.637271930713104	-3.45353389448421	1e-10	3.73875e-09	2.37763157894737e-09	2219	tags=63%, list=12%, signal=56%	IL2/IL18R1/GADD45G/RELB/IL12RB2/NFKB2/IL12B/STAT5A/EOMES/IFNG/IL2RB/CD8B/B2M/FASLG/LCK/CD3G/JAK2/IL18/CCL3/CD8A/CCR5/GADD45B/GZMB/SOCS1/TBX21/IL2RA/HLA-A/STAT4/HLA-DRA/CCL4/CD247/IL12RB1/HLX/IL18RAP/CD3E/GZMA/CD4/CD3D/IL2RG
WP_INFLAMMATORY_RESPONSE_PATHWAY	WP_INFLAMMATORY_RESPONSE_PATHWAY	WP_INFLAMMATORY_RESPONSE_PATHWAY	30	-0.766486740593344	-3.44251939475653	1e-10	3.73875e-09	2.37763157894737e-09	2920	tags=80%, list=15%, signal=68%	THBS3/LAMC2/FN1/VTN/IL2/LAMB2/COL1A1/IL5RA/COL3A1/IL4R/IFNG/COL1A2/THBS1/CD80/IL2RB/CD40/LCK/TNFRSF1B/CD40LG/IL2RA/CD86/CD28/ZAP70/IL2RG
REACTOME_GENERATION_OF_SECOND_MESSENGER_MOLECULES	REACTOME_GENERATION_OF_SECOND_MESSENGER_MOLECULES	REACTOME_GENERATION_OF_SECOND_MESSENGER_MOLECULES	31	-0.762448102925857	-3.41016341921445	1e-10	3.73875e-09	2.37763157894737e-09	1016	tags=65%, list=5%, signal=61%	HLA-DQA2/LCK/CD3G/HLA-DQB1/HLA-DQB2/HLA-DQA1/HLA-DRB5/HLA-DRA/CD247/ITK/HLA-DRB1/HLA-DPA1/ZAP70/LCP2/GRAP2/CD3E/WAS/CD4/CD3D/HLA-DPB1
WP_SELECTIVE_EXPRESSION_OF_CHEMOKINE_RECEPTORS_DURING_TCELL_POLARIZATION	WP_SELECTIVE_EXPRESSION_OF_CHEMOKINE_RECEPTORS_DURING_TCELL_POLARIZATION	WP_SELECTIVE_EXPRESSION_OF_CHEMOKINE_RECEPTORS_DURING_TCELL_POLARIZATION	29	-0.757011731827665	-3.38702401247499	1e-10	3.73875e-09	2.37763157894737e-09	2420	tags=79%, list=13%, signal=69%	CCR1/IFNGR1/IL2/IL18R1/IL12RB2/TGFB1/CSF2/IL12B/IL4R/IFNG/CCR4/TGFB2/CCR2/CXCR4/CCL3/CCR5/CD40LG/CXCR3/CCL4/CD28/IL12RB1/TGFB3/CD4
KEGG_MEDICUS_REFERENCE_CYTOKINE_JAK_STAT_SIGNALING_PATHWAY	KEGG_MEDICUS_REFERENCE_CYTOKINE_JAK_STAT_SIGNALING_PATHWAY	KEGG_MEDICUS_REFERENCE_CYTOKINE_JAK_STAT_SIGNALING_PATHWAY	45	-0.650967388031083	-3.32710181448372	1e-10	3.73875e-09	2.37763157894737e-09	2823	tags=60%, list=15%, signal=51%	IFNA1/IL23R/IFNGR1/IL2/CSF2RB/IL6ST/IL7/IL12RB2/IL13/IL12B/STAT5A/IL5RA/IL4R/IFNG/IL6R/IL2RB/JAK2/IL6/IL15RA/IL2RA/STAT4/IL7R/JAK3/IL12RB1/IL15/IL2RG/IL3RA
KEGG_MEDICUS_REFERENCE_ANTIGEN_PROCESSING_AND_PRESENTATION_BY_MHC_CLASS_II_MOLECULES	KEGG_MEDICUS_REFERENCE_ANTIGEN_PROCESSING_AND_PRESENTATION_BY_MHC_CLASS_II_MOLECULES	KEGG_MEDICUS_REFERENCE_ANTIGEN_PROCESSING_AND_PRESENTATION_BY_MHC_CLASS_II_MOLECULES	13	-0.947629749647206	-3.27807313996027	1e-10	3.73875e-09	2.37763157894737e-09	1016	tags=100%, list=5%, signal=95%	HLA-DOB/HLA-DQB1/HLA-DOA/HLA-DQA1/HLA-DRB5/HLA-DRA/HLA-DRB1/HLA-DPA1/HLA-DMB/HLA-DMA/CD74/HLA-DPB1
WP_INFLAMMATORY_BOWEL_DISEASE_SIGNALING	WP_INFLAMMATORY_BOWEL_DISEASE_SIGNALING	WP_INFLAMMATORY_BOWEL_DISEASE_SIGNALING	43	-0.674919584913872	-3.27601326160697	1e-10	3.73875e-09	2.37763157894737e-09	2802	tags=63%, list=15%, signal=54%	TNF/IL23R/IL22/JUN/IFNGR1/IL2/IL12RB2/IL13/IL21/TGFB1/IL4R/IFNG/TLR4/FOXP3/IL10/TLR2/IL6/NFATC1/IL18/IL21R/TBX21/STAT4/MAF/IL12RB1/HLA-DMA/IL18RAP/IL2RG
BIOCARTA_CTL_PATHWAY	BIOCARTA_CTL_PATHWAY	BIOCARTA_CTL_PATHWAY	13	-0.941775989128731	-3.25782361198743	1e-10	3.73875e-09	2.37763157894737e-09	1128	tags=100%, list=6%, signal=94%	B2M/FASLG/CD3G/ITGAL/GZMB/ITGB2/HLA-A/FAS/PRF1/CD247/CD3E/CD3D
REACTOME_COLLAGEN_CHAIN_TRIMERIZATION	REACTOME_COLLAGEN_CHAIN_TRIMERIZATION	REACTOME_COLLAGEN_CHAIN_TRIMERIZATION	44	-0.637284534403588	-3.23982127027679	1e-10	3.73875e-09	2.37763157894737e-09	4268	tags=68%, list=22%, signal=53%	COL6A6/COL12A1/COL10A1/COL22A1/COL19A1/COL11A1/COL25A1/COL4A4/COL21A1/COL27A1/COL4A2/COL4A6/COL13A1/COL15A1/COL18A1/COL14A1/COL17A1/COL8A1/COL5A3/COL5A2/COL5A1/COL1A1/COL3A1/COL1A2/COL6A3/COL8A2/COL6A1/COL23A1/COL16A1/COL6A2
BIOCARTA_TCRA_PATHWAY	BIOCARTA_TCRA_PATHWAY	BIOCARTA_TCRA_PATHWAY	12	-0.94057698338037	-3.22817933928633	1e-10	3.73875e-09	2.37763157894737e-09	1150	tags=100%, list=6%, signal=94%	LCK/CD3G/PTPRC/HLA-DRB5/HLA-DRA/CD247/HLA-DRB1/ZAP70/CD3E/CD4/CD3D
BIOCARTA_TCYTOTOXIC_PATHWAY	BIOCARTA_TCYTOTOXIC_PATHWAY	BIOCARTA_TCYTOTOXIC_PATHWAY	12	-0.938329674924219	-3.22046629202349	1e-10	3.73875e-09	2.37763157894737e-09	1193	tags=100%, list=6%, signal=94%	ICAM1/CD3G/CD8A/ITGAL/PTPRC/ITGB2/CD247/CD28/CD3E/CD2/CD3D
BIOCARTA_THELPER_PATHWAY	BIOCARTA_THELPER_PATHWAY	BIOCARTA_THELPER_PATHWAY	12	-0.938329674924219	-3.22046629202349	1e-10	3.73875e-09	2.37763157894737e-09	1193	tags=100%, list=6%, signal=94%	ICAM1/CD3G/ITGAL/PTPRC/ITGB2/CD247/CD28/CD3E/CD2/CD4/CD3D
REACTOME_COLLAGEN_BIOSYNTHESIS_AND_MODIFYING_ENZYMES	REACTOME_COLLAGEN_BIOSYNTHESIS_AND_MODIFYING_ENZYMES	REACTOME_COLLAGEN_BIOSYNTHESIS_AND_MODIFYING_ENZYMES	67	-0.57505493634205	-3.20376396493269	1e-10	3.73875e-09	2.37763157894737e-09	4268	tags=66%, list=22%, signal=51%	COL6A6/COL12A1/COL10A1/COL22A1/COL19A1/COL11A1/SERPINH1/COL25A1/COL4A4/COL21A1/COL27A1/COL4A2/PCOLCE2/COL4A6/COLGALT2/ADAMTS3/P3H2/CRTAP/TLL2/COL13A1/P3H3/COL15A1/COL18A1/COL14A1/COL17A1/COL8A1/COL5A3/COL5A2/COL5A1/COL1A1/ADAMTS14/ADAMTS2/COL3A1/COL1A2/COL6A3/TLL1/BMP1/COL8A2/P4HA3/COL6A1/COL23A1/COL16A1/COL6A2/PCOLCE
REACTOME_COMPLEMENT_CASCADE	REACTOME_COMPLEMENT_CASCADE	REACTOME_COMPLEMENT_CASCADE	57	-0.619779909214362	-3.13211023940929	1e-10	3.73875e-09	2.37763157894737e-09	2387	tags=53%, list=12%, signal=46%	CFB/FCN3/VTN/CFP/CR1/CLU/C7/C4BPB/C4A/FCN2/CFD/CFH/C4B/C3/ELANE/CD81/FCN1/C2/C5AR1/C5AR2/GZMM/C1QC/C3AR1/C1QB/CFI/C1S/C1QA/SERPING1/CD59/C1R
KEGG_LEISHMANIA_INFECTION	KEGG_LEISHMANIA_INFECTION	KEGG_LEISHMANIA_INFECTION	69	-0.558439785528472	-3.04282357069603	1e-10	3.73875e-09	2.37763157894737e-09	2802	tags=58%, list=15%, signal=50%	TNF/MAPK12/NFKBIA/JUN/CYBA/IFNGR1/CR1/ITGA4/TGFB1/IL12B/IFNG/TGFB2/TLR4/MAPK11/FCGR3A/HLA-DQA2/IL10/FCGR1A/NCF4/C3/TLR2/JAK2/HLA-DOB/HLA-DQB1/ITGAM/NCF2/HLA-DOA/FCGR2A/ITGB2/HLA-DQA1/HLA-DRB5/HLA-DRA/PRKCB/HLA-DRB1/HLA-DPA1/HLA-DMB/TGFB3/HLA-DMA/NCF1/HLA-DPB1
KEGG_VIRAL_MYOCARDITIS	KEGG_VIRAL_MYOCARDITIS	KEGG_VIRAL_MYOCARDITIS	68	-0.53675803427768	-3.01075332449467	1e-10	3.73875e-09	2.37763157894737e-09	1620	tags=56%, list=8%, signal=51%	SGCB/MYH3/MYH1/MYH8/MYH2/SGCD/CD80/FYN/MYH11/ICAM1/CAV1/MYH13/HLA-DQA2/ACTB/CD40/RAC2/HLA-DOB/HLA-DQB1/HLA-DOA/ITGAL/CD40LG/HLA-B/ITGB2/HLA-E/HLA-A/CD86/HLA-DQA1/HLA-DRB5/HLA-DRA/PRF1/SGCA/CD28/HLA-DRB1/HLA-DPA1/HLA-DMB/HLA-DMA/HLA-F/HLA-DPB1
WP_COMPLEMENT_AND_COAGULATION_CASCADES	WP_COMPLEMENT_AND_COAGULATION_CASCADES	WP_COMPLEMENT_AND_COAGULATION_CASCADES	58	-0.576239789016587	-2.96640394406797	1e-10	3.73875e-09	2.37763157894737e-09	2421	tags=64%, list=13%, signal=56%	C8G/SERPINE1/SERPINF2/PROC/PLAU/MASP1/PROS1/VWF/CFB/F7/F2R/KLKB1/F8/CR1/CLU/C7/TFPI/F10/CFD/SERPINA5/CFH/C4B/C3/SERPINA1/PLAUR/F3/C2/BDKRB1/C5AR1/C1QC/C3AR1/C1QB/CFI/C1S/C1QA/SERPING1/C1R
WP_DENGUE2_INTERACTIONS_WITH_COMPLEMENT_AND_COAGULATION_CASCADES	WP_DENGUE2_INTERACTIONS_WITH_COMPLEMENT_AND_COAGULATION_CASCADES	WP_DENGUE2_INTERACTIONS_WITH_COMPLEMENT_AND_COAGULATION_CASCADES	59	-0.564702623169635	-2.96637219550052	1e-10	3.73875e-09	2.37763157894737e-09	2421	tags=63%, list=13%, signal=55%	C8G/SERPINE1/SERPINF2/PROC/PLAU/MASP1/PROS1/VWF/CFB/F7/F2R/KLKB1/F8/CR1/CLU/C7/TFPI/F10/CFD/SERPINA5/CFH/C4B/C3/SERPINA1/PLAUR/F3/C2/BDKRB1/C5AR1/C1QC/C3AR1/C1QB/CFI/C1S/C1QA/SERPING1/C1R
WP_LUNG_FIBROSIS	WP_LUNG_FIBROSIS	WP_LUNG_FIBROSIS	61	-0.552307296370642	-2.95576697664191	1e-10	3.73875e-09	2.37763157894737e-09	2126	tags=52%, list=11%, signal=47%	FGF1/GREM1/HGF/CCL11/MMP9/SMAD7/IL13/ELN/CYSLTR2/TGFB1/CSF2/IL12B/EDN1/PDGFA/CSF3/PTX3/FGF7/FGF2/CXCL2/CCR2/CEBPB/CMA1/IGF1/SERPINA1/IL6/CCL3/MMP2/CCL2/CCL5/CCL4/MT2A/TIMP1
KEGG_ANTIGEN_PROCESSING_AND_PRESENTATION	KEGG_ANTIGEN_PROCESSING_AND_PRESENTATION	KEGG_ANTIGEN_PROCESSING_AND_PRESENTATION	80	-0.497358913456178	-2.93614674450015	1e-10	3.73875e-09	2.37763157894737e-09	3321	tags=57%, list=17%, signal=48%	KLRC3/PSME1/HLA-C/IFNA10/LGMN/HSPA1A/IFNA1/TAP2/TAPBP/KIR2DL1/KIR3DL1/KIR2DL3/CTSL/HLA-G/KIR3DL2/PSME2/KIR2DL4/CTSS/CIITA/CD8B/KLRC2/KLRD1/B2M/KLRC1/HLA-DQA2/CTSB/IFI30/HLA-DOB/HLA-DQB1/CD8A/HLA-DOA/LTA/HLA-B/HLA-E/HLA-A/HLA-DQA1/HLA-DRB5/HLA-DRA/HLA-DRB1/HLA-DPA1/HLA-DMB/HLA-DMA/HLA-F/CD74/CD4/HLA-DPB1
REACTOME_ECM_PROTEOGLYCANS	REACTOME_ECM_PROTEOGLYCANS	REACTOME_ECM_PROTEOGLYCANS	76	-0.497508402046118	-2.7846968580924	1e-10	3.73875e-09	2.37763157894737e-09	3597	tags=53%, list=19%, signal=43%	ITGA8/COL4A4/SERPINE1/TNXB/COL4A2/MATN3/COL4A6/ITGA9/VCAN/LAMA1/LAMA2/COMP/FN1/VTN/MATN4/LAMB2/COL5A3/COL5A2/TGFB1/ASPN/COL5A1/COL1A1/LAMA4/COL3A1/ITGB3/BGN/COL1A2/SPARC/TGFB2/NCAM1/TNC/COL6A3/ITGAX/LUM/LAMA3/COL6A1/DCN/FMOD/TGFB3/COL6A2
WP_PEPTIDE_GPCRS	WP_PEPTIDE_GPCRS	WP_PEPTIDE_GPCRS	74	-0.487058270214886	-2.69641936545066	1e-10	3.73875e-09	2.37763157894737e-09	3354	tags=49%, list=18%, signal=40%	SSTR5/NPY2R/HCRTR2/CCR10/GALR1/MC2R/ATP8A1/FSHR/CCR1/LHCGR/CXCR5/NTSR1/TSHR/CCR6/CX3CR1/TACR1/FPR2/AVPR2/CXCR1/BDKRB2/CCR4/AGTR1/SSTR3/FPR3/CXCR6/CCR2/ACKR1/CXCR4/EDNRA/FPR1/CCR5/SSTR2/BDKRB1/CXCR3/C5AR1/C3AR1
REACTOME_ACTIVATION_OF_GENE_EXPRESSION_BY_SREBF_SREBP	REACTOME_ACTIVATION_OF_GENE_EXPRESSION_BY_SREBF_SREBP	REACTOME_ACTIVATION_OF_GENE_EXPRESSION_BY_SREBF_SREBP	42	0.747656176609615	2.38841667800769	1e-10	3.73875e-09	2.37763157894737e-09	2508	tags=74%, list=13%, signal=64%	FASN/SCD/HMGCR/DHCR7/ACACA/SREBF1/SQLE/SREBF2/FDFT1/MVK/HMGCS1/NCOA6/ELOVL6/CYP51A1/SC5D/FDPS/SP1/NFYA/NCOA2/CARM1/TM7SF2/MED1/TBL1XR1/NCOA1/GPAM/LSS/RXRA/TGS1/IDI1/NFYC/CREBBP
WP_CHOLESTEROL_METABOLISM_WITH_BLOCH_AND_KANDUTSCHRUSSELL_PATHWAYS	WP_CHOLESTEROL_METABOLISM_WITH_BLOCH_AND_KANDUTSCHRUSSELL_PATHWAYS	WP_CHOLESTEROL_METABOLISM_WITH_BLOCH_AND_KANDUTSCHRUSSELL_PATHWAYS	47	0.709675839323343	2.31259284992215	1e-10	3.73875e-09	2.37763157894737e-09	1383	tags=51%, list=7%, signal=47%	FASN/SCD/HMGCR/DHCR7/SREBF1/SQLE/SREBF2/FDFT1/MVK/HMGCS1/CYP51A1/ACAT2/SC5D/ACSL1/HSD17B7/FDPS/TM7SF2/MSMO1/ACSL3/LSS/MYLIP/FADS2/DHCR24/FADS1
REACTOME_REGULATION_OF_CHOLESTEROL_BIOSYNTHESIS_BY_SREBP_SREBF	REACTOME_REGULATION_OF_CHOLESTEROL_BIOSYNTHESIS_BY_SREBP_SREBF	REACTOME_REGULATION_OF_CHOLESTEROL_BIOSYNTHESIS_BY_SREBP_SREBF	55	0.69046354414395	2.29365611996679	1e-10	3.73875e-09	2.37763157894737e-09	3292	tags=71%, list=17%, signal=59%	FASN/SCD/HMGCR/DHCR7/ACACA/SREBF1/SQLE/SREBF2/FDFT1/MVK/SCAP/HMGCS1/NCOA6/SEC24C/ELOVL6/CYP51A1/SC5D/FDPS/SP1/KPNB1/NFYA/NCOA2/CARM1/TM7SF2/MED1/TBL1XR1/NCOA1/GPAM/LSS/INSIG1/SEC24B/RXRA/TGS1/IDI1/NFYC/CREBBP/SEC24A/MVD/MBTPS1
REACTOME_SUMOYLATION_OF_RNA_BINDING_PROTEINS	REACTOME_SUMOYLATION_OF_RNA_BINDING_PROTEINS	REACTOME_SUMOYLATION_OF_RNA_BINDING_PROTEINS	45	0.70394441294552	2.27169339024965	1e-10	3.73875e-09	2.37763157894737e-09	4437	tags=84%, list=23%, signal=65%	CBX8/POM121/NDC1/POM121C/NUP50/NUP107/TPR/NUP205/NUP88/CBX2/RNF2/CBX4/NUP153/NUP37/NUP85/RAE1/NUP133/NOP58/NUP210/HNRNPK/NUP155/NUP43/NUP35/NUP160/NUP62/SEC13/PCGF2/AAAS/HNRNPC/SUMO2/NUP54/PHC3/RANBP2/NUP93/BMI1/SEH1L/PHC1/NUP188
WP_DNA_IRDAMAGE_AND_CELLULAR_RESPONSE_VIA_ATR	WP_DNA_IRDAMAGE_AND_CELLULAR_RESPONSE_VIA_ATR	WP_DNA_IRDAMAGE_AND_CELLULAR_RESPONSE_VIA_ATR	77	0.643534813323925	2.21698880766417	1e-10	3.73875e-09	2.37763157894737e-09	5143	tags=81%, list=27%, signal=59%	FANCD2/SMARCC2/UPF1/BRCA2/FANCI/TOPBP1/DCLRE1A/BRCA1/NBN/MSH2/MCM2/SP1/TP53BP1/ATR/PRKDC/FANCA/RFWD3/CDK1/PALB2/CHEK2/CLK2/RAD50/RAD51/PARP1/RMI1/EXO1/PPM1D/FOXM1/CDC25C/PLK1/RECQL5/TRIM28/RPA1/HERC2/CDC45/RECQL4/MDM2/TDP1/CDK2/BRIP1/SMC1A/HUS1/MLH1/CHEK1/XRCC5/RAD52/TOP3A/CLSPN/BRCC3/WRN/MDC1/BARD1/RAD9A/RAD1/RAD17/ATRIP/USP1/TP53/PCNA/RECQL/E2F1/EEF1E1
REACTOME_SUMOYLATION_OF_DNA_DAMAGE_RESPONSE_AND_REPAIR_PROTEINS	REACTOME_SUMOYLATION_OF_DNA_DAMAGE_RESPONSE_AND_REPAIR_PROTEINS	REACTOME_SUMOYLATION_OF_DNA_DAMAGE_RESPONSE_AND_REPAIR_PROTEINS	74	0.633239596682837	2.170996236932	1e-10	3.73875e-09	2.37763157894737e-09	4437	tags=72%, list=23%, signal=55%	TDG/CBX8/POM121/NDC1/BLM/POM121C/NUP50/RAD21/BRCA1/NUP107/TPR/NUP205/NUP88/CBX2/RNF2/CBX4/NUP153/STAG1/PARP1/SMC3/NUP37/NUP85/RAE1/NUP133/RNF168/NUP210/RPA1/NUP155/NUP43/NUP35/NUP160/PIAS4/XPC/HERC2/NUP62/SEC13/PCGF2/SMC1A/AAAS/SUMO2/NUP54/PHC3/RANBP2/RAD52/STAG2/WRN/NUP93/MDC1/SMC6/BMI1/SEH1L/PHC1/NUP188
REACTOME_TRANSPORT_OF_MATURE_TRANSCRIPT_TO_CYTOPLASM	REACTOME_TRANSPORT_OF_MATURE_TRANSCRIPT_TO_CYTOPLASM	REACTOME_TRANSPORT_OF_MATURE_TRANSCRIPT_TO_CYTOPLASM	82	0.623384975179731	2.16491137045412	1e-10	3.73875e-09	2.37763157894737e-09	6333	tags=85%, list=33%, signal=57%	SRRM1/POM121/NDC1/U2AF2/SRSF1/POM121C/NUP50/SRSF9/NUP107/THOC2/TPR/NUP205/NUP88/SRSF11/FIP1L1/CPSF3/NUP153/NUP37/CHTOP/NUP85/RAE1/ZC3H11A/SLBP/DHX38/CASC3/NUP133/NCBP2/NUP210/FYTTD1/SRSF2/WDR33/NUP155/NUP43/SRSF4/NUP35/NUP160/DDX39B/EIF4A3/NUP62/SEC13/CDC40/EIF4E/POLDIP3/SRSF7/CPSF1/AAAS/RNPS1/SRSF6/NUP54/RANBP2/NUP93/SEH1L/NUP188/THOC5/CPSF4/CPSF2/NCBP1/NXF1/NUP98/U2AF1/UPF3B/RBM8A/SRSF3/DDX39A/…
REACTOME_MITOTIC_PROPHASE	REACTOME_MITOTIC_PROPHASE	REACTOME_MITOTIC_PROPHASE	79	0.617835101380771	2.13826165770979	1e-10	3.73875e-09	2.37763157894737e-09	4832	tags=71%, list=25%, signal=53%	POM121/NDC1/POM121C/NUP50/NCAPD3/PHF8/USO1/SMC4/NUP107/TMPO/LMNB1/TPR/NUP205/NUP88/CDK1/GOLGA2/LEMD3/NUP153/RAB1A/GORASP1/GORASP2/NUP37/NUP85/RAE1/LPIN3/MASTL/NCAPG2/CCNB2/PPP2R1B/NUP133/PLK1/NUP210/SMC2/NUP155/NUP43/NUP35/NUP160/RAB2A/MAPK1/NUP62/CCNB1/SEC13/NUMA1/AAAS/LEMD2/ENSA/NUP54/RANBP2/RAB1B/ARPP19/NUP93/SEH1L/VRK1/NUP188/PPP2R2D/PPP2R1A
REACTOME_MITOTIC_PROMETAPHASE	REACTOME_MITOTIC_PROMETAPHASE	REACTOME_MITOTIC_PROMETAPHASE	194	0.579770808411071	2.11650998943844	1e-10	3.73875e-09	2.37763157894737e-09	5133	tags=65%, list=27%, signal=48%	RCC2/INCENP/TUBGCP4/BUB1B/AHCTF1/RAD21/NCAPH/CSNK2A1/PLK4/BUB1/AKAP9/CENPF/CENPE/CEP152/SMC4/NUP107/NEK2/CEP250/ZWINT/XPO1/CEP63/ZWILCH/CLASP2/CDCA8/CDK1/MAD2L1/ERCC6L/TAOK1/DYNC1LI2/CENPO/NCAPD2/CEP76/KNTC1/HAUS3/CSNK1D/PCNT/PDS5A/STAG1/NUF2/CENPJ/SMC3/NCAPG/NUP37/NUP85/CEP135/CENPK/SPDL1/CEP192/KIF2C/CCNB2/PPP2R1B/CENPL/NUP133/MZT1/SKA1/PLK1/CENPI/DYNLL2/CKAP5/SMC2/PPP2R5D/NUP43/NUP160/TUBA1B/R…
REACTOME_CHROMATIN_MODIFYING_ENZYMES	REACTOME_CHROMATIN_MODIFYING_ENZYMES	REACTOME_CHROMATIN_MODIFYING_ENZYMES	197	0.5729711128942	2.09233579413103	1e-10	3.73875e-09	2.37763157894737e-09	4582	tags=59%, list=24%, signal=46%	SMARCD2/ATXN7L3/TADA1/KDM1A/SMARCC1/RBBP4/KDM5B/SMARCC2/KMT2B/BRD1/ARID1A/SMARCA4/EP300/TRRAP/KMT2D/SUDS3/SETDB1/SUZ12/SETD2/DNMT3A/EP400/HCFC1/KANSL1/ACTL6A/ARID2/SAP130/KDM4A/PHF8/SETD1A/BRWD1/MSL1/PBRM1/SUPT20H/MTA2/BRPF1/JADE3/KDM4B/NCOA2/DOT1L/KDM3B/CARM1/KDM2B/SMARCB1/ZZZ3/HDAC1/TBL1XR1/NCOA1/HDAC2/MTA3/KAT6B/KANSL2/KDM5C/TAF5L/REST/YEATS4/YEATS2/ASH1L/USP22/MSL2/SETD1B/KDM3A/EHMT1/GATAD2B/…
REACTOME_CELL_CYCLE_CHECKPOINTS	REACTOME_CELL_CYCLE_CHECKPOINTS	REACTOME_CELL_CYCLE_CHECKPOINTS	247	0.566937639929921	2.08407165034941	1e-10	3.73875e-09	2.37763157894737e-09	5463	tags=67%, list=29%, signal=49%	RCC2/UBE2E1/INCENP/BLM/BUB1B/AHCTF1/DNA2/PSMD3/ANAPC1/TOPBP1/GTSE1/BRCA1/BUB1/NBN/CENPF/CENPE/ORC6/CDC6/PSME3/NUP107/MCM2/RFC3/CCNE2/TP53BP1/ZWINT/XPO1/RFC5/ATR/ZWILCH/CLASP2/CDCA8/CDC25A/CDK1/MCM4/CCNE1/MAD2L1/ERCC6L/TAOK1/CHEK2/DYNC1LI2/CENPO/PSMD12/KNTC1/MCM10/RAD50/NUF2/NUP37/CDC23/ORC2/NUP85/YWHAZ/PSME4/RMI1/CENPK/SPDL1/EXO1/PSMD11/DBF4/KIF2C/CDC25C/CCNB2/PPP2R1B/PSMD6/CENPL/NUP133/CCNA2/RNF…
REACTOME_TRNA_PROCESSING	REACTOME_TRNA_PROCESSING	REACTOME_TRNA_PROCESSING	101	0.586880012334645	2.07342080215458	1e-10	3.73875e-09	2.37763157894737e-09	6177	tags=74%, list=32%, signal=51%	TRIT1/TRMT10A/POM121/NDC1/POM121C/NUP50/XPOT/NUP107/TRMT61B/GTPBP3/PUS7/TSEN2/TPR/NUP205/NUP88/DDX1/NUP153/TRMT13/TRMU/NUP37/NUP85/RAE1/TYW1/NUP133/WDR4/TSEN54/NUP210/POP1/TRMT6/C2orf49/TRMT10C/NUP155/NUP43/DUS2/NUP35/NUP160/NUP62/CSTF2/ADAT1/TRMT44/SEC13/TRNT1/NSUN2/CPSF1/AAAS/NUP54/RANBP2/TYW5/NUP93/SEH1L/NUP188/POP7/RTCB/RPP14/TSEN34/ADAT3/CPSF4/FAM98B/THADA/CDKAL1/ELAC2/NUP98/TP53RK/NSUN6/TPR…
REACTOME_RESOLUTION_OF_SISTER_CHROMATID_COHESION	REACTOME_RESOLUTION_OF_SISTER_CHROMATID_COHESION	REACTOME_RESOLUTION_OF_SISTER_CHROMATID_COHESION	118	0.578827364569095	2.06103529999044	1e-10	3.73875e-09	2.37763157894737e-09	5786	tags=71%, list=30%, signal=50%	RCC2/INCENP/BUB1B/AHCTF1/RAD21/BUB1/CENPF/CENPE/NUP107/ZWINT/XPO1/ZWILCH/CLASP2/CDCA8/CDK1/MAD2L1/ERCC6L/TAOK1/DYNC1LI2/CENPO/KNTC1/PDS5A/STAG1/NUF2/SMC3/NUP37/NUP85/CENPK/SPDL1/KIF2C/CCNB2/PPP2R1B/CENPL/NUP133/SKA1/PLK1/CENPI/DYNLL2/CKAP5/PPP2R5D/NUP43/NUP160/TUBA1B/RANGAP1/CCNB1/SEC13/TUBB1/PPP1CC/CENPU/SMC1A/KIF18A/TUBA1C/CENPC/BUB3/DYNC1H1/CENPM/TUBA3D/CENPH/RANBP2/BIRC5/DSN1/STAG2/CENPP/SPC2…
REACTOME_MITOTIC_SPINDLE_CHECKPOINT	REACTOME_MITOTIC_SPINDLE_CHECKPOINT	REACTOME_MITOTIC_SPINDLE_CHECKPOINT	107	0.580669503655118	2.0571259483693	1e-10	3.73875e-09	2.37763157894737e-09	5786	tags=72%, list=30%, signal=50%	RCC2/UBE2E1/INCENP/BUB1B/AHCTF1/ANAPC1/BUB1/CENPF/CENPE/NUP107/ZWINT/XPO1/ZWILCH/CLASP2/CDCA8/MAD2L1/ERCC6L/TAOK1/DYNC1LI2/CENPO/KNTC1/NUF2/NUP37/CDC23/NUP85/CENPK/SPDL1/KIF2C/PPP2R1B/CENPL/NUP133/SKA1/PLK1/CENPI/DYNLL2/CKAP5/PPP2R5D/NUP43/NUP160/RANGAP1/ANAPC5/SEC13/PPP1CC/CENPU/KIF18A/CENPC/BUB3/DYNC1H1/CENPM/CDC27/UBE2C/CENPH/RANBP2/BIRC5/DSN1/CENPP/SPC25/ANAPC7/CLIP1/SEH1L/CENPQ/CENPN/CDC20/Z…
WP_MRNA_PROCESSING	WP_MRNA_PROCESSING	WP_MRNA_PROCESSING	124	0.573764064445372	2.04878940476517	1e-10	3.73875e-09	2.37763157894737e-09	5831	tags=74%, list=30%, signal=52%	SRRM1/HNRNPL/POLR2A/SRSF10/U2AF2/SRSF1/PTBP1/DHX15/HNRNPR/METTL3/SRSF9/DHX9/SNRPD3/SNRPA1/HNRNPA2B1/SF3B1/PRPF40A/SFPQ/CPSF3/DDX1/EFTUD2/CLK2/SRPK1/DHX8/SF3B3/PRPF4B/CSTF1/PRPF8/SF3A1/SREK1/DHX38/NCBP2/HNRNPK/SRSF2/SRPK2/RBM39/NONO/HNRNPU/NUDT21/SRSF4/PAPOLA/TRA2B/SFSWAP/CSTF2/SUGP2/CDC40/RBMX/RNMT/PRMT1/PABPN1/SMC1A/CLK3/DICER1/SRSF7/CPSF1/SNRNP40/SF3B2/SUPT5H/DDX20/HNRNPC/RNPS1/SF3B4/PRPF3/PHF5…
REACTOME_EPIGENETIC_REGULATION_OF_GENE_EXPRESSION	REACTOME_EPIGENETIC_REGULATION_OF_GENE_EXPRESSION	REACTOME_EPIGENETIC_REGULATION_OF_GENE_EXPRESSION	188	0.560703802526537	2.04454071463296	1e-10	3.73875e-09	2.37763157894737e-09	5492	tags=65%, list=29%, signal=47%	TET3/SMARCD2/TDG/PAXIP1/SMARCC1/RBBP4/GSK3B/SMARCC2/KMT2B/ARID1A/BAZ2A/SMARCA4/EP300/NCOA6/KMT2D/SUDS3/ZNF28/SETDB1/SS18L1/SUZ12/DNMT3A/HCFC1/KANSL1/ACTL6A/DNMT3B/SAP130/SETD1A/POLR1B/ZNF765/TAF1B/POLR1A/ZNF680/MEN1/MTA2/MYBBP1A/MORC2/SF3B1/SMARCB1/ZNF273/ZZZ3/MTF2/HDAC1/ZNF669/HDAC2/CBX3/WDR82/BAZ1B/MTA3/UHRF1/KANSL2/TET2/BOD1L1/YEATS2/SETD1B/EHMT1/PAGR1/GATAD2B/PHF20L1/ERCC6/ARID4B/AKAP8L/ZNF70…
REACTOME_PROCESSING_OF_CAPPED_INTRON_CONTAINING_PRE_MRNA	REACTOME_PROCESSING_OF_CAPPED_INTRON_CONTAINING_PRE_MRNA	REACTOME_PROCESSING_OF_CAPPED_INTRON_CONTAINING_PRE_MRNA	277	0.552112121244674	2.03987812826031	1e-10	3.73875e-09	2.37763157894737e-09	6421	tags=70%, list=34%, signal=47%	SRRM1/CHERP/CPSF6/HNRNPL/POLR2A/POM121/SRSF10/NDC1/U2SURP/U2AF2/SRSF1/CCAR1/PPIL2/PTBP1/DHX15/POM121C/SNRNP200/POLR2B/NUP50/HNRNPR/METTL3/SRSF9/DHX9/SNRPD3/SNRPA1/SRRM2/NUP107/THOC2/SRRT/TPR/DDX23/USP39/HNRNPA2B1/TCERG1/NUP205/NUP88/SF3B1/AQR/SRSF11/ACIN1/PRPF40A/LUC7L3/PCBP1/PPP1R8/FIP1L1/CPSF3/NUP153/EFTUD2/DHX8/SF3B3/GPATCH1/PRPF4B/CSTF1/NUP37/CHTOP/CPSF7/HNRNPF/PPIG/NUP85/RAE1/ZC3H11A/WBP11/P…
REACTOME_CELL_CYCLE_MITOTIC	REACTOME_CELL_CYCLE_MITOTIC	REACTOME_CELL_CYCLE_MITOTIC	487	0.543944797040049	2.03885492988387	1e-10	3.73875e-09	2.37763157894737e-09	5974	tags=65%, list=31%, signal=46%	RCC2/ESPL1/RBBP4/GSK3B/UBE2E1/POM121/INCENP/NDC1/TUBGCP4/BUB1B/EP300/TOP2A/RCC1/AHCTF1/DNA2/PSMD3/LIN9/ANAPC1/POM121C/LIG1/NUP50/BORA/LIN54/RAD21/NCAPH/CSNK2A1/PLK4/GTSE1/NCAPD3/BUB1/SPAST/AKAP9/CENPF/PHF8/CENPE/USO1/CEP152/SMC4/ORC6/CDC6/PSME3/SKP2/NUP107/NEK2/MCM2/RFC3/TMPO/CCNE2/CEP250/MAU2/LMNB1/ZWINT/GINS4/KPNB1/XPO1/KIF20A/CEP63/RFC5/TPR/ZWILCH/HMMR/PPME1/POLE/NUP205/NUP88/CLASP2/CDCA8/CDC2…
REACTOME_SUMOYLATION	REACTOME_SUMOYLATION	REACTOME_SUMOYLATION	171	0.561978711504531	2.03714525570026	1e-10	3.73875e-09	2.37763157894737e-09	5365	tags=64%, list=28%, signal=47%	TDG/TOP2B/CBX8/POM121/INCENP/NDC1/BLM/EP300/TOP2A/POM121C/NUP50/VHL/SUZ12/RAD21/DNMT3A/BRCA1/DNMT3B/NUP107/TP53BP1/NCOA2/TPR/MBD1/NUP205/NUP88/UBA2/CDCA8/CBX2/NRIP1/RNF2/CBX4/HDAC1/TOP1/NUP153/NCOA1/HDAC2/THRB/STAG1/AURKA/PARP1/SMC3/NUP37/NUP85/RAE1/RXRA/NUP133/RNF168/NOP58/NUP210/HNRNPK/TRIM28/SENP5/RPA1/NUP155/SENP1/PIAS3/NUP43/NUP35/NUP160/PIAS4/XPC/HERC2/CREBBP/NUP62/CASP8AP2/RANGAP1/MTA1/PPA…
REACTOME_HOMOLOGY_DIRECTED_REPAIR	REACTOME_HOMOLOGY_DIRECTED_REPAIR	REACTOME_HOMOLOGY_DIRECTED_REPAIR	100	0.575579933976551	2.03126749373542	1e-10	3.73875e-09	2.37763157894737e-09	6465	tags=75%, list=34%, signal=50%	POLQ/BLM/DNA2/LIG3/BRCA2/XRCC2/TOPBP1/TIMELESS/BRCA1/NBN/GEN1/PPP4R2/RFC3/SLX4/TP53BP1/EME1/RFC5/ATR/POLE/PALB2/RAD50/FIGNL1/RAD51/PARP1/RTEL1/RMI1/EXO1/RAD51AP1/RNF4/CCNA2/RNF168/UBE2N/POLD1/RPA1/PIAS4/HERC2/SPIDR/CDK2/BRIP1/RHNO1/HUS1/KAT5/RAD51C/SUMO2/CHEK1/RAD52/TIPIN/TOP3A/XRCC1/CLSPN/RFC1/BRCC3/WRN/MDC1/BARD1/RAD9A/RAD1/ERCC4/RAD17/ATRIP/EME2/UBB/PCNA/UBE2V2/POLD3/RFC2/RPA2/PARP2/RFC4/POLE2…
REACTOME_G2_M_CHECKPOINTS	REACTOME_G2_M_CHECKPOINTS	REACTOME_G2_M_CHECKPOINTS	128	0.566844106909485	2.02832676066334	1e-10	3.73875e-09	2.37763157894737e-09	5046	tags=64%, list=26%, signal=47%	BLM/DNA2/PSMD3/TOPBP1/GTSE1/BRCA1/NBN/ORC6/CDC6/PSME3/MCM2/RFC3/TP53BP1/RFC5/ATR/CDC25A/CDK1/MCM4/CHEK2/PSMD12/MCM10/RAD50/ORC2/YWHAZ/PSME4/RMI1/EXO1/PSMD11/DBF4/CDC25C/CCNB2/PSMD6/RNF168/ORC4/UBE2N/ORC1/RPA1/PIAS4/HERC2/PSMD7/CDC45/PSMD14/CDC7/CCNB1/MCM8/CDK2/BRIP1/RHNO1/ORC5/MCM5/MCM7/YWHAG/HUS1/PSMA2/YWHAE/KAT5/YWHAB/PSMD8/CHEK1/MCM3/YWHAQ/TOP3A/CLSPN/BRCC3/WRN/MDC1/BARD1/RAD9A/RAD1/PSMC4/PSMA…
REACTOME_M_PHASE	REACTOME_M_PHASE	REACTOME_M_PHASE	343	0.543246403075377	2.01912007115914	1e-10	3.73875e-09	2.37763157894737e-09	5133	tags=60%, list=27%, signal=45%	RCC2/ESPL1/UBE2E1/POM121/INCENP/NDC1/TUBGCP4/BUB1B/RCC1/AHCTF1/PSMD3/ANAPC1/POM121C/NUP50/RAD21/NCAPH/CSNK2A1/PLK4/NCAPD3/BUB1/SPAST/AKAP9/CENPF/PHF8/CENPE/USO1/CEP152/SMC4/PSME3/NUP107/NEK2/TMPO/CEP250/MAU2/LMNB1/ZWINT/KPNB1/XPO1/KIF20A/CEP63/TPR/ZWILCH/NUP205/NUP88/CLASP2/CDCA8/CDK1/GOLGA2/MAD2L1/ERCC6L/TAOK1/DYNC1LI2/CENPO/LEMD3/NUP153/NCAPD2/CEP76/PSMD12/KNTC1/HAUS3/CSNK1D/PCNT/PDS5A/STAG1/RA…
KEGG_CELL_CYCLE	KEGG_CELL_CYCLE	KEGG_CELL_CYCLE	124	0.557985750548673	1.99244840270561	1e-10	3.73875e-09	2.37763157894737e-09	5194	tags=64%, list=27%, signal=47%	ESPL1/GSK3B/BUB1B/EP300/ANAPC1/RAD21/BUB1/ORC6/CDC6/SKP2/MCM2/CCNE2/TTK/ATR/PRKDC/CDC25A/CDK1/MCM4/HDAC1/CCNE1/MAD2L1/CHEK2/HDAC2/STAG1/SMC3/CDC23/ORC2/YWHAZ/TFDP1/E2F3/DBF4/CDC25C/CCNB2/E2F5/CCNA2/PLK1/ORC4/E2F2/ORC1/RBL1/CREBBP/CDC45/ANAPC5/CDC7/CCNB1/MDM2/RBL2/CDK2/SMC1A/BUB3/CUL1/SMAD2/CCNB3/ORC5/MCM5/CDC14A/MCM7/CDC27/YWHAG/YWHAE/CDK4/YWHAB/CHEK1/SMC1B/MCM3/YWHAQ/STAG2/ANAPC7/CDC20/PKMYT1/MC…
REACTOME_DNA_REPAIR	REACTOME_DNA_REPAIR	REACTOME_DNA_REPAIR	273	0.53850850589122	1.98957182851492	1e-10	3.73875e-09	2.37763157894737e-09	6591	tags=69%, list=34%, signal=46%	TDG/PAXIP1/POLR2A/POLQ/FANCD2/BLM/DNA2/LIG3/BRCA2/LIG1/POLR2B/XRCC2/FANCI/TOPBP1/DCLRE1A/DDB1/TIMELESS/BRCA1/USP7/ACTL6A/NBN/MSH2/GEN1/KDM4A/NPLOC4/RNF111/ERCC5/PPP4R2/PMS2/RFC3/SLX4/MUTYH/TP53BP1/EME1/PPP5C/SPRTN/RFC5/KDM4B/ATR/PRKDC/POLE/KPNA2/FANCA/AQR/PALB2/CHEK2/EYA3/TCEA1/PARG/RAD50/FIGNL1/BAZ1B/RAD51/PARP1/RAD18/UVSSA/UNG/RTEL1/RMI1/POLR2D/EXO1/RAD51AP1/RNF4/USP10/CCNA2/TRIM25/RNF168/INO80…
WP_DNA_REPAIR_PATHWAYS_FULL_NETWORK	WP_DNA_REPAIR_PATHWAYS_FULL_NETWORK	WP_DNA_REPAIR_PATHWAYS_FULL_NETWORK	114	0.55780914324027	1.98364975205588	1e-10	3.73875e-09	2.37763157894737e-09	6572	tags=72%, list=34%, signal=48%	TDG/FANCD2/LIG3/BRCA2/LIG1/FANCI/DDB1/BRCA1/NBN/MSH2/ERCC5/PMS2/RFC3/MUTYH/RFC5/ATR/PRKDC/POLE/FANCA/PALB2/RAD50/RAD51/PARP1/UNG/EXO1/ERCC6/POLD1/FANCM/ERCC3/FANCL/FAN1/REV1/RPA1/GTF2H3/CUL4A/XPC/BRIP1/XRCC6/RAD23A/HMGB1/RAD23B/APEX1/POLI/RAD51C/FANCB/MLH1/CHEK1/XRCC5/RAD52/SMUG1/MSH6/XRCC1/WDR48/RFC1/MBD4/WRN/ERCC2/NHEJ1/ERCC4/FANCE/USP1/PCNA/GTF2H2C/RAD54B/TERF2/FANCF/MSH3/POLD3/POLM/ERCC8/RFC2…
REACTOME_DNA_DOUBLE_STRAND_BREAK_REPAIR	REACTOME_DNA_DOUBLE_STRAND_BREAK_REPAIR	REACTOME_DNA_DOUBLE_STRAND_BREAK_REPAIR	130	0.551386470510951	1.97292765657832	1e-10	3.73875e-09	2.37763157894737e-09	6465	tags=72%, list=34%, signal=48%	PAXIP1/POLQ/BLM/DNA2/LIG3/BRCA2/XRCC2/TOPBP1/TIMELESS/BRCA1/NBN/GEN1/KDM4A/PPP4R2/RFC3/SLX4/TP53BP1/EME1/PPP5C/RFC5/KDM4B/ATR/PRKDC/POLE/KPNA2/PALB2/CHEK2/EYA3/RAD50/FIGNL1/BAZ1B/RAD51/PARP1/RTEL1/RMI1/EXO1/RAD51AP1/RNF4/CCNA2/RNF168/UBE2N/POLD1/RPA1/RIF1/PIAS4/HERC2/SPIDR/MAPK8/TDP1/CDK2/BRIP1/XRCC6/RHNO1/HUS1/KAT5/RAD51C/SUMO2/CHEK1/XRCC5/RAD52/TIPIN/TOP3A/XRCC1/CLSPN/RFC1/BRCC3/WRN/MDC1/BARD1/…
WP_CELL_CYCLE	WP_CELL_CYCLE	WP_CELL_CYCLE	120	0.552818493749156	1.97175906335687	1e-10	3.73875e-09	2.37763157894737e-09	5194	tags=63%, list=27%, signal=46%	ESPL1/GSK3B/EP300/ANAPC1/RAD21/BUB1/ORC6/CDC6/SKP2/MCM2/CCNE2/TTK/ATR/PRKDC/CDC25A/CDK1/MCM4/HDAC1/CCNE1/CHEK2/HDAC2/STAG1/SMC3/CDC23/ORC2/YWHAZ/TFDP1/E2F3/DBF4/CDC25C/CCNB2/E2F5/CCNA2/PLK1/ORC4/E2F2/ORC1/RBL1/CDC45/ANAPC5/CDC7/CCNB1/MDM2/RBL2/CDK2/SMC1A/BUB3/CUL1/SMAD2/CCNB3/ORC5/MCM5/CDC14A/MCM7/CDC27/YWHAG/YWHAE/CDK4/YWHAB/CHEK1/SMC1B/MCM3/YWHAQ/STAG2/ANAPC7/CDC20/PKMYT1/MCM6/ZBTB17/E2F4/TP53/…
KEGG_SPLICEOSOME	KEGG_SPLICEOSOME	KEGG_SPLICEOSOME	125	0.550351288528319	1.9666324659021	1e-10	3.73875e-09	2.37763157894737e-09	7447	tags=78%, list=39%, signal=48%	CHERP/SRSF10/U2SURP/U2AF2/SRSF1/DHX15/SNRNP200/PRPF40B/SRSF9/SNRPD3/SNRPA1/THOC2/DDX23/USP39/TCERG1/SF3B1/AQR/ACIN1/PRPF40A/PCBP1/EFTUD2/DHX8/SF3B3/WBP11/PRPF8/SF3A1/DDX42/DDX46/DHX38/PRPF38B/NCBP2/HNRNPK/SRSF2/RBM25/HNRNPU/SRSF4/DDX39B/TRA2B/EIF4A3/PRPF19/CDC40/RBMX/HNRNPA3/SRSF7/SNRNP40/SF3B2/HNRNPC/SF3B4/PRPF3/PHF5A/TRA2A/SRSF6/HNRNPM/SMNDC1/CRNKL1/PRPF38A/PUF60/PRPF18/CDC5L/DHX16/SNRPG/DDX5/S…
REACTOME_MRNA_SPLICING	REACTOME_MRNA_SPLICING	REACTOME_MRNA_SPLICING	208	0.533419965810294	1.95108534293373	1e-10	3.73875e-09	2.37763157894737e-09	7464	tags=74%, list=39%, signal=46%	SRRM1/CHERP/HNRNPL/POLR2A/SRSF10/U2SURP/U2AF2/SRSF1/CCAR1/PPIL2/PTBP1/DHX15/SNRNP200/POLR2B/HNRNPR/SRSF9/DHX9/SNRPD3/SNRPA1/SRRM2/SRRT/DDX23/USP39/HNRNPA2B1/TCERG1/SF3B1/AQR/SRSF11/ACIN1/PRPF40A/LUC7L3/PCBP1/PPP1R8/EFTUD2/DHX8/SF3B3/GPATCH1/PRPF4B/HNRNPF/PPIG/WBP11/PRPF8/SF3A1/DDX42/POLR2D/DDX46/TFIP11/DHX38/CASC3/GCFC2/NCBP2/HNRNPK/SRSF2/SDE2/RBM39/PNN/RBM25/HNRNPU/SNRNP48/SRSF4/DDX39B/TRA2B/EIF…
REACTOME_REGULATION_OF_TP53_ACTIVITY	REACTOME_REGULATION_OF_TP53_ACTIVITY	REACTOME_REGULATION_OF_TP53_ACTIVITY	157	0.533315725722785	1.92792063658301	1e-10	3.73875e-09	2.37763157894737e-09	5894	tags=63%, list=31%, signal=44%	TAF4/NOC2L/RBBP4/BLM/BRD1/EP300/DNA2/CSNK2A1/TOPBP1/BRCA1/USP7/NBN/TAF2/BANP/MAPKAPK5/RFC3/MTA2/BRPF1/RFFL/MTOR/RFC5/ATR/DYRK2/CDK1/HDAC1/PDPK1/CHEK2/HDAC2/RAD50/TAF15/AURKA/TAF1/PIP4K2C/AKT2/EHMT1/RMI1/EXO1/TAF6/GATAD2B/MAP2K6/PPP2R1B/CCNA2/BRPF3/KAT6A/SSRP1/RPA1/TAF5/MEAF6/GATAD2A/TPX2/TP53BP2/PRMT5/MDM2/CDK2/BRIP1/RHNO1/TTC5/HIPK1/BRD7/SMYD2/PRKAG1/HUS1/KAT5/CHEK1/TOP3A/RNF34/WRN/BARD1/RAD9A/R…
REACTOME_MITOTIC_METAPHASE_AND_ANAPHASE	REACTOME_MITOTIC_METAPHASE_AND_ANAPHASE	REACTOME_MITOTIC_METAPHASE_AND_ANAPHASE	226	0.525833044080093	1.92614793802232	1e-10	3.73875e-09	2.37763157894737e-09	5463	tags=60%, list=29%, signal=43%	RCC2/ESPL1/UBE2E1/POM121/INCENP/NDC1/BUB1B/RCC1/AHCTF1/PSMD3/ANAPC1/RAD21/BUB1/SPAST/CENPF/CENPE/PSME3/NUP107/TMPO/LMNB1/ZWINT/KPNB1/XPO1/ZWILCH/NUP205/CLASP2/CDCA8/CDK1/MAD2L1/ERCC6L/TAOK1/DYNC1LI2/CENPO/LEMD3/PSMD12/KNTC1/PDS5A/STAG1/NUF2/SMC3/NUP37/CDC23/NUP85/PSME4/CENPK/SPDL1/PSMD11/KIF2C/CCNB2/PPP2R1B/PSMD6/CENPL/NUP133/CHMP4C/SKA1/PLK1/CENPI/DYNLL2/CKAP5/PPP2R5D/NUP155/NUP43/NUP35/NUP160/P…
REACTOME_S_PHASE	REACTOME_S_PHASE	REACTOME_S_PHASE	161	0.52311827076179	1.89409141188452	1e-10	3.73875e-09	2.37763157894737e-09	6401	tags=66%, list=33%, signal=44%	RBBP4/GSK3B/UBE2E1/DNA2/PSMD3/LIN9/ANAPC1/LIG1/LIN54/RAD21/ORC6/CDC6/PSME3/SKP2/MCM2/RFC3/CCNE2/GINS4/RFC5/POLE/CDC25A/MCM4/ESCO1/CCNE1/PSMD12/PDS5A/ESCO2/STAG1/SMC3/CDC23/ORC2/TFDP1/GINS1/AKT2/PSME4/PSMD11/E2F5/PSMD6/CCNA2/ORC4/PRIM1/POLD1/ORC1/RPA1/PSMD7/CDC45/PSMD14/CKS1B/ANAPC5/MCM8/RBL2/CDK2/SMC1A/CUL1/ORC5/MCM5/MCM7/CDC27/PSMA2/CDK4/UBE2C/PSMD8/MCM3/STAG2/RFC1/ANAPC7/PSMC4/AKT1/PSMA6/PSMD2/…
REACTOME_SEPARATION_OF_SISTER_CHROMATIDS	REACTOME_SEPARATION_OF_SISTER_CHROMATIDS	REACTOME_SEPARATION_OF_SISTER_CHROMATIDS	182	0.519346433746378	1.88988406173442	1e-10	3.73875e-09	2.37763157894737e-09	5463	tags=59%, list=29%, signal=42%	RCC2/ESPL1/UBE2E1/INCENP/BUB1B/AHCTF1/PSMD3/ANAPC1/RAD21/BUB1/CENPF/CENPE/PSME3/NUP107/ZWINT/XPO1/ZWILCH/CLASP2/CDCA8/MAD2L1/ERCC6L/TAOK1/DYNC1LI2/CENPO/PSMD12/KNTC1/PDS5A/STAG1/NUF2/SMC3/NUP37/CDC23/NUP85/PSME4/CENPK/SPDL1/PSMD11/KIF2C/PPP2R1B/PSMD6/CENPL/NUP133/SKA1/PLK1/CENPI/DYNLL2/CKAP5/PPP2R5D/NUP43/NUP160/PSMD7/PSMD14/TUBA1B/RANGAP1/ANAPC5/SEC13/TUBB1/PPP1CC/CENPU/SMC1A/KIF18A/TUBA1C/CENPC…
REACTOME_TRANSCRIPTIONAL_REGULATION_BY_TP53	REACTOME_TRANSCRIPTIONAL_REGULATION_BY_TP53	REACTOME_TRANSCRIPTIONAL_REGULATION_BY_TP53	349	0.487152549730533	1.81217552530735	1e-10	3.73875e-09	2.37763157894737e-09	6671	tags=59%, list=35%, signal=39%	NELFCD/TAF4/NOC2L/CNOT3/RBBP4/NELFA/E2F8/POLR2A/FANCD2/BLM/BRD1/CDK12/EP300/DNA2/CASP2/POLR2B/FANCI/CSNK2A1/TOPBP1/BRCA1/USP7/NBN/MSH2/TAF2/BANP/PRDX1/PMS2/MAPKAPK5/RFC3/CCNE2/CNOT1/MTA2/BRPF1/CNOT11/RFFL/CNOT10/MTOR/RFC5/ATR/DYRK2/PRDX2/CCNK/CARM1/AGO1/RPTOR/CDK1/CDK13/CNOT6/HDAC1/PDPK1/APAF1/CCNE1/CHEK2/HDAC2/TCEA1/RAD50/TAF15/CASP6/AURKA/TNRC6B/CENPJ/TAF1/AGO2/CCNT1/YWHAZ/PIP4K2C/TFDP1/GLS2/AK…
REACTOME_ORGANELLE_BIOGENESIS_AND_MAINTENANCE	REACTOME_ORGANELLE_BIOGENESIS_AND_MAINTENANCE	REACTOME_ORGANELLE_BIOGENESIS_AND_MAINTENANCE	263	0.466080743310565	1.71930723320113	1e-10	3.73875e-09	2.37763157894737e-09	6379	tags=59%, list=33%, signal=40%	DNAJC11/USP46/CCT8/NCOA6/TFB2M/NPHP4/PLK4/HCFC1/AKAP9/CEP152/GABPA/RAB3IP/NEK2/CEP250/RAB11A/CEP63/NCOA2/EXOC7/TFAM/CARM1/APOOL/C2CD3/MED1/CDK1/CEP97/TBL1XR1/ALAS1/CEP76/ACSS2/CCT2/NCOA1/HAUS3/CSNK1D/PCNT/CENPJ/POLG2/KIF3A/NRF1/CEP135/CCT3/MKS1/RXRA/CEP192/KIF3C/IQCB1/TGS1/KIF24/CEP83/PLK1/EXOC1/IFT20/HSPA9/IMMT/GLUD2/ESRRA/DYNLL2/CKAP5/ATAT1/TCP1/CREBBP/RAB8A/GBF1/CCT5/TUBA1B/LZTFL1/TUBB1/MTX1/A…
REACTOME_PD_1_SIGNALING	REACTOME_PD_1_SIGNALING	REACTOME_PD_1_SIGNALING	21	-0.813701923617002	-3.29887610698902	1.12957378866272e-10	4.1710558048027e-09	2.65255339325995e-09	1579	tags=86%, list=8%, signal=79%	CD274/HLA-DQA2/LCK/CD3G/HLA-DQB1/PDCD1/HLA-DQB2/HLA-DQA1/HLA-DRB5/HLA-DRA/CD247/HLA-DRB1/PDCD1LG2/HLA-DPA1/CD3E/CD4/CD3D/HLA-DPB1
WP_PROSTAGLANDIN_SIGNALING	WP_PROSTAGLANDIN_SIGNALING	WP_PROSTAGLANDIN_SIGNALING	33	-0.711368542150404	-3.2044353122458	1.29517132030336e-10	4.72421636466748e-09	3.00433193297582e-09	2940	tags=70%, list=15%, signal=59%	IL17A/CXCL1/IFNA1/TNF/AREG/CXCL10/IRF7/CXCL9/MMP9/TGFB1/IFNG/PYCARD/PIK3CG/KLRD1/CCR2/IL6/CCL3/CCL2/PTGER2/CASP1/CD28/NLRP3/CSF1
REACTOME_COLLAGEN_DEGRADATION	REACTOME_COLLAGEN_DEGRADATION	REACTOME_COLLAGEN_DEGRADATION	63	-0.528870763926335	-2.85741987369478	2.15596677822007e-10	7.76927305259788e-09	4.94081416391081e-09	4268	tags=67%, list=22%, signal=52%	COL6A6/COL12A1/COL10A1/COL19A1/MMP14/COL11A1/COL25A1/COL4A4/MMP10/COL4A2/COL4A6/MMP20/MMP1/MMP12/CTSD/CTSL/COL13A1/COL15A1/COL18A1/COL14A1/COL17A1/COL8A1/MMP9/COL5A3/COL5A2/MMP3/COL5A1/COL1A1/MMP19/COL3A1/COL1A2/COL6A3/CTSB/MMP7/COL8A2/MMP2/ELANE/COL6A1/CTSK/COL23A1/COL16A1/COL6A2
REACTOME_ELASTIC_FIBRE_FORMATION	REACTOME_ELASTIC_FIBRE_FORMATION	REACTOME_ELASTIC_FIBRE_FORMATION	44	-0.610436304278045	-3.1033304842397	2.75321548153119e-10	9.80341369673785e-09	6.23441149765271e-09	2555	tags=57%, list=13%, signal=49%	BMP2/LOXL2/BMP10/FN1/VTN/LOX/LOXL3/LTBP2/ELN/FBLN2/TGFB1/FBN1/EFEMP2/ITGB3/TGFB2/LOXL1/LTBP4/EMILIN2/MFAP5/ITGA5/MFAP4/EFEMP1/EMILIN1/TGFB3/FBLN5
WP_RETINOBLASTOMA_GENE_IN_CANCER	WP_RETINOBLASTOMA_GENE_IN_CANCER	WP_RETINOBLASTOMA_GENE_IN_CANCER	86	0.586166913182587	2.0477910111864	3.27509987791544e-10	1.15244985115824e-08	7.32892319429498e-09	6121	tags=79%, list=32%, signal=54%	RBBP4/RAF1/TOP2A/HLTF/PLK4/SKP2/RFC3/CCNE2/TTK/RFC5/PRKDC/POLE/CDC25A/CDK1/MCM4/HDAC1/CCNE1/SMC3/DHFR/TFDP1/KIF4A/E2F3/CCNB2/CCNA2/ANLN/MAPK13/PRIM1/E2F2/ORC1/SMC2/RPA1/DCK/CDC45/CDC7/CCNB1/DNMT1/MDM2/CDK2/SMC1A/TYMS/RRM2/SIN3A/HMGB1/MCM7/CDK4/CHEK1/MCM3/MSH6/HMGB2/BARD1/RABIF/NPAT/MCM6/POLA1/TP53/PCNA/E2F1/STMN1/POLD3/CDKN1B/TFDP2/RRM1/RPA2/CDT1/SMARCA2/RFC4/ZNF655/POLE2
BIOCARTA_NKT_PATHWAY	BIOCARTA_NKT_PATHWAY	BIOCARTA_NKT_PATHWAY	26	-0.761673891992566	-3.43785518782286	3.57005525387083e-10	1.24163200747996e-08	7.89607080017696e-09	2420	tags=81%, list=13%, signal=71%	CCR1/IFNGR1/IL2/IL18R1/IL12RB2/TGFB1/CSF2/IL4R/IFNG/CCR4/TGFB2/CXCR4/CCL3/CCR5/CD40LG/CXCR3/CCL4/CD28/IL12RB1/TGFB3/CD4
KEGG_PRIMARY_IMMUNODEFICIENCY	KEGG_PRIMARY_IMMUNODEFICIENCY	KEGG_PRIMARY_IMMUNODEFICIENCY	35	-0.672572357919595	-3.13172968694821	4.03303114348844e-10	1.38652829312344e-08	8.81752846495294e-09	1703	tags=57%, list=9%, signal=52%	IGLL1/CIITA/CD79A/CD8B/CD40/LCK/TNFRSF13B/CD8A/AICDA/ICOS/PTPRC/CD40LG/IL7R/JAK3/ZAP70/BTK/CD3E/CD4/CD3D/IL2RG
BIOCARTA_TH1TH2_PATHWAY	BIOCARTA_TH1TH2_PATHWAY	BIOCARTA_TH1TH2_PATHWAY	21	-0.803789045125491	-3.258687732035	4.74373753545611e-10	1.6123317009715e-08	1.02535092423076e-08	2283	tags=81%, list=12%, signal=71%	IFNGR1/IL2/IL18R1/IL12RB2/IL12B/IL4R/IFNG/CD40/IL18/CD40LG/IL2RA/CD86/HLA-DRB5/HLA-DRA/CD28/HLA-DRB1/IL12RB1
WP_MIRNA_TARGETS_IN_ECM_AND_MEMBRANE_RECEPTORS	WP_MIRNA_TARGETS_IN_ECM_AND_MEMBRANE_RECEPTORS	WP_MIRNA_TARGETS_IN_ECM_AND_MEMBRANE_RECEPTORS	22	-0.793759770539497	-3.29123727046021	5.92142133598265e-10	1.98999676583417e-08	1.26552434702787e-08	2338	tags=77%, list=12%, signal=68%	TNXB/COL4A2/FN1/ITGA11/LAMB2/ITGA1/COL5A3/COL5A2/SDC2/COL5A1/LAMA4/COL3A1/COL1A2/THBS1/COL6A3/COL6A1/COL6A2
KEGG_ECM_RECEPTOR_INTERACTION	KEGG_ECM_RECEPTOR_INTERACTION	KEGG_ECM_RECEPTOR_INTERACTION	83	-0.446022326713543	-2.58421864557889	6.25999471479955e-10	2.08040491021838e-08	1.32301876604009e-08	3597	tags=52%, list=19%, signal=42%	ITGA8/COL4A4/TNXB/COL4A2/SDC3/LAMC3/COL4A6/ITGA9/ITGA10/CD47/THBS3/SV2B/ITGA3/LAMC2/LAMA1/LAMA2/COMP/VWF/FN1/VTN/ITGA11/LAMB2/ITGA1/COL5A3/COL5A2/ITGA4/SDC2/COL5A1/LAMB3/COL1A1/LAMA4/COL3A1/ITGB3/CD44/COL1A2/THBS1/TNC/RELN/COL6A3/ITGA5/LAMA3/COL6A1/COL6A2
WP_STEROL_REGULATORY_ELEMENTBINDING_PROTEINS_SREBP_SIGNALING	WP_STEROL_REGULATORY_ELEMENTBINDING_PROTEINS_SREBP_SIGNALING	WP_STEROL_REGULATORY_ELEMENTBINDING_PROTEINS_SREBP_SIGNALING	69	0.608079504944522	2.07328179563082	6.46201609912786e-10	2.12394397280126e-08	1.35070712447936e-08	6313	tags=75%, list=33%, signal=51%	FASN/SCD/HMGCR/ACACA/SREBF1/ACLY/SQLE/SREBF2/FDFT1/SCAP/HMGCS1/SEC24C/CYP51A1/DBI/FDPS/SP1/KPNB1/MTOR/NFYA/GPAM/LSS/SEC23B/INSIG1/SEC24B/ATF6/IDI1/PPARG/SEC13/GSK3A/SEC24A/MVD/PRKAG1/MBTPS1/YY1/RNF139/SEC31A/CDK8/AKT1/PPARGC1B/PIK3CA/SAR1B/SIRT1/MDH1/PRKACA/MBTPS2/AMFR/PRKAA1/MED15/CREB1/INSIG2/SCARB1/SEC24D
PID_IL23_PATHWAY	PID_IL23_PATHWAY	PID_IL23_PATHWAY	37	-0.658466176703117	-3.04334934999364	1.02464730765852e-09	3.33121749696373e-08	2.11846417041069e-08	2940	tags=65%, list=15%, signal=55%	IL17A/CXCL1/TNF/ITGA3/NFKBIA/IL23R/IL24/IL2/MPO/IL18R1/CXCL9/IL12B/STAT5A/IFNG/JAK2/IL6/IL18/SOCS3/CCL2/STAT4/IL12RB1/IL18RAP/CD3E/CD4
WP_INTERACTIONS_BETWEEN_IMMUNE_CELLS_AND_MICRORNAS_IN_TUMOR_MICROENVIRONMENT	WP_INTERACTIONS_BETWEEN_IMMUNE_CELLS_AND_MICRORNAS_IN_TUMOR_MICROENVIRONMENT	WP_INTERACTIONS_BETWEEN_IMMUNE_CELLS_AND_MICRORNAS_IN_TUMOR_MICROENVIRONMENT	28	-0.729073581192653	-3.27393209055543	1.07089541048133e-09	3.44413782016091e-08	2.1902750500733e-08	2080	tags=71%, list=11%, signal=64%	CXCL10/TLR7/NFKB2/TGFB1/CD274/IL4R/TGFB2/CD80/TLR4/IL2RB/TLR8/PDCD1/CTLA4/CCL2/SOCS1/CCL5/IL2RA/CD86/TGFB3/IL2RG
WP_IMMUNE_INFILTRATION_IN_PANCREATIC_CANCER	WP_IMMUNE_INFILTRATION_IN_PANCREATIC_CANCER	WP_IMMUNE_INFILTRATION_IN_PANCREATIC_CANCER	38	-0.647339526622638	-3.04563278679489	1.0853880943189e-09	3.45361254266791e-08	2.19630043273713e-08	2940	tags=61%, list=15%, signal=51%	IL17A/CCL20/CXCL1/TNF/IL2/VEGFB/MMP9/IL13/TGFB1/CSF2/IL12B/CXCL12/IFNG/TGFB2/LGALS9/IL10/IL6/IL17B/LGALS1/CCL2/CCL5/VEGFC/TGFB3
REACTOME_GENE_SILENCING_BY_RNA	REACTOME_GENE_SILENCING_BY_RNA	REACTOME_GENE_SILENCING_BY_RNA	77	0.592184666719083	2.04008664489408	1.10518025233531e-09	3.47957277340518e-08	2.21280965758439e-08	5737	tags=71%, list=30%, signal=50%	POLR2A/POM121/NDC1/POM121C/POLR2B/NUP50/DGCR8/NUP107/TPR/AGO1/NUP205/NUP88/NUP153/TNRC6B/TDRKH/AGO2/NUP37/NUP85/RAE1/POLR2D/NUP133/TNRC6A/NUP210/AGO4/NUP155/NUP43/NUP35/NUP160/XPO5/NUP62/SEC13/POLR2C/HSP90AA1/DICER1/TARBP2/AAAS/NUP54/RANBP2/NUP93/PRKRA/POLR2K/HENMT1/SEH1L/NUP188/TDRD12/DROSHA/TSN/POLR2H/BCDIN3D/TSNAX/AGO3/ELAC2/NUP98/IPO8/POLR2G
PID_IL12_STAT4_PATHWAY	PID_IL12_STAT4_PATHWAY	PID_IL12_STAT4_PATHWAY	32	-0.677422326928876	-3.06724916066528	1.78450137626608e-09	5.55983710042901e-08	3.53573902073773e-08	2406	tags=69%, list=13%, signal=60%	JUN/IL2/IL18R1/IL13/TGFB1/IFNG/IRF1/CD80/CD3G/IL18/TBX21/IL2RA/CD86/STAT4/HLA-DRA/PRF1/CD247/CD28/IL18RAP/CD3E/CD4/CD3D
REACTOME_SUMOYLATION_OF_DNA_REPLICATION_PROTEINS	REACTOME_SUMOYLATION_OF_DNA_REPLICATION_PROTEINS	REACTOME_SUMOYLATION_OF_DNA_REPLICATION_PROTEINS	44	0.683072746859875	2.19713378170338	1.95239511684611e-09	6.02022040668734e-08	3.82851652321316e-08	5042	tags=89%, list=26%, signal=65%	TOP2B/POM121/INCENP/NDC1/TOP2A/POM121C/NUP50/NUP107/TPR/NUP205/NUP88/CDCA8/TOP1/NUP153/AURKA/NUP37/NUP85/RAE1/NUP133/NUP210/NUP155/PIAS3/NUP43/NUP35/NUP160/PIAS4/NUP62/RANGAP1/SEC13/AAAS/SUMO2/NUP54/RANBP2/BIRC5/NUP93/SEH1L/NUP188/PCNA/AURKB
REACTOME_INTRA_GOLGI_AND_RETROGRADE_GOLGI_TO_ER_TRAFFIC	REACTOME_INTRA_GOLGI_AND_RETROGRADE_GOLGI_TO_ER_TRAFFIC	REACTOME_INTRA_GOLGI_AND_RETROGRADE_GOLGI_TO_ER_TRAFFIC	200	0.476171421204675	1.74015260284205	1.9983692512427e-09	6.09910452088462e-08	3.87868231685883e-08	7366	tags=64%, list=38%, signal=40%	COPG1/NSF/COG2/COPB2/COPG2/GOLGA4/COG6/AGPAT3/USP6NL/KIF15/KIF20B/RINT1/MAN2A2/TMED2/ARF1/CENPE/KIF18B/GOSR1/MAN1A2/COG1/KIF20A/KIF22/VPS52/VPS54/RACGAP1/RAB3GAP2/RAB6A/KIF11/DYNC1LI2/COPA/RAB1A/ARF3/TMF1/KIF5B/COPZ1/KIFC2/COG3/KIF3A/KIF23/KIF4A/KIF2C/KIF3C/KDELR1/SEC22B/RAB43/COG7/DYNLL2/NAA35/GBF1/GALNT1/TUBA1B/KIF21A/COG8/TUBB1/M6PR/CAPZA1/KIF18A/TUBA1C/ARL1/KIF9/SCOC/DYNC1H1/KIF4B/STX6/TUBA3D…
REACTOME_CHROMOSOME_MAINTENANCE	REACTOME_CHROMOSOME_MAINTENANCE	REACTOME_CHROMOSOME_MAINTENANCE	88	0.567028551382286	1.98613104412694	2.02057335403429e-09	6.10458070900663e-08	3.88216485990427e-08	6331	tags=75%, list=33%, signal=50%	RBBP4/POLR2A/MIS18A/BLM/DNA2/LIG1/POLR2B/SHQ1/RFC3/RFC5/OIP5/MIS18BP1/CENPO/ANKRD28/DSCC1/DKC1/PPP6R3/CHTF8/RTEL1/CENPK/POLR2D/CENPL/CCNA2/HJURP/CENPI/PRIM1/CHTF18/POLD1/TERF1/RPA1/RUVBL1/POLR2C/CDK2/CENPU/CENPC/CENPM/NHP2/CENPH/RSF1/CENPP/RFC1/PIF1/WRN/POLR2K/CENPQ/CENPN/RUVBL2/TEN1/ATRX/SMARCA5/POLR2H/POLA1/CENPA/PCNA/TERF2/PRIM2/POLD3/RFC2/ITGB3BP/RPA2/POLR2G/GAR1/RFC4/FEN1/CTC1/TERT
REACTOME_MITOTIC_G1_PHASE_AND_G1_S_TRANSITION	REACTOME_MITOTIC_G1_PHASE_AND_G1_S_TRANSITION	REACTOME_MITOTIC_G1_PHASE_AND_G1_S_TRANSITION	148	0.501334899287132	1.81061934292539	2.10058443385052e-09	6.2828480416469e-08	3.99553270733462e-08	5753	tags=58%, list=30%, signal=41%	RBBP4/TOP2A/PSMD3/LIN9/LIN54/ORC6/CDC6/PSME3/SKP2/MCM2/CCNE2/POLE/CDC25A/CDK1/MCM4/HDAC1/CCNE1/PSMD12/MCM10/DHFR/SRC/ORC2/TFDP1/AKT2/E2F3/PSMD11/DBF4/PPP2R1B/E2F5/PSMD6/CCNA2/ORC4/DYRK1A/PRIM1/E2F2/ORC1/RBL1/RPA1/E2F6/PSMD7/CDC45/PSMD14/CKS1B/CDC7/CCNB1/MCM8/RBL2/CDK2/TYMS/RRM2/CUL1/ORC5/MCM5/MCM7/PSMA2/CDK4/PSMD8/MCM3/MYBL2/PSMC4/AKT1/FBXO5/PSMA6/PSMD2/PSMC1/MCM6/PPP2R1A/POLA1/E2F4/PSMB2/UBB/PCN…
WP_GPCRS_OTHER	WP_GPCRS_OTHER	WP_GPCRS_OTHER	82	-0.439478767522958	-2.5817063220204	2.22222453603632e-09	6.58086493790557e-08	4.18505444149831e-08	2743	tags=45%, list=14%, signal=39%	LGR6/OR10A2/GPR135/OR1E1/CNR1/RXFP1/DRD3/OR3A1/OR1G1/DRD4/FSHR/F2R/NTSR1/CHRM2/HTR7/PTGFR/ADRA1D/S1PR1/GPR17/HTR2A/CXCR1/GPR18/GPR176/ACKR1/ADRB2/GPR84/EDNRA/GPR162/ADORA3/GPR55/CCR5/SSTR2/CXCR3/GPR132/C5AR2/P2RY13/GPR183
WP_PLATELETMEDIATED_INTERACTIONS_WITH_VASCULAR_AND_CIRCULATING_CELLS	WP_PLATELETMEDIATED_INTERACTIONS_WITH_VASCULAR_AND_CIRCULATING_CELLS	WP_PLATELETMEDIATED_INTERACTIONS_WITH_VASCULAR_AND_CIRCULATING_CELLS	17	-0.848046474250208	-3.24920198097248	2.44524374343611e-09	7.17031768295825e-08	4.55991273930759e-08	2518	tags=88%, list=13%, signal=77%	SELP/PF4/TLR7/TGFB1/TGFB2/TLR4/ICAM1/CD40/TLR2/VCAM1/CD40LG/CCL2/CCL5/TGFB3/SELPLG
WP_TH17_CELL_DIFFERENTIATION_PATHWAY	WP_TH17_CELL_DIFFERENTIATION_PATHWAY	WP_TH17_CELL_DIFFERENTIATION_PATHWAY	68	-0.481836598344378	-2.70269105944683	2.47618154196207e-09	7.19054271068792e-08	4.57277470242766e-08	2940	tags=53%, list=15%, signal=45%	IL17A/RARA/NFKBIA/IL23R/IL22/JUN/IL27RA/IFNGR1/IL2/NFIL3/IL21/TGFB1/STAT5A/IL4R/IFNG/IL6R/FOXP3/PRKCQ/LCK/CD3G/JAK2/IL27/IL6/NFATC1/PER1/IL21R/SOCS3/TBX21/IL2RA/CD247/IRF4/ZAP70/HLA-DMA/CD3E/CD4/CD3D
REACTOME_MITOTIC_G2_G2_M_PHASES	REACTOME_MITOTIC_G2_G2_M_PHASES	REACTOME_MITOTIC_G2_G2_M_PHASES	195	0.477208220336848	1.74233955865282	2.79770233612305e-09	8.04608431475389e-08	5.11685032527768e-08	6420	tags=59%, list=34%, signal=40%	RBBP4/TUBGCP4/EP300/PSMD3/LIN9/BORA/LIN54/PLK4/GTSE1/AKAP9/CENPF/CEP152/PSME3/NEK2/CEP250/XPO1/CEP63/HMMR/PPME1/CDC25A/CDK1/CEP76/PSMD12/HAUS3/CSNK1D/PCNT/AURKA/CENPJ/PSME4/CEP135/E2F3/HSP90AB1/PSMD11/FOXM1/CEP192/CDC25C/CCNB2/PPP2R1B/PSMD6/CCNA2/MZT1/PLK1/CKAP5/PSMD7/RAB8A/PSMD14/TUBA1B/TPX2/CCNB1/TUBB1/ALMS1/CCP110/CDK2/HSP90AA1/TUBGCP5/TUBA1C/CUL1/NEDD1/DYNC1H1/CDK11B/YWHAG/PSMA2/YWHAE/TUBA3D/…
REACTOME_ISG15_ANTIVIRAL_MECHANISM	REACTOME_ISG15_ANTIVIRAL_MECHANISM	REACTOME_ISG15_ANTIVIRAL_MECHANISM	71	0.604028430075255	2.06229514923752	3.09994227810434e-09	8.83040700362866e-08	5.61563478349328e-08	4553	tags=62%, list=24%, signal=47%	UBE2E1/POM121/NDC1/POM121C/NUP50/NUP107/KPNB1/BECN1/TPR/KPNA2/NUP205/NUP88/EIF4G1/NUP153/EIF4G3/NUP37/NUP85/RAE1/NUP133/TRIM25/NUP210/UBE2N/NUP155/NUP43/NUP35/NUP160/KPNA1/EIF4A3/NUP62/SEC13/EIF4E/ARIH1/EIF4A1/EIF4G2/AAAS/PLCG1/NUP54/RANBP2/NUP93/FLNB/PPM1B/SEH1L/NUP188/NEDD4
WP_CILIARY_LANDSCAPE	WP_CILIARY_LANDSCAPE	WP_CILIARY_LANDSCAPE	203	0.467026899549076	1.7074142153727	3.43811594308788e-09	9.70132526959987e-08	6.16948908556088e-08	6952	tags=63%, list=36%, signal=40%	XPNPEP3/DCAF7/POM121/GID8/RMND5A/DVL3/MSH2/SMC4/LRPPRC/MCM2/CNOT1/CNOT10/MAEA/EXOC7/UQCC1/NUP88/ZYG11B/EXOC6B/MCM4/ACSL3/HDAC1/CEP97/EFTUD2/PSMD12/HDAC2/MCM10/RBM14/AFG3L2/MKS1/AIMP1/ARHGDIA/NUP133/IQCB1/EXOC1/RANBP10/IFT20/VAPB/COPS5/DYNLL2/RANBP9/IQGAP3/WDR26/RAB2A/PSMD7/CREBBP/INTU/RAB8A/LZTFL1/ARMC8/MCM8/ARL8B/MCM9/NEK8/IFT81/ECHS1/DYNC1H1/MCM5/MCM7/BBS1/GLB1/PSMD8/EXOC2/TFAP2C/MCM3/EXOC4/TIP…
WP_MICROGLIA_PATHOGEN_PHAGOCYTOSIS_PATHWAY	WP_MICROGLIA_PATHOGEN_PHAGOCYTOSIS_PATHWAY	WP_MICROGLIA_PATHOGEN_PHAGOCYTOSIS_PATHWAY	40	-0.601974297819076	-2.9460432608982	3.51885153723337e-09	9.83634107277104e-08	6.25535142919892e-08	1265	tags=52%, list=7%, signal=49%	TREM2/PIK3CG/SIGLEC7/FCGR1A/NCF4/RAC2/ITGAM/NCF2/ITGB2/CYBB/PIK3CD/VAV1/FCER1G/C1QC/NCF1/HCK/C1QB/NCKAP1L/PIK3R6/TYROBP/C1QA
WP_ANDROGEN_RECEPTOR_NETWORK_IN_PROSTATE_CANCER	WP_ANDROGEN_RECEPTOR_NETWORK_IN_PROSTATE_CANCER	WP_ANDROGEN_RECEPTOR_NETWORK_IN_PROSTATE_CANCER	108	0.537015193592796	1.90375308019894	3.70998924964372e-09	1.02746091163744e-07	6.53406488704308e-08	5052	tags=50%, list=26%, signal=37%	SMARCD2/SMARCC1/BLM/RAF1/SMARCC2/ARID1A/SMARCA4/BRCA1/ACTL6A/MSH2/HSD17B7/CRKL/SP1/SOS1/MTOR/ATR/PRKDC/RPTOR/CDC25A/CDK1/CHEK2/RAD50/RASA1/MAP2K1/PLK1/PTPN11/HSD17B4/MAPK1/ETV4/FOXA1/MDM2/MAPK8/CASP3/CDK2/GRB2/SMARCD1/SMAD2/ATF1/CDK4/CHEK1/CASP9/MSH6/HSD17B1/ARID1B/BARD1/AKT1/TSC2/ELK1/PIK3CA/TSC1/CRK/TP53/CASP8/E2F1
WP_PATHOGENESIS_OF_SARSCOV2_MEDIATED_BY_NSP9NSP10_COMPLEX	WP_PATHOGENESIS_OF_SARSCOV2_MEDIATED_BY_NSP9NSP10_COMPLEX	WP_PATHOGENESIS_OF_SARSCOV2_MEDIATED_BY_NSP9NSP10_COMPLEX	21	-0.780100887687198	-3.16265220068905	3.92484819615819e-09	1.07699274813845e-07	6.84905909266813e-08	1703	tags=76%, list=9%, signal=69%	MMP25/IGLL1/FYN/CD8B/LCK/CD3G/IL6/CD8A/HLA-DRB5/HLA-DRA/CD247/HLA-DRB1/ZAP70/CD3E/CD2/CD4
REACTOME_DNA_REPLICATION	REACTOME_DNA_REPLICATION	REACTOME_DNA_REPLICATION	127	0.524221966521313	1.87471474656864	4.28637030648134e-09	1.16550305333506e-07	7.4119341089108e-08	6401	tags=66%, list=33%, signal=44%	UBE2E1/DNA2/PSMD3/ANAPC1/LIG1/ORC6/CDC6/PSME3/SKP2/MCM2/RFC3/KPNA6/CCNE2/GINS4/KPNB1/RFC5/POLE/MCM4/CCNE1/PSMD12/MCM10/CDC23/ORC2/GINS1/PSME4/PSMD11/DBF4/PSMD6/CCNA2/ORC4/PRIM1/POLD1/ORC1/RPA1/KPNA1/PSMD7/CDC45/PSMD14/ANAPC5/CDC7/MCM8/CDK2/CUL1/ORC5/MCM5/MCM7/CDC27/PSMA2/UBE2C/PSMD8/MCM3/RFC1/ANAPC7/PSMC4/PSMA6/PSMD2/PSMC1/MCM6/POLA1/PSMB2/UBB/PCNA/PSMC2/ANAPC11/FZR1/PRIM2/PSMD10/GINS2/PSMA7/POLD…
REACTOME_HIV_LIFE_CYCLE	REACTOME_HIV_LIFE_CYCLE	REACTOME_HIV_LIFE_CYCLE	143	0.501056692240478	1.80633230529961	4.35518971483215e-09	1.17354706640207e-07	7.46308944021024e-08	7766	tags=72%, list=41%, signal=43%	NELFCD/TAF4/NELFA/POLR2A/POM121/NDC1/RCC1/POM121C/LIG1/POLR2B/NUP50/VPS37C/PDCD6IP/TAF2/NUP107/VTA1/XPO1/VPS4B/TPR/CCNK/NUP205/NUP88/NUP153/TCEA1/TAF15/TAF1/CCNT1/NUP37/NUP85/RAE1/GTF2E1/POLR2D/TAF6/GTF2B/NUP133/CHMP4C/NCBP2/NUP210/SSRP1/ERCC3/CCNT2/NUP155/NUP43/GTF2H3/NUP35/NUP160/TAF5/NMT1/KPNA1/NUP62/RANGAP1/SEC13/RNMT/POLR2C/XRCC6/SUPT5H/CHMP2B/AAAS/NUP54/XRCC5/RANBP2/GTF2A1/NUP93/ERCC2/POLR2…
REACTOME_RHO_GTPASES_ACTIVATE_FORMINS	REACTOME_RHO_GTPASES_ACTIVATE_FORMINS	REACTOME_RHO_GTPASES_ACTIVATE_FORMINS	132	0.514940922998067	1.84535973828114	5.00039196714022e-09	1.33537253336753e-07	8.49220703441952e-08	6009	tags=64%, list=31%, signal=44%	RCC2/INCENP/BUB1B/AHCTF1/DVL3/BUB1/CENPF/CENPE/NUP107/ZWINT/XPO1/ZWILCH/CLASP2/CDCA8/MAD2L1/ERCC6L/TAOK1/DYNC1LI2/CENPO/KNTC1/NUF2/NUP37/SRC/NUP85/CENPK/SPDL1/DVL1/CDC42/KIF2C/PPP2R1B/CENPL/NUP133/SKA1/PLK1/CENPI/DYNLL2/CKAP5/PPP2R5D/NUP43/NUP160/TUBA1B/RANGAP1/SEC13/DVL2/TUBB1/PPP1CC/CENPU/KIF18A/TUBA1C/CENPC/BUB3/DYNC1H1/CENPM/TUBA3D/CENPH/SCAI/RANBP2/BIRC5/DSN1/DIAPH3/CENPP/SPC25/CLIP1/SEH1L/C…
REACTOME_CHOLESTEROL_BIOSYNTHESIS	REACTOME_CHOLESTEROL_BIOSYNTHESIS	REACTOME_CHOLESTEROL_BIOSYNTHESIS	26	0.759346359143026	2.25237452087595	5.7873768590216e-09	1.53186231728616e-07	9.74176989683469e-08	3344	tags=81%, list=17%, signal=67%	HMGCR/DHCR7/SREBF1/SQLE/SREBF2/FDFT1/MVK/HMGCS1/CYP51A1/ACAT2/SC5D/HSD17B7/FDPS/TM7SF2/MSMO1/LSS/DHCR24/IDI1/LBR/MVD/ARV1
KEGG_MEDICUS_PATHOGEN_HTLV_1_TAX_TO_NFY_MEDIATED_TRANSCRIPTION	KEGG_MEDICUS_PATHOGEN_HTLV_1_TAX_TO_NFY_MEDIATED_TRANSCRIPTION	KEGG_MEDICUS_PATHOGEN_HTLV_1_TAX_TO_NFY_MEDIATED_TRANSCRIPTION	13	-0.882367757804624	-3.05231663263331	5.88055784522174e-09	1.54287267675949e-07	9.81178949798308e-08	1016	tags=92%, list=5%, signal=87%	HLA-DQA2/HLA-DOB/HLA-DQB1/HLA-DOA/HLA-DQA1/HLA-DRB5/HLA-DRA/HLA-DRB1/HLA-DPA1/HLA-DMB/HLA-DMA/HLA-DPB1
REACTOME_DEUBIQUITINATION	REACTOME_DEUBIQUITINATION	REACTOME_DEUBIQUITINATION	238	0.45558898239824	1.6721433404664	6.13713632049224e-09	1.59618910735585e-07	1.01508515616746e-07	5463	tags=49%, list=29%, signal=36%	HGS/FOXK2/MBD6/EP300/TRRAP/PSMD3/SUDS3/RNF123/VDAC1/HCFC1/BRCA1/USP7/ACTL6A/OTUD3/STAMBP/PSME3/SKP2/USP34/USP16/UCHL5/MYSM1/BECN1/OTUD7B/USP33/USP19/YOD1/USP21/CDC25A/CDK1/USP48/TNKS2/USP42/IDE/PSMD12/ASXL2/USP8/USP22/RNF128/TOMM20/PSME4/RHOT1/TAB1/PSMD11/USP30/OTUB2/PSMD6/USP10/CCNA2/TRIM25/INO80B/NFRKB/USP37/USP24/INO80/PSMD7/PSMD14/RUVBL1/ACTR8/USP3/MAVS/MDM2/CCP110/ASXL1/RAD23A/AXIN1/RAD23B/S…
REACTOME_TRANSPORT_OF_MATURE_MRNAS_DERIVED_FROM_INTRONLESS_TRANSCRIPTS	REACTOME_TRANSPORT_OF_MATURE_MRNAS_DERIVED_FROM_INTRONLESS_TRANSCRIPTS	REACTOME_TRANSPORT_OF_MATURE_MRNAS_DERIVED_FROM_INTRONLESS_TRANSCRIPTS	41	0.680209939595771	2.17066875545021	7.11510495834427e-09	1.83459301124204e-07	1.16669643010237e-07	5920	tags=98%, list=31%, signal=68%	POM121/NDC1/POM121C/NUP50/NUP107/TPR/NUP205/NUP88/FIP1L1/CPSF3/NUP153/NUP37/NUP85/RAE1/SLBP/NUP133/NCBP2/NUP210/WDR33/NUP155/NUP43/NUP35/NUP160/NUP62/SEC13/EIF4E/CPSF1/AAAS/NUP54/RANBP2/NUP93/SEH1L/NUP188/CPSF4/CPSF2/NCBP1/NXF1/NUP98/SYMPK/ALYREF
REACTOME_G2_M_DNA_DAMAGE_CHECKPOINT	REACTOME_G2_M_DNA_DAMAGE_CHECKPOINT	REACTOME_G2_M_DNA_DAMAGE_CHECKPOINT	56	0.628057475306386	2.09011516769947	7.21226786041455e-09	1.84375155303418e-07	1.17252073988026e-07	5046	tags=75%, list=26%, signal=55%	BLM/DNA2/TOPBP1/BRCA1/NBN/RFC3/TP53BP1/RFC5/ATR/CDK1/CHEK2/RAD50/YWHAZ/RMI1/EXO1/CDC25C/RNF168/UBE2N/RPA1/PIAS4/HERC2/CCNB1/BRIP1/RHNO1/YWHAG/HUS1/YWHAE/KAT5/YWHAB/CHEK1/YWHAQ/TOP3A/BRCC3/WRN/MDC1/BARD1/RAD9A/RAD1/RAD17/ATRIP/TP53/UBE2V2
REACTOME_NUCLEOTIDE_EXCISION_REPAIR	REACTOME_NUCLEOTIDE_EXCISION_REPAIR	REACTOME_NUCLEOTIDE_EXCISION_REPAIR	108	0.530725171770178	1.88145455203401	1.01798470354194e-08	2.58033241380842e-07	1.64094412069606e-07	6201	tags=63%, list=32%, signal=43%	POLR2A/LIG3/LIG1/POLR2B/DDB1/USP7/ACTL6A/RNF111/ERCC5/RFC3/RFC5/POLE/AQR/TCEA1/PARP1/UVSSA/POLR2D/INO80B/ERCC6/NFRKB/UBE2N/POLD1/ERCC3/COPS5/INO80/CHD1L/RPA1/PIAS3/GTF2H3/CUL4A/GPS1/XPC/PRPF19/RUVBL1/ACTR8/POLR2C/RAD23A/RAD23B/SUMO2/YY1/INO80E/XRCC1/RFC1/ERCC2/POLR2K/MCRS1/ERCC4/ACTR5/POLR2H/COPS7A/COPS2/UBB/PCNA/INO80D/UBE2V2/USP45/POLD3/ERCC8/RFC2/RPA2/POLR2G/PARP2/RFC4/PPIE/COPS7B/PIAS1/POLE2/…
REACTOME_SYNTHESIS_OF_DNA	REACTOME_SYNTHESIS_OF_DNA	REACTOME_SYNTHESIS_OF_DNA	120	0.517539168185272	1.84592693090063	1.05477216915477e-08	2.65111223356465e-07	1.68595604569896e-07	6401	tags=65%, list=33%, signal=44%	UBE2E1/DNA2/PSMD3/ANAPC1/LIG1/ORC6/CDC6/PSME3/SKP2/MCM2/RFC3/CCNE2/GINS4/RFC5/POLE/MCM4/CCNE1/PSMD12/CDC23/ORC2/GINS1/PSME4/PSMD11/PSMD6/CCNA2/ORC4/PRIM1/POLD1/ORC1/RPA1/PSMD7/CDC45/PSMD14/ANAPC5/MCM8/CDK2/CUL1/ORC5/MCM5/MCM7/CDC27/PSMA2/UBE2C/PSMD8/MCM3/RFC1/ANAPC7/PSMC4/PSMA6/PSMD2/PSMC1/MCM6/POLA1/PSMB2/UBB/PCNA/PSMC2/ANAPC11/FZR1/PRIM2/PSMD10/GINS2/PSMA7/POLD3/PSMC6/GINS3/GMNN/RFC2/RPA2/CDT1/…
REACTOME_TNFS_BIND_THEIR_PHYSIOLOGICAL_RECEPTORS	REACTOME_TNFS_BIND_THEIR_PHYSIOLOGICAL_RECEPTORS	REACTOME_TNFS_BIND_THEIR_PHYSIOLOGICAL_RECEPTORS	28	-0.692730781090472	-3.1107333921188	1.08575286537728e-08	2.70623901695286e-07	1.7210135331024e-07	1431	tags=57%, list=7%, signal=53%	TNFRSF18/TNFRSF14/TNFSF4/CD27/TNFRSF8/TNFRSF17/TNFRSF9/FASLG/TNFRSF1B/TNFSF8/TNFRSF13B/LTA/CD70/TNFSF14/TNFRSF4/TNFSF13B
REACTOME_SUMOYLATION_OF_CHROMATIN_ORGANIZATION_PROTEINS	REACTOME_SUMOYLATION_OF_CHROMATIN_ORGANIZATION_PROTEINS	REACTOME_SUMOYLATION_OF_CHROMATIN_ORGANIZATION_PROTEINS	55	0.631760346846609	2.09864952058203	1.18196990797817e-08	2.89776393013337e-07	1.84281244496683e-07	4576	tags=73%, list=24%, signal=56%	CBX8/POM121/NDC1/POM121C/NUP50/SUZ12/NUP107/TPR/NUP205/NUP88/CBX2/RNF2/CBX4/HDAC1/NUP153/HDAC2/NUP37/NUP85/RAE1/NUP133/NUP210/NUP155/NUP43/NUP35/NUP160/NUP62/SEC13/PCGF2/AAAS/SUMO2/NUP54/PHC3/RANBP2/NUP93/BMI1/CHD3/SEH1L/PHC1/NUP188/L3MBTL2
REACTOME_TRNA_PROCESSING_IN_THE_NUCLEUS	REACTOME_TRNA_PROCESSING_IN_THE_NUCLEUS	REACTOME_TRNA_PROCESSING_IN_THE_NUCLEUS	55	0.631704625797351	2.09846442040299	1.18196990797817e-08	2.89776393013337e-07	1.84281244496683e-07	6177	tags=87%, list=32%, signal=59%	POM121/NDC1/POM121C/NUP50/XPOT/NUP107/TSEN2/TPR/NUP205/NUP88/DDX1/NUP153/NUP37/NUP85/RAE1/NUP133/TSEN54/NUP210/POP1/C2orf49/NUP155/NUP43/NUP35/NUP160/NUP62/CSTF2/SEC13/TRNT1/CPSF1/AAAS/NUP54/RANBP2/NUP93/SEH1L/NUP188/POP7/RTCB/RPP14/TSEN34/CPSF4/FAM98B/ELAC2/NUP98/TSEN15/RPP40/POP4/RAN/CLP1
REACTOME_NUCLEAR_ENVELOPE_BREAKDOWN	REACTOME_NUCLEAR_ENVELOPE_BREAKDOWN	REACTOME_NUCLEAR_ENVELOPE_BREAKDOWN	51	0.637883606602051	2.096976573846	1.22912152605561e-08	2.98886380848158e-07	1.90074676729353e-07	4437	tags=71%, list=23%, signal=54%	POM121/NDC1/POM121C/NUP50/NUP107/TMPO/LMNB1/TPR/NUP205/NUP88/CDK1/LEMD3/NUP153/NUP37/NUP85/RAE1/LPIN3/CCNB2/NUP133/PLK1/NUP210/NUP155/NUP43/NUP35/NUP160/NUP62/CCNB1/SEC13/AAAS/LEMD2/NUP54/RANBP2/NUP93/SEH1L/VRK1/NUP188
WP_FOXP3_IN_COVID19	WP_FOXP3_IN_COVID19	WP_FOXP3_IN_COVID19	15	-0.843219447328672	-3.07714876735932	1.25093769538556e-08	3.01738277975662e-07	1.91888320506087e-07	2219	tags=87%, list=12%, signal=77%	IL2/IL6ST/STAT5A/IL6R/CD80/FOXP3/IL2RB/IL6/IL2RA/CD86/CD28/IL7R/IL2RG
REACTOME_METABOLISM_OF_STEROIDS	REACTOME_METABOLISM_OF_STEROIDS	REACTOME_METABOLISM_OF_STEROIDS	151	0.490339636852687	1.77139878443736	1.31492527946645e-08	3.14635320870731e-07	2.000901035786e-07	3344	tags=38%, list=17%, signal=31%	FASN/SCD/HMGCR/DHCR7/ACACA/SREBF1/SQLE/SREBF2/OSBP/FDFT1/MVK/SCAP/HMGCS1/NCOA6/SEC24C/ELOVL6/CYP51A1/ACAT2/SC5D/HSD17B7/FDPS/SP1/OSBPL9/KPNB1/NFYA/NCOA2/CARM1/TM7SF2/MSMO1/MED1/LRP2/TBL1XR1/NCOA1/GPAM/LSS/DHCR24/INSIG1/SEC24B/RXRA/AKR1B1/TGS1/IDI1/OSBPL2/SCP2/PIAS4/HSD17B4/NFYC/CREBBP/HSD11B2/LBR/SEC24A/MVD/AMACR/MBTPS1/SUMO2/SRD5A3/ARV1
KEGG_HYPERTROPHIC_CARDIOMYOPATHY_HCM	KEGG_HYPERTROPHIC_CARDIOMYOPATHY_HCM	KEGG_HYPERTROPHIC_CARDIOMYOPATHY_HCM	83	-0.4155764445436	-2.40781757399039	1.39744655931734e-08	3.31727195152236e-07	2.10959559957096e-07	3092	tags=45%, list=16%, signal=38%	ITGA9/ITGA10/SLC8A1/CACNG7/TNF/ITGA3/CACNA2D1/RYR2/LAMA2/PRKAG3/TPM4/CACNG6/ACE/SGCG/ITGA11/TPM1/ITGA1/CACNA2D3/MYL3/ITGA4/TGFB1/SGCB/MYL2/ITGB3/TGFB2/SGCD/ACTC1/CACNG8/DES/ACTB/ITGA5/IGF1/IL6/SGCA/TGFB3/CACNA2D4/TPM2
BIOCARTA_ASBCELL_PATHWAY	BIOCARTA_ASBCELL_PATHWAY	BIOCARTA_ASBCELL_PATHWAY	13	-0.873092955209717	-3.02023291926729	1.47477746661299e-08	3.47327512018855e-07	2.2088047096309e-07	1187	tags=92%, list=6%, signal=87%	IL2/CD80/IL10/CD40/FASLG/CD40LG/HLA-DRB5/FAS/HLA-DRA/CD28/HLA-DRB1/CD4
BIOCARTA_NO2IL12_PATHWAY	BIOCARTA_NO2IL12_PATHWAY	BIOCARTA_NO2IL12_PATHWAY	15	-0.840170563393576	-3.06602251846595	1.58902079149146e-08	3.68431099794648e-07	2.34301148121181e-07	1865	tags=87%, list=10%, signal=78%	IL12RB2/IFNG/CD3G/JAK2/CCR5/CXCR3/STAT4/CD247/IL12RB1/CD3E/CD2/CD4/CD3D
REACTOME_SMOOTH_MUSCLE_CONTRACTION	REACTOME_SMOOTH_MUSCLE_CONTRACTION	REACTOME_SMOOTH_MUSCLE_CONTRACTION	40	-0.578814248303783	-2.83269870774403	1.57682732840527e-08	3.68431099794648e-07	2.34301148121181e-07	2471	tags=50%, list=13%, signal=44%	MYL7/TPM4/MYLK/CACNA1G/TPM1/ITGA1/MYL10/DYSF/CACNA1H/MYH11/CALD1/ACTA2/ACTG2/SORBS3/LMOD1/MYL6/ALDH2/MYL9/TPM2/ANXA6
PID_CD8_TCR_DOWNSTREAM_PATHWAY	PID_CD8_TCR_DOWNSTREAM_PATHWAY	PID_CD8_TCR_DOWNSTREAM_PATHWAY	65	-0.473551137832433	-2.56320150118414	1.64721507399085e-08	3.7898617586974e-07	2.41013573983924e-07	1431	tags=45%, list=7%, signal=41%	JUN/IL2/FOSL1/EGR1/TNFRSF18/EOMES/IFNG/IL2RB/CD8B/PRKCQ/B2M/JUNB/TNFRSF9/FASLG/CD3G/NFATC1/CD8A/GZMB/IL2RA/HLA-A/STAT4/PRF1/CD247/PRKCB/PTPN7/TNFRSF4/CD3E/CD3D/IL2RG
REACTOME_RNA_POLYMERASE_II_TRANSCRIPTION_TERMINATION	REACTOME_RNA_POLYMERASE_II_TRANSCRIPTION_TERMINATION	REACTOME_RNA_POLYMERASE_II_TRANSCRIPTION_TERMINATION	67	0.594135731995289	2.01737443941573	1.96343152978621e-08	4.48291885922942e-07	2.85088049363092e-07	6333	tags=81%, list=33%, signal=54%	SRRM1/CPSF6/U2AF2/SRSF1/SRSF9/ZNF473/SNRPD3/THOC2/SRSF11/FIP1L1/CPSF3/CSTF1/CHTOP/CPSF7/ZC3H11A/SLBP/DHX38/CASC3/NCBP2/FYTTD1/SRSF2/WDR33/NUDT21/SRSF4/DDX39B/PAPOLA/EIF4A3/CSTF2/CDC40/PABPN1/POLDIP3/SRSF7/CPSF1/RNPS1/SRSF6/PCF11/THOC5/CSTF3/SNRPG/CPSF4/SNRPE/CPSF2/NCBP1/U2AF1/UPF3B/RBM8A/SRSF3/DDX39A/SYMPK/THOC1/ALYREF/SARNP/CLP1/THOC3
REACTOME_CILIUM_ASSEMBLY	REACTOME_CILIUM_ASSEMBLY	REACTOME_CILIUM_ASSEMBLY	188	0.469573500203326	1.71224474553652	2.19360439980144e-08	4.97050815136827e-07	3.16095945011261e-07	6782	tags=62%, list=35%, signal=40%	CCT8/NPHP4/PLK4/AKAP9/CEP152/RAB3IP/NEK2/CEP250/RAB11A/CEP63/EXOC7/C2CD3/CDK1/CEP97/CEP76/CCT2/HAUS3/CSNK1D/PCNT/CENPJ/KIF3A/CEP135/CCT3/MKS1/CEP192/KIF3C/IQCB1/KIF24/CEP83/PLK1/EXOC1/IFT20/DYNLL2/CKAP5/ATAT1/TCP1/RAB8A/GBF1/CCT5/TUBA1B/LZTFL1/TUBB1/ALMS1/CCP110/HSP90AA1/TUBA1C/BBS10/IFT81/NEDD1/DYNC1H1/RPGRIP1L/YWHAG/BBS1/HDAC6/YWHAE/TUBA3D/CEP70/TUBG1/TCTN2/RP2/HAUS5/TRIP11/EXOC2/CEP131/CEP78/O…
REACTOME_FORMATION_OF_FIBRIN_CLOT_CLOTTING_CASCADE	REACTOME_FORMATION_OF_FIBRIN_CLOT_CLOTTING_CASCADE	REACTOME_FORMATION_OF_FIBRIN_CLOT_CLOTTING_CASCADE	38	-0.604007542319201	-2.84176247348346	2.2911447011927e-08	5.15249157990027e-07	3.27669052240222e-07	3312	tags=47%, list=17%, signal=39%	PROC/PROS1/PRCP/VWF/F7/F2R/KLKB1/F8/PROCR/PF4/TFPI/A2M/F10/SERPINA5/SERPINE2/F13A1/F3/SERPING1
PID_IL27_PATHWAY	PID_IL27_PATHWAY	PID_IL27_PATHWAY	26	-0.700566672015988	-3.16204453523459	2.39102685301867e-08	5.3369860577454e-07	3.39401847871542e-07	2940	tags=69%, list=15%, signal=59%	IL17A/TNF/IL27RA/IL2/IL6ST/IL12RB2/TGFB1/IL12B/STAT5A/IFNG/JAK2/IL27/IL6/IL18/TBX21/STAT4/IL12RB1/EBI3
KEGG_MEDICUS_REFERENCE_IL2_FAMILY_TO_JAK_STAT_SIGNALING_PATHWAY	KEGG_MEDICUS_REFERENCE_IL2_FAMILY_TO_JAK_STAT_SIGNALING_PATHWAY	KEGG_MEDICUS_REFERENCE_IL2_FAMILY_TO_JAK_STAT_SIGNALING_PATHWAY	23	-0.743601852165116	-3.11787416237029	2.7120658734848e-08	6.00873261303188e-07	3.82121094221211e-07	2219	tags=61%, list=12%, signal=54%	IL2/IL7/IL21/STAT5A/IL4R/IL2RB/IL21R/IL15RA/IL2RA/IL7R/JAK3/CRLF2/IL15/IL2RG
REACTOME_HATS_ACETYLATE_HISTONES	REACTOME_HATS_ACETYLATE_HISTONES	REACTOME_HATS_ACETYLATE_HISTONES	77	0.571614636879056	1.96922252847882	2.93686628138762e-08	6.45894635855174e-07	4.10752118457231e-07	4582	tags=61%, list=24%, signal=47%	ATXN7L3/TADA1/BRD1/EP300/TRRAP/EP400/HCFC1/KANSL1/ACTL6A/SAP130/MSL1/SUPT20H/BRPF1/JADE3/NCOA2/ZZZ3/NCOA1/KAT6B/KANSL2/TAF5L/YEATS4/YEATS2/USP22/MSL2/KAT7/BRPF3/KAT6A/MEAF6/CREBBP/BRD8/TAF6L/MORF4L2/RUVBL1/KAT5/KAT2A/ATXN7/MRGBP/ELP2/KAT2B/CLOCK/SUPT7L/MCRS1/VPS72/TADA2B/RUVBL2/PHF20/TADA2A
BIOCARTA_BLYMPHOCYTE_PATHWAY	BIOCARTA_BLYMPHOCYTE_PATHWAY	BIOCARTA_BLYMPHOCYTE_PATHWAY	12	-0.887204266210086	-3.04499741383514	3.27823350961462e-08	7.15707768412944e-07	4.55149285583835e-07	1985	tags=92%, list=10%, signal=82%	CR1/CD80/ICAM1/CD40/ITGAL/PTPRC/ITGB2/HLA-DRB5/HLA-DRA/HLA-DRB1/FCGR2B
REACTOME_TRANSCRIPTIONAL_REGULATION_BY_SMALL_RNAS	REACTOME_TRANSCRIPTIONAL_REGULATION_BY_SMALL_RNAS	REACTOME_TRANSCRIPTIONAL_REGULATION_BY_SMALL_RNAS	45	0.639864129137685	2.0649004183977	3.66848565231202e-08	7.95104390294583e-07	5.05641004861008e-07	4437	tags=76%, list=23%, signal=58%	POLR2A/POM121/NDC1/POM121C/POLR2B/NUP50/NUP107/TPR/AGO1/NUP205/NUP88/NUP153/AGO2/NUP37/NUP85/RAE1/POLR2D/NUP133/TNRC6A/NUP210/NUP155/NUP43/NUP35/NUP160/NUP62/SEC13/POLR2C/AAAS/NUP54/RANBP2/NUP93/POLR2K/SEH1L/NUP188
PID_E2F_PATHWAY	PID_E2F_PATHWAY	PID_E2F_PATHWAY	73	0.568144405698233	1.94381785962177	3.84031636019896e-08	8.26358721824108e-07	5.25516975606174e-07	5760	tags=68%, list=30%, signal=48%	RBBP4/CEBPA/EP300/TRRAP/TOPBP1/BRCA1/CDC6/CCNE2/SP1/CDC25A/CDK1/HDAC1/APAF1/CCNE1/DHFR/TFDP1/E2F3/E2F5/CCNA2/RYBP/TRIM28/E2F2/ORC1/RBL1/E2F6/CREBBP/HBP1/PRMT5/RBL2/CDK2/TYMS/RRM2/YY1/KAT2A/MCM3/XRCC1/CES4A/MYBL2/KAT2B/E2F7/RANBP1/POLA1/E2F4/SIRT1/E2F1/CDKN1B/TFDP2/TK1/RRM1/SMARCA2
REACTOME_INTERACTIONS_OF_REV_WITH_HOST_CELLULAR_PROTEINS	REACTOME_INTERACTIONS_OF_REV_WITH_HOST_CELLULAR_PROTEINS	REACTOME_INTERACTIONS_OF_REV_WITH_HOST_CELLULAR_PROTEINS	35	0.688600912572137	2.15650828435533	4.08380788436909e-08	8.72476384439139e-07	5.54845176470296e-07	4807	tags=89%, list=25%, signal=66%	POM121/NDC1/RCC1/POM121C/NUP50/NUP107/KPNB1/XPO1/TPR/NUP205/NUP88/NUP153/NUP37/NUP85/RAE1/NUP133/NUP210/NUP155/NUP43/NUP35/NUP160/NUP62/RANGAP1/SEC13/AAAS/NUP54/RANBP2/NUP93/SEH1L/NUP188/RANBP1
REACTOME_REGULATION_OF_GLUCOKINASE_BY_GLUCOKINASE_REGULATORY_PROTEIN	REACTOME_REGULATION_OF_GLUCOKINASE_BY_GLUCOKINASE_REGULATORY_PROTEIN	REACTOME_REGULATION_OF_GLUCOKINASE_BY_GLUCOKINASE_REGULATORY_PROTEIN	30	0.707835073391181	2.16598815761556	4.49665460578339e-08	9.53864817439583e-07	6.06603573919417e-07	4437	tags=87%, list=23%, signal=67%	POM121/NDC1/POM121C/NUP50/NUP107/TPR/NUP205/NUP88/NUP153/NUP37/NUP85/RAE1/NUP133/NUP210/NUP155/NUP43/NUP35/NUP160/NUP62/SEC13/AAAS/NUP54/RANBP2/NUP93/SEH1L/NUP188
REACTOME_MOLECULES_ASSOCIATED_WITH_ELASTIC_FIBRES	REACTOME_MOLECULES_ASSOCIATED_WITH_ELASTIC_FIBRES	REACTOME_MOLECULES_ASSOCIATED_WITH_ELASTIC_FIBRES	37	-0.603409082811767	-2.78888226142468	4.57682959986877e-08	9.64035023465316e-07	6.13071244400509e-07	2499	tags=54%, list=13%, signal=47%	BMP2/BMP10/FN1/VTN/LTBP2/ELN/FBLN2/TGFB1/FBN1/EFEMP2/ITGB3/TGFB2/LTBP4/EMILIN2/MFAP5/MFAP4/EFEMP1/EMILIN1/TGFB3/FBLN5
REACTOME_PROCESSING_OF_DNA_DOUBLE_STRAND_BREAK_ENDS	REACTOME_PROCESSING_OF_DNA_DOUBLE_STRAND_BREAK_ENDS	REACTOME_PROCESSING_OF_DNA_DOUBLE_STRAND_BREAK_ENDS	59	0.604387339267316	2.02334161270768	4.76981666800358e-08	9.97658856922986e-07	6.34454083112438e-07	5046	tags=69%, list=26%, signal=51%	BLM/DNA2/TOPBP1/TIMELESS/BRCA1/NBN/PPP4R2/RFC3/TP53BP1/RFC5/ATR/RAD50/RMI1/EXO1/RNF4/CCNA2/RNF168/UBE2N/RPA1/PIAS4/HERC2/CDK2/BRIP1/RHNO1/HUS1/KAT5/SUMO2/CHEK1/TIPIN/TOP3A/CLSPN/BRCC3/WRN/MDC1/BARD1/RAD9A/RAD1/RAD17/ATRIP/UBB/UBE2V2
PID_TCR_PATHWAY	PID_TCR_PATHWAY	PID_TCR_PATHWAY	63	-0.464807129274304	-2.51129239733964	4.90301693778194e-08	1.01839747645179e-06	6.4764266129912e-07	1187	tags=38%, list=6%, signal=36%	CD80/FYN/PRKCQ/FLNA/LCK/CD3G/PTPRC/MAP4K1/CD86/HLA-DRA/CD247/SLA2/CD28/PRKCB/VAV1/ITK/ZAP70/LCP2/RASGRP2/GRAP2/CD3E/WAS/CD4/CD3D
REACTOME_NUCLEAR_PORE_COMPLEX_NPC_DISASSEMBLY	REACTOME_NUCLEAR_PORE_COMPLEX_NPC_DISASSEMBLY	REACTOME_NUCLEAR_PORE_COMPLEX_NPC_DISASSEMBLY	34	0.697168871998203	2.1851497315612	5.09073046532563e-08	1.05009481529579e-06	6.6780035940787e-07	4437	tags=85%, list=23%, signal=66%	POM121/NDC1/POM121C/NUP50/NUP107/TPR/NUP205/NUP88/CDK1/NUP153/NUP37/NUP85/RAE1/CCNB2/NUP133/NUP210/NUP155/NUP43/NUP35/NUP160/NUP62/CCNB1/SEC13/AAAS/NUP54/RANBP2/NUP93/SEH1L/NUP188
REACTOME_INITIAL_TRIGGERING_OF_COMPLEMENT	REACTOME_INITIAL_TRIGGERING_OF_COMPLEMENT	REACTOME_INITIAL_TRIGGERING_OF_COMPLEMENT	22	-0.731752719997469	-3.03413187995077	5.21490424032812e-08	1.06834099882338e-06	6.79403890574831e-07	2387	tags=73%, list=12%, signal=64%	CFB/FCN3/CFP/C4A/FCN2/CFD/C4B/C3/FCN1/C2/GZMM/C1QC/C1QB/C1S/C1QA/C1R
REACTOME_EXPORT_OF_VIRAL_RIBONUCLEOPROTEINS_FROM_NUCLEUS	REACTOME_EXPORT_OF_VIRAL_RIBONUCLEOPROTEINS_FROM_NUCLEUS	REACTOME_EXPORT_OF_VIRAL_RIBONUCLEOPROTEINS_FROM_NUCLEUS	31	0.702561199951093	2.16118499244156	6.07328253085008e-08	1.22809168177642e-06	7.80996205799852e-07	4437	tags=87%, list=23%, signal=67%	POM121/NDC1/POM121C/NUP50/NUP107/XPO1/TPR/NUP205/NUP88/NUP153/NUP37/NUP85/RAE1/NUP133/NUP210/NUP155/NUP43/NUP35/NUP160/NUP62/SEC13/AAAS/NUP54/RANBP2/NUP93/SEH1L/NUP188
WP_DNA_IRDOUBLE_STRAND_BREAKS_AND_CELLULAR_RESPONSE_VIA_ATM	WP_DNA_IRDOUBLE_STRAND_BREAKS_AND_CELLULAR_RESPONSE_VIA_ATM	WP_DNA_IRDOUBLE_STRAND_BREAKS_AND_CELLULAR_RESPONSE_VIA_ATM	53	0.616758695772542	2.03891662775881	6.076816078332e-08	1.22809168177642e-06	7.80996205799852e-07	5189	tags=70%, list=27%, signal=51%	FANCD2/BLM/UPF1/BRCA2/BRCA1/ACTL6A/NBN/TP53BP1/ATR/PRKDC/APAF1/CHEK2/RAD50/RAD51/PARP1/SMC3/EXO1/CDC25C/TRIM28/BID/RIF1/HSF1/MDM2/CASP3/SMC1A/KAT5/LATS1/CHEK1/CASP9/RAD52/MDC1/RAD9A/RAD17/TP53/PCNA/E2F1/TERF2
REACTOME_ANTIVIRAL_MECHANISM_BY_IFN_STIMULATED_GENES	REACTOME_ANTIVIRAL_MECHANISM_BY_IFN_STIMULATED_GENES	REACTOME_ANTIVIRAL_MECHANISM_BY_IFN_STIMULATED_GENES	140	0.489065288369093	1.76208844703651	6.1532194739798e-08	1.23518654004521e-06	7.85508130659237e-07	4934	tags=51%, list=26%, signal=38%	ILF3/UBE2E1/POM121/NDC1/POM121C/NUP50/DHX9/NUP107/KPNB1/BECN1/TPR/KPNA2/NUP205/NUP88/EIF4G1/FANCA/CDK1/ABCE1/NUP153/ILF2/EIF4G3/NUP37/NUP85/RAE1/MAP2K6/PPP2R1B/NUP133/TRIM25/NUP210/PDE12/UBE2N/FANCM/FANCL/NUP155/NUP43/DUS2/NUP35/NUP160/KPNA1/EIF4A3/NUP62/TUBA1B/SEC13/DNAJC3/TUBB1/MAVS/EIF4E/ARIH1/TUBA1C/EIF4A1/TARBP2/EIF4G2/AAAS/TUBA3D/FANCB/RNASEL/PLCG1/NUP54/RANBP2/NUP93/PRKRA/FLNB/PPM1B/ADAR/S…
REACTOME_NUCLEAR_IMPORT_OF_REV_PROTEIN	REACTOME_NUCLEAR_IMPORT_OF_REV_PROTEIN	REACTOME_NUCLEAR_IMPORT_OF_REV_PROTEIN	32	0.70239471793987	2.17117891129871	6.52594371416774e-08	1.30127317660505e-06	8.27535459052709e-07	4437	tags=88%, list=23%, signal=67%	POM121/NDC1/RCC1/POM121C/NUP50/NUP107/KPNB1/TPR/NUP205/NUP88/NUP153/NUP37/NUP85/RAE1/NUP133/NUP210/NUP155/NUP43/NUP35/NUP160/NUP62/SEC13/AAAS/NUP54/RANBP2/NUP93/SEH1L/NUP188
REACTOME_SNRNP_ASSEMBLY	REACTOME_SNRNP_ASSEMBLY	REACTOME_SNRNP_ASSEMBLY	52	0.626518588624726	2.06049545593148	6.75674009083576e-08	1.3383714974629e-06	8.51127873415143e-07	5396	tags=81%, list=28%, signal=58%	POM121/NDC1/POM121C/NUP50/SNRPD3/NUP107/TPR/NUP205/NUP88/NUP153/NUP37/NUP85/RAE1/NUP133/TGS1/NCBP2/NUP210/NUP155/NUP43/NUP35/NUP160/NUP62/WDR77/SEC13/PRMT5/DDX20/AAAS/NUP54/RANBP2/NUP93/SEH1L/GEMIN7/GEMIN4/NUP188/SNUPN/GEMIN5/SNRPG/SMN1/SNRPE/NCBP1/NUP98/PHAX
WP_TYPE_II_INTERFERON_SIGNALING	WP_TYPE_II_INTERFERON_SIGNALING	WP_TYPE_II_INTERFERON_SIGNALING	36	-0.594757527189439	-2.73401704212534	7.44535451412362e-08	1.46506943103577e-06	9.31700526802034e-07	2428	tags=53%, list=13%, signal=46%	IFI6/IFNGR1/IFIT2/CXCL10/CXCL9/GBP1/IFNG/IRF1/CIITA/ICAM1/JAK2/IRF8/PSMB9/SOCS3/SOCS1/HLA-B/CYBB/IRF4/SPI1
REACTOME_ASPARAGINE_N_LINKED_GLYCOSYLATION	REACTOME_ASPARAGINE_N_LINKED_GLYCOSYLATION	REACTOME_ASPARAGINE_N_LINKED_GLYCOSYLATION	300	0.419767367542633	1.55625630609745	7.49803213776126e-08	1.46579177281333e-06	9.32159894938741e-07	5466	tags=45%, list=29%, signal=33%	PMM2/COPG1/DDOST/GFPT1/SEC24C/NSF/COG2/COPB2/COPG2/TRAPPC10/COG6/ALG12/NGLY1/MAN2A2/TMED2/ARF1/USO1/B4GALT3/GOSR1/MAN1A2/COG1/RFT1/EDEM3/PPP6R1/GOLGA2/MOGS/DYNC1LI2/GANAB/TFG/ANKRD28/B4GALT4/EDEM1/GNPNAT1/SPTBN2/CSNK1D/COPA/ALG11/PPP6R3/RAB1A/ARF3/GORASP1/COPZ1/GOLGB1/SEC23IP/COG3/RPN2/SEC24B/FPGT/KDELR1/ALG10B/SEC22B/ALG6/COG7/SLC17A5/DYNLL2/ALG8/ENGASE/SYVN1/LMAN1/PREB/CMAS/DPAGT1/GBF1/DOLPP1/T…
WP_HEMATOPOIETIC_STEM_CELL_DIFFERENTIATION	WP_HEMATOPOIETIC_STEM_CELL_DIFFERENTIATION	WP_HEMATOPOIETIC_STEM_CELL_DIFFERENTIATION	54	-0.478069016948949	-2.50549122889652	8.17290999976566e-08	1.58734894865579e-06	1.00946331986169e-06	2123	tags=43%, list=11%, signal=38%	NFE2/LEF1/CD34/TPO/LMO2/GATA1/CBFA2T3/CSF2/TRAF3IP3/STAT5A/ITGB3/CIITA/CSF3/CXCR4/IL6/VAV1/IKZF1/RHOH/NCKAP1L/FLI1/SPI1/CSF1/LYL1
PID_CD8_TCR_PATHWAY	PID_CD8_TCR_PATHWAY	PID_CD8_TCR_PATHWAY	53	-0.491529215688711	-2.54933790746137	9.54017922838949e-08	1.84094684336213e-06	1.17073710463157e-06	1187	tags=42%, list=6%, signal=39%	CD80/FYN/CD8B/PRKCQ/B2M/LCK/CD3G/CD8A/PTPRC/HLA-A/CD86/PRF1/CD247/CD28/PRKCB/VAV1/ZAP70/LCP2/RASGRP2/GRAP2/CD3E/CD3D
REACTOME_DISEASES_OF_DNA_REPAIR	REACTOME_DISEASES_OF_DNA_REPAIR	REACTOME_DISEASES_OF_DNA_REPAIR	49	0.62075143294882	2.02930747085112	1.04430970961012e-07	2.00226303938709e-06	1.27332499680532e-06	6338	tags=86%, list=33%, signal=57%	BLM/DNA2/BRCA2/XRCC2/TOPBP1/BRCA1/NBN/MSH2/PMS2/RFC3/MUTYH/RFC5/ATR/PALB2/RAD50/RAD51/RMI1/EXO1/RAD51AP1/RPA1/BRIP1/RHNO1/HUS1/KAT5/RAD51C/MLH1/MSH6/TOP3A/WRN/BARD1/RAD9A/RAD1/RAD17/ATRIP/MSH3/RFC2/RPA2/NEIL3/RFC4/RAD51D/RMI2/NEIL1
REACTOME_REGULATION_OF_TP53_ACTIVITY_THROUGH_PHOSPHORYLATION	REACTOME_REGULATION_OF_TP53_ACTIVITY_THROUGH_PHOSPHORYLATION	REACTOME_REGULATION_OF_TP53_ACTIVITY_THROUGH_PHOSPHORYLATION	91	0.539962702691514	1.89492692924639	1.07514227271246e-07	2.04824875011655e-06	1.3025692838025e-06	5894	tags=64%, list=31%, signal=44%	TAF4/NOC2L/BLM/DNA2/CSNK2A1/TOPBP1/BRCA1/NBN/TAF2/MAPKAPK5/RFC3/RFC5/ATR/DYRK2/CHEK2/RAD50/TAF15/AURKA/TAF1/RMI1/EXO1/TAF6/CCNA2/SSRP1/RPA1/TAF5/TPX2/MDM2/CDK2/BRIP1/RHNO1/HIPK1/PRKAG1/HUS1/KAT5/CHEK1/TOP3A/WRN/BARD1/RAD9A/RAD1/RAD17/ATRIP/CSNK2A2/TP53/UBB/MDM4/TAF3/AURKB/TP53INP1/TP53RK/CDK5R1/PRKAA1/RFC2/RPA2/SUPT16H/TBP/RFC4
WP_CHOLESTEROL_SYNTHESIS_DISORDERS	WP_CHOLESTEROL_SYNTHESIS_DISORDERS	WP_CHOLESTEROL_SYNTHESIS_DISORDERS	18	0.797441231101399	2.17633934752085	1.15373623954648e-07	2.18406651423008e-06	1.38894162882112e-06	3060	tags=83%, list=16%, signal=70%	HMGCR/DHCR7/SQLE/FDFT1/MVK/HMGCS1/CYP51A1/SC5D/FDPS/MSMO1/LSS/DHCR24/IDI1/LBR/MVD
REACTOME_TRANSPORT_OF_THE_SLBP_DEPENDANT_MATURE_MRNA	REACTOME_TRANSPORT_OF_THE_SLBP_DEPENDANT_MATURE_MRNA	REACTOME_TRANSPORT_OF_THE_SLBP_DEPENDANT_MATURE_MRNA	34	0.688723810399138	2.15868021344671	1.16718789549085e-07	2.19563458831014e-06	1.39629826358951e-06	5365	tags=94%, list=28%, signal=68%	POM121/NDC1/POM121C/NUP50/NUP107/TPR/NUP205/NUP88/NUP153/NUP37/NUP85/RAE1/SLBP/NUP133/NCBP2/NUP210/NUP155/NUP43/NUP35/NUP160/NUP62/SEC13/EIF4E/AAAS/NUP54/RANBP2/NUP93/SEH1L/NUP188/NCBP1/NXF1/NUP98
WP_PLURIPOTENT_STEM_CELL_DIFFERENTIATION_PATHWAY	WP_PLURIPOTENT_STEM_CELL_DIFFERENTIATION_PATHWAY	WP_PLURIPOTENT_STEM_CELL_DIFFERENTIATION_PATHWAY	48	-0.49961576695266	-2.54514706097928	1.33528810392042e-07	2.49615419926624e-06	1.58741158143698e-06	3115	tags=48%, list=16%, signal=40%	KITLG/TNFSF11/IL11/NTF4/INHBA/WNT2/NOG/FST/FGF1/TPO/HGF/TGFB1/FGF10/CXCR1/PDGFA/IL6R/FGF2/IGF1/IL6/NT5E/TGFB3/CSF1R/CSF1
REACTOME_INTERFERON_ALPHA_BETA_SIGNALING	REACTOME_INTERFERON_ALPHA_BETA_SIGNALING	REACTOME_INTERFERON_ALPHA_BETA_SIGNALING	77	-0.402716386519774	-2.27079861766449	1.35491521671058e-07	2.51711267899462e-06	1.60073997816019e-06	3182	tags=43%, list=17%, signal=36%	HLA-C/OAS2/IFNA10/MX1/IFNA1/RSAD2/IFI6/IFI27/IFIT2/HLA-G/IRF7/IFIT5/BST2/IFIT3/EGR1/OASL/IFIT1/SAMHD1/IRF1/PSMB8/IFI35/IRF8/SOCS3/SOCS1/HLA-B/ISG20/HLA-E/HLA-A/IRF4/IFITM1/HLA-F/IFITM2/IFITM3
REACTOME_REGULATION_OF_ENDOGENOUS_RETROELEMENTS	REACTOME_REGULATION_OF_ENDOGENOUS_RETROELEMENTS	REACTOME_REGULATION_OF_ENDOGENOUS_RETROELEMENTS	81	0.549906906371367	1.90730003945565	1.41720169020544e-07	2.61657423173116e-06	1.66399184808397e-06	4994	tags=60%, list=26%, signal=45%	SMARCD2/SMARCC1/RBBP4/SMARCC2/ARID1A/SMARCA4/ZNF28/SETDB1/SS18L1/DNMT3A/ACTL6A/ZNF765/ZNF680/MTA2/MORC2/SMARCB1/ZNF273/HDAC1/ZNF669/HDAC2/MTA3/EHMT1/GATAD2B/ZNF708/ZNF33A/TRIM28/ZNF264/GATAD2A/MTA1/ZCCHC8/BCL7A/SMARCE1/SMARCD1/ZNF317/ZNF141/SUMO2/ZNF93/ZNF519/ARID1B/ATF7IP/CHD3/EHMT2/ZNF257/ZNF778/MPHOSPH8/PPHLN1/ZNF425/ZNF320/DPF2
SA_MMP_CYTOKINE_CONNECTION	SA_MMP_CYTOKINE_CONNECTION	SA_MMP_CYTOKINE_CONNECTION	15	-0.809699895814855	-2.95482634352298	1.58293588386014e-07	2.9046387905679e-06	1.84718446376188e-06	2802	tags=87%, list=15%, signal=74%	SELL/TNF/ACE/TGFB1/CD44/TGFB2/IL6R/FCGR3A/TNFRSF8/TNFRSF1B/TNFSF8/SPN/CSF1
BIOCARTA_DC_PATHWAY	BIOCARTA_DC_PATHWAY	BIOCARTA_DC_PATHWAY	17	-0.794013537972652	-3.04218039793245	1.63143799555082e-07	2.95735214829849e-06	1.88070715021393e-06	1770	tags=71%, list=9%, signal=64%	IL13/TLR7/CSF2/IFNG/IL10/ITGAX/CD40/CD5/ANPEP/CD33/CD7/CD2
PID_FANCONI_PATHWAY	PID_FANCONI_PATHWAY	PID_FANCONI_PATHWAY	41	0.645449618881607	2.05974249914101	1.62548674739884e-07	2.95735214829849e-06	1.88070715021393e-06	5897	tags=90%, list=31%, signal=63%	FANCD2/BLM/BRCA2/FANCI/TOPBP1/BRCA1/NBN/RFC3/RFC5/ATR/FANCA/PALB2/RAD50/RMI1/FANCM/FANCL/FAN1/RPA1/BRIP1/HUS1/UBE2T/FANCB/CHEK1/TOP3A/WDR48/RAD9A/RAD1/FANCE/RAD17/ATRIP/USP1/FANCF/RFC2/RPA2/FBXW11/RFC4/HES1
REACTOME_ACTIVATION_OF_ATR_IN_RESPONSE_TO_REPLICATION_STRESS	REACTOME_ACTIVATION_OF_ATR_IN_RESPONSE_TO_REPLICATION_STRESS	REACTOME_ACTIVATION_OF_ATR_IN_RESPONSE_TO_REPLICATION_STRESS	37	0.665989722409632	2.10087910149909	1.73970961581835e-07	3.13462136199559e-06	1.99344025097258e-06	6070	tags=95%, list=32%, signal=65%	ORC6/CDC6/MCM2/RFC3/RFC5/ATR/CDC25A/MCM4/MCM10/ORC2/DBF4/CDC25C/ORC4/ORC1/RPA1/CDC45/CDC7/MCM8/CDK2/ORC5/MCM5/MCM7/HUS1/CHEK1/MCM3/CLSPN/RAD9A/RAD1/RAD17/ATRIP/MCM6/RFC2/RPA2/RFC4/ORC3
REACTOME_REGULATION_OF_PLK1_ACTIVITY_AT_G2_M_TRANSITION	REACTOME_REGULATION_OF_PLK1_ACTIVITY_AT_G2_M_TRANSITION	REACTOME_REGULATION_OF_PLK1_ACTIVITY_AT_G2_M_TRANSITION	86	0.536788054185931	1.87528454362245	1.77411162408841e-07	3.17746578901104e-06	2.02068686084322e-06	6420	tags=69%, list=34%, signal=46%	BORA/PLK4/AKAP9/CEP152/NEK2/CEP250/CEP63/CDK1/CEP76/HAUS3/CSNK1D/PCNT/AURKA/CENPJ/CEP135/CEP192/CCNB2/PLK1/CKAP5/RAB8A/CCNB1/ALMS1/CCP110/HSP90AA1/CUL1/NEDD1/DYNC1H1/YWHAG/YWHAE/CEP70/TUBG1/HAUS5/CEP131/CEP78/ODF2/SFI1/HAUS8/CEP72/BTRC/CEP290/CEP41/HAUS6/HAUS2/PPP2R1A/UBB/CEP57/CLASP1/PRKACA/DYNC1I2/MAPRE1/NDE1/FBXW11/PPP1CB/CSNK1E/DCTN2/DCTN1/CNTRL/PAFAH1B1/PPP1R12A
REACTOME_COSTIMULATION_BY_THE_CD28_FAMILY	REACTOME_COSTIMULATION_BY_THE_CD28_FAMILY	REACTOME_COSTIMULATION_BY_THE_CD28_FAMILY	67	-0.435493784484727	-2.42623653065111	1.93034280128887e-07	3.4366995944375e-06	2.1855447631134e-06	1187	tags=40%, list=6%, signal=38%	CD80/FYN/TNFRSF14/HLA-DQA2/BTLA/LCK/CD3G/HLA-DQB1/PDCD1/ICOS/CTLA4/HLA-DQB2/CD86/HLA-DQA1/HLA-DRB5/HLA-DRA/CD247/CD28/VAV1/HLA-DRB1/PDCD1LG2/HLA-DPA1/GRAP2/CD3E/CD4/CD3D/HLA-DPB1
REACTOME_ESTROGEN_DEPENDENT_GENE_EXPRESSION	REACTOME_ESTROGEN_DEPENDENT_GENE_EXPRESSION	REACTOME_ESTROGEN_DEPENDENT_GENE_EXPRESSION	90	0.528302214815669	1.85256310154118	1.9732798226595e-07	3.49235499974826e-06	2.22093842388397e-06	4883	tags=54%, list=26%, signal=41%	ZNF217/KDM1A/POLR2A/POU2F1/FKBP4/EP300/POLR2B/RAD21/SP1/KDM4B/NCOA2/CARM1/KPNA2/AGO1/MED1/NRIP1/HDAC1/NCOA1/GPAM/STAG1/NCOA3/TNRC6B/SMC3/AGO2/CCNT1/POLR2D/HSP90AB1/PTGES3/TNRC6A/AGO4/CBFB/CREBBP/FOXA1/POLR2C/HSP90AA1/PRMT1/SMC1A/AXIN1/KAT5/YY1/MYB/STAG2/GTF2A1/KAT2B/POLR2K/GATA3/EBAG9/POLR2H/DDX5
REACTOME_HDR_THROUGH_HOMOLOGOUS_RECOMBINATION_HRR	REACTOME_HDR_THROUGH_HOMOLOGOUS_RECOMBINATION_HRR	REACTOME_HDR_THROUGH_HOMOLOGOUS_RECOMBINATION_HRR	67	0.576730949929605	1.95827689558513	2.02207862786979e-07	3.55766892703443e-06	2.26247435328836e-06	6383	tags=75%, list=33%, signal=50%	BLM/DNA2/BRCA2/XRCC2/TOPBP1/BRCA1/NBN/GEN1/RFC3/SLX4/EME1/RFC5/ATR/POLE/PALB2/RAD50/FIGNL1/RAD51/RTEL1/RMI1/EXO1/RAD51AP1/POLD1/RPA1/SPIDR/BRIP1/RHNO1/HUS1/KAT5/RAD51C/CHEK1/TOP3A/RFC1/WRN/BARD1/RAD9A/RAD1/RAD17/ATRIP/EME2/UBB/PCNA/POLD3/RFC2/RPA2/RFC4/POLE2/RAD51D/RMI2/MUS81
WP_TCELL_RECEPTOR_SIGNALING	WP_TCELL_RECEPTOR_SIGNALING	WP_TCELL_RECEPTOR_SIGNALING	89	-0.366803673819373	-2.13145974786751	2.1049917798828e-07	3.68188913077746e-06	2.34147131194104e-06	1150	tags=30%, list=6%, signal=29%	FYN/PRKCQ/TNFRSF9/LCK/CD3G/IL6/NFATC1/CD8A/ICOS/CCR5/MAP4K1/IL15RA/FAS/CD247/CD28/IRF4/VAV1/ITK/ZAP70/LCP2/GRAP2/CD3E/WAS/CD4/CD3D/PSTPIP1/VIM
REACTOME_DEADENYLATION_DEPENDENT_MRNA_DECAY	REACTOME_DEADENYLATION_DEPENDENT_MRNA_DECAY	REACTOME_DEADENYLATION_DEPENDENT_MRNA_DECAY	50	0.611277919421948	2.00499617113896	2.18368375130273e-07	3.79732447682935e-06	2.41488160257285e-06	5587	tags=74%, list=29%, signal=53%	CNOT3/EDC4/PABPC1/PAN2/CNOT1/CNOT11/CNOT10/EIF4G1/PATL1/CNOT6/PAN3/DCP1A/DCP2/CNOT2/DDX6/XRN1/DIS3/EIF4A3/CNOT7/EIF4E/EIF4A1/CNOT4/EXOSC8/EDC3/EXOSC7/PAIP1/CNOT6L/CNOT8/HBS1L/TNKS1BP1/PARN/EXOSC5/LSM3/EXOSC2/LSM4/EXOSC9/EXOSC6
REACTOME_NS1_MEDIATED_EFFECTS_ON_HOST_PATHWAYS	REACTOME_NS1_MEDIATED_EFFECTS_ON_HOST_PATHWAYS	REACTOME_NS1_MEDIATED_EFFECTS_ON_HOST_PATHWAYS	39	0.655806417642055	2.08127985341924	2.29156191209537e-07	3.93911590751566e-06	2.50505285853378e-06	4437	tags=77%, list=23%, signal=59%	POM121/NDC1/POM121C/NUP50/NUP107/KPNB1/TPR/KPNA2/NUP205/NUP88/NUP153/NUP37/NUP85/RAE1/NUP133/NUP210/NUP155/NUP43/NUP35/NUP160/KPNA1/NUP62/SEC13/PABPN1/AAAS/NUP54/RANBP2/NUP93/SEH1L/NUP188
REACTOME_VIRAL_MESSENGER_RNA_SYNTHESIS	REACTOME_VIRAL_MESSENGER_RNA_SYNTHESIS	REACTOME_VIRAL_MESSENGER_RNA_SYNTHESIS	42	0.642862128523314	2.05364802359724	2.29156191209537e-07	3.93911590751566e-06	2.50505285853378e-06	4437	tags=74%, list=23%, signal=57%	POLR2A/POM121/NDC1/POM121C/POLR2B/NUP50/NUP107/TPR/NUP205/NUP88/NUP153/NUP37/NUP85/RAE1/POLR2D/NUP133/NUP210/NUP155/NUP43/NUP35/NUP160/NUP62/SEC13/POLR2C/AAAS/NUP54/RANBP2/NUP93/POLR2K/SEH1L/NUP188
REACTOME_SUMOYLATION_OF_UBIQUITINYLATION_PROTEINS	REACTOME_SUMOYLATION_OF_UBIQUITINYLATION_PROTEINS	REACTOME_SUMOYLATION_OF_UBIQUITINYLATION_PROTEINS	37	0.662282117269997	2.08918338024038	2.33851071658406e-07	3.99684888760167e-06	2.5417677382661e-06	4437	tags=81%, list=23%, signal=62%	POM121/NDC1/POM121C/NUP50/VHL/NUP107/TPR/NUP205/NUP88/NUP153/NUP37/NUP85/RAE1/NUP133/NUP210/NUP155/NUP43/NUP35/NUP160/PIAS4/NUP62/SEC13/MDM2/AAAS/NUP54/RANBP2/NUP93/SEH1L/TRIM27/NUP188
KEGG_MEDICUS_REFERENCE_IL6_FAMILY_TO_JAK_STAT_SIGNALING_PATHWAY	KEGG_MEDICUS_REFERENCE_IL6_FAMILY_TO_JAK_STAT_SIGNALING_PATHWAY	KEGG_MEDICUS_REFERENCE_IL6_FAMILY_TO_JAK_STAT_SIGNALING_PATHWAY	27	-0.647555358677366	-2.89449113770535	2.39005368934469e-07	4.06173328683521e-06	2.583030512348e-06	2766	tags=63%, list=14%, signal=54%	LIFR/IL11/IL27RA/IL6ST/IL13RA2/CLCF1/IL13/IL11RA/LIF/IL4R/IL31RA/OSMR/IL6R/OSM/JAK2/IL27/IL6
BIOCARTA_IL17_PATHWAY	BIOCARTA_IL17_PATHWAY	BIOCARTA_IL17_PATHWAY	15	-0.800316648977747	-2.92058419394957	3.03438533668966e-07	5.12759691640608e-06	3.26085893749522e-06	3115	tags=80%, list=16%, signal=67%	KITLG/IL17A/CD34/CSF3/CD3G/IL6/CD8A/CD247/CD3E/CD2/CD4/CD3D
WP_DNA_REPLICATION	WP_DNA_REPLICATION	WP_DNA_REPLICATION	42	0.638061078329305	2.03831088238974	3.31495072245797e-07	5.57023461284932e-06	3.54235124511032e-06	6121	tags=83%, list=32%, signal=57%	ORC6/CDC6/MCM2/RFC3/RFC5/POLE/MCM4/MCM10/ORC2/DBF4/ORC4/PRIM1/POLD1/ORC1/RPA1/CDC45/CDC7/CDK2/ORC5/MCM5/MCM7/MCM3/RFC1/MCM6/POLA1/PCNA/PRIM2/POLD3/GMNN/RFC2/RPA2/CDT1/RFC4/ORC3/POLE2
WP_GENES_ASSOCIATED_WITH_THE_DEVELOPMENT_OF_RHEUMATOID_ARTHRITIS	WP_GENES_ASSOCIATED_WITH_THE_DEVELOPMENT_OF_RHEUMATOID_ARTHRITIS	WP_GENES_ASSOCIATED_WITH_THE_DEVELOPMENT_OF_RHEUMATOID_ARTHRITIS	18	-0.772402739800668	-3.03929798367453	3.34850363542324e-07	5.59518121427425e-06	3.55821585957647e-06	2954	tags=83%, list=15%, signal=71%	PHF19/CD244/IL6ST/CCR6/SLC22A4/BLK/CIITA/FCRL3/CD40/CTLA4/PTPN22/IL2RA/STAT4/HLA-DRB1/TRAF1
BIOCARTA_CLASSIC_PATHWAY	BIOCARTA_CLASSIC_PATHWAY	BIOCARTA_CLASSIC_PATHWAY	14	-0.83409216229087	-2.9286067295702	3.44152104374384e-07	5.70275818174821e-06	3.62662867001672e-06	1915	tags=71%, list=10%, signal=64%	C7/C4A/C4B/C3/C2/C1QC/C1QB/C1S/C1QA/C1R
REACTOME_INTERACTIONS_OF_VPR_WITH_HOST_CELLULAR_PROTEINS	REACTOME_INTERACTIONS_OF_VPR_WITH_HOST_CELLULAR_PROTEINS	REACTOME_INTERACTIONS_OF_VPR_WITH_HOST_CELLULAR_PROTEINS	35	0.665811008442427	2.08513658536672	3.45101715445144e-07	5.70275818174821e-06	3.62662867001672e-06	4437	tags=77%, list=23%, signal=59%	POM121/NDC1/POM121C/NUP50/NUP107/TPR/NUP205/NUP88/NUP153/NUP37/NUP85/RAE1/NUP133/NUP210/NUP155/NUP43/NUP35/NUP160/KPNA1/NUP62/SEC13/AAAS/NUP54/RANBP2/NUP93/SEH1L/NUP188
REACTOME_COPI_DEPENDENT_GOLGI_TO_ER_RETROGRADE_TRAFFIC	REACTOME_COPI_DEPENDENT_GOLGI_TO_ER_RETROGRADE_TRAFFIC	REACTOME_COPI_DEPENDENT_GOLGI_TO_ER_RETROGRADE_TRAFFIC	97	0.510032428422872	1.79861713344387	3.77166355144798e-07	6.19837674856094e-06	3.94181378685165e-06	4521	tags=52%, list=24%, signal=40%	COPG1/NSF/COPB2/COPG2/KIF15/KIF20B/RINT1/TMED2/ARF1/CENPE/KIF18B/KIF20A/KIF22/RACGAP1/KIF11/COPA/RAB1A/ARF3/KIF5B/COPZ1/KIFC2/KIF3A/KIF23/KIF4A/KIF2C/KIF3C/KDELR1/SEC22B/GBF1/TUBA1B/KIF21A/TUBB1/KIF18A/TUBA1C/KIF9/KIF4B/TUBA3D/KIF27/NAPA/ARCN1/KDELR2/RAB1B/KLC2/KIFC1/KIF3B/KIF16B/KIF1B/COPB1/TMED3/ZW10
KEGG_DILATED_CARDIOMYOPATHY	KEGG_DILATED_CARDIOMYOPATHY	KEGG_DILATED_CARDIOMYOPATHY	90	-0.359820675538573	-2.08313670315994	3.83491599326061e-07	6.26788728734562e-06	3.98601852161169e-06	3137	tags=42%, list=16%, signal=35%	ADCY5/ITGA9/ITGA10/SLC8A1/CACNG7/TNF/ITGA3/CACNA2D1/RYR2/LAMA2/TPM4/ADCY2/CACNG6/SGCG/ITGA11/TPM1/ITGA1/CACNA2D3/MYL3/ITGA4/TGFB1/SGCB/MYL2/ITGB3/TGFB2/SGCD/ACTC1/ADCY4/CACNG8/DES/PLN/ACTB/ITGA5/IGF1/SGCA/TGFB3/CACNA2D4/TPM2
WP_PATHWAYS_AFFECTED_IN_ADENOID_CYSTIC_CARCINOMA	WP_PATHWAYS_AFFECTED_IN_ADENOID_CYSTIC_CARCINOMA	WP_PATHWAYS_AFFECTED_IN_ADENOID_CYSTIC_CARCINOMA	62	0.572515251029887	1.92766037852334	3.99025613808191e-07	6.48633484184946e-06	4.12493869651832e-06	5760	tags=68%, list=30%, signal=48%	CEBPA/RAF1/BRD1/ARID1A/EP300/SETD2/BRCA1/KANSL1/MGA/DTX4/PRKDC/ERBB2/CHEK2/UHRF1/SRCAP/BCOR/MYCBP/ARID4B/KAT6A/NSD1/MYCN/KMT2C/MAML3/CMTR2/CREBBP/KDM6B/MAGI1/SMARCE1/SMC1A/NCOR1/CHEK1/MYB/KDM6A/AKT1/PIK3CA/ATRX/TP53/TLK1/FGFR4/BCORL1/FBXW7/SMARCA2
PID_ATR_PATHWAY	PID_ATR_PATHWAY	PID_ATR_PATHWAY	38	0.648818771642463	2.05476449608126	4.20485843248745e-07	6.7982332819297e-06	4.32328830014499e-06	5894	tags=89%, list=31%, signal=62%	FANCD2/BRCA2/TOPBP1/TIMELESS/NBN/CDC6/MCM2/RFC3/RFC5/ATR/CDC25A/RAD51/YWHAZ/CDC25C/CCNA2/PLK1/RPA1/MDM2/CDK2/MCM7/HUS1/YWHAB/CHEK1/TIPIN/CLSPN/RAD9A/RAD1/RAD17/ATRIP/PPP2R1A/RFC2/RPA2/FBXW11/RFC4
REACTOME_CROSSLINKING_OF_COLLAGEN_FIBRILS	REACTOME_CROSSLINKING_OF_COLLAGEN_FIBRILS	REACTOME_CROSSLINKING_OF_COLLAGEN_FIBRILS	18	-0.76776473614543	-3.02104808057181	4.44442904197289e-07	7.14692863684996e-06	4.54503864111206e-06	3929	tags=83%, list=21%, signal=66%	LOXL4/COL4A4/COL4A2/COL4A6/LOXL2/TLL2/LOX/LOXL3/PXDN/COL1A1/COL1A2/LOXL1/TLL1/BMP1/PCOLCE
KEGG_RNA_DEGRADATION	KEGG_RNA_DEGRADATION	KEGG_RNA_DEGRADATION	51	0.598841322308213	1.9686290905336	4.77385830019889e-07	7.63562041491705e-06	4.85581871571033e-06	5700	tags=71%, list=30%, signal=50%	CNOT3/EXOSC10/EDC4/CNOT1/CNOT10/PAPOLG/PATL1/PNPT1/HSPD1/CNOT6/DCP1A/DCP2/HSPA9/CNOT2/DDX6/PAPOLA/XRN1/DIS3/CNOT7/C1D/CNOT4/EXOSC8/XRN2/EDC3/EXOSC7/CNOT6L/CNOT8/PARN/EXOSC5/LSM3/EXOSC2/LSM4/EXOSC9/EXOSC6/LSM8/ENO1
REACTOME_SUMOYLATION_OF_SUMOYLATION_PROTEINS	REACTOME_SUMOYLATION_OF_SUMOYLATION_PROTEINS	REACTOME_SUMOYLATION_OF_SUMOYLATION_PROTEINS	33	0.695536808333108	2.16216034013017	5.01079497488918e-07	7.97196157973061e-06	5.06971249699034e-06	4437	tags=85%, list=23%, signal=65%	POM121/NDC1/POM121C/NUP50/NUP107/TPR/NUP205/NUP88/NUP153/NUP37/NUP85/RAE1/NUP133/NUP210/NUP155/NUP43/NUP35/NUP160/PIAS4/NUP62/SEC13/AAAS/SUMO2/NUP54/RANBP2/NUP93/SEH1L/NUP188
REACTOME_DNA_REPLICATION_PRE_INITIATION	REACTOME_DNA_REPLICATION_PRE_INITIATION	REACTOME_DNA_REPLICATION_PRE_INITIATION	99	0.5117798470901	1.80444268222345	5.09657906695475e-07	8.06553861865697e-06	5.12922215203968e-06	6401	tags=64%, list=33%, signal=43%	UBE2E1/PSMD3/ANAPC1/ORC6/CDC6/PSME3/MCM2/KPNA6/KPNB1/POLE/MCM4/PSMD12/MCM10/CDC23/ORC2/PSMD11/DBF4/PSMD6/ORC4/PRIM1/ORC1/RPA1/KPNA1/PSMD7/CDC45/PSMD14/ANAPC5/CDC7/MCM8/CDK2/ORC5/MCM5/MCM7/CDC27/PSMA2/UBE2C/PSMD8/MCM3/ANAPC7/PSMC4/PSMA6/PSMD2/PSMC1/MCM6/POLA1/PSMB2/UBB/PSMC2/ANAPC11/FZR1/PRIM2/PSMD10/PSMA7/PSMC6/GMNN/RPA2/CDT1/PSMD5/ORC3/POLE2/UBE2D1/UBE2S/PSMB5
WP_DEVELOPMENT_OF_PULMONARY_DENDRITIC_CELLS_AND_MACROPHAGE_SUBSETS	WP_DEVELOPMENT_OF_PULMONARY_DENDRITIC_CELLS_AND_MACROPHAGE_SUBSETS	WP_DEVELOPMENT_OF_PULMONARY_DENDRITIC_CELLS_AND_MACROPHAGE_SUBSETS	13	-0.827938241751207	-2.86403219489572	5.86609312139372e-07	9.23446554004664e-06	5.87259294756701e-06	2011	tags=69%, list=11%, signal=62%	TPO/TCF4/CSF2/IRF8/IRF4/IKZF1/SPI1/CSF1/BATF3
WP_DEVELOPMENT_AND_HETEROGENEITY_OF_THE_ILC_FAMILY	WP_DEVELOPMENT_AND_HETEROGENEITY_OF_THE_ILC_FAMILY	WP_DEVELOPMENT_AND_HETEROGENEITY_OF_THE_ILC_FAMILY	32	-0.582465454467722	-2.63730114186245	6.12184338102728e-07	9.58661442547256e-06	6.09653953679597e-06	2940	tags=69%, list=15%, signal=58%	ID2/TSLP/IL4/IL12A/IL17A/TNF/IL22/AREG/TOX/NFIL3/ZBTB16/IL7/IL13/IL12B/EOMES/IFNG/GFI1/IL33/IL6/IL18/TBX21/IL15
REACTOME_ANCHORING_OF_THE_BASAL_BODY_TO_THE_PLASMA_MEMBRANE	REACTOME_ANCHORING_OF_THE_BASAL_BODY_TO_THE_PLASMA_MEMBRANE	REACTOME_ANCHORING_OF_THE_BASAL_BODY_TO_THE_PLASMA_MEMBRANE	95	0.509551875636915	1.79428434953318	7.15949609265011e-07	1.11531525068315e-05	7.09276833301467e-06	6379	tags=65%, list=33%, signal=44%	NPHP4/PLK4/AKAP9/CEP152/RAB3IP/NEK2/CEP250/RAB11A/CEP63/C2CD3/CDK1/CEP97/CEP76/HAUS3/CSNK1D/PCNT/CENPJ/CEP135/MKS1/CEP192/IQCB1/KIF24/CEP83/PLK1/CKAP5/RAB8A/ALMS1/CCP110/HSP90AA1/NEDD1/DYNC1H1/RPGRIP1L/YWHAG/YWHAE/CEP70/TUBG1/TCTN2/HAUS5/CEP131/CEP78/ODF2/SFI1/HAUS8/CEP72/CEP290/CEP41/HAUS6/HAUS2/PPP2R1A/CEP57/CLASP1/PRKACA/DYNC1I2/CEP89/MAPRE1/NDE1/CSNK1E/MARK4/DCTN2/DCTN1/CNTRL/PAFAH1B1
REACTOME_GLOBAL_GENOME_NUCLEOTIDE_EXCISION_REPAIR_GG_NER	REACTOME_GLOBAL_GENOME_NUCLEOTIDE_EXCISION_REPAIR_GG_NER	REACTOME_GLOBAL_GENOME_NUCLEOTIDE_EXCISION_REPAIR_GG_NER	84	0.536973640403227	1.86895586556766	7.36059912064581e-07	1.14070217460371e-05	7.25421467739677e-06	6356	tags=64%, list=33%, signal=43%	LIG3/LIG1/DDB1/ACTL6A/RNF111/ERCC5/RFC3/RFC5/POLE/PARP1/INO80B/NFRKB/UBE2N/POLD1/ERCC3/COPS5/INO80/CHD1L/RPA1/PIAS3/GTF2H3/CUL4A/GPS1/XPC/RUVBL1/ACTR8/RAD23A/RAD23B/SUMO2/YY1/INO80E/XRCC1/RFC1/ERCC2/MCRS1/ERCC4/ACTR5/COPS7A/COPS2/UBB/PCNA/INO80D/UBE2V2/USP45/POLD3/RFC2/RPA2/PARP2/RFC4/COPS7B/PIAS1/POLE2/CDK7/INO80C
REACTOME_CELLULAR_RESPONSE_TO_HEAT_STRESS	REACTOME_CELLULAR_RESPONSE_TO_HEAT_STRESS	REACTOME_CELLULAR_RESPONSE_TO_HEAT_STRESS	98	0.505917715087886	1.78420087984147	7.57296609814609e-07	1.16756399997706e-05	7.42504055309277e-06	4934	tags=55%, list=26%, signal=41%	GSK3B/POM121/NDC1/FKBP4/EP300/POM121C/NUP50/CAMK2G/NUP107/MTOR/ATR/TPR/NUP205/NUP88/RPTOR/NUP153/DNAJC2/NUP37/NUP85/RAE1/HSP90AB1/NUP133/PTGES3/NUP210/HSPH1/HSPA9/RPA1/NUP155/NUP43/NUP35/NUP160/AKT1S1/MAPK1/CREBBP/DNAJC7/NUP62/ST13/SEC13/HSF1/HSPA4/HSP90AA1/TNFRSF21/AAAS/HDAC6/YWHAE/NUP54/RANBP2/NUP93/SEH1L/NUP188/HSPA14/HSBP1/SIRT1/UBB
WP_PROSTAGLANDIN_SYNTHESIS_AND_REGULATION	WP_PROSTAGLANDIN_SYNTHESIS_AND_REGULATION	WP_PROSTAGLANDIN_SYNTHESIS_AND_REGULATION	45	-0.495433658209556	-2.53216713078508	8.08903704511343e-07	1.23925514255195e-05	7.8809552960333e-06	2696	tags=44%, list=14%, signal=38%	PPARGC1A/PTGER3/S100A10/ANXA3/PTGFR/PTGIS/ANXA5/EDN1/TBXA2R/MITF/PTGDS/EDNRA/HSD11B1/PTGER2/PTGDR/PTGIR/PTGS1/ANXA6/HPGDS/TBXAS1
WP_OMEGA9_FATTY_ACID_SYNTHESIS	WP_OMEGA9_FATTY_ACID_SYNTHESIS	WP_OMEGA9_FATTY_ACID_SYNTHESIS	14	0.819029860616811	2.1204309179827	8.16226222275945e-07	1.23925514255195e-05	7.8809552960333e-06	1383	tags=57%, list=7%, signal=53%	FASN/SCD/ELOVL6/ELOVL1/ACSL1/ACSL3/FADS2/FADS1
REACTOME_REGULATION_OF_LIPID_METABOLISM_BY_PPARALPHA	REACTOME_REGULATION_OF_LIPID_METABOLISM_BY_PPARALPHA	REACTOME_REGULATION_OF_LIPID_METABOLISM_BY_PPARALPHA	117	0.490116782762903	1.74426709068014	8.15557497105204e-07	1.23925514255195e-05	7.8809552960333e-06	5690	tags=54%, list=30%, signal=38%	HMGCR/SREBF1/GRHL1/SREBF2/FDFT1/ACOX1/EP300/HMGCS1/NCOA6/CPT2/MED12/MED13/ACSL1/SP1/NFYA/NCOA2/CARM1/MED1/MED23/TBL1XR1/ALAS1/NCOA1/NCOA3/FADS1/NRF1/MED25/RXRA/THRAP3/MED26/MED24/TGS1/ESRRA/NFYC/CREBBP/PPARG/MED28/SIN3B/SIN3A/TNFRSF21/CDK19/MED14/NCOR1/MTF1/PEX11A/CLOCK/MED17/CDK8/MED8/PPARGC1B/MED31/MED4/AHR/NFYB/PPARA/MED30/TRIB3/MED20/ACADM/MED18/ARNT/MED29/MED15/CCNC
BIOCARTA_GRANULOCYTES_PATHWAY	BIOCARTA_GRANULOCYTES_PATHWAY	BIOCARTA_GRANULOCYTES_PATHWAY	15	-0.781041129799692	-2.85024231525255	8.24615762851759e-07	1.24566956903516e-05	7.92174738688532e-06	2802	tags=93%, list=15%, signal=80%	CXCL8/C5/SELL/TNF/SELP/IFNG/CSF3/ICAM1/PECAM1/ICAM2/ITGAM/ITGAL/ITGB2/SELPLG
REACTOME_ANTIMICROBIAL_PEPTIDES	REACTOME_ANTIMICROBIAL_PEPTIDES	REACTOME_ANTIMICROBIAL_PEPTIDES	90	-0.351144313861184	-2.03290599467437	9.49786124659209e-07	1.42754286374658e-05	9.07835772155086e-06	3660	tags=29%, list=19%, signal=23%	DEFA6/DEFB110/DEFA3/LTF/DEFB4A/REG3G/DEFA4/CHGA/CAMP/PLA2G2A/LYZ/CLU/CCR6/RNASE3/SLC11A1/ATOX1/BPI/CCR2/DEFB124/TLR2/TLR1/ELANE/CTSG/GNLY/CD4/RNASE6
REACTOME_HOMOLOGOUS_DNA_PAIRING_AND_STRAND_EXCHANGE	REACTOME_HOMOLOGOUS_DNA_PAIRING_AND_STRAND_EXCHANGE	REACTOME_HOMOLOGOUS_DNA_PAIRING_AND_STRAND_EXCHANGE	41	0.623869658808112	1.99087707635222	1.03246190960626e-06	1.54404678581617e-05	9.81925616136064e-06	4604	tags=73%, list=24%, signal=56%	BLM/DNA2/BRCA2/XRCC2/TOPBP1/BRCA1/NBN/RFC3/RFC5/ATR/PALB2/RAD50/RAD51/RMI1/EXO1/RAD51AP1/RPA1/BRIP1/RHNO1/HUS1/KAT5/RAD51C/CHEK1/TOP3A/WRN/BARD1/RAD9A/RAD1/RAD17/ATRIP
REACTOME_RHO_GTPASE_EFFECTORS	REACTOME_RHO_GTPASE_EFFECTORS	REACTOME_RHO_GTPASE_EFFECTORS	256	0.421534990046979	1.55223501139471	1.0524341160369e-06	1.56608479655043e-05	9.95940532955575e-06	5841	tags=51%, list=31%, signal=36%	RCC2/KDM1A/WIPF2/INCENP/BUB1B/AHCTF1/PRKCZ/DVL3/PTK2/BUB1/CENPF/CENPE/CDH1/NUP107/CIT/MEN1/PIK3R4/ZWINT/XPO1/KIF14/NCOA2/ZWILCH/CLASP2/CDCA8/PDPK1/MAD2L1/ERCC6L/TAOK1/DYNC1LI2/CENPO/KNTC1/NUF2/KIF5B/NUP37/SRC/NUP85/YWHAZ/NCKAP1/PKN2/CENPK/SPDL1/DVL1/CDC42/KIF2C/CDC25C/PPP2R1B/CENPL/NUP133/PAK2/SKA1/PLK1/CENPI/MYH14/DYNLL2/CKAP5/PPP2R5D/NUP43/IQGAP3/CYFIP1/NUP160/ABI1/MAPK1/TUBA1B/ACTR2/RANGAP1/NC…
BIOCARTA_CTLA4_PATHWAY	BIOCARTA_CTLA4_PATHWAY	BIOCARTA_CTLA4_PATHWAY	20	-0.697779749967903	-2.82773909831656	1.14507377981095e-06	1.69550280961116e-05	1.078243001625e-05	1187	tags=70%, list=6%, signal=66%	CD80/LCK/CD3G/ICOS/CTLA4/CD86/HLA-DRB5/HLA-DRA/CD247/CD28/ITK/HLA-DRB1/CD3E/CD3D
KEGG_MEDICUS_REFERENCE_GPCR_PLCB_ITPR_SIGNALING_PATHWAY	KEGG_MEDICUS_REFERENCE_GPCR_PLCB_ITPR_SIGNALING_PATHWAY	KEGG_MEDICUS_REFERENCE_GPCR_PLCB_ITPR_SIGNALING_PATHWAY	50	-0.470220735466034	-2.43421649132563	1.22146836488909e-06	1.79971028541048e-05	1.14451300770266e-05	2642	tags=42%, list=14%, signal=36%	GRM5/PTGER3/LHCGR/F2R/NTSR1/CHRM2/PTGFR/TACR1/ADRA1D/CYSLTR2/HTR2A/BDKRB2/AGTR1/TBXA2R/HRH1/PTAFR/CXCR4/CYSLTR1/PLCB2/EDNRA/BDKRB1
REACTOME_FORMATION_OF_WDR5_CONTAINING_HISTONE_MODIFYING_COMPLEXES	REACTOME_FORMATION_OF_WDR5_CONTAINING_HISTONE_MODIFYING_COMPLEXES	REACTOME_FORMATION_OF_WDR5_CONTAINING_HISTONE_MODIFYING_COMPLEXES	40	0.624554985226702	1.98830312160252	1.3059003180462e-06	1.91468031925304e-05	1.21762738633101e-05	5492	tags=78%, list=29%, signal=55%	PAXIP1/KMT2B/NCOA6/KMT2D/HCFC1/KANSL1/SETD1A/MEN1/ZZZ3/WDR82/KANSL2/BOD1L1/YEATS2/SETD1B/PAGR1/PHF20L1/AKAP8L/KMT2C/RBBP5/CXXC1/KAT2A/KDM6A/KAT2B/MCRS1/PHF20/KMT2A/TADA2A/DPY30/TASP1/OGT/DR1
PID_SYNDECAN_1_PATHWAY	PID_SYNDECAN_1_PATHWAY	PID_SYNDECAN_1_PATHWAY	46	-0.485485208338757	-2.49120223896247	1.3901905748486e-06	2.0283219557913e-05	1.28989698010343e-05	2134	tags=43%, list=11%, signal=39%	COL13A1/COL15A1/COL14A1/COL17A1/HGF/COL8A1/MMP9/COL5A2/TGFB1/COL5A1/COL1A1/COL3A1/COL1A2/COL6A3/MMP7/COL8A2/COL6A1/CCL5/COL16A1/COL6A2
REACTOME_RECRUITMENT_OF_MITOTIC_CENTROSOME_PROTEINS_AND_COMPLEXES	REACTOME_RECRUITMENT_OF_MITOTIC_CENTROSOME_PROTEINS_AND_COMPLEXES	REACTOME_RECRUITMENT_OF_MITOTIC_CENTROSOME_PROTEINS_AND_COMPLEXES	80	0.537380289653465	1.86139723057935	1.41303358355666e-06	2.05164245068834e-05	1.30472748364174e-05	6379	tags=68%, list=33%, signal=45%	TUBGCP4/PLK4/AKAP9/CEP152/NEK2/CEP250/CEP63/CDK1/CEP76/HAUS3/CSNK1D/PCNT/CENPJ/CEP135/CEP192/MZT1/PLK1/CKAP5/ALMS1/CCP110/HSP90AA1/TUBGCP5/NEDD1/DYNC1H1/CDK11B/YWHAG/YWHAE/CEP70/TUBG1/HAUS5/CEP131/CEP78/ODF2/SFI1/HAUS8/CEP72/CEP290/TUBGCP6/CEP41/HAUS6/HAUS2/PPP2R1A/CEP57/CLASP1/TUBGCP3/PRKACA/DYNC1I2/MAPRE1/NDE1/CSNK1E/DCTN2/DCTN1/CNTRL/PAFAH1B1
REACTOME_RECRUITMENT_OF_NUMA_TO_MITOTIC_CENTROSOMES	REACTOME_RECRUITMENT_OF_NUMA_TO_MITOTIC_CENTROSOMES	REACTOME_RECRUITMENT_OF_NUMA_TO_MITOTIC_CENTROSOMES	91	0.516356928577296	1.81208562033418	1.44332625491186e-06	2.08550184948858e-05	1.32626012846465e-05	6379	tags=64%, list=33%, signal=43%	TUBGCP4/PLK4/AKAP9/CEP152/NEK2/CEP250/CEP63/CDK1/CEP76/HAUS3/CSNK1D/PCNT/CENPJ/CEP135/CEP192/MZT1/PLK1/CKAP5/TUBA1B/TUBB1/ALMS1/CCP110/HSP90AA1/TUBGCP5/TUBA1C/NUMA1/NEDD1/DYNC1H1/YWHAG/YWHAE/TUBA3D/CEP70/TUBG1/HAUS5/CEP131/CEP78/ODF2/SFI1/HAUS8/CEP72/CEP290/TUBGCP6/CEP41/HAUS6/HAUS2/PPP2R1A/CEP57/CLASP1/TUBGCP3/PRKACA/DYNC1I2/MAPRE1/NDE1/CSNK1E/DCTN2/DCTN1/CNTRL/PAFAH1B1
PID_INTEGRIN_CS_PATHWAY	PID_INTEGRIN_CS_PATHWAY	PID_INTEGRIN_CS_PATHWAY	26	-0.631687405036845	-2.85115433956541	1.45205593703701e-06	2.08802851330658e-05	1.327866942422e-05	3796	tags=54%, list=20%, signal=43%	ITGA7/ITGA8/ITGA9/ITGA10/ITGA3/ITGA11/ITGA1/ITGA4/ITGB3/ITGAX/ITGA5/ITGAM/ITGAL/ITGB2
REACTOME_UB_SPECIFIC_PROCESSING_PROTEASES	REACTOME_UB_SPECIFIC_PROCESSING_PROTEASES	REACTOME_UB_SPECIFIC_PROCESSING_PROTEASES	164	0.452904742454253	1.63905589751571	1.58608864078101e-06	2.26985221271579e-05	1.44349643610742e-05	5546	tags=48%, list=29%, signal=35%	HGS/TRRAP/PSMD3/SUDS3/RNF123/VDAC1/USP7/PSME3/SKP2/USP34/USP16/BECN1/USP33/USP19/USP21/CDC25A/USP48/TNKS2/USP42/IDE/PSMD12/USP8/USP22/RNF128/TOMM20/PSME4/RHOT1/TAB1/PSMD11/USP30/PSMD6/USP10/CCNA2/USP37/USP24/PSMD7/PSMD14/RUVBL1/USP3/MDM2/CCP110/AXIN1/SMAD2/PSMA2/WDR20/PSMD8/FOXO4/PTRH2/USP5/KAT2A/ATXN7/USP14/USP49/WDR48/CLSPN/USP47/TNKS/PSMC4/TADA2B/VDAC3/PSMA6/CDC20/ADRM1/GATA3/PSMD2/PSMC1/PSMB2…
REACTOME_ANCHORING_FIBRIL_FORMATION	REACTOME_ANCHORING_FIBRIL_FORMATION	REACTOME_ANCHORING_FIBRIL_FORMATION	15	-0.770873465547384	-2.81313760233348	1.62751385495018e-06	2.31562179902597e-05	1.47260328031109e-05	3570	tags=73%, list=19%, signal=60%	COL4A4/COL4A2/COL4A6/LAMC2/TLL2/LAMB3/COL1A1/COL1A2/TLL1/BMP1/LAMA3
REACTOME_RESOLUTION_OF_D_LOOP_STRUCTURES	REACTOME_RESOLUTION_OF_D_LOOP_STRUCTURES	REACTOME_RESOLUTION_OF_D_LOOP_STRUCTURES	34	0.655885100750114	2.05575321762616	1.63355466263618e-06	2.31562179902597e-05	1.47260328031109e-05	3928	tags=71%, list=21%, signal=56%	BLM/DNA2/BRCA2/XRCC2/BRCA1/NBN/GEN1/SLX4/EME1/PALB2/RAD50/FIGNL1/RAD51/RTEL1/RMI1/EXO1/RAD51AP1/SPIDR/BRIP1/KAT5/RAD51C/TOP3A/WRN/BARD1
BIOCARTA_VDR_PATHWAY	BIOCARTA_VDR_PATHWAY	BIOCARTA_VDR_PATHWAY	24	0.710981608870067	2.07962441012973	1.66642803157615e-06	2.35107841624729e-05	1.49515166487492e-05	4363	tags=88%, list=23%, signal=68%	SMARCC1/TOP2B/SMARCC2/ARID1A/SMARCA4/EP300/ACTL6A/CARM1/MED1/HDAC1/NCOA1/BAZ1B/RXRA/CHAF1A/CREBBP/SMARCE1/PRMT1/SMARCD1/NCOR1/KAT2B/TSC2
PID_IL4_2PATHWAY	PID_IL4_2PATHWAY	PID_IL4_2PATHWAY	61	-0.410447491900884	-2.19657996586014	1.68653726553384e-06	2.3682783855454e-05	1.50608986351354e-05	2013	tags=43%, list=11%, signal=38%	ETS1/FES/CCL11/IL13RA2/STAT5A/COL1A1/IL4R/ITGB3/COL1A2/EGR2/FCER2/THY1/IL10/CEBPB/JAK2/CCL26/AICDA/LTA/SOCS3/CD40LG/SOCS1/IRF4/JAK3/SPI1/DOK2/IL2RG
REACTOME_TP53_REGULATES_TRANSCRIPTION_OF_CELL_CYCLE_GENES	REACTOME_TP53_REGULATES_TRANSCRIPTION_OF_CELL_CYCLE_GENES	REACTOME_TP53_REGULATES_TRANSCRIPTION_OF_CELL_CYCLE_GENES	48	0.595457132326316	1.94075851490603	1.82982136942174e-06	2.55747463361703e-05	1.62640787729714e-05	5497	tags=73%, list=29%, signal=52%	CNOT3/E2F8/EP300/CCNE2/CNOT1/CNOT11/CNOT10/CARM1/CDK1/CNOT6/CCNE1/AURKA/CENPJ/TFDP1/CDC25C/CCNA2/CNOT2/RBL1/CNOT7/CCNB1/RBL2/CDK2/PRMT1/CNOT4/ARID3A/E2F7/CNOT6L/CNOT8/E2F4/TNKS1BP1/TP53/PCNA/E2F1/CDKN1B/TFDP2
REACTOME_PTEN_REGULATION	REACTOME_PTEN_REGULATION	REACTOME_PTEN_REGULATION	138	0.461044361973877	1.65778697209439	1.95304926598239e-06	2.7170094672341e-05	1.72786292466593e-05	5463	tags=50%, list=29%, signal=36%	KDM1A/RBBP4/CBX8/PSMD3/SUZ12/CSNK2A1/USP7/OTUD3/PSME3/MTA2/MTOR/AGO1/MKRN1/RPTOR/CBX2/TNKS2/RNF2/CBX4/HDAC1/PSMD12/HDAC2/TNRC6B/MTA3/AGO2/REST/XIAP/AKT2/PSME4/GATAD2B/PSMD11/PSMD6/TNRC6A/ATN1/AGO4/MAPK1/PSMD7/GATAD2A/PSMD14/MTA1/PPARG/PSMA2/PSMD8/EZH2/PHC3/RCOR1/WWP2/TNKS/BMI1/CHD3/PSMC4/AKT1/FRK/PHC1/PSMA6/TRIM27/LAMTOR3/PSMD2/NEDD4/PSMC1/CSNK2A2/PSMB2/TP53/UBB/PSMC2/AGO3/SLC38A9/PSMD10/PSMA7/PS…
BIOCARTA_COMP_PATHWAY	BIOCARTA_COMP_PATHWAY	BIOCARTA_COMP_PATHWAY	19	-0.716171367419956	-2.88342757884609	2.30832260033186e-06	3.19638560073731e-05	2.03271878109145e-05	2387	tags=63%, list=12%, signal=55%	CFB/C7/C4A/CFD/C4B/C3/C2/C1QC/C1QB/C1S/C1QA/C1R
PID_MET_PATHWAY	PID_MET_PATHWAY	PID_MET_PATHWAY	79	0.521669651689859	1.80544325129204	2.5238502238295e-06	3.47872627625532e-05	2.21227133371812e-05	4882	tags=52%, list=25%, signal=39%	HGS/RAF1/PAK4/PRKCZ/PTK2/RAB5A/CDH1/CRKL/SOS1/KPNB1/MTOR/RPTOR/PDPK1/SRC/AKT2/MAP2K1/CDC42/PAK2/RANBP10/RANBP9/AKT1S1/PTPN11/MAPK1/EIF4E/MAPK8/GRB2/INPPL1/PLCG1/CTNNA1/ARF6/APC/EPS15/PRKCI/MAP2K4/WASL/AKT1/CTNNB1/PIK3CA/SHC1/CRK/CBL
BIOCARTA_LAIR_PATHWAY	BIOCARTA_LAIR_PATHWAY	BIOCARTA_LAIR_PATHWAY	17	-0.741504522599273	-2.84099755954975	2.56659578267698e-06	3.48070848867954e-05	2.21353190766824e-05	2802	tags=82%, list=15%, signal=70%	CXCL8/C5/C6/TNF/SELP/C7/ITGA4/ICAM1/C3/VCAM1/IL6/ITGAL/ITGB2/SELPLG
WP_CELLS_AND_MOLECULES_INVOLVED_IN_LOCAL_ACUTE_INFLAMMATORY_RESPONSE	WP_CELLS_AND_MOLECULES_INVOLVED_IN_LOCAL_ACUTE_INFLAMMATORY_RESPONSE	WP_CELLS_AND_MOLECULES_INVOLVED_IN_LOCAL_ACUTE_INFLAMMATORY_RESPONSE	17	-0.741504522599273	-2.84099755954975	2.56659578267698e-06	3.48070848867954e-05	2.21353190766824e-05	2802	tags=82%, list=15%, signal=70%	CXCL8/C5/C6/TNF/SELP/C7/ITGA4/ICAM1/C3/VCAM1/IL6/ITGAL/ITGB2/SELPLG
REACTOME_POSTMITOTIC_NUCLEAR_PORE_COMPLEX_NPC_REFORMATION	REACTOME_POSTMITOTIC_NUCLEAR_PORE_COMPLEX_NPC_REFORMATION	REACTOME_POSTMITOTIC_NUCLEAR_PORE_COMPLEX_NPC_REFORMATION	26	0.687523887280865	2.03933457711269	2.5718374322908e-06	3.48070848867954e-05	2.21353190766824e-05	4437	tags=85%, list=23%, signal=65%	POM121/NDC1/RCC1/AHCTF1/NUP107/KPNB1/NUP205/NUP37/NUP85/NUP133/NUP155/NUP43/NUP35/NUP160/NUP62/RANGAP1/SEC13/NUP54/NUP93/TNPO1/SEH1L/NUP188
WP_NUCLEOTIDE_EXCISION_REPAIR_IN_XERODERMA_PIGMENTOSUM	WP_NUCLEOTIDE_EXCISION_REPAIR_IN_XERODERMA_PIGMENTOSUM	WP_NUCLEOTIDE_EXCISION_REPAIR_IN_XERODERMA_PIGMENTOSUM	58	0.564844572115409	1.8877114673287	2.54702844017079e-06	3.48070848867954e-05	2.21353190766824e-05	6201	tags=66%, list=32%, signal=44%	LIG3/LIG1/DDB1/BRCA1/USP7/RFC3/SLX4/RFC5/HMGN1/POLE/PARP1/RAD18/UVSSA/ERCC6/POLD1/SLX4IP/ERCC3/CHD1L/RPA1/GTF2H3/CUL4A/GPS1/XPC/RAD23A/RAD23B/XRCC1/RFC1/ERCC2/ERCC4/PCNA/GTF2H2C/POLD3/ERCC8/RFC2/RPA2/RFC4/POLE2/CDK7
KEGG_MEDICUS_REFERENCE_DNA_REPLICATION_LICENSING	KEGG_MEDICUS_REFERENCE_DNA_REPLICATION_LICENSING	KEGG_MEDICUS_REFERENCE_DNA_REPLICATION_LICENSING	24	0.7053363734571	2.06311207110538	2.60087298851485e-06	3.48909334861827e-05	2.21886419995186e-05	3625	tags=83%, list=19%, signal=68%	TICRR/ORC6/CDC6/MCM2/CCNE2/MTBP/MCM4/CCNE1/ORC2/DBF4/CCNA2/ORC4/ORC1/CDC45/CDC7/CDK2/ORC5/MCM5/MCM7/MCM3
REACTOME_AURKA_ACTIVATION_BY_TPX2	REACTOME_AURKA_ACTIVATION_BY_TPX2	REACTOME_AURKA_ACTIVATION_BY_TPX2	71	0.546976674934836	1.86750703658707	2.60136347957831e-06	3.48909334861827e-05	2.21886419995186e-05	6379	tags=72%, list=33%, signal=48%	PLK4/AKAP9/CEP152/NEK2/CEP250/CEP63/HMMR/CDK1/CEP76/HAUS3/CSNK1D/PCNT/AURKA/CENPJ/CEP135/CEP192/PLK1/CKAP5/TPX2/ALMS1/CCP110/HSP90AA1/NEDD1/DYNC1H1/YWHAG/YWHAE/CEP70/TUBG1/HAUS5/CEP131/CEP78/ODF2/SFI1/HAUS8/CEP72/CEP290/CEP41/HAUS6/HAUS2/PPP2R1A/CEP57/CLASP1/PRKACA/DYNC1I2/MAPRE1/NDE1/CSNK1E/DCTN2/DCTN1/CNTRL/PAFAH1B1
WP_COMPLEMENT_ACTIVATION	WP_COMPLEMENT_ACTIVATION	WP_COMPLEMENT_ACTIVATION	22	-0.662435416731137	-2.74671533345222	2.77895148001117e-06	3.71064458781848e-05	2.3597581411561e-05	2387	tags=59%, list=12%, signal=52%	CFB/CFP/C7/C4A/CFD/C4B/C3/C2/C1QC/C1QB/C1S/C1QA/C1R
WP_TCELL_ACTIVATION_SARSCOV2	WP_TCELL_ACTIVATION_SARSCOV2	WP_TCELL_ACTIVATION_SARSCOV2	88	-0.358790038628008	-2.11008344140166	2.80727712144266e-06	3.73180705343778e-05	2.3732162612617e-05	1343	tags=32%, list=7%, signal=30%	IFNG/CDKN1A/CD80/FYN/PRKCQ/LCK/CD3G/JAK2/NFATC1/ICOS/CTLA4/LTA/PTPRC/CCL19/CD86/STAT4/PIK3CD/HLA-DRA/CD247/CD28/HLA-DRB1/IL12RB1/ZAP70/LCP2/GRAP2/CD3E/CD4/CD3D
REACTOME_HCMV_EARLY_EVENTS	REACTOME_HCMV_EARLY_EVENTS	REACTOME_HCMV_EARLY_EVENTS	71	0.545605460008618	1.86282538627046	2.9156176911179e-06	3.85639788071574e-05	2.4524489153261e-05	4437	tags=58%, list=23%, signal=45%	RBBP4/POM121/NDC1/POM121C/NUP50/SUZ12/NUP107/TPR/NUP205/NUP88/DYNC1LI2/TBL1XR1/NUP153/NUP37/NUP85/RAE1/NUP133/NUP210/CBX1/TRIM28/DYNLL2/NUP155/NUP43/NUP35/NUP160/NUP62/TUBA1B/SEC13/TUBB1/TUBA1C/DYNC1H1/AAAS/TUBA3D/NCOR1/NUP54/EZH2/RANBP2/NUP93/SEH1L/ELK1/NUP188
REACTOME_HCMV_INFECTION	REACTOME_HCMV_INFECTION	REACTOME_HCMV_INFECTION	95	0.496835222326018	1.74950521495407	2.92678809402365e-06	3.85639788071574e-05	2.4524489153261e-05	7455	tags=69%, list=39%, signal=43%	RBBP4/POM121/NDC1/POM121C/NUP50/SUZ12/VPS37C/NUP107/TPR/NUP205/NUP88/DYNC1LI2/TBL1XR1/NUP153/NUP37/NUP85/RAE1/NUP133/CHMP4C/NUP210/CBX1/HNRNPK/TRIM28/DYNLL2/NUP155/NUP43/NUP35/NUP160/NUP62/TUBA1B/SEC13/TUBB1/TUBA1C/DYNC1H1/CHMP2B/AAAS/TUBA3D/NCOR1/NUP54/EZH2/RANBP2/NUP93/SEH1L/ELK1/NUP188/VPS25/DYNC1LI1/VPS36/DYNC1I2/VPS37A/NUP98/CREB1/DYNC1I1/CHMP1A/GPS2/VPS37D/EED/CHMP4B/CHMP4A/CHMP3/CHMP6/TBL1…
REACTOME_NUCLEAR_ENVELOPE_NE_REASSEMBLY	REACTOME_NUCLEAR_ENVELOPE_NE_REASSEMBLY	REACTOME_NUCLEAR_ENVELOPE_NE_REASSEMBLY	72	0.53763679710966	1.83948942459775	2.98242724643566e-06	3.91247363775836e-05	2.48810989580297e-05	4437	tags=56%, list=23%, signal=43%	POM121/NDC1/RCC1/AHCTF1/SPAST/NUP107/TMPO/LMNB1/KPNB1/NUP205/CDK1/LEMD3/NUP37/NUP85/CCNB2/NUP133/CHMP4C/NUP155/NUP43/NUP35/NUP160/NUP62/TUBA1B/RANGAP1/CCNB1/SEC13/TUBB1/TUBA1C/LBR/IST1/CHMP2B/CC2D1B/TUBA3D/LEMD2/NUP54/NUP93/TNPO1/SEH1L/VRK1/NUP188
REACTOME_INTERLEUKIN_2_FAMILY_SIGNALING	REACTOME_INTERLEUKIN_2_FAMILY_SIGNALING	REACTOME_INTERLEUKIN_2_FAMILY_SIGNALING	44	-0.479067466756674	-2.435478793077	3.01753671846074e-06	3.92312150253976e-05	2.49488132998622e-05	2219	tags=48%, list=12%, signal=42%	IL2/CSF2RB/IL21/CSF2/STAT5A/IL5RA/LGALS9/IL2RB/CSF2RA/LCK/JAK2/IL21R/IL15RA/HAVCR2/IL2RA/STAT4/PIK3CD/JAK3/IL15/IL2RG/IL3RA
REACTOME_NON_INTEGRIN_MEMBRANE_ECM_INTERACTIONS	REACTOME_NON_INTEGRIN_MEMBRANE_ECM_INTERACTIONS	REACTOME_NON_INTEGRIN_MEMBRANE_ECM_INTERACTIONS	59	-0.415775401104872	-2.18406031565409	3.02989323666562e-06	3.92312150253976e-05	2.49488132998622e-05	3318	tags=49%, list=17%, signal=41%	COL4A2/SDC3/LAMC3/COL4A6/LAMC2/LAMA1/LAMA2/FN1/VTN/LAMB2/COL5A3/COL5A2/SDC2/TGFB1/COL5A1/LAMB3/COL1A1/ACTN1/LAMA4/NRXN1/COL3A1/ITGB3/PDGFA/COL1A2/THBS1/TNC/DDR2/FGF2/LAMA3
REACTOME_TELOMERE_MAINTENANCE	REACTOME_TELOMERE_MAINTENANCE	REACTOME_TELOMERE_MAINTENANCE	64	0.552867287259259	1.87169138724269	3.02343555694906e-06	3.92312150253976e-05	2.49488132998622e-05	6331	tags=72%, list=33%, signal=48%	POLR2A/BLM/DNA2/LIG1/POLR2B/SHQ1/RFC3/RFC5/ANKRD28/DSCC1/DKC1/PPP6R3/CHTF8/RTEL1/POLR2D/CCNA2/PRIM1/CHTF18/POLD1/TERF1/RPA1/RUVBL1/POLR2C/CDK2/NHP2/RFC1/PIF1/WRN/POLR2K/RUVBL2/TEN1/ATRX/POLR2H/POLA1/PCNA/TERF2/PRIM2/POLD3/RFC2/RPA2/POLR2G/GAR1/RFC4/FEN1/CTC1/TERT
PID_AR_TF_PATHWAY	PID_AR_TF_PATHWAY	PID_AR_TF_PATHWAY	52	0.583060167571286	1.91756932296688	3.13794098812468e-06	4.0455092652935e-05	2.57271296077191e-05	4189	tags=58%, list=22%, signal=45%	TRIM24/SMARCC1/GSK3B/POU2F1/CEBPA/EP300/NR2C2/NCOA2/CARM1/HDAC1/NCOA1/SRC/RXRA/MAP2K6/APPBP2/KAT7/SENP1/REL/CREBBP/SMARCE1/MDM2/MAPK8/HSP90AA1/RCHY1/TMPRSS2/KAT5/GATA2/MAP2K4/KAT2B/EHMT2
KEGG_MEDICUS_REFERENCE_TCR_PLCG_ITPR_SIGNALING_PATHWAY	KEGG_MEDICUS_REFERENCE_TCR_PLCG_ITPR_SIGNALING_PATHWAY	KEGG_MEDICUS_REFERENCE_TCR_PLCG_ITPR_SIGNALING_PATHWAY	19	-0.708055009449139	-2.85074974295724	3.19744026837578e-06	4.10452525438281e-05	2.61024376099166e-05	1150	tags=58%, list=6%, signal=54%	FYN/LCK/CD3G/CD247/VAV1/ZAP70/LCP2/GRAP2/CD3E/CD4/CD3D
KEGG_UBIQUITIN_MEDIATED_PROTEOLYSIS	KEGG_UBIQUITIN_MEDIATED_PROTEOLYSIS	KEGG_UBIQUITIN_MEDIATED_PROTEOLYSIS	129	0.467441061529205	1.67267671973758	3.22876876558953e-06	4.12702879396508e-05	2.62455472758447e-05	5811	tags=56%, list=30%, signal=39%	UBE2O/UBE2E1/UBE4B/PPIL2/ANAPC1/VHL/DDB1/BRCA1/SKP2/BIRC6/UBE4A/ITCH/UBR5/UBE3C/UBA2/HUWE1/UBE2K/CDC23/XIAP/TRIM37/FBXW8/UBE2Q1/UBE2N/CUL2/UBE2G1/CUL3/UBE2J2/FANCL/SYVN1/PIAS3/SMURF1/CUL4A/PIAS4/HERC2/UBA3/UBE3A/PRPF19/ANAPC5/MDM2/MGRN1/RCHY1/CUL1/CDC27/HERC4/UBE2C/SAE1/UBE3B/UBA1/UBA6/CUL7/CUL5/MID1/WWP2/ANAPC7/BTRC/CBLC/UBE2L3/CDC20/TRIM32/HERC1/NEDD4/NEDD4L/CBL/ANAPC11/FZR1/PIAS2/SMURF2/KEAP1/…
REACTOME_ADIPOGENESIS	REACTOME_ADIPOGENESIS	REACTOME_ADIPOGENESIS	109	0.491471464786335	1.74367930723174	3.26003088403143e-06	4.14925632942043e-05	2.63869017130786e-05	5690	tags=52%, list=30%, signal=37%	SREBF1/SREBF2/USP46/RBBP4/CEBPA/EP300/NCOA6/MED12/MED13/MTA2/NCOA2/CARM1/MED1/MED23/HDAC1/TBL1XR1/NCOA1/HDAC2/NCOA3/MTA3/MED25/RXRA/GATAD2B/ZNF638/THRAP3/MED26/MED24/TGS1/HNRNPU/CREBBP/GATAD2A/MTA1/PPARG/KLF5/MED28/CDK19/MED14/CDK4/NCOR1/NR2F2/CHD3/MED17/CDK8/MED8/PPARGC1B/MED31/MED4/UCP1/PPARA/MED30/MED20/SMAD4/MED18/RELA/MED29/MED15/CCNC
WP_SMALL_LIGAND_GPCRS	WP_SMALL_LIGAND_GPCRS	WP_SMALL_LIGAND_GPCRS	19	-0.706580802402156	-2.84481433496751	3.33422787975235e-06	4.21131591275529e-05	2.67815652372866e-05	1736	tags=74%, list=9%, signal=67%	PTGER1/CNR1/PTGER3/PTGFR/S1PR2/CNR2/S1PR1/LPAR1/TBXA2R/PTAFR/PTGER2/PTGDR/PTGIR/S1PR4
PID_UPA_UPAR_PATHWAY	PID_UPA_UPAR_PATHWAY	PID_UPA_UPAR_PATHWAY	42	-0.483023506674082	-2.42139138532815	3.33695042234371e-06	4.21131591275529e-05	2.67815652372866e-05	3226	tags=48%, list=17%, signal=40%	PLAU/MMP12/ITGA3/FN1/VTN/HGF/MMP9/MMP3/TGFB1/FPR2/ITGB3/FPR3/PDGFRB/ITGA5/PLAUR/FPR1/ITGAM/ELANE/CTSG/ITGB2
WP_CANCER_IMMUNOTHERAPY_BY_PD1_BLOCKADE	WP_CANCER_IMMUNOTHERAPY_BY_PD1_BLOCKADE	WP_CANCER_IMMUNOTHERAPY_BY_PD1_BLOCKADE	23	-0.659013866289505	-2.76320224373453	3.3700548186715e-06	4.21233403978645e-05	2.67880399440219e-05	1579	tags=61%, list=8%, signal=56%	CD274/IFNG/CD8B/LCK/CD3G/NFATC1/CD8A/PDCD1/HLA-A/HLA-DRB1/PDCD1LG2/ZAP70/CD3E/CD3D
PID_INTEGRIN3_PATHWAY	PID_INTEGRIN3_PATHWAY	PID_INTEGRIN3_PATHWAY	42	-0.482613962201486	-2.41933834351103	3.38000725358993e-06	4.21233403978645e-05	2.67880399440219e-05	3226	tags=50%, list=17%, signal=42%	PLAU/COL4A6/CD47/TGFBR2/EDIL3/FN1/VTN/FBN1/COL1A1/LAMA4/ITGB3/COL1A2/THBS1/SPHK1/TNC/THY1/PECAM1/PDGFRB/L1CAM/PLAUR/TGFBI
REACTOME_G1_S_SPECIFIC_TRANSCRIPTION	REACTOME_G1_S_SPECIFIC_TRANSCRIPTION	REACTOME_G1_S_SPECIFIC_TRANSCRIPTION	29	0.650391756085331	1.98085803516104	3.35392614844592e-06	4.21233403978645e-05	2.67880399440219e-05	5753	tags=90%, list=30%, signal=63%	RBBP4/LIN9/LIN54/CDC6/CDC25A/CDK1/HDAC1/CCNE1/DHFR/TFDP1/E2F5/ORC1/RBL1/E2F6/CDC45/RBL2/TYMS/RRM2/FBXO5/POLA1/E2F4/PCNA/E2F1/TFDP2/TK1/CDT1
REACTOME_HDR_THROUGH_SINGLE_STRAND_ANNEALING_SSA	REACTOME_HDR_THROUGH_SINGLE_STRAND_ANNEALING_SSA	REACTOME_HDR_THROUGH_SINGLE_STRAND_ANNEALING_SSA	36	0.635295752376932	1.99845161405695	3.57724083028249e-06	4.42129228238633e-05	2.81168950862134e-05	4604	tags=72%, list=24%, signal=55%	BLM/DNA2/TOPBP1/BRCA1/NBN/RFC3/RFC5/ATR/RAD50/RAD51/RMI1/EXO1/RPA1/BRIP1/RHNO1/HUS1/KAT5/RAD52/TOP3A/WRN/BARD1/RAD9A/RAD1/ERCC4/RAD17/ATRIP
REACTOME_MATERNAL_TO_ZYGOTIC_TRANSITION_MZT	REACTOME_MATERNAL_TO_ZYGOTIC_TRANSITION_MZT	REACTOME_MATERNAL_TO_ZYGOTIC_TRANSITION_MZT	61	0.551706746183881	1.85003052245641	3.57311804971726e-06	4.42129228238633e-05	2.81168950862134e-05	4924	tags=54%, list=26%, signal=40%	TET3/CNOT3/KDM5B/EP300/PABPC1/CNOT1/CNOT11/CNOT10/EIF4G1/CNOT6/SRPK1/UHRF1/AGO2/UNG/POLR2D/CNOT2/EIF4A3/CREBBP/KDM6B/CNOT7/EIF4E/PABPN1/KDM5A/DICER1/EIF4A1/CNOT4/KDM6A/PAIP2/PAIP1/CNOT6L/CNOT8/TNKS1BP1/TP53
REACTOME_PURINERGIC_SIGNALING_IN_LEISHMANIASIS_INFECTION	REACTOME_PURINERGIC_SIGNALING_IN_LEISHMANIASIS_INFECTION	REACTOME_PURINERGIC_SIGNALING_IN_LEISHMANIASIS_INFECTION	26	-0.611232583291	-2.75883042536246	3.71664475117935e-06	4.57468495916767e-05	2.9092384948586e-05	1655	tags=54%, list=9%, signal=49%	GSDMD/P2RX7/NFKB2/PYCARD/C3/MEFV/IL18/CTSG/ENTPD1/CASP1/NT5E/C3AR1/NLRP3/PSTPIP1
REACTOME_RESOLUTION_OF_D_LOOP_STRUCTURES_THROUGH_SYNTHESIS_DEPENDENT_STRAND_ANNEALING_SDSA	REACTOME_RESOLUTION_OF_D_LOOP_STRUCTURES_THROUGH_SYNTHESIS_DEPENDENT_STRAND_ANNEALING_SDSA	REACTOME_RESOLUTION_OF_D_LOOP_STRUCTURES_THROUGH_SYNTHESIS_DEPENDENT_STRAND_ANNEALING_SDSA	25	0.68860286840074	2.03238074365049	3.80251300611913e-06	4.66119524643538e-05	2.96425409924817e-05	3928	tags=76%, list=21%, signal=60%	BLM/DNA2/BRCA2/XRCC2/BRCA1/NBN/PALB2/RAD50/RAD51/RTEL1/RMI1/EXO1/RAD51AP1/BRIP1/KAT5/RAD51C/TOP3A/WRN/BARD1
REACTOME_ACTIVATION_OF_MATRIX_METALLOPROTEINASES	REACTOME_ACTIVATION_OF_MATRIX_METALLOPROTEINASES	REACTOME_ACTIVATION_OF_MATRIX_METALLOPROTEINASES	32	-0.547958509954736	-2.48105976571175	3.85815318576754e-06	4.71009639944111e-05	2.99535244110932e-05	3153	tags=66%, list=16%, signal=55%	CTRB1/MMP14/CTRB2/MMP10/MMP1/MMP17/MMP16/MMP25/KLKB1/COL18A1/MMP9/MMP3/MMP7/CMA1/MMP2/ELANE/TIMP2/CTSG/CTSK/TPSAB1/TIMP1
REACTOME_HCMV_LATE_EVENTS	REACTOME_HCMV_LATE_EVENTS	REACTOME_HCMV_LATE_EVENTS	52	0.578784926170653	1.90350890139447	3.95519020843185e-06	4.80893248512994e-05	3.05820654969463e-05	5365	tags=65%, list=28%, signal=47%	POM121/NDC1/POM121C/NUP50/VPS37C/NUP107/TPR/NUP205/NUP88/NUP153/NUP37/NUP85/RAE1/NUP133/CHMP4C/NUP210/HNRNPK/NUP155/NUP43/NUP35/NUP160/NUP62/SEC13/CHMP2B/AAAS/NUP54/RANBP2/NUP93/SEH1L/NUP188/VPS25/VPS36/VPS37A/NUP98
REACTOME_O_GLYCOSYLATION_OF_TSR_DOMAIN_CONTAINING_PROTEINS	REACTOME_O_GLYCOSYLATION_OF_TSR_DOMAIN_CONTAINING_PROTEINS	REACTOME_O_GLYCOSYLATION_OF_TSR_DOMAIN_CONTAINING_PROTEINS	37	-0.525755537749087	-2.42997716614025	4.02973484294628e-06	4.87973154463657e-05	3.10323071008051e-05	3533	tags=59%, list=18%, signal=49%	ADAMTSL3/ADAMTS9/THSD7B/ADAMTS5/ADAMTS3/SEMA5B/ADAMTS8/ADAMTS12/ADAMTS6/CFP/ADAMTSL1/ADAMTS16/ADAMTS14/ADAMTS2/THSD1/THSD4/ADAMTS4/THBS1/ADAMTS15/SPON1/SPON2/ADAMTS10
KEGG_MEDICUS_REFERENCE_CHOLESTEROL_BIOSYNTHESIS	KEGG_MEDICUS_REFERENCE_CHOLESTEROL_BIOSYNTHESIS	KEGG_MEDICUS_REFERENCE_CHOLESTEROL_BIOSYNTHESIS	13	0.808264388885632	2.06703837779616	4.52354498514408e-06	5.45561413329272e-05	3.46945916305406e-05	1360	tags=77%, list=7%, signal=72%	DHCR7/SQLE/FDFT1/CYP51A1/SC5D/HSD17B7/TM7SF2/MSMO1/LSS/DHCR24
WP_CHOLESTEROL_BIOSYNTHESIS_PATHWAY	WP_CHOLESTEROL_BIOSYNTHESIS_PATHWAY	WP_CHOLESTEROL_BIOSYNTHESIS_PATHWAY	15	0.790177478329008	2.07221623669297	4.94845009738498e-06	5.92032569651139e-05	3.76498918988406e-05	2048	tags=80%, list=11%, signal=71%	HMGCR/DHCR7/SQLE/FDFT1/MVK/HMGCS1/CYP51A1/SC5D/FDPS/MSMO1/LSS/IDI1
REACTOME_HIV_INFECTION	REACTOME_HIV_INFECTION	REACTOME_HIV_INFECTION	224	0.419776575277911	1.53742071539085	4.9426886038967e-06	5.92032569651139e-05	3.76498918988406e-05	7766	tags=63%, list=41%, signal=38%	NELFCD/TAF4/NELFA/POLR2A/POM121/NDC1/RCC1/AP1B1/PSMD3/POM121C/LIG1/POLR2B/NUP50/VPS37C/PDCD6IP/ARF1/TAF2/PSME3/NUP107/VTA1/AP1G1/KPNB1/XPO1/VPS4B/TPR/CCNK/NUP205/NUP88/NUP153/PSMD12/TCEA1/TAF15/TAF1/CCNT1/NUP37/NUP85/RAE1/GTF2E1/PSME4/POLR2D/AP1M2/TAF6/PSMD11/GTF2B/PSMD6/NUP133/AP2A1/CHMP4C/PAK2/NCBP2/NUP210/SSRP1/ERCC3/CCNT2/NUP155/NUP43/GTF2H3/NUP35/NUP160/TAF5/NMT1/KPNA1/PSMD7/NUP62/PSMD14/RAN…
KEGG_STEROID_BIOSYNTHESIS	KEGG_STEROID_BIOSYNTHESIS	KEGG_STEROID_BIOSYNTHESIS	17	0.752990165626356	2.03363657016236	5.1360830068389e-06	6.12032839579887e-05	3.89217948977056e-05	1360	tags=59%, list=7%, signal=55%	DHCR7/SQLE/FDFT1/CYP51A1/SC5D/HSD17B7/TM7SF2/MSMO1/LSS/DHCR24
REACTOME_ANTIGEN_PROCESSING_UBIQUITINATION_PROTEASOME_DEGRADATION	REACTOME_ANTIGEN_PROCESSING_UBIQUITINATION_PROTEASOME_DEGRADATION	REACTOME_ANTIGEN_PROCESSING_UBIQUITINATION_PROTEASOME_DEGRADATION	301	0.397721556550098	1.47530294346756	5.28832571386585e-06	6.27673897229078e-05	3.99164768795138e-05	6661	tags=50%, list=35%, signal=33%	UBE2O/UBE2E1/KLHL11/PSMD3/ANAPC1/RNF123/VHL/CCNF/FBXL19/GAN/RNF6/RNF111/PSME3/SKP2/UBE4A/FBXO11/LRRC41/FBXO21/NPEPPS/UBE2V1/LTN1/ITCH/TRAF7/UBE3C/MKRN1/HUWE1/FBXL14/TPP2/PSMD12/UBE2K/RBBP6/MYLIP/UBR4/FBXO41/CDC23/TRAIP/LNX1/TRIM37/UNKL/FBXW9/PSME4/FBXW8/TRIM11/UFL1/UBE2Q1/PSMD11/RNF4/PSMD6/HECTD1/FBXW12/UBE2N/CUL2/KBTBD7/UBE2G1/CUL3/UBE2J2/FBXL20/ASB7/SMURF1/HERC2/PSMD7/UBA3/UBE3A/PSMD14/ANAPC5/A…
KEGG_MEDICUS_REFERENCE_TRANSLATION_INITIATION	KEGG_MEDICUS_REFERENCE_TRANSLATION_INITIATION	KEGG_MEDICUS_REFERENCE_TRANSLATION_INITIATION	81	-0.354288037802264	-2.07008208968878	5.3798534763081e-06	6.34038776907873e-05	4.03212468941043e-05	4521	tags=44%, list=24%, signal=34%	RPS27/RPS27A/RPL39/RPS6/RPL5/RPS15A/RPL26/RPS25/RPL18A/UBA52/RPL7A/RPL28/RPS3A/RPS12/RPS29/RPL31/RPS20/RPL21/RPL13/RPS15/RPL37/RPL9/RPS14/RPS4X/RPL10/RPL36/RPL37A/RPLP1/RPL34/RPS9/RPL35/FAU/RPL27A/RPL12/RPS13/RPLP2
REACTOME_GOLGI_TO_ER_RETROGRADE_TRANSPORT	REACTOME_GOLGI_TO_ER_RETROGRADE_TRANSPORT	REACTOME_GOLGI_TO_ER_RETROGRADE_TRANSPORT	131	0.469498435506157	1.68045422305871	5.38434802188564e-06	6.34038776907873e-05	4.03212468941043e-05	7366	tags=65%, list=38%, signal=40%	COPG1/NSF/COPB2/COPG2/AGPAT3/KIF15/KIF20B/RINT1/TMED2/ARF1/CENPE/KIF18B/KIF20A/KIF22/RACGAP1/RAB3GAP2/RAB6A/KIF11/DYNC1LI2/COPA/RAB1A/ARF3/KIF5B/COPZ1/KIFC2/KIF3A/KIF23/KIF4A/KIF2C/KIF3C/KDELR1/SEC22B/DYNLL2/GBF1/GALNT1/TUBA1B/KIF21A/TUBB1/CAPZA1/KIF18A/TUBA1C/KIF9/DYNC1H1/KIF4B/TUBA3D/KIF27/NAPA/ARCN1/KDELR2/RAB1B/KLC2/KIFC1/KIF3B/KIF16B/KIF1B/COPB1/TMED3/ZW10/PAFAH1B3/DYNC1LI1/DYNC1I2/RAB18/RAB…
REACTOME_DNA_STRAND_ELONGATION	REACTOME_DNA_STRAND_ELONGATION	REACTOME_DNA_STRAND_ELONGATION	32	0.64826357642096	2.00385363121247	5.69905486694804e-06	6.68465612040846e-05	4.25105970880293e-05	6221	tags=88%, list=32%, signal=59%	DNA2/LIG1/MCM2/RFC3/GINS4/RFC5/MCM4/GINS1/PRIM1/POLD1/RPA1/CDC45/MCM8/MCM5/MCM7/MCM3/RFC1/MCM6/POLA1/PCNA/PRIM2/GINS2/POLD3/GINS3/RFC2/RPA2/RFC4/FEN1
WP_ENTEROCYTE_CHOLESTEROL_METABOLISM	WP_ENTEROCYTE_CHOLESTEROL_METABOLISM	WP_ENTEROCYTE_CHOLESTEROL_METABOLISM	36	0.626752730909194	1.97157780768055	6.38689572073337e-06	7.46218949246622e-05	4.74552654908109e-05	5496	tags=67%, list=29%, signal=48%	HMGCR/DHCR7/SQLE/FDFT1/MVK/HMGCS1/CYP51A1/ACAT2/SC5D/HSD17B7/FDPS/TM7SF2/MSMO1/LSS/DHCR24/IDI1/LBR/MVD/DGAT1/ABCG8/SAR1B/MGAT1/SLC27A4/NSDHL
WP_CONTROL_OF_IMMUNE_TOLERANCE_BY_VASOACTIVE_INTESTINAL_PEPTIDE	WP_CONTROL_OF_IMMUNE_TOLERANCE_BY_VASOACTIVE_INTESTINAL_PEPTIDE	WP_CONTROL_OF_IMMUNE_TOLERANCE_BY_VASOACTIVE_INTESTINAL_PEPTIDE	13	-0.782439660854458	-2.70664195255743	6.43770367166259e-06	7.49228470114507e-05	4.76466538386005e-05	2219	tags=92%, list=12%, signal=82%	IL4/IL12A/IL2/VIP/TGFB1/IFNG/CD80/IL10/CTLA4/CD86/FAS/CD28
WP_IL1_AND_MEGAKARYOCYTES_IN_OBESITY	WP_IL1_AND_MEGAKARYOCYTES_IN_OBESITY	WP_IL1_AND_MEGAKARYOCYTES_IN_OBESITY	24	-0.61609121513917	-2.57134032256462	6.7039378851702e-06	7.77189078083104e-05	4.94247888963792e-05	2293	tags=58%, list=12%, signal=51%	F2R/PLA2G7/MMP9/HBEGF/IFNG/ICAM1/TLR2/IL18/TLR1/TIMP2/CCL2/FCER1A/NLRP3/TIMP1
WP_HISTONE_MODIFICATIONS	WP_HISTONE_MODIFICATIONS	WP_HISTONE_MODIFICATIONS	36	0.624989579833062	1.96603145843968	7.11681912316123e-06	8.21868957427615e-05	5.22661741741611e-05	6821	tags=86%, list=36%, signal=56%	SETD5/KMT2B/KMT2D/SETDB1/SETD2/SETD1A/DOT1L/SETD4/ASH1L/SETD1B/EHMT1/SETD6/SMYD5/SUV39H2/NSD1/PRDM2/KMT2C/SMYD2/KMT2E/EZH2/SETMAR/EHMT2/KMT2A/AEBP2/SMYD4/SET/EZH1/SUV39H1/SETD9/SETD7/EED
REACTOME_GLUCOSE_METABOLISM	REACTOME_GLUCOSE_METABOLISM	REACTOME_GLUCOSE_METABOLISM	81	0.512942146212601	1.77909126867569	7.23495657022096e-06	8.32298273135803e-05	5.29294191189849e-05	5759	tags=59%, list=30%, signal=42%	POM121/NDC1/POM121C/NUP50/SLC37A1/NUP107/PFKL/SLC37A4/ALDOA/TPR/NUP205/NUP88/PFKFB4/NUP153/PFKFB2/NUP37/NUP85/RAE1/PPP2R1B/NUP133/NUP210/PPP2R5D/NUP155/NUP43/NUP35/NUP160/NUP62/SEC13/HK2/AAAS/GPI/NUP54/ALDOC/RANBP2/PCK2/NUP93/ADPGK/SEH1L/FBP2/NUP188/PFKFB1/PPP2R1A/PRKACA/PGK1/GAPDH/NUP98/ENO1/G6PC3
REACTOME_CONSTITUTIVE_SIGNALING_BY_ABERRANT_PI3K_IN_CANCER	REACTOME_CONSTITUTIVE_SIGNALING_BY_ABERRANT_PI3K_IN_CANCER	REACTOME_CONSTITUTIVE_SIGNALING_BY_ABERRANT_PI3K_IN_CANCER	83	-0.346738046581089	-2.0089732541168	7.47926872977699e-06	8.57107002711225e-05	5.45071127029926e-05	3149	tags=46%, list=16%, signal=38%	NRG2/KITLG/FGF9/FGF17/NTRK2/BDNF/CD19/NTF4/NTF3/ESR1/FGF1/AREG/FGF5/HGF/FGFR1/HBEGF/FGF10/PDGFA/NTRK3/CD80/FYN/FGF7/NRG1/FGF2/PDGFRB/FGF16/PIK3AP1/LCK/RAC2/PDGFRA/ICOS/FLT3/CD86/PIK3CD/TRAT1/CD28/VAV1/RHOG
REACTOME_RUNX1_INTERACTS_WITH_CO_FACTORS_WHOSE_PRECISE_EFFECT_ON_RUNX1_TARGETS_IS_NOT_KNOWN	REACTOME_RUNX1_INTERACTS_WITH_CO_FACTORS_WHOSE_PRECISE_EFFECT_ON_RUNX1_TARGETS_IS_NOT_KNOWN	REACTOME_RUNX1_INTERACTS_WITH_CO_FACTORS_WHOSE_PRECISE_EFFECT_ON_RUNX1_TARGETS_IS_NOT_KNOWN	37	0.622635983489754	1.96411878673165	7.52374685348608e-06	8.58913238121255e-05	5.46219789644409e-05	4639	tags=65%, list=24%, signal=49%	SMARCD2/SMARCC1/CBX8/SMARCC2/ARID1A/SMARCA4/EP300/CSNK2A1/ACTL6A/ARID2/PBRM1/SMARCB1/CBX2/RNF2/CBX4/RYBP/CBFB/SMARCE1/SMARCD1/PHC3/ARID1B/BMI1/PHC1/CSNK2A2
REACTOME_DEADENYLATION_OF_MRNA	REACTOME_DEADENYLATION_OF_MRNA	REACTOME_DEADENYLATION_OF_MRNA	22	0.701553945960699	2.01264929593938	7.65866305602495e-06	8.70990920173788e-05	5.53900505993079e-05	4930	tags=91%, list=26%, signal=68%	CNOT3/PABPC1/PAN2/CNOT1/CNOT11/CNOT10/EIF4G1/CNOT6/PAN3/CNOT2/EIF4A3/CNOT7/EIF4E/EIF4A1/CNOT4/PAIP1/CNOT6L/CNOT8/TNKS1BP1/PARN
REACTOME_RHOBTB2_GTPASE_CYCLE	REACTOME_RHOBTB2_GTPASE_CYCLE	REACTOME_RHOBTB2_GTPASE_CYCLE	23	0.691698053400742	2.00133480825351	8.05036650991389e-06	9.12069932998199e-05	5.8002441321429e-05	3501	tags=70%, list=18%, signal=57%	SRRM1/MYO6/MSI2/TWF1/CCT2/HSP90AB1/PHIP/CUL3/DDX39B/TRA2B/RBMX/HSP90AA1/TMOD3/HNRNPC/CCT7/CCT6A
WP_ANDROGEN_RECEPTOR_SIGNALING	WP_ANDROGEN_RECEPTOR_SIGNALING	WP_ANDROGEN_RECEPTOR_SIGNALING	86	0.501843466125796	1.75320461773474	8.61365995951044e-06	9.7220592222248e-05	6.1826746958631e-05	6158	tags=62%, list=32%, signal=42%	KDM1A/GSK3B/FKBP4/EP300/PTK2/RNF6/BRCA1/PRDX1/NR2C2/SP1/NCOA2/CARM1/HDAC1/CCNE1/NCOA1/NCOA3/SRC/PSMC3IP/CDC42/RNF4/KAT7/ZMIZ1/PIAS3/PIAS4/CREBBP/UBE3A/PIK3R2/PATZ1/SMARCE1/MDM2/SIN3A/KAT5/NCOR1/CALR/ZNF318/NCOA4/RAD9A/KAT2B/AKT1/CTNNB1/PAK6/SIRT1/SMAD4/RELA/PIAS2/LIMK2/ROCK2/CREB1/ROCK1/PIAS1/RAN/TGIF1/RNF14
REACTOME_EXTENSION_OF_TELOMERES	REACTOME_EXTENSION_OF_TELOMERES	REACTOME_EXTENSION_OF_TELOMERES	50	0.572559153238489	1.87799832697919	8.66559045743172e-06	9.74390265345048e-05	6.19656587122244e-05	6331	tags=76%, list=33%, signal=51%	BLM/DNA2/LIG1/SHQ1/RFC3/RFC5/ANKRD28/DSCC1/DKC1/PPP6R3/CHTF8/RTEL1/CCNA2/PRIM1/CHTF18/POLD1/TERF1/RPA1/RUVBL1/CDK2/NHP2/RFC1/PIF1/WRN/RUVBL2/TEN1/POLA1/PCNA/TERF2/PRIM2/POLD3/RFC2/RPA2/GAR1/RFC4/FEN1/CTC1/TERT
REACTOME_NR1H2_AND_NR1H3_MEDIATED_SIGNALING	REACTOME_NR1H2_AND_NR1H3_MEDIATED_SIGNALING	REACTOME_NR1H2_AND_NR1H3_MEDIATED_SIGNALING	47	0.574210380399889	1.87115686695773	1.02411192498609e-05	0.000114723549349565	7.29576285610038e-05	2285	tags=36%, list=12%, signal=32%	FASN/SCD/SREBF1/KDM1A/EP300/KDM4A/AGO1/NRIP1/TBL1XR1/NCOA1/MYLIP/TNRC6B/AGO2/KDM3A/RXRA/TNRC6A/AGO4
REACTOME_REGULATION_OF_HSF1_MEDIATED_HEAT_SHOCK_RESPONSE	REACTOME_REGULATION_OF_HSF1_MEDIATED_HEAT_SHOCK_RESPONSE	REACTOME_REGULATION_OF_HSF1_MEDIATED_HEAT_SHOCK_RESPONSE	79	0.507081020520649	1.75495354846053	1.07578456110027e-05	0.000120062373964586	7.63528162571953e-05	5718	tags=59%, list=30%, signal=42%	GSK3B/POM121/NDC1/FKBP4/POM121C/NUP50/NUP107/ATR/TPR/NUP205/NUP88/NUP153/DNAJC2/NUP37/NUP85/RAE1/NUP133/NUP210/HSPH1/HSPA9/RPA1/NUP155/NUP43/NUP35/NUP160/MAPK1/DNAJC7/NUP62/ST13/SEC13/HSF1/HSPA4/TNFRSF21/AAAS/YWHAE/NUP54/RANBP2/NUP93/SEH1L/NUP188/HSPA14/SIRT1/UBB/RPS19BP1/NUP98/CCAR2/RPA2
BIOCARTA_EICOSANOID_PATHWAY	BIOCARTA_EICOSANOID_PATHWAY	BIOCARTA_EICOSANOID_PATHWAY	22	-0.631163047871955	-2.6170479079351	1.23900027767852e-05	0.000137763934220686	8.76099981125056e-05	1736	tags=68%, list=9%, signal=62%	PTGER1/PTGS2/EPHX2/PTGER3/PTGFR/PTGIS/CYSLTR2/TBXA2R/CYSLTR1/PTGER2/PTGIR/PTGS1/ALOX5AP/HPGDS/TBXAS1
PID_P53_REGULATION_PATHWAY	PID_P53_REGULATION_PATHWAY	PID_P53_REGULATION_PATHWAY	56	0.552694689615601	1.83931502974147	1.30252408754917e-05	0.000144290723920725	9.17606637895263e-05	5862	tags=64%, list=31%, signal=45%	GSK3B/EP300/USP7/SKP2/FBXO11/ATR/DYRK2/HUWE1/CSE1L/CHEK2/CSNK1D/E4F1/PPM1D/CCNA2/TRIM28/CREBBP/CSNK1G2/PRMT5/MDM2/MAPK8/CDK2/TTC5/RCHY1/SMYD2/KAT5/CHEK1/CSNK1G1/YY1/KAT2B/AKT1/CCNG1/TP53/MDM4/PRKCD/CSNK1G3/CSNK1E
BIOCARTA_AMI_PATHWAY	BIOCARTA_AMI_PATHWAY	BIOCARTA_AMI_PATHWAY	20	-0.635251535455155	-2.57434470426349	1.33963501073442e-05	0.00014785418144305	9.40268193589863e-05	4496	tags=60%, list=23%, signal=46%	COL4A5/PLAT/COL4A4/COL4A2/PROC/COL4A6/PROS1/AHSP/F7/F2R/TFPI/F10
WP_11P112_COPY_NUMBER_VARIATION_SYNDROME	WP_11P112_COPY_NUMBER_VARIATION_SYNDROME	WP_11P112_COPY_NUMBER_VARIATION_SYNDROME	53	-0.423899957596971	-2.19857578426756	1.39445879775494e-05	0.000153339200885479	9.75149786200923e-05	2803	tags=43%, list=15%, signal=37%	EXT1/B3GNT7/ALKBH3/ITGA3/CD19/PEX16/CD151/LEF1/CD82/MS4A1/HBEGF/ITGA4/CHST1/NRXN1/TSPAN18/ITGB2/HLA-DRA/CD53/HLA-DMB/HLA-DMA/C11orf96/CD4/TIMP1
KEGG_MEDICUS_REFERENCE_ORIGIN_UNWINDING_AND_ELONGATION	KEGG_MEDICUS_REFERENCE_ORIGIN_UNWINDING_AND_ELONGATION	KEGG_MEDICUS_REFERENCE_ORIGIN_UNWINDING_AND_ELONGATION	30	0.643284063475332	1.96846089696428	1.40565679289644e-05	0.000154004376100851	9.79379920865187e-05	6121	tags=87%, list=32%, signal=59%	MCM2/RFC3/GINS4/RFC5/POLE/MCM4/MCM10/GINS1/PRIM1/RPA1/CDC45/MCM5/MCM7/WDHD1/MCM3/RFC1/MCM6/POLA1/PCNA/PRIM2/GINS2/GINS3/RFC2/RPA2/RFC4/POLE2
KEGG_MEDICUS_REFERENCE_PRE_IC_FORMATION	KEGG_MEDICUS_REFERENCE_PRE_IC_FORMATION	KEGG_MEDICUS_REFERENCE_PRE_IC_FORMATION	27	0.658258364933052	1.97432284695094	1.42702399713156e-05	0.000155774772825566	9.90638633429402e-05	6121	tags=93%, list=32%, signal=63%	TOPBP1/TICRR/ORC6/CDC6/MCM2/MTBP/GINS4/POLE/MCM4/ORC2/GINS1/ORC4/ORC1/CDC45/RECQL4/ORC5/MCM5/MCM7/MCM3/MCM6/GINS2/GINS3/CDT1/ORC3/POLE2
WP_MIRNA_REGULATION_OF_DNA_DAMAGE_RESPONSE	WP_MIRNA_REGULATION_OF_DNA_DAMAGE_RESPONSE	WP_MIRNA_REGULATION_OF_DNA_DAMAGE_RESPONSE	69	0.521447342613294	1.77790449115506	1.45855663044852e-05	0.000158637922969874	0.000100884663395999	5834	tags=64%, list=30%, signal=44%	FANCD2/BRCA1/NBN/CCNE2/ATR/PRKDC/CDC25A/CDK1/APAF1/CCNE1/CHEK2/RAD50/RAD51/TLK2/CDC25C/CCNB2/BID/CCNB1/MDM2/CASP3/CDK2/SMC1A/CCNB3/MCM7/CDK4/CHEK1/CASP9/RAD52/RRM2B/RFC1/RAD9A/RAD1/CDC20B/RAD17/CCNG1/ATRIP/CYCS/TP53/CASP8/E2F1/TLK1/CDKN1B/RPA2/CREB1
WP_PRADERWILLI_AND_ANGELMAN_SYNDROME	WP_PRADERWILLI_AND_ANGELMAN_SYNDROME	WP_PRADERWILLI_AND_ANGELMAN_SYNDROME	99	0.484044562550551	1.70665311213519	1.4749224452938e-05	0.000159836704125861	0.000101647019780545	5065	tags=49%, list=26%, signal=37%	POM121/NDC1/TUBGCP4/AHCTF1/PRKCZ/NUP50/CDC6/NUP107/TPR/NUP205/NUP88/NIPA2/NUP153/NUP37/NUP85/RAE1/NUP133/NUP210/NIPA1/UBE2N/NUP155/NUP43/CYFIP1/NUP35/NUP160/HERC2/UBE3A/NUP62/SEC13/EIF4E/MDM2/TUBGCP5/DLX5/AAAS/FMR1/CDK4/NUP54/RANBP2/NUP93/TUBGCP6/SEH1L/HTR2C/NUP188/GABRR3/TP53/TUBGCP3/MDM4/E2F1/GABRR1
REACTOME_RMTS_METHYLATE_HISTONE_ARGININES	REACTOME_RMTS_METHYLATE_HISTONE_ARGININES	REACTOME_RMTS_METHYLATE_HISTONE_ARGININES	30	0.64100421791571	1.96148452821828	1.49490403530434e-05	0.000161417255220046	0.000102652160053009	3288	tags=63%, list=17%, signal=53%	SMARCD2/SMARCC1/SMARCC2/ARID1A/SMARCA4/DNMT3A/ACTL6A/ARID2/PBRM1/CARM1/SMARCB1/PRMT6/WDR77/PRMT5/SMARCE1/PRMT1/PRMT3/SMARCD1/CDK4
BIOCARTA_CSK_PATHWAY	BIOCARTA_CSK_PATHWAY	BIOCARTA_CSK_PATHWAY	20	-0.631014492954267	-2.55717417052195	1.51546744185442e-05	0.000163049033042682	0.000103689877600566	856	tags=55%, list=4%, signal=53%	LCK/CD3G/PTPRC/HLA-DRB5/HLA-DRA/CD247/HLA-DRB1/ZAP70/CD3E/CD4/CD3D
KEGG_MEDICUS_REFERENCE_CCR_CXCR_GNB_G_PI3K_RAC_SIGNALING_PATHWAY	KEGG_MEDICUS_REFERENCE_CCR_CXCR_GNB_G_PI3K_RAC_SIGNALING_PATHWAY	KEGG_MEDICUS_REFERENCE_CCR_CXCR_GNB_G_PI3K_RAC_SIGNALING_PATHWAY	31	-0.538233675423167	-2.40733078602192	1.52741815677518e-05	0.000163745795946758	0.000104132979033871	1328	tags=45%, list=7%, signal=42%	CCR4/CCL1/GNB4/PIK3CG/GNG7/CCL3/CCL2/PIK3R5/CCL4/GNG2/GNG11/GNG8/PIK3R6/GNGT2
KEGG_N_GLYCAN_BIOSYNTHESIS	KEGG_N_GLYCAN_BIOSYNTHESIS	KEGG_N_GLYCAN_BIOSYNTHESIS	46	0.574519629969339	1.86463305688689	1.54493831402916e-05	0.00016503251775933	0.000104951260656041	5550	tags=65%, list=29%, signal=46%	STT3B/DDOST/ALG12/MAN2A2/B4GALT3/MAN1A2/RFT1/MOGS/GANAB/ALG11/RPN2/ALG10B/ALG6/ALG8/DPAGT1/DOLPP1/ALG10/STT3A/TUSC3/DPM1/RPN1/MGAT4B/ALG1/MAN2A1/MGAT3/MGAT4A/MGAT1/ALG5/ALG3/MGAT2
WP_METABOLIC_REPROGRAMMING_IN_COLON_CANCER	WP_METABOLIC_REPROGRAMMING_IN_COLON_CANCER	WP_METABOLIC_REPROGRAMMING_IN_COLON_CANCER	41	0.588148221123495	1.87688372787537	1.65551125866092e-05	0.000175726679471927	0.000111752137044738	6089	tags=76%, list=32%, signal=52%	FASN/ACLY/ACO2/PGD/PFKL/PPAT/PYCR1/SHMT2/GART/PAICS/RPIA/MDH2/SDHB/PSAT1/TKT/PDHB/IDH3A/GPI/GOT2/SLC2A1/SLC1A5/PYCR2/PSPH/PGK1/GAPDH/ENO1/FH/SUCLG2/GLUD1/PGAM1/IDH2
PID_MYC_ACTIV_PATHWAY	PID_MYC_ACTIV_PATHWAY	PID_MYC_ACTIV_PATHWAY	77	0.510173717112813	1.75755747379314	1.65680119060794e-05	0.000175726679471927	0.000111752137044738	5700	tags=58%, list=30%, signal=41%	IREB2/EP300/TRRAP/RCC1/TFRC/ACTL6A/NBN/EIF4G1/CDC25A/HUWE1/HSPD1/GPAM/E2F3/PRDX3/CAD/CREBBP/RUVBL1/MTA1/PDCD10/CCNB1/HSPA4/EIF4E/HSP90AA1/EIF4A1/DDX18/CDK4/KAT5/UBTF/PTMA/KAT2A/SLC2A1/BIRC5/MTDH/BMI1/SUPT7L/SHMT1/RUVBL2/TP53/SMAD4/HMGA1/CDCA7/GAPDH/TK1/NCL/ENO1
KEGG_MEDICUS_REFERENCE_NUCLEAR_EXPORT_OF_MRNA	KEGG_MEDICUS_REFERENCE_NUCLEAR_EXPORT_OF_MRNA	KEGG_MEDICUS_REFERENCE_NUCLEAR_EXPORT_OF_MRNA	29	0.631180798119494	1.92234840601258	1.66997335050683e-05	0.000176497890154273	0.000112242583015282	6308	tags=90%, list=33%, signal=60%	POM121/NDC1/NUP107/NUP205/NUP88/NUP37/NUP85/NUP133/NUP210/NUP155/NUP43/NUP35/NUP160/NXT2/NUP62/SRSF7/NUP54/RANBP2/NUP93/SEH1L/NUP188/NCBP1/NXF1/SRSF3/ALYREF/GLE1
REACTOME_TRANSCRIPTION_COUPLED_NUCLEOTIDE_EXCISION_REPAIR_TC_NER	REACTOME_TRANSCRIPTION_COUPLED_NUCLEOTIDE_EXCISION_REPAIR_TC_NER	REACTOME_TRANSCRIPTION_COUPLED_NUCLEOTIDE_EXCISION_REPAIR_TC_NER	76	0.514939494396292	1.7704174084088	1.71518038142048e-05	0.00018063748312777	0.00011487512784384	6201	tags=58%, list=32%, signal=39%	POLR2A/LIG3/LIG1/POLR2B/DDB1/USP7/ERCC5/RFC3/RFC5/POLE/AQR/TCEA1/UVSSA/POLR2D/ERCC6/POLD1/ERCC3/COPS5/RPA1/GTF2H3/CUL4A/GPS1/PRPF19/POLR2C/XRCC1/RFC1/ERCC2/POLR2K/ERCC4/POLR2H/COPS7A/COPS2/UBB/PCNA/POLD3/ERCC8/RFC2/RPA2/POLR2G/RFC4/PPIE/COPS7B/POLE2/CDK7
WP_NGLYCAN_BIOSYNTHESIS	WP_NGLYCAN_BIOSYNTHESIS	WP_NGLYCAN_BIOSYNTHESIS	57	0.549351954067666	1.8354962362802	1.72216685955254e-05	0.000180736879891988	0.000114938338511965	5550	tags=60%, list=29%, signal=42%	STT3B/PMM2/DDOST/ALG12/MAN2A2/B4GALT3/MAN1A2/RFT1/MOGS/GANAB/ALG11/RPN2/ALG10B/ALG6/ALG8/DPAGT1/DOLPP1/ALG10/STT3A/SRD5A3/GMPPB/GPI/TUSC3/DPM1/RPN1/MGAT4B/ALG1/MAN2A1/MGAT3/MGAT4A/MGAT1/ALG5/ALG3/MGAT2
BIOCARTA_ERYTH_PATHWAY	BIOCARTA_ERYTH_PATHWAY	BIOCARTA_ERYTH_PATHWAY	15	-0.72492501441263	-2.64545857142485	1.80629886680579e-05	0.000187591663563059	0.000119297589631508	3115	tags=73%, list=16%, signal=61%	KITLG/IL11/TGFB1/CSF2/TGFB2/CSF3/IGF1/IL6/CCL3/FLT3/TGFB3
REACTOME_REGULATION_OF_ENDOGENOUS_RETROELEMENTS_BY_PIWI_INTERACTING_RNAS_PIRNAS	REACTOME_REGULATION_OF_ENDOGENOUS_RETROELEMENTS_BY_PIWI_INTERACTING_RNAS_PIRNAS	REACTOME_REGULATION_OF_ENDOGENOUS_RETROELEMENTS_BY_PIWI_INTERACTING_RNAS_PIRNAS	38	0.603290477963684	1.91057951638116	1.80390389570257e-05	0.000187591663563059	0.000119297589631508	2982	tags=53%, list=16%, signal=45%	SMARCD2/SMARCC1/RBBP4/SMARCC2/ARID1A/SMARCA4/SS18L1/DNMT3A/ACTL6A/MTA2/SMARCB1/HDAC1/HDAC2/MTA3/GATAD2B/GATAD2A/MTA1/BCL7A/SMARCE1/SMARCD1
REACTOME_REGULATION_OF_ENDOGENOUS_RETROELEMENTS_BY_KRAB_ZFP_PROTEINS	REACTOME_REGULATION_OF_ENDOGENOUS_RETROELEMENTS_BY_KRAB_ZFP_PROTEINS	REACTOME_REGULATION_OF_ENDOGENOUS_RETROELEMENTS_BY_KRAB_ZFP_PROTEINS	48	0.569970111818447	1.85768930742675	1.80296489075643e-05	0.000187591663563059	0.000119297589631508	6281	tags=73%, list=33%, signal=49%	RBBP4/ZNF28/SETDB1/ZNF765/ZNF680/MTA2/ZNF273/HDAC1/ZNF669/HDAC2/MTA3/GATAD2B/ZNF708/ZNF33A/TRIM28/ZNF264/GATAD2A/MTA1/ZNF317/ZNF141/SUMO2/ZNF93/ZNF519/ATF7IP/CHD3/ZNF257/ZNF778/ZNF425/ZNF320/ZNF816/ZNF324/CBX5/ZNF610/ZNF224/ZNF136
KEGG_MEDICUS_REFERENCE_CONDENSIN_LOADING	KEGG_MEDICUS_REFERENCE_CONDENSIN_LOADING	KEGG_MEDICUS_REFERENCE_CONDENSIN_LOADING	20	0.711766869636443	1.98314058304334	2.03726343548069e-05	0.000209529642198159	0.000133248891746141	2262	tags=60%, list=12%, signal=53%	TOP2A/NCAPH/NCAPD3/DNMT3B/SMC4/NCAPD2/NCAPG/KIF4A/NCAPG2/PPP2R1B/SMC2/PPP2R5D
PID_FOXM1_PATHWAY	PID_FOXM1_PATHWAY	PID_FOXM1_PATHWAY	39	0.6001679257332	1.90470446597353	2.03855318888881e-05	0.000209529642198159	0.000133248891746141	3729	tags=59%, list=19%, signal=48%	EP300/BRCA2/CENPF/SKP2/NEK2/SP1/CDK1/CCNE1/CHEK2/MAP2K1/FOXM1/CCNB2/CCNA2/PLK1/CREBBP/CKS1B/CCNB1/CDK2/GSK3A/NFATC3/CDK4/BIRC5/XRCC1
REACTOME_ESR_MEDIATED_SIGNALING	REACTOME_ESR_MEDIATED_SIGNALING	REACTOME_ESR_MEDIATED_SIGNALING	161	0.432683657806618	1.56664839696927	2.02862773190142e-05	0.000209529642198159	0.000133248891746141	5172	tags=47%, list=27%, signal=34%	ZNF217/KDM1A/POLR2A/POU2F1/FKBP4/EP300/PRKCZ/PTK2/POLR2B/RAD21/SP1/PPP5C/XPO1/KDM4B/GNG3/NCOA2/CARM1/KPNA2/AGO1/MED1/NRIP1/UHMK1/HDAC1/PDPK1/NCOA1/GPAM/STAG1/NCOA3/TNRC6B/SMC3/AGO2/CCNT1/SRC/STRN/AKT2/POLR2D/HSP90AB1/PTGES3/TNRC6A/GNG13/KRAS/AGO4/CBFB/GNGT1/MAPK1/CREBBP/FOXA1/PIK3R2/POLR2C/HSP90AA1/PRMT1/GNB1/SMC1A/AXIN1/KAT5/YY1/MYB/STAG2/GTF2A1/PPID/KAT2B/POLR2K/AKT1/ELK1/PIK3CA/GATA3/EBAG9/ZDH…
WP_ULCERATIVE_COLITIS_SIGNALING	WP_ULCERATIVE_COLITIS_SIGNALING	WP_ULCERATIVE_COLITIS_SIGNALING	18	-0.683792847217531	-2.69063030814163	2.06850354101953e-05	0.000211156794921141	0.000134283667994334	1770	tags=72%, list=9%, signal=66%	NOD2/TNF/IL13/TGFB1/IL4R/IFNG/FOXP3/IL10/TLR2/NFATC1/MAF/HLA-DMA/IL2RG
PID_AMB2_NEUTROPHILS_PATHWAY	PID_AMB2_NEUTROPHILS_PATHWAY	PID_AMB2_NEUTROPHILS_PATHWAY	40	-0.462156370507141	-2.26177872667737	2.06565990226065e-05	0.000211156794921141	0.000134283667994334	1793	tags=40%, list=9%, signal=36%	MMP9/BLK/MYH2/THY1/FYN/ICAM1/FGR/LCK/IL6/PLAUR/ITGAM/MMP2/JAM2/ITGB2/HCK/SELPLG
PID_ATM_PATHWAY	PID_ATM_PATHWAY	PID_ATM_PATHWAY	30	0.636800967506639	1.94862250576166	2.0777980631134e-05	0.00021138414989021	0.000134428252776438	4517	tags=70%, list=24%, signal=54%	FANCD2/BLM/BRCA1/NBN/TP53BP1/CDC25A/CHEK2/RAD50/SMC3/CDC25C/UBE2N/TRIM28/BID/MDM2/SMC1A/KAT5/YWHAB/TOP3A/MDC1/RAD9A/RAD17
REACTOME_SARS_COV_2_INFECTION	REACTOME_SARS_COV_2_INFECTION	REACTOME_SARS_COV_2_INFECTION	291	0.389128410186982	1.4414110835611	2.30382203017518e-05	0.000233584125161151	0.000148546169795774	5365	tags=40%, list=28%, signal=29%	GSK3B/POM121/NDC1/ZDHHC20/DDOST/SEC24C/POM121C/NUP50/VHL/SNRPD3/NUP107/PIK3R4/UBE2V1/ZDHHC5/BECN1/TPR/KPNA2/NUP205/NUP88/SIKE1/PDPK1/MOGS/GANAB/G3BP2/NUP153/ZDHHC3/SRPK1/TBK1/NUP37/NUP85/RAE1/YWHAZ/AKT2/TAB3/RPN2/TAB1/SEC24B/HSP90AB1/ANO10/NUP133/TRIM25/CHMP4C/SDC1/LARP1/NUP210/UBE2N/AGRN/SRPK2/ZDHHC9/NUP155/NUP43/ANO8/NUP35/NUP160/PTPN11/CREBBP/NUP62/GALNT1/MASP2/SEC13/STT3A/MAVS/PARP4/HSP90AA1/…
PID_TXA2PATHWAY	PID_TXA2PATHWAY	PID_TXA2PATHWAY	53	-0.416843338894638	-2.16197632083353	2.40933456205888e-05	0.00024282873330408	0.000154425212859798	1442	tags=38%, list=8%, signal=35%	BLK/PRKCG/PIK3CG/MAPK11/FYN/ICAM1/PRKCQ/TGM2/FGR/TBXA2R/LCK/PLCB2/VCAM1/PTGDR/PIK3R5/PRKCB/GNG2/PTGIR/HCK/PIK3R6
WP_ATM_SIGNALING_IN_DEVELOPMENT_AND_DISEASE	WP_ATM_SIGNALING_IN_DEVELOPMENT_AND_DISEASE	WP_ATM_SIGNALING_IN_DEVELOPMENT_AND_DISEASE	46	0.568947258375154	1.84654763780325	2.41123817423309e-05	0.00024282873330408	0.000154425212859798	5042	tags=63%, list=26%, signal=47%	RNF40/BUB1/NBN/TP53BP1/PPP5C/MTOR/CEP63/HMGN1/ATR/PRKDC/CDC25A/CHEK2/RAD50/PPM1D/RNF168/MAPK13/TRIM28/RIF1/CDK2/SMC1A/LMNB2/KAT5/CHEK1/ATMIN/MDC1/NHEJ1/TSC2/TP53/AURKB
REACTOME_BINDING_AND_UPTAKE_OF_LIGANDS_BY_SCAVENGER_RECEPTORS	REACTOME_BINDING_AND_UPTAKE_OF_LIGANDS_BY_SCAVENGER_RECEPTORS	REACTOME_BINDING_AND_UPTAKE_OF_LIGANDS_BY_SCAVENGER_RECEPTORS	41	-0.462972130508936	-2.29198100486321	2.44456892012076e-05	0.000245359249667154	0.000156034476815903	3318	tags=54%, list=17%, signal=44%	COL4A2/FTL/MASP1/HP/APOE/SCARA5/HPR/COL1A1/MSR1/HBB/MARCO/COL3A1/SCARF1/COL1A2/SPARC/HBA1/SAA1/SSC5D/CD163/COLEC12/HBA2/STAB1
REACTOME_COMMON_PATHWAY_OF_FIBRIN_CLOT_FORMATION	REACTOME_COMMON_PATHWAY_OF_FIBRIN_CLOT_FORMATION	REACTOME_COMMON_PATHWAY_OF_FIBRIN_CLOT_FORMATION	22	-0.610755586702962	-2.53243062284744	2.5570882894472e-05	0.000255794350292193	0.000162670605141035	3312	tags=45%, list=17%, signal=38%	PROC/PROS1/F2R/F8/PROCR/PF4/F10/SERPINA5/SERPINE2/F13A1
REACTOME_TCF_DEPENDENT_SIGNALING_IN_RESPONSE_TO_WNT	REACTOME_TCF_DEPENDENT_SIGNALING_IN_RESPONSE_TO_WNT	REACTOME_TCF_DEPENDENT_SIGNALING_IN_RESPONSE_TO_WNT	172	0.422095340926935	1.53078568472922	2.61360575606529e-05	0.000260576493879709	0.000165711775481052	4988	tags=42%, list=26%, signal=32%	GSK3B/SMARCA4/EP300/TRRAP/PSMD3/KMT2D/DVL3/FZD5/CSNK2A1/KREMEN1/PSME3/USP34/MEN1/XPO1/WNT8B/PYGO2/TNKS2/HDAC1/PSMD12/LRP5/RYK/USP8/SOX13/ZNRF3/YWHAZ/XIAP/LEO1/AKT2/PSME4/BCL9/DVL1/PSMD11/PPP2R1B/PSMD6/CHD8/CUL3/PPP2R5D/BCL9L/SOX4/FRAT2/PSMD7/CREBBP/PSMD14/RUVBL1/CSNK1G2/DVL2/AXIN1/FZD6/PSMA2/KAT5/PSMD8/RBBP5/CDC73/CTNNBIP1/LRP6/AMER1/TNKS/APC/TCF7L2/BTRC/PSMC4/KLHL12/AKT1/CTNNB1/PSMA6/PSMD2/PSMC1…
PID_BARD1_PATHWAY	PID_BARD1_PATHWAY	PID_BARD1_PATHWAY	28	0.636839060615186	1.92521351876174	2.67442390510766e-05	0.000265754215952725	0.00016900451115683	5301	tags=79%, list=28%, signal=57%	FANCD2/EWSR1/TOPBP1/BRCA1/NBN/ATR/PRKDC/FANCA/CCNE1/RAD50/RAD51/CSTF1/FANCL/CDK2/XRCC6/XRCC5/BARD1/UBE2L3/FANCE/TP53/PCNA/FANCF
REACTOME_TNF_RECEPTOR_SUPERFAMILY_TNFSF_MEMBERS_MEDIATING_NON_CANONICAL_NF_KB_PATHWAY	REACTOME_TNF_RECEPTOR_SUPERFAMILY_TNFSF_MEMBERS_MEDIATING_NON_CANONICAL_NF_KB_PATHWAY	REACTOME_TNF_RECEPTOR_SUPERFAMILY_TNFSF_MEMBERS_MEDIATING_NON_CANONICAL_NF_KB_PATHWAY	17	-0.680356131176328	-2.60671384919015	2.99164063058828e-05	0.000294828178345172	0.000187493891593984	916	tags=65%, list=5%, signal=62%	TNFSF11/TNFRSF12A/MAP3K14/CD40/BIRC3/LTA/CD40LG/TNFSF14/TNFSF13B/TNFSF12/LTB
REACTOME_SYNDECAN_INTERACTIONS	REACTOME_SYNDECAN_INTERACTIONS	REACTOME_SYNDECAN_INTERACTIONS	27	-0.543645349005143	-2.43002644278036	2.99658195309035e-05	0.000294828178345172	0.000187493891593984	2338	tags=56%, list=12%, signal=49%	FN1/VTN/COL5A3/COL5A2/SDC2/TGFB1/COL5A1/COL1A1/ACTN1/COL3A1/ITGB3/COL1A2/THBS1/TNC/FGF2
WP_REGULATORY_CIRCUITS_OF_STAT3_SIGNALING	WP_REGULATORY_CIRCUITS_OF_STAT3_SIGNALING	WP_REGULATORY_CIRCUITS_OF_STAT3_SIGNALING	78	-0.344390018501136	-1.97763199807571	2.98346195732635e-05	0.000294828178345172	0.000187493891593984	2358	tags=40%, list=12%, signal=35%	IL27RA/F2R/IFNGR1/CSF2RB/IL6ST/F2RL2/IL12RB2/IL11RA/F2RL3/IL5RA/AGTR1/OSMR/IL6R/PTPRD/IL2RB/MAPK11/PDGFRB/CSF2RA/JAK2/PDGFRA/IL21R/PTPRC/SOCS3/IL15RA/IL2RA/PRKCB/IL7R/JAK3/IL10RA/IL2RG/IL3RA
REACTOME_PROTEIN_LOCALIZATION	REACTOME_PROTEIN_LOCALIZATION	REACTOME_PROTEIN_LOCALIZATION	155	0.432084611775086	1.56143317594078	3.00877933930676e-05	0.000295057672257919	0.000187639836622168	7285	tags=57%, list=38%, signal=35%	ACOX1/ABCD3/VDAC1/PEX1/SLC25A13/ACO2/PEX10/PEX13/PEX26/SLC25A17/ACBD5/ACOX3/HSPD1/CYC1/NUDT19/IDH1/IDE/GET4/BAG6/CS/TOMM20/ACAA1/HSPA9/LONP2/UBE2J2/SCP2/PITRM1/GRPEL2/PEX7/HSD17B4/TOMM40/MTX1/PEX2/DNAJC19/PEX19/SERP1/CYB5A/PEX5/PEX12/AMACR/TIMM44/TIMM21/GRPEL1/PMPCB/MTX2/PXMP4/CHCHD4/SLC27A2/HACL1/COX19/ACOT8/ZFAND6/HMGCL/GNPAT/PAM16/UBB/OTOF/COA4/MLYCD/PEX14/TIMM50/SAMM50/TOMM22/TIMM8A/ATAD1/CRA…
REACTOME_RNA_POLYMERASE_I_TRANSCRIPTION_INITIATION	REACTOME_RNA_POLYMERASE_I_TRANSCRIPTION_INITIATION	REACTOME_RNA_POLYMERASE_I_TRANSCRIPTION_INITIATION	44	0.57410581767108	1.8466368217386	3.31002467723022e-05	0.000323538686588091	0.000205752135939285	6591	tags=73%, list=34%, signal=48%	RBBP4/POLR1B/TAF1B/POLR1A/MTA2/HDAC1/RRN3/HDAC2/MTA3/GATAD2B/ERCC6/ERCC3/GTF2H3/GATAD2A/MTA1/TAF1A/TAF1C/UBTF/KAT2A/ERCC2/KAT2B/POLR2K/CHD3/EHMT2/POLR1D/POLR2H/TAF1D/TBP/POLR1C/CDK7/TTF1/POLR2F
REACTOME_GOLGI_CISTERNAE_PERICENTRIOLAR_STACK_REORGANIZATION	REACTOME_GOLGI_CISTERNAE_PERICENTRIOLAR_STACK_REORGANIZATION	REACTOME_GOLGI_CISTERNAE_PERICENTRIOLAR_STACK_REORGANIZATION	14	0.756001816240744	1.95725418851114	3.33399263268631e-05	0.000324819933692663	0.000206566935959683	3669	tags=86%, list=19%, signal=69%	USO1/CDK1/GOLGA2/RAB1A/GORASP1/GORASP2/CCNB2/PLK1/RAB2A/MAPK1/CCNB1/RAB1B
REACTOME_EICOSANOID_LIGAND_BINDING_RECEPTORS	REACTOME_EICOSANOID_LIGAND_BINDING_RECEPTORS	REACTOME_EICOSANOID_LIGAND_BINDING_RECEPTORS	15	-0.706676272527505	-2.57886369653722	3.38678753509333e-05	0.000328892257060525	0.000209156701159045	1736	tags=67%, list=9%, signal=61%	PTGER3/PTGFR/CYSLTR2/OXER1/GPR17/TBXA2R/CYSLTR1/PTGER2/PTGDR/PTGIR
REACTOME_MEIOSIS	REACTOME_MEIOSIS	REACTOME_MEIOSIS	58	0.536535518200674	1.79310256367237	3.46840629024116e-05	0.000335728259356353	0.000213504008396041	3765	tags=47%, list=20%, signal=38%	BLM/SUN1/BRCA2/RAD21/SUN2/BRCA1/NBN/LMNB1/ATR/DIDO1/RAD50/FIGNL1/STAG1/RAD51/SMC3/PSMC3IP/TERF1/RPA1/MSH5/CDK2/SMC1A/CDK4/RAD51C/MLH1/SMC1B/TOP3A/STAG2
WP_CILIOPATHIES	WP_CILIOPATHIES	WP_CILIOPATHIES	166	0.427534278043484	1.54706084300827	3.51491546083607e-05	0.000339132649785828	0.000215669006374559	8533	tags=66%, list=45%, signal=37%	XPNPEP3/NPHP4/PLK4/CENPF/NEK2/CSPP1/PIK3R4/CEP104/C2CD3/ADCY6/DNAAF5/GAS8/TBC1D32/MKS1/UNC119/DNAAF2/IQCB1/CEP83/SUFU/GALNT11/INTU/LZTFL1/ATXN10/ALMS1/POC1A/BBS10/NEK8/IFT81/PIBF1/RPGRIP1L/KIAA0753/CFAP53/BBS1/TTLL5/TCTN2/RP2/CCDC65/MCIDAS/CEP78/POC1B/NME9/TTC8/POMGNT1/CEP290/DNAJB13/SPAG1/CEP41/ARL6/DYNC2LI1/TULP1/DDX59/PKD1L1/TRIM32/IFT140/RPGRIP1/OCRL/CNGA1/FAM161A/TRAF3IP1/HYLS1/ARL13B/INPP5E…
REACTOME_INTRINSIC_PATHWAY_OF_FIBRIN_CLOT_FORMATION	REACTOME_INTRINSIC_PATHWAY_OF_FIBRIN_CLOT_FORMATION	REACTOME_INTRINSIC_PATHWAY_OF_FIBRIN_CLOT_FORMATION	22	-0.600313891388593	-2.4891352858186	3.52708876796258e-05	0.000339212942282189	0.000215720067818865	3312	tags=50%, list=17%, signal=41%	PROC/PROS1/PRCP/VWF/KLKB1/F8/A2M/F10/SERPINA5/SERPINE2/SERPING1
REACTOME_CHONDROITIN_SULFATE_BIOSYNTHESIS	REACTOME_CHONDROITIN_SULFATE_BIOSYNTHESIS	REACTOME_CHONDROITIN_SULFATE_BIOSYNTHESIS	20	-0.604617061623193	-2.45019908465361	3.69646445318645e-05	0.000354362986521816	0.000225354631137244	3587	tags=65%, list=19%, signal=53%	CSGALNACT2/CHST12/CSPG4/VCAN/CSGALNACT1/CHSY3/CHST3/CHST11/CHST13/CHST15/BGN/CHST7/DCN
REACTOME_RETROGRADE_TRANSPORT_AT_THE_TRANS_GOLGI_NETWORK	REACTOME_RETROGRADE_TRANSPORT_AT_THE_TRANS_GOLGI_NETWORK	REACTOME_RETROGRADE_TRANSPORT_AT_THE_TRANS_GOLGI_NETWORK	49	0.553625746380745	1.80986591984009	3.90959465840687e-05	0.000373597368156388	0.000237586599890406	5208	tags=59%, list=27%, signal=43%	NSF/COG2/GOLGA4/COG6/USP6NL/COG1/VPS52/VPS54/RAB6A/TMF1/COG3/RAB43/COG7/NAA35/COG8/M6PR/ARL1/SCOC/STX6/VPS53/NAPA/GOLGA1/COG5/VTI1A/GCC2/COG4/TGOLN2/GCC1/RAB6B
KEGG_MEDICUS_REFERENCE_N_GLYCAN_PRECURSOR_BIOSYNTHESIS_ALG6_TO_OST	KEGG_MEDICUS_REFERENCE_N_GLYCAN_PRECURSOR_BIOSYNTHESIS_ALG6_TO_OST	KEGG_MEDICUS_REFERENCE_N_GLYCAN_PRECURSOR_BIOSYNTHESIS_ALG6_TO_OST	11	0.780870351867198	1.9238421120329	3.99385544226208e-05	0.000380433809802735	0.000241934186529252	4104	tags=91%, list=21%, signal=71%	STT3B/DDOST/RPN2/ALG10B/ALG6/ALG8/ALG10/STT3A/TUSC3/RPN1
BIOCARTA_INTRINSIC_PATHWAY	BIOCARTA_INTRINSIC_PATHWAY	BIOCARTA_INTRINSIC_PATHWAY	23	-0.597581917852997	-2.50562208276995	4.04262072882876e-05	0.000382904065479252	0.000243505128128599	3570	tags=52%, list=19%, signal=42%	F11/COL4A5/COL4A4/COL4A2/PROC/COL4A6/PROS1/F2R/KLKB1/F8/F10/SERPING1
WP_SREBF_AND_MIR33_IN_CHOLESTEROL_AND_LIPID_HOMEOSTASIS	WP_SREBF_AND_MIR33_IN_CHOLESTEROL_AND_LIPID_HOMEOSTASIS	WP_SREBF_AND_MIR33_IN_CHOLESTEROL_AND_LIPID_HOMEOSTASIS	16	0.734280301068593	1.95871279406211	4.0453923333816e-05	0.000382904065479252	0.000243505128128599	769	tags=44%, list=4%, signal=42%	FASN/SCD/HMGCR/SREBF1/SREBF2/HMGCS1/MTOR
BIOCARTA_MHC_PATHWAY	BIOCARTA_MHC_PATHWAY	BIOCARTA_MHC_PATHWAY	12	-0.763600996858823	-2.6207753379834	4.10305175940751e-05	0.000387136524050091	0.000246196730175971	1269	tags=75%, list=7%, signal=70%	TAP2/PSMB8/B2M/PSMB9/HLA-A/HLA-DRB5/HLA-DRA/HLA-DRB1/CD74
BIOCARTA_LYM_PATHWAY	BIOCARTA_LYM_PATHWAY	BIOCARTA_LYM_PATHWAY	13	-0.744796709420504	-2.57642617149904	4.18350375469001e-05	0.000393486155040183	0.000250234733026311	2042	tags=62%, list=11%, signal=55%	CD34/ITGA4/ICAM1/PECAM1/ICAM2/VCAM1/ITGAL/ITGB2
REACTOME_TRNA_AMINOACYLATION	REACTOME_TRNA_AMINOACYLATION	REACTOME_TRNA_AMINOACYLATION	24	0.66447590383534	1.94359501331563	4.24420591273669e-05	0.000397944197021801	0.000253069793245841	5143	tags=79%, list=27%, signal=58%	DARS2/SARS2/EARS2/IARS2/LARS2/MARS2/NARS2/TARS2/PARS2/AARS2/AIMP1/FARSA/VARS2/HARS2/YARS2/AIMP2/FARSB/WARS2/EEF1E1
REACTOME_SWITCHING_OF_ORIGINS_TO_A_POST_REPLICATIVE_STATE	REACTOME_SWITCHING_OF_ORIGINS_TO_A_POST_REPLICATIVE_STATE	REACTOME_SWITCHING_OF_ORIGINS_TO_A_POST_REPLICATIVE_STATE	91	0.48463463811092	1.70076048220431	4.28028014136219e-05	0.000400072434462947	0.000254423230771101	6401	tags=60%, list=33%, signal=40%	UBE2E1/PSMD3/ANAPC1/ORC6/CDC6/PSME3/SKP2/MCM2/CCNE2/MCM4/CCNE1/PSMD12/CDC23/ORC2/PSME4/PSMD11/PSMD6/CCNA2/ORC4/ORC1/PSMD7/PSMD14/ANAPC5/MCM8/CDK2/CUL1/ORC5/MCM5/MCM7/CDC27/PSMA2/UBE2C/PSMD8/MCM3/ANAPC7/PSMC4/PSMA6/PSMD2/PSMC1/MCM6/PSMB2/UBB/PSMC2/ANAPC11/FZR1/PSMD10/PSMA7/PSMC6/GMNN/CDT1/PSMD5/ORC3/UBE2D1/UBE2S/PSMB5
REACTOME_ACTIVATION_OF_THE_PRE_REPLICATIVE_COMPLEX	REACTOME_ACTIVATION_OF_THE_PRE_REPLICATIVE_COMPLEX	REACTOME_ACTIVATION_OF_THE_PRE_REPLICATIVE_COMPLEX	33	0.630377694337216	1.95960534894635	4.31484478234436e-05	0.000400798159751303	0.000254884750627534	6121	tags=85%, list=32%, signal=58%	ORC6/CDC6/MCM2/POLE/MCM4/MCM10/ORC2/DBF4/ORC4/PRIM1/ORC1/RPA1/CDC45/CDC7/MCM8/CDK2/ORC5/MCM5/MCM7/MCM3/MCM6/POLA1/PRIM2/GMNN/RPA2/CDT1/ORC3/POLE2
REACTOME_RNA_POLYMERASE_I_TRANSCRIPTION	REACTOME_RNA_POLYMERASE_I_TRANSCRIPTION	REACTOME_RNA_POLYMERASE_I_TRANSCRIPTION	47	0.556107453748693	1.81216556921799	4.31058313775361e-05	0.000400798159751303	0.000254884750627534	7412	tags=77%, list=39%, signal=47%	RBBP4/POLR1B/TAF1B/POLR1A/MTA2/HDAC1/RRN3/HDAC2/CBX3/MTA3/GATAD2B/ERCC6/ERCC3/GTF2H3/GATAD2A/MTA1/TAF1A/TAF1C/UBTF/KAT2A/ERCC2/KAT2B/POLR2K/CHD3/EHMT2/POLR1D/POLR2H/TAF1D/TBP/POLR1C/CDK7/TTF1/POLR2F/MBD2/RBBP7/POLR2E
REACTOME_PROCESSING_OF_CAPPED_INTRONLESS_PRE_MRNA	REACTOME_PROCESSING_OF_CAPPED_INTRONLESS_PRE_MRNA	REACTOME_PROCESSING_OF_CAPPED_INTRONLESS_PRE_MRNA	29	0.616471972406508	1.87755064323539	4.38451396612817e-05	0.000406008708132798	0.000258198361961662	5114	tags=76%, list=27%, signal=56%	CPSF6/ZNF473/SNRPD3/FIP1L1/CPSF3/CSTF1/CPSF7/SLBP/NCBP2/WDR33/NUDT21/PAPOLA/CSTF2/PABPN1/CPSF1/PCF11/CSTF3/SNRPG/CPSF4/SNRPE/CPSF2/NCBP1
REACTOME_TRANSPORT_TO_THE_GOLGI_AND_SUBSEQUENT_MODIFICATION	REACTOME_TRANSPORT_TO_THE_GOLGI_AND_SUBSEQUENT_MODIFICATION	REACTOME_TRANSPORT_TO_THE_GOLGI_AND_SUBSEQUENT_MODIFICATION	183	0.416565087309542	1.51669860691054	4.46202127682067e-05	0.000411910667869464	0.000261951671449479	7033	tags=54%, list=37%, signal=35%	COPG1/SEC24C/NSF/COG2/COPB2/COPG2/TRAPPC10/COG6/MAN2A2/TMED2/ARF1/USO1/B4GALT3/GOSR1/MAN1A2/COG1/PPP6R1/GOLGA2/DYNC1LI2/TFG/ANKRD28/B4GALT4/SPTBN2/CSNK1D/COPA/PPP6R3/RAB1A/ARF3/GORASP1/COPZ1/GOLGB1/SEC23IP/COG3/SEC24B/KDELR1/SEC22B/COG7/DYNLL2/LMAN1/PREB/GBF1/TUBA1B/COG8/SEC13/TUBB1/CAPZA1/TUBA1C/SEC16A/SEC24A/DYNC1H1/TUBA3D/TRAPPC9/TBC1D20/NAPA/MIA3/TRAPPC6B/ARCN1/KDELR2/RAB1B/COG5/BET1/SEC31A/C…
WP_METABOLIC_REPROGRAMMING_IN_PANCREATIC_CANCER	WP_METABOLIC_REPROGRAMMING_IN_PANCREATIC_CANCER	WP_METABOLIC_REPROGRAMMING_IN_PANCREATIC_CANCER	42	0.573442538049751	1.83188444716377	4.68676106830797e-05	0.000431294805768016	0.000274278876637915	6480	tags=74%, list=34%, signal=49%	FASN/HMGCR/ACLY/GFPT1/PFKL/DLAT/CARM1/GNPNAT1/BCAT2/GLS2/CS/RPIA/DLD/KRAS/PDHB/PGM3/HK2/GPI/GOT2/SLC2A1/SLC1A5/BCKDHA/RPE/TP53/MDH1/GPT/GOT1/HMGCS2/GLUD1/HK1/PDHX
REACTOME_RNA_POLYMERASE_II_PRE_TRANSCRIPTION_EVENTS	REACTOME_RNA_POLYMERASE_II_PRE_TRANSCRIPTION_EVENTS	REACTOME_RNA_POLYMERASE_II_PRE_TRANSCRIPTION_EVENTS	76	0.500343027651549	1.72023318461674	4.70083940756848e-05	0.000431294805768016	0.000274278876637915	8226	tags=72%, list=43%, signal=41%	NELFCD/TAF4/NELFA/POLR2A/POLR2B/TAF2/EAF1/RTF1/CCNK/TCEA1/TAF15/TAF1/CCNT1/GTF2E1/LEO1/POLR2D/TAF6/GTF2B/NCBP2/SSRP1/ERCC3/CCNT2/GTF2H3/TAF5/POLR2C/SUPT5H/IWS1/CDC73/SUPT6H/GTF2A1/ERCC2/POLR2K/AFF4/POLR2H/TAF3/NCBP1/CTR9/POLR2G/SUPT16H/TBP/CDK7/TAF1L/POLR2F/TAF9B/TAF11/GTF2A2/POLR2E/TAF7L/CTDP1/TAF7/ELL/TAF12/PAF1/MLLT1/GTF2F2
REACTOME_G0_AND_EARLY_G1	REACTOME_G0_AND_EARLY_G1	REACTOME_G0_AND_EARLY_G1	27	0.637332776285106	1.91156045766062	4.78860137208819e-05	0.000438003263116691	0.000278545072569238	2803	tags=63%, list=15%, signal=54%	RBBP4/TOP2A/LIN9/LIN54/CDC6/CCNE2/CDC25A/CDK1/HDAC1/CCNE1/TFDP1/E2F5/CCNA2/DYRK1A/RBL1/RBL2/CDK2
REACTOME_DEPOSITION_OF_NEW_CENPA_CONTAINING_NUCLEOSOMES_AT_THE_CENTROMERE	REACTOME_DEPOSITION_OF_NEW_CENPA_CONTAINING_NUCLEOSOMES_AT_THE_CENTROMERE	REACTOME_DEPOSITION_OF_NEW_CENPA_CONTAINING_NUCLEOSOMES_AT_THE_CENTROMERE	25	0.646210488089605	1.90726151836763	5.0435556647035e-05	0.0004599169205222	0.000292480907770193	4896	tags=80%, list=26%, signal=60%	RBBP4/MIS18A/OIP5/MIS18BP1/CENPO/CENPK/CENPL/HJURP/CENPI/RUVBL1/CENPU/CENPC/CENPM/CENPH/RSF1/CENPP/CENPQ/CENPN/SMARCA5/CENPA
REACTOME_INTERLEUKIN_21_SIGNALING	REACTOME_INTERLEUKIN_21_SIGNALING	REACTOME_INTERLEUKIN_21_SIGNALING	10	-0.809591868507062	-2.6210255332259	5.15239730135488e-05	0.000468413991743235	0.000297884560023941	1643	tags=60%, list=9%, signal=55%	IL21/STAT5A/IL21R/STAT4/JAK3/IL2RG
REACTOME_RHOBTB_GTPASE_CYCLE	REACTOME_RHOBTB_GTPASE_CYCLE	REACTOME_RHOBTB_GTPASE_CYCLE	35	0.596171846731017	1.86704592297527	5.22971817227973e-05	0.000474002637978445	0.000301438620009872	3501	tags=57%, list=18%, signal=47%	SRRM1/SPEN/MYO6/MSI2/TWF1/CCT2/RBBP6/CPSF7/HSP90AB1/PHIP/CUL3/DDX39B/GPS1/TRA2B/RBMX/HSP90AA1/TMOD3/HNRNPC/CCT7/CCT6A
REACTOME_POSITIVE_EPIGENETIC_REGULATION_OF_RRNA_EXPRESSION	REACTOME_POSITIVE_EPIGENETIC_REGULATION_OF_RRNA_EXPRESSION	REACTOME_POSITIVE_EPIGENETIC_REGULATION_OF_RRNA_EXPRESSION	43	0.576576317162821	1.85401240669706	5.46052413941436e-05	0.000493426818760977	0.000313791290186731	4814	tags=67%, list=25%, signal=51%	RBBP4/GSK3B/EP300/POLR1B/TAF1B/POLR1A/MTA2/MYBBP1A/SF3B1/HDAC1/HDAC2/CBX3/BAZ1B/MTA3/GATAD2B/ERCC6/DDX21/GATAD2A/MTA1/TAF1A/TAF1C/KAT2A/KAT2B/POLR2K/CHD3/EHMT2/SMARCA5/POLR1D/POLR2H
REACTOME_NCAM1_INTERACTIONS	REACTOME_NCAM1_INTERACTIONS	REACTOME_NCAM1_INTERACTIONS	42	-0.430202242827176	-2.15659898604779	5.65615124019145e-05	0.000509450141696741	0.00032398120890602	2178	tags=60%, list=11%, signal=53%	CACNB2/CACNB4/ST8SIA2/COL4A5/PSPN/COL6A6/CACNA1C/COL4A4/PRNP/COL4A2/CNTN2/CACNA1G/ST8SIA4/COL5A3/COL5A2/COL5A1/GFRA1/CACNA1H/COL3A1/NCAM1/GDNF/COL6A3/GFRA2/COL6A1/COL6A2
REACTOME_CONDENSATION_OF_PROMETAPHASE_CHROMOSOMES	REACTOME_CONDENSATION_OF_PROMETAPHASE_CHROMOSOMES	REACTOME_CONDENSATION_OF_PROMETAPHASE_CHROMOSOMES	11	0.772536444913544	1.9033097392557	5.67191230976312e-05	0.000509450141696741	0.00032398120890602	2663	tags=82%, list=14%, signal=70%	NCAPH/CSNK2A1/SMC4/CDK1/NCAPD2/NCAPG/CCNB2/SMC2/CCNB1
BIOCARTA_IL12_PATHWAY	BIOCARTA_IL12_PATHWAY	BIOCARTA_IL12_PATHWAY	19	-0.641673191538807	-2.58348526799485	5.77629597138609e-05	0.000517272492527419	0.000328955777506923	2406	tags=74%, list=13%, signal=64%	JUN/IL18R1/IL12RB2/IFNG/CD3G/JAK2/IL18/CCR5/CXCR3/STAT4/CD247/IL12RB1/CD3E/CD3D
WP_OLIGODENDROCYTE_SPECIFICATION_AND_DIFFERENTIATION_LEADING_TO_MYELIN_COMPONENTS_FOR_CNS	WP_OLIGODENDROCYTE_SPECIFICATION_AND_DIFFERENTIATION_LEADING_TO_MYELIN_COMPONENTS_FOR_CNS	WP_OLIGODENDROCYTE_SPECIFICATION_AND_DIFFERENTIATION_LEADING_TO_MYELIN_COMPONENTS_FOR_CNS	30	-0.511439785371407	-2.29702783772653	5.83535201425196e-05	0.000519517582749425	0.000330383526730441	3752	tags=50%, list=20%, signal=40%	OMG/SOX5/MOG/BMP2/CXCL1/TNF/PLP1/MAG/LIF/SOX8/SOX10/GLI2/FGF2/CXCL2/IGF1
PID_NFAT_TFPATHWAY	PID_NFAT_TFPATHWAY	PID_NFAT_TFPATHWAY	45	-0.421503392468991	-2.15430869146345	5.83610524252112e-05	0.000519517582749425	0.000330383526730441	2406	tags=47%, list=13%, signal=41%	JUN/IL2/FOSL1/EGR1/CSF2/IFNG/EGR2/FOXP3/PRKCQ/EGR3/JUNB/FASLG/NFATC1/CTLA4/CD40LG/TBX21/IL2RA/IRF4/IKZF1/MAF/BATF3
KEGG_MEDICUS_PATHOGEN_HCV_CORE_TO_ERK_SIGNALING_PATHWAY	KEGG_MEDICUS_PATHOGEN_HCV_CORE_TO_ERK_SIGNALING_PATHWAY	KEGG_MEDICUS_PATHOGEN_HCV_CORE_TO_ERK_SIGNALING_PATHWAY	13	0.757365460480714	1.93687052696864	6.12113390257895e-05	0.000543273338356488	0.000345490831234114	3629	tags=69%, list=19%, signal=56%	RAF1/BRAF/YWHAZ/MAP2K1/MAPK1/YWHAG/YWHAE/YWHAB/YWHAQ
WP_DNA_DAMAGE_RESPONSE	WP_DNA_DAMAGE_RESPONSE	WP_DNA_DAMAGE_RESPONSE	67	0.515596998505219	1.75069794629377	6.6996063662647e-05	0.000592855699452596	0.000377022382554977	5834	tags=63%, list=30%, signal=44%	FANCD2/BRCA1/NBN/CCNE2/ATR/PRKDC/CDC25A/CDK1/APAF1/CCNE1/CHEK2/RAD50/RAD51/TLK2/CDC25C/CCNB2/BID/CCNB1/MDM2/CASP3/CDK2/SMC1A/CCNB3/CDK4/CHEK1/CASP9/RAD52/RRM2B/RFC1/RAD9A/RAD1/AKT1/RAD17/ATRIP/CYCS/TP53/CASP8/E2F1/TLK1/CDKN1B/RPA2/CREB1
WP_MODULATORS_OF_TCR_SIGNALING_AND_T_CELL_ACTIVATION	WP_MODULATORS_OF_TCR_SIGNALING_AND_T_CELL_ACTIVATION	WP_MODULATORS_OF_TCR_SIGNALING_AND_T_CELL_ACTIVATION	60	-0.366885404620852	-1.93321489422488	6.72344246748232e-05	0.000592976690411668	0.000377099325898356	1117	tags=32%, list=6%, signal=30%	PRKCQ/LCK/CD3G/CD8A/CD5/MAP4K1/SOCS1/CD247/CD28/VAV1/ITK/SH2D1A/UBASH3A/ZAP70/RHOH/LCP2/GRAP2/CD3E/CD3D
REACTOME_KINESINS	REACTOME_KINESINS	REACTOME_KINESINS	58	0.529092245251292	1.76822713351928	6.74062436442551e-05	0.000592976690411668	0.000377099325898356	4024	tags=50%, list=21%, signal=40%	KIF15/KIF20B/CENPE/KIF18B/KIF20A/KIF22/RACGAP1/KIF11/KIF5B/KIFC2/KIF3A/KIF23/KIF4A/KIF2C/KIF3C/TUBA1B/KIF21A/TUBB1/KIF18A/TUBA1C/KIF9/KIF4B/TUBA3D/KIF27/KLC2/KIFC1/KIF3B/KIF16B/KIF1B
REACTOME_SIGNALING_BY_NUCLEAR_RECEPTORS	REACTOME_SIGNALING_BY_NUCLEAR_RECEPTORS	REACTOME_SIGNALING_BY_NUCLEAR_RECEPTORS	237	0.398648536290974	1.46231267456197	7.1632347424147e-05	0.000628306015089806	0.000399566759671041	5172	tags=40%, list=27%, signal=29%	FASN/SCD/SREBF1/ZNF217/KDM1A/POLR2A/POU2F1/FKBP4/EP300/PRKCZ/PTK2/POLR2B/RAD21/KDM4A/SP1/PPP5C/XPO1/KDM4B/GNG3/NCOA2/DLAT/CARM1/KPNA2/AGO1/MED1/NRIP1/UHMK1/HDAC1/PDPK1/TBL1XR1/NCOA1/GPAM/STAG1/MYLIP/NCOA3/TNRC6B/PDK1/SMC3/AGO2/CCNT1/SRC/STRN/KDM3A/AKT2/POLR2D/HSP90AB1/RXRA/PTGES3/TNRC6A/GNG13/DLD/KRAS/AGO4/CBFB/GNGT1/MAPK1/CREBBP/FOXA1/PIK3R2/PDHB/POLR2C/HSP90AA1/PRMT1/GNB1/SMC1A/AXIN1/KAT5/NCOR1…
WP_COVID19_ADVERSE_OUTCOME_PATHWAY	WP_COVID19_ADVERSE_OUTCOME_PATHWAY	WP_COVID19_ADVERSE_OUTCOME_PATHWAY	15	-0.683074129335621	-2.49273273020333	7.492612189635e-05	0.000655274943251412	0.000416717458500168	3059	tags=73%, list=16%, signal=62%	AGT/TNF/IL2/CXCL10/IL7/CSF3/IL10/IL6/CCL3/CCL2/IL2RA
REACTOME_NEGATIVE_EPIGENETIC_REGULATION_OF_RRNA_EXPRESSION	REACTOME_NEGATIVE_EPIGENETIC_REGULATION_OF_RRNA_EXPRESSION	REACTOME_NEGATIVE_EPIGENETIC_REGULATION_OF_RRNA_EXPRESSION	46	0.552412229488865	1.79288234970926	7.52408606916523e-05	0.000656109079675604	0.000417247921650501	6591	tags=70%, list=34%, signal=46%	BAZ2A/SUDS3/DNMT3B/SAP130/POLR1B/TAF1B/POLR1A/HDAC1/HDAC2/ARID4B/ERCC3/GTF2H3/DNMT1/SIN3B/TAF1A/TAF1C/SIN3A/UBTF/ERCC2/POLR2K/SMARCA5/POLR1D/POLR2H/SIRT1/TAF1D/SAP18/TBP/POLR1C/CDK7/TTF1/SUV39H1/POLR2F
REACTOME_TP53_REGULATES_TRANSCRIPTION_OF_DNA_REPAIR_GENES	REACTOME_TP53_REGULATES_TRANSCRIPTION_OF_DNA_REPAIR_GENES	REACTOME_TP53_REGULATES_TRANSCRIPTION_OF_DNA_REPAIR_GENES	58	0.527256971026319	1.76209364411139	7.547176212056e-05	0.000656209420065683	0.000417311732410808	6591	tags=62%, list=34%, signal=41%	NELFCD/NELFA/POLR2A/FANCD2/CDK12/POLR2B/FANCI/BRCA1/MSH2/PMS2/ATR/CCNK/CDK13/TCEA1/CCNT1/POLR2D/SSRP1/ERCC3/CCNT2/GTF2H3/POLR2C/SUPT5H/MLH1/CHEK1/MDC1/ERCC2/POLR2K/POLR2H/TP53/POLR2G/SUPT16H/ATF2/RAD51D/CDK7/FANCC/POLR2F
WP_BLOOD_CLOTTING_CASCADE	WP_BLOOD_CLOTTING_CASCADE	WP_BLOOD_CLOTTING_CASCADE	22	-0.580825821392203	-2.4083301547424	7.6291115173033e-05	0.00066141079850012	0.000420619512182061	4711	tags=59%, list=25%, signal=45%	F11/SERPINB2/PLAT/KLK1/SERPINE1/SERPINF2/PLAU/VWF/F7/KLKB1/F8/F10/F3
REACTOME_METALLOTHIONEINS_BIND_METALS	REACTOME_METALLOTHIONEINS_BIND_METALS	REACTOME_METALLOTHIONEINS_BIND_METALS	11	-0.770507038322535	-2.57567691024459	7.96538849307981e-05	0.000688568698924905	0.000437890386583365	973	tags=91%, list=5%, signal=86%	MT1B/MT1G/MT1H/MT3/MT1E/MT1X/MT1A/MT1F/MT2A/MT1M
REACTOME_LAMININ_INTERACTIONS	REACTOME_LAMININ_INTERACTIONS	REACTOME_LAMININ_INTERACTIONS	30	-0.505009564714634	-2.26814780869124	8.10747348120094e-05	0.000696823367306667	0.000443139884468545	4101	tags=53%, list=21%, signal=42%	NID1/ITGA7/COL4A4/COL4A2/LAMC3/COL4A6/ITGA3/LAMC2/LAMA1/LAMA2/COL18A1/LAMB2/ITGA1/LAMB3/LAMA4/LAMA3
REACTOME_M_DECAY_DEGRADATION_OF_MATERNAL_MRNAS_BY_MATERNALLY_STORED_FACTORS	REACTOME_M_DECAY_DEGRADATION_OF_MATERNAL_MRNAS_BY_MATERNALLY_STORED_FACTORS	REACTOME_M_DECAY_DEGRADATION_OF_MATERNAL_MRNAS_BY_MATERNALLY_STORED_FACTORS	31	0.619549831703743	1.90582941164561	8.09136680733725e-05	0.000696823367306667	0.000443139884468545	4878	tags=68%, list=25%, signal=51%	CNOT3/PABPC1/CNOT1/CNOT11/CNOT10/EIF4G1/CNOT6/AGO2/POLR2D/CNOT2/EIF4A3/CNOT7/EIF4E/DICER1/EIF4A1/CNOT4/PAIP2/PAIP1/CNOT6L/CNOT8/TNKS1BP1
WP_ACE_INHIBITOR_PATHWAY	WP_ACE_INHIBITOR_PATHWAY	WP_ACE_INHIBITOR_PATHWAY	17	-0.65757674282471	-2.51943698877651	8.31333769899438e-05	0.00071246971512012	0.000453090068529116	3059	tags=53%, list=16%, signal=45%	AGT/MAS1/ACE/TGFB1/BDKRB2/AGTR1/CMA1/CTSG/BDKRB1
REACTOME_DUAL_INCISION_IN_TC_NER	REACTOME_DUAL_INCISION_IN_TC_NER	REACTOME_DUAL_INCISION_IN_TC_NER	63	0.511601149528877	1.72613003353984	8.55797598033857e-05	0.00073134017591979	0.000465090604405167	6201	tags=57%, list=32%, signal=39%	POLR2A/POLR2B/DDB1/USP7/ERCC5/RFC3/RFC5/POLE/AQR/TCEA1/UVSSA/POLR2D/ERCC6/POLD1/ERCC3/RPA1/GTF2H3/CUL4A/PRPF19/POLR2C/RFC1/ERCC2/POLR2K/ERCC4/POLR2H/UBB/PCNA/POLD3/ERCC8/RFC2/RPA2/POLR2G/RFC4/PPIE/POLE2/CDK7
PID_PLK1_PATHWAY	PID_PLK1_PATHWAY	PID_PLK1_PATHWAY	44	0.561655944591381	1.80659125287778	8.65440329659047e-05	0.00073747351168382	0.000468991055838626	6716	tags=77%, list=35%, signal=50%	INCENP/BUB1B/BORA/BUB1/CENPE/KIF20A/CDK1/GOLGA2/ERCC6L/ECT2/RAB1A/AURKA/GORASP1/CDC25C/PLK1/TPX2/CCNB1/CENPU/TUBG1/PRC1/ODF2/STAG2/CLSPN/FBXO5/CDC20/PPP2R1A/FZR1/NDC80/ROCK2/FBXW11/PPP1CB/PPP1R12A/KIF2A/WEE1
REACTOME_REGULATION_OF_TP53_ACTIVITY_THROUGH_ACETYLATION	REACTOME_REGULATION_OF_TP53_ACTIVITY_THROUGH_ACETYLATION	REACTOME_REGULATION_OF_TP53_ACTIVITY_THROUGH_ACETYLATION	29	0.608264816720228	1.85255461563375	8.81233063281657e-05	0.00074879775348734	0.000476192627197953	5010	tags=69%, list=26%, signal=51%	RBBP4/BRD1/EP300/MTA2/BRPF1/HDAC1/HDAC2/PIP4K2C/AKT2/GATAD2B/MAP2K6/BRPF3/KAT6A/MEAF6/GATAD2A/BRD7/CHD3/AKT1/TP53/PIP4K2B
WP_INTERACTIONS_OF_NATURAL_KILLER_CELLS_IN_PANCREATIC_CANCER	WP_INTERACTIONS_OF_NATURAL_KILLER_CELLS_IN_PANCREATIC_CANCER	WP_INTERACTIONS_OF_NATURAL_KILLER_CELLS_IN_PANCREATIC_CANCER	28	-0.509683137528553	-2.28875112610722	8.85187182473331e-05	0.00075002687330814	0.000476974277241482	2802	tags=57%, list=15%, signal=49%	TNF/MICA/NCR1/CSF2/IFNG/CCL1/FCGR3A/TIGIT/CCL3/CD226/GZMB/CCL2/CCL5/NCR3/CCL4/PRF1
WP_CCL18_SIGNALING	WP_CCL18_SIGNALING	WP_CCL18_SIGNALING	34	-0.455932928498036	-2.03819432922967	9.07403452798591e-05	0.000766679019017115	0.000487564091349109	3001	tags=53%, list=16%, signal=45%	AK4/PTK2B/NEFL/FN1/CDH2/TEAD4/MMP9/CSF2/CD44/COL1A2/ACTA2/SNAI1/VCAM1/MMP2/ZEB2/TWIST1/VEGFC/VIM
WP_MARKERS_OF_KIDNEY_CELL_LINEAGE	WP_MARKERS_OF_KIDNEY_CELL_LINEAGE	WP_MARKERS_OF_KIDNEY_CELL_LINEAGE	59	-0.36533133924725	-1.919078613103	9.1549693256658e-05	0.000771338401494828	0.00049052719263093	1781	tags=29%, list=9%, signal=26%	SFRP1/NTN1/TBX18/TGFB1/EYA1/TCF21/TNC/FGF7/GDNF/PECAM1/PDGFRB/RSPO1/DES/ACTA2/RSPO3/DCN/NT5E
REACTOME_TRANSCRIPTIONAL_REGULATION_OF_WHITE_ADIPOCYTE_DIFFERENTIATION	REACTOME_TRANSCRIPTIONAL_REGULATION_OF_WHITE_ADIPOCYTE_DIFFERENTIATION	REACTOME_TRANSCRIPTIONAL_REGULATION_OF_WHITE_ADIPOCYTE_DIFFERENTIATION	83	0.486080509140757	1.68997677694925	9.18181474782938e-05	0.000771427188504429	0.000490583656100759	5690	tags=52%, list=30%, signal=37%	SREBF1/SREBF2/CEBPA/EP300/NCOA6/MED12/MED13/NCOA2/CARM1/MED1/MED23/TBL1XR1/NCOA1/NCOA3/MED25/RXRA/ZNF638/THRAP3/MED26/MED24/TGS1/CREBBP/PPARG/KLF5/MED28/CDK19/MED14/CDK4/NCOR1/NR2F2/MED17/CDK8/MED8/MED31/MED4/PPARA/MED30/MED20/MED18/RELA/MED29/MED15/CCNC
REACTOME_HDMS_DEMETHYLATE_HISTONES	REACTOME_HDMS_DEMETHYLATE_HISTONES	REACTOME_HDMS_DEMETHYLATE_HISTONES	22	0.65822876437224	1.88835607982604	0.000101112309236386	0.000847134221081317	0.000538729007194897	3907	tags=68%, list=20%, signal=54%	KDM1A/KDM5B/KDM4A/PHF8/KDM4B/KDM3B/KDM2B/KDM5C/KDM3A/KDM2A/KDM6B/KDM5A/PHF2/KDM1B/KDM6A
WP_CARDIAC_PROGENITOR_DIFFERENTIATION	WP_CARDIAC_PROGENITOR_DIFFERENTIATION	WP_CARDIAC_PROGENITOR_DIFFERENTIATION	52	-0.394566187495992	-2.06714545098844	0.00010273077741394	0.000858289819120378	0.00054582333074681	2462	tags=38%, list=13%, signal=34%	ISL1/INHBA/NOG/TBX5/TGFB1/MYL2/NCAM1/ACTC1/THY1/NRG1/FGF2/SIRPA/SOX17/BMP1/CXCR4/IGF1/MEF2C/PDGFRA/ANPEP/ROR2
REACTOME_DNA_DOUBLE_STRAND_BREAK_RESPONSE	REACTOME_DNA_DOUBLE_STRAND_BREAK_RESPONSE	REACTOME_DNA_DOUBLE_STRAND_BREAK_RESPONSE	40	0.563293316654892	1.79327342888188	0.000108644510250949	0.000905169164792724	0.000575635918555827	5046	tags=60%, list=26%, signal=44%	BRCA1/NBN/KDM4A/TP53BP1/PPP5C/KDM4B/KPNA2/CHEK2/EYA3/RAD50/BAZ1B/RNF168/UBE2N/PIAS4/HERC2/MAPK8/KAT5/BRCC3/MDC1/BARD1/SMARCA5/TP53/UBB/UBE2V2
REACTOME_RNA_POLYMERASE_II_TRANSCRIBES_SNRNA_GENES	REACTOME_RNA_POLYMERASE_II_TRANSCRIBES_SNRNA_GENES	REACTOME_RNA_POLYMERASE_II_TRANSCRIBES_SNRNA_GENES	71	0.500259288654295	1.7080028902352	0.000110514023253141	0.000918187343194849	0.000583914736895984	6202	tags=63%, list=32%, signal=43%	POLR2A/POU2F1/INTS8/INTS2/POLR2B/SP1/SRRT/CCNK/RPRD1A/CCNT1/RPRD1B/GTF2E1/POLR2D/TAF6/RPRD2/GTF2B/NCBP2/ZC3H8/INTS1/CCNT2/TAF5/INTS7/POLR2C/SUPT5H/ICE2/INTS4/PCF11/INTS6/GTF2A1/ZNF143/POLR2K/INTS3/SNAPC4/RPAP2/ELL3/POLR2H/NCBP1/INTS12/ICE1/PHAX/POLR2G/TBP/INTS9/CDK7/SSU72
WP_REGULATION_OF_SISTER_CHROMATID_SEPARATION_AT_THE_METAPHASEANAPHASE_TRANSITION	WP_REGULATION_OF_SISTER_CHROMATID_SEPARATION_AT_THE_METAPHASEANAPHASE_TRANSITION	WP_REGULATION_OF_SISTER_CHROMATID_SEPARATION_AT_THE_METAPHASEANAPHASE_TRANSITION	14	0.728749958859759	1.88670037388028	0.000117430542991946	0.000972949457310001	0.000618740315458365	4457	tags=86%, list=23%, signal=66%	ESPL1/BUB1B/RAD21/BUB1/CENPE/MAD2L1/STAG1/SMC3/SMC1A/BUB3/APC/CDC20
BIOCARTA_CYTOKINE_PATHWAY	BIOCARTA_CYTOKINE_PATHWAY	BIOCARTA_CYTOKINE_PATHWAY	19	-0.623865227443037	-2.51178737956652	0.000118350631698978	0.000977863921026641	0.000621865633847205	2940	tags=79%, list=15%, signal=67%	IFNB1/IL3/CXCL8/IL4/IL17A/IFNA1/TNF/IL2/IL13/IFNG/IL10/IL6/IL18/IL15/IL16
WP_MATRIX_METALLOPROTEINASES	WP_MATRIX_METALLOPROTEINASES	WP_MATRIX_METALLOPROTEINASES	30	-0.493633956775447	-2.21705657790558	0.00011935911406318	0.000983479642322235	0.000625436912026001	3478	tags=67%, list=18%, signal=55%	MMP14/TIMP3/MMP10/MMP20/MMP1/MMP12/MMP17/TNF/MMP16/MMP28/MMP25/MMP23B/MMP9/MMP3/MMP19/MMP7/MMP2/TIMP2/MMP27/TIMP1
REACTOME_BIOTIN_TRANSPORT_AND_METABOLISM	REACTOME_BIOTIN_TRANSPORT_AND_METABOLISM	REACTOME_BIOTIN_TRANSPORT_AND_METABOLISM	11	0.760703943767942	1.87415782698223	0.000122092891357344	0.00100324131332367	0.000638004206716945	1058	tags=55%, list=6%, signal=52%	ACACA/MCCC2/HLCS/MCCC1/PCCB/SLC5A6
WP_SARSCOV2_INNATE_IMMUNITY_EVASION_AND_CELLSPECIFIC_IMMUNE_RESPONSE	WP_SARSCOV2_INNATE_IMMUNITY_EVASION_AND_CELLSPECIFIC_IMMUNE_RESPONSE	WP_SARSCOV2_INNATE_IMMUNITY_EVASION_AND_CELLSPECIFIC_IMMUNE_RESPONSE	65	-0.349284349387648	-1.89057970125149	0.000124190638081092	0.00101768273561793	0.000647188126928718	2843	tags=42%, list=15%, signal=35%	CXCL1/TNF/CXCL3/PPBP/IFIT2/CXCL11/CXCL10/IRF7/CXCL9/PF4/TRAF5/TLR7/TGFB1/CSF2/CXCL12/CXCL13/IL6R/IL10/CXCL2/IL6/CCL3/LAG3/CCL2/HAVCR2/CCL5/CCL4/IFITM1
WP_G1_TO_S_CELL_CYCLE_CONTROL	WP_G1_TO_S_CELL_CYCLE_CONTROL	WP_G1_TO_S_CELL_CYCLE_CONTROL	64	0.510640882233609	1.72873701026638	0.000127878343094225	0.00104503859069625	0.000664584889189717	6201	tags=64%, list=32%, signal=43%	ORC6/MCM2/CCNE2/CCNG2/POLE/CDC25A/CDK1/MCM4/CCNE1/ORC2/TFDP1/E2F3/ORC4/CREB3L4/PRIM1/E2F2/ORC1/RPA1/CDC45/CCNB1/ATF6B/MDM2/CDK2/ORC5/MCM5/MCM7/CDK4/MCM3/MYT1/MCM6/TP53/PCNA/E2F1/PRIM2/CDKN1B/TFDP2/RPA2/CREB1/ORC3/POLE2/CDK7
KEGG_MEDICUS_REFERENCE_GF_RTK_PI3K_SIGNALING_PATHWAY	KEGG_MEDICUS_REFERENCE_GF_RTK_PI3K_SIGNALING_PATHWAY	KEGG_MEDICUS_REFERENCE_GF_RTK_PI3K_SIGNALING_PATHWAY	82	-0.311482261764975	-1.82979425588255	0.000129790778890736	0.00105777716529208	0.000672685895469842	3115	tags=39%, list=16%, signal=33%	KITLG/FGF9/FGF17/NTRK2/BDNF/AKT3/NTF4/NTF3/TEK/FGF1/AREG/VEGFB/FGF5/HGF/FGFR1/FGF10/NGF/PDGFC/PDGFA/NGFR/FGF7/FGF2/PDGFRB/FGF16/IGF1/NTRK1/PDGFRA/FLT3/PIK3CD/VEGFC/CSF1R/CSF1
WP_COHESIN_COMPLEX_CORNELIA_DE_LANGE_SYNDROME	WP_COHESIN_COMPLEX_CORNELIA_DE_LANGE_SYNDROME	WP_COHESIN_COMPLEX_CORNELIA_DE_LANGE_SYNDROME	30	0.611193776640476	1.87026403745324	0.000132289494469508	0.00107521162488668	0.00068377321655149	5322	tags=70%, list=28%, signal=51%	ESPL1/RAD21/MAU2/CDK1/ESCO1/PDS5A/ESCO2/SMC3/PPP2R1B/PLK1/PPP2R5D/SMC1A/NIPBL/SMC1B/STAG2/APC/CDCA5/PDS5B/PPP2R1A/AURKB/STAG3
REACTOME_RHO_GTPASE_CYCLE	REACTOME_RHO_GTPASE_CYCLE	REACTOME_RHO_GTPASE_CYCLE	439	0.35726451808156	1.33458776744531	0.000134903237690998	0.00109348396730021	0.000695393383276662	6028	tags=44%, list=31%, signal=31%	HGS/SRRM1/WIPF2/SCRIB/ABCD3/PAK4/TIAM1/ARHGAP39/ZNF512B/ARHGAP8/CLTC/ARHGAP27/TFRC/ARHGAP32/TJP2/SPEN/ITSN2/ARHGEF11/ARHGAP19/FNBP1L/MYO6/ARHGAP11B/LETM1/CIT/TMPO/SHMT2/SOS1/LMNB1/PLEKHG6/ACBD5/MSI2/DBT/KIF14/ARHGAP11A/RALBP1/STIP1/RACGAP1/CEP97/TWF1/ECT2/TMEM87A/LEMD3/WDR6/CCT2/RBBP6/FRS2/ARHGAP23/DEPDC1B/ARHGEF19/DOCK7/SRC/CPSF7/NCKAP1/DLG5/OSBPL11/ANKRD26/PKN2/DOCK9/HSP90AB1/LRRC1/CDC42/FAM83B…
REACTOME_ER_TO_GOLGI_ANTEROGRADE_TRANSPORT	REACTOME_ER_TO_GOLGI_ANTEROGRADE_TRANSPORT	REACTOME_ER_TO_GOLGI_ANTEROGRADE_TRANSPORT	152	0.425362090438163	1.53729481995713	0.000139856846698549	0.00113057250939286	0.000718979578902639	4552	tags=41%, list=24%, signal=31%	COPG1/SEC24C/NSF/COG2/COPB2/COPG2/TRAPPC10/COG6/TMED2/ARF1/USO1/GOSR1/COG1/PPP6R1/GOLGA2/DYNC1LI2/TFG/ANKRD28/SPTBN2/CSNK1D/COPA/PPP6R3/RAB1A/ARF3/GORASP1/COPZ1/GOLGB1/SEC23IP/COG3/SEC24B/KDELR1/SEC22B/COG7/DYNLL2/LMAN1/PREB/GBF1/TUBA1B/COG8/SEC13/TUBB1/CAPZA1/TUBA1C/SEC16A/SEC24A/DYNC1H1/TUBA3D/TRAPPC9/TBC1D20/NAPA/MIA3/TRAPPC6B/ARCN1/KDELR2/RAB1B/COG5/BET1/SEC31A/COPB1/SPTB/TMED3/COG4
REACTOME_PKMTS_METHYLATE_HISTONE_LYSINES	REACTOME_PKMTS_METHYLATE_HISTONE_LYSINES	REACTOME_PKMTS_METHYLATE_HISTONE_LYSINES	38	0.570288542992609	1.80606465453632	0.000148842214358349	0.0011999651297731	0.000763109324288655	6821	tags=79%, list=36%, signal=51%	RBBP4/KMT2B/KMT2D/SETDB1/SUZ12/SETD2/SETD1A/DOT1L/ASH1L/SETD1B/EHMT1/SETD6/SUV39H2/NSD1/KMT2C/SMYD2/RBBP5/EZH2/ATF7IP/EHMT2/KMT2A/DPY30/RELA/AEBP2/MECOM/WDR5/PRDM9/SUV39H1/SETD7/EED
REACTOME_MITOCHONDRIAL_PROTEIN_DEGRADATION	REACTOME_MITOCHONDRIAL_PROTEIN_DEGRADATION	REACTOME_MITOCHONDRIAL_PROTEIN_DEGRADATION	90	0.464241279328845	1.62792477521028	0.000152603262683802	0.0012269794588367	0.000780288895499803	6089	tags=53%, list=32%, signal=37%	OXSM/CLPX/IARS2/ACO2/OPA1/SHMT2/DBT/PCCB/TFAM/HSPD1/ALAS1/PDK1/ALDH18A1/YME1L1/CS/AFG3L2/NDUFS1/BDH1/HSPA9/DLD/MDH2/ACADSB/SPG7/PDHB/IDH3A/LONP1/FECH/NDUFA13/OMA1/ACAD8/HADH/UQCRC2/MRPL32/ARG2/NDUFV3/STARD7/PRKACA/TRIAP1/ME2/NADK2/ECI1/MICU2/COX5A/FH/SUCLG2/HMGCS2/GLUD1/IDH2
REACTOME_FATTY_ACYL_COA_BIOSYNTHESIS	REACTOME_FATTY_ACYL_COA_BIOSYNTHESIS	REACTOME_FATTY_ACYL_COA_BIOSYNTHESIS	32	0.598806297047787	1.8509757703137	0.000157975692481122	0.00126608284534029	0.000805156417156702	5295	tags=50%, list=28%, signal=36%	FASN/SCD/ACACA/ACLY/ELOVL6/ELOVL1/ACSL1/MORC2/ACSL3/CBR4/ACSBG1/ACSBG2/SLC27A2/TECR/ELOVL5/ELOVL7
PID_AR_PATHWAY	PID_AR_PATHWAY	PID_AR_PATHWAY	60	0.504898163753214	1.69339475046951	0.000158313267855991	0.00126608284534029	0.000805156417156702	5160	tags=55%, list=27%, signal=40%	KDM1A/FKBP4/NCOA6/BRCA1/PRDX1/NCOA2/PRKDC/CARM1/MED1/NRIP1/TMF1/KDM3A/ZMIZ1/APPL1/PIAS3/RANBP9/PIAS4/UBA3/UBE3A/PATZ1/XRCC6/TMPRSS2/CDK11B/XRCC5/PELP1/ZNF318/NCOA4/VAV3/AKT1/CTNNB1/PA2G4/CASP8/HNRNPA1
REACTOME_RORA_ACTIVATES_GENE_EXPRESSION	REACTOME_RORA_ACTIVATES_GENE_EXPRESSION	REACTOME_RORA_ACTIVATES_GENE_EXPRESSION	18	0.68768582045836	1.87680000910986	0.000164141376237516	0.00130919161687043	0.000832571135048961	2508	tags=61%, list=13%, signal=53%	SREBF1/EP300/NCOA6/NCOA2/CARM1/MED1/TBL1XR1/NCOA1/RXRA/TGS1/CREBBP
REACTOME_PROTEIN_UBIQUITINATION	REACTOME_PROTEIN_UBIQUITINATION	REACTOME_PROTEIN_UBIQUITINATION	62	0.508631522027066	1.71256369243588	0.000167387223179932	0.00133152974609355	0.000846776910095568	6661	tags=66%, list=35%, signal=43%	UBE2E1/RNF40/HLTF/USP7/PEX10/PEX13/RTF1/PRKDC/SHPRH/UBE2K/RAD18/LEO1/WAC/UBE2N/UBE2G1/UBE2J2/PEX2/PEX5/DERL1/PEX12/UBE2C/UBE2T/CDC73/UBA1/USP5/UBA6/UBE2L3/TMEM129/UBB/PCNA/UBE2V2/CTR9/PEX14/UBE2W/VCP/RNF144A/UBE2D1/UBE2H/UBE2S/USP9X/UBE2D2
REACTOME_SARS_COV_2_ACTIVATES_MODULATES_INNATE_AND_ADAPTIVE_IMMUNE_RESPONSES	REACTOME_SARS_COV_2_ACTIVATES_MODULATES_INNATE_AND_ADAPTIVE_IMMUNE_RESPONSES	REACTOME_SARS_COV_2_ACTIVATES_MODULATES_INNATE_AND_ADAPTIVE_IMMUNE_RESPONSES	120	0.438156773568749	1.56279067944388	0.000173793453153859	0.00137882286043287	0.000876852631157403	4452	tags=42%, list=23%, signal=32%	POM121/NDC1/SEC24C/POM121C/NUP50/NUP107/PIK3R4/UBE2V1/BECN1/TPR/KPNA2/NUP205/NUP88/SIKE1/G3BP2/NUP153/TBK1/NUP37/NUP85/RAE1/TAB3/TAB1/SEC24B/HSP90AB1/NUP133/TRIM25/LARP1/NUP210/UBE2N/NUP155/NUP43/NUP35/NUP160/PTPN11/CREBBP/NUP62/MASP2/SEC13/MAVS/HSP90AA1/SEC24A/AAAS/NUP54/RANBP2/NUP93/SEH1L/G3BP1/PIK3C3/NUP188/TRIM4
WP_NUCLEOTIDE_EXCISION_REPAIR	WP_NUCLEOTIDE_EXCISION_REPAIR	WP_NUCLEOTIDE_EXCISION_REPAIR	44	0.55282485038608	1.77818564674422	0.000178675864645075	0.0014138082305646	0.000899101329472713	6201	tags=61%, list=32%, signal=42%	LIG1/DDB1/ERCC5/RFC3/RFC5/POLE/ERCC6/POLD1/ERCC3/RPA1/GTF2H3/CUL4A/XPC/RAD23A/RAD23B/RFC1/ERCC2/ERCC4/PCNA/GTF2H2C/POLD3/ERCC8/RFC2/RPA2/RFC4/POLE2/CDK7
REACTOME_APC_C_MEDIATED_DEGRADATION_OF_CELL_CYCLE_PROTEINS	REACTOME_APC_C_MEDIATED_DEGRADATION_OF_CELL_CYCLE_PROTEINS	REACTOME_APC_C_MEDIATED_DEGRADATION_OF_CELL_CYCLE_PROTEINS	87	0.47269455334194	1.65345577465086	0.000183985584886296	0.00145198122531639	0.000923377175085509	5463	tags=53%, list=29%, signal=38%	UBE2E1/BUB1B/PSMD3/ANAPC1/PSME3/SKP2/NEK2/CDK1/MAD2L1/PSMD12/AURKA/CDC23/PSME4/PSMD11/PSMD6/CCNA2/PLK1/PSMD7/PSMD14/ANAPC5/CCNB1/CDK2/BUB3/CUL1/CDC14A/CDC27/PSMA2/UBE2C/PSMD8/ANAPC7/BTRC/PSMC4/FBXO5/PSMA6/CDC20/PSMD2/PSMC1/PSMB2/UBB/PSMC2/ANAPC11/AURKB/FZR1/PSMD10/PSMA7/PSMC6
REACTOME_CELLULAR_SENESCENCE	REACTOME_CELLULAR_SENESCENCE	REACTOME_CELLULAR_SENESCENCE	128	0.432711903153958	1.54836421888547	0.000187611924920839	0.00147670333536376	0.000939099025850291	6900	tags=55%, list=36%, signal=36%	RBBP4/CBX8/UBE2E1/ANAPC1/SUZ12/EP400/NBN/MAPKAPK5/CCNE2/SP1/LMNB1/AGO1/CBX2/RNF2/CBX4/CCNE1/UBN1/RAD50/TNRC6B/CABIN1/CDC23/TFDP1/EHMT1/E2F3/MAP2K6/CCNA2/TNRC6A/TERF1/E2F2/MINK1/AGO4/MAPK1/KDM6B/ANAPC5/MDM2/MAPK8/CDK2/CDC27/CDK4/KAT5/UBE2C/EZH2/PHC3/ANAPC7/MAP2K4/BMI1/EHMT2/PHC1/TP53/UBB/ANAPC11/MDM4/E2F1/HMGA1/AGO3/TERF2/FZR1/RELA/CDKN1B/TFDP2/MAPK7/MAPKAPK3/MAP2K7/UBE2D1/UBE2S/RB1/ASF1A/RPS6KA3/…
REACTOME_CELL_EXTRACELLULAR_MATRIX_INTERACTIONS	REACTOME_CELL_EXTRACELLULAR_MATRIX_INTERACTIONS	REACTOME_CELL_EXTRACELLULAR_MATRIX_INTERACTIONS	18	-0.622058387378796	-2.44771374448531	0.000188232141343358	0.00147769641668762	0.000939730568883678	3464	tags=67%, list=18%, signal=55%	FBLIM1/VASP/TESK1/ARHGEF6/FLNC/FERMT2/ACTN1/PARVA/FLNA/ACTB/PARVB/LIMS2
REACTOME_ANTI_INFLAMMATORY_RESPONSE_FAVOURING_LEISHMANIA_PARASITE_INFECTION	REACTOME_ANTI_INFLAMMATORY_RESPONSE_FAVOURING_LEISHMANIA_PARASITE_INFECTION	REACTOME_ANTI_INFLAMMATORY_RESPONSE_FAVOURING_LEISHMANIA_PARASITE_INFECTION	77	-0.315517387155715	-1.77910924557606	0.000189358048423541	0.00148264377705448	0.000942876807664201	1885	tags=30%, list=10%, signal=27%	DPEP3/DPEP1/CYSLTR2/GNB4/FYN/ADCY4/FGR/FCGR3A/IL10/FCGR1A/GNG7/CYSLTR1/CD3G/IL6/CD163/FCGR2A/CD247/GNG2/GNG11/HCK/GNG8/GGT5/GNGT2
WP_KLEEFSTRA_SYNDROME	WP_KLEEFSTRA_SYNDROME	WP_KLEEFSTRA_SYNDROME	27	0.611713773777857	1.83472105134134	0.00019097629275704	0.0014914101609303	0.000948451727393076	3907	tags=67%, list=20%, signal=53%	SMARCD2/PAXIP1/SMARCC1/SMARCC2/ARID1A/SMARCA4/NCOA6/ACTL6A/SMARCB1/EHMT1/PAGR1/RXRA/KMT2C/ASXL1/SMARCD1/RBBP5/ARID1B/KDM6A
WP_VITAMIN_B12_METABOLISM	WP_VITAMIN_B12_METABOLISM	WP_VITAMIN_B12_METABOLISM	51	-0.368155089232789	-1.91803106616098	0.000192082774928817	0.00149614473909399	0.000951462648838739	2508	tags=39%, list=13%, signal=34%	TNF/APOE/F7/MPO/SAA2/SAA4/SERPINA3/NFKB2/HBB/IFNG/HBA1/ICAM1/CUBN/SAA1/TCN2/IL6/SOD3/CCL2/CCL5/SOD2
REACTOME_MEIOTIC_RECOMBINATION	REACTOME_MEIOTIC_RECOMBINATION	REACTOME_MEIOTIC_RECOMBINATION	26	0.618916472273215	1.8358311407088	0.000194284266045875	0.00150545139829847	0.000957381152835821	3700	tags=58%, list=19%, signal=47%	BLM/BRCA2/BRCA1/NBN/RAD50/FIGNL1/RAD51/PSMC3IP/RPA1/MSH5/CDK2/CDK4/RAD51C/MLH1/TOP3A
REACTOME_GOLGI_ASSOCIATED_VESICLE_BIOGENESIS	REACTOME_GOLGI_ASSOCIATED_VESICLE_BIOGENESIS	REACTOME_GOLGI_ASSOCIATED_VESICLE_BIOGENESIS	56	0.515759223742063	1.71639733433363	0.000193967460820832	0.00150545139829847	0.000957381152835821	5059	tags=50%, list=26%, signal=37%	AP1B1/CLTC/TFRC/PUM1/ARF1/AP1G1/DNM2/YIPF6/ACBD3/TXNDC5/GOLGB1/AP1M2/GAK/TPD52/HIP1R/CLINT1/SNX5/AP3B1/NECAP1/BLOC1S3/TBC1D8B/NAPA/CPD/VAMP7/BLOC1S4/TGOLN2/SORT1/OCRL
BIOCARTA_MONOCYTE_PATHWAY	BIOCARTA_MONOCYTE_PATHWAY	BIOCARTA_MONOCYTE_PATHWAY	11	-0.745644964108549	-2.49256713017929	0.000202597394252931	0.00156581086876103	0.000995766330518282	2518	tags=82%, list=13%, signal=71%	SELL/SELP/ITGA4/CD44/ICAM1/PECAM1/ITGAM/ITGAL/ITGB2
BIOCARTA_STEM_PATHWAY	BIOCARTA_STEM_PATHWAY	BIOCARTA_STEM_PATHWAY	15	-0.65619642891022	-2.39464831932371	0.000203761171828396	0.00157074655912044	0.000998905147840236	2766	tags=80%, list=14%, signal=68%	IL3/CXCL8/IL4/IL11/IL2/IL7/CSF2/CSF3/IL6/CD8A/CSF1/CD4
REACTOME_RRNA_MODIFICATION_IN_THE_NUCLEUS_AND_CYTOSOL	REACTOME_RRNA_MODIFICATION_IN_THE_NUCLEUS_AND_CYTOSOL	REACTOME_RRNA_MODIFICATION_IN_THE_NUCLEUS_AND_CYTOSOL	54	0.518946512276411	1.71762327571528	0.000208545446169087	0.00160349467735666	0.00101973108166024	6602	tags=67%, list=34%, signal=44%	NOL11/MPHOSPH10/HEATR1/NOP2/WDR3/DDX52/WDR43/DCAF13/UTP20/DKC1/NOP14/DHX37/PDCD11/KRR1/NOP58/UTP18/THUMPD1/NHP2/WDR75/BMS1/DDX47/UTP6/UTP15/WDR36/NOL6/IMP4/RRP9/DDX49/DIMT1/PNO1/NOP56/GAR1/RRP7A/IMP3/NAT10/FCF1
REACTOME_MITOTIC_TELOPHASE_CYTOKINESIS	REACTOME_MITOTIC_TELOPHASE_CYTOKINESIS	REACTOME_MITOTIC_TELOPHASE_CYTOKINESIS	12	0.750235183443086	1.88359199335854	0.000210589446766037	0.00161505906481337	0.00102708537194663	4791	tags=100%, list=25%, signal=75%	RAD21/MAU2/KIF20A/PDS5A/STAG1/SMC3/KIF23/PLK1/SMC1A/NIPBL/STAG2/PDS5B
WP_MIR5093P_ALTERATION_OF_YAP1ECM_AXIS	WP_MIR5093P_ALTERATION_OF_YAP1ECM_AXIS	WP_MIR5093P_ALTERATION_OF_YAP1ECM_AXIS	17	-0.620638697076297	-2.37791270318225	0.000217549521801746	0.00166417038288752	0.00105831736679433	2608	tags=65%, list=14%, signal=56%	PBX3/FN1/SNAI2/TEAD4/COL5A1/COL1A1/COL3A1/SPARC/EDNRA/GPC6/TWIST1
WP_INTEGRATED_CANCER_PATHWAY	WP_INTEGRATED_CANCER_PATHWAY	WP_INTEGRATED_CANCER_PATHWAY	43	0.552122479110423	1.77537976468429	0.000218224320098857	0.00166507383014205	0.00105889190767625	5458	tags=58%, list=29%, signal=42%	POU2F1/BLM/BRCA1/MSH2/ATR/CDC25A/CDK1/CHEK2/RAD50/PLK1/MDM2/CASP3/CDK2/SMAD2/ATF1/CDK4/CHEK1/CASP9/MSH6/BARD1/AKT1/TP53/CASP8/E2F1/CDKN1B
REACTOME_INTERLEUKIN_6_FAMILY_SIGNALING	REACTOME_INTERLEUKIN_6_FAMILY_SIGNALING	REACTOME_INTERLEUKIN_6_FAMILY_SIGNALING	24	-0.530661494970533	-2.21478778810687	0.000219875382975659	0.00167340272386819	0.00106418860864341	3344	tags=58%, list=17%, signal=48%	CRLF1/LIFR/IL11/IL6ST/CLCF1/IL11RA/LIF/IL31RA/OSMR/IL6R/OSM/JAK2/IL6/SOCS3
PID_GLYPICAN_1PATHWAY	PID_GLYPICAN_1PATHWAY	PID_GLYPICAN_1PATHWAY	26	-0.509906018029557	-2.30148764164562	0.000221980699585472	0.00168513774736078	0.00107165141370812	2658	tags=58%, list=14%, signal=50%	LAMA1/TGFBR2/PLA2G2A/FGFR1/TGFB1/SLIT2/BLK/TGFB2/FYN/FGR/NRG1/FGF2/LCK/TGFB3/HCK
REACTOME_LATE_SARS_COV_2_INFECTION_EVENTS	REACTOME_LATE_SARS_COV_2_INFECTION_EVENTS	REACTOME_LATE_SARS_COV_2_INFECTION_EVENTS	70	0.48681078956088	1.66102611312012	0.000223966956374569	0.00169591181396541	0.00107850310504689	5195	tags=49%, list=27%, signal=36%	GSK3B/ZDHHC20/DDOST/ZDHHC5/MOGS/GANAB/ZDHHC3/SRPK1/RPN2/ANO10/SRPK2/ZDHHC9/ANO8/GALNT1/STT3A/PARP4/PRMT1/GSK3A/ANO6/GOLGA7/MAGT1/TMPRSS2/ANO7/TUSC3/CANX/PARP16/RPN1/MGAT4B/PRKCSH/MAN2A1/UBB/ZDHHC8/MGAT4A/MGAT1
REACTOME_TRANS_GOLGI_NETWORK_VESICLE_BUDDING	REACTOME_TRANS_GOLGI_NETWORK_VESICLE_BUDDING	REACTOME_TRANS_GOLGI_NETWORK_VESICLE_BUDDING	72	0.488979954876421	1.67301319528544	0.000226493277537281	0.00171071058867174	0.0010879142809938	4085	tags=43%, list=21%, signal=34%	HGS/AP1B1/CLTC/TFRC/PUM1/ARF1/AP1G1/DNM2/YIPF6/ACBD3/TXNDC5/GOLGB1/AP1M2/GAK/TPD52/AP1G2/SNAP23/HIP1R/CLINT1/SNX5/GBF1/AP3B1/M6PR/NECAP1/BLOC1S3/TBC1D8B/NAPA/CLVS1/CPD/VAMP7/BLOC1S4
WP_IL10_ANTIINFLAMMATORY_SIGNALING	WP_IL10_ANTIINFLAMMATORY_SIGNALING	WP_IL10_ANTIINFLAMMATORY_SIGNALING	12	-0.72031936669694	-2.47222730126973	0.000232292500197529	0.00175009286672748	0.00111295916175775	1010	tags=33%, list=5%, signal=32%	IL10/IL6/BLVRA/IL10RA
PID_IGF1_PATHWAY	PID_IGF1_PATHWAY	PID_IGF1_PATHWAY	28	0.602632672741168	1.82180497422389	0.000236767395752329	0.00177932482586737	0.00113154901910727	5398	tags=61%, list=28%, signal=44%	RAF1/PRKCZ/PTK2/CRKL/SOS1/RPS6KB1/PDPK1/YWHAZ/PTPN11/GRB2/YWHAE/AKT1/PIK3CA/SHC1/CRK/PRKCD/NCK2
REACTOME_MITOCHONDRIAL_TRNA_AMINOACYLATION	REACTOME_MITOCHONDRIAL_TRNA_AMINOACYLATION	REACTOME_MITOCHONDRIAL_TRNA_AMINOACYLATION	18	0.679349108476282	1.85404784430082	0.000239102273274602	0.00179236816883292	0.00113984384067328	3954	tags=72%, list=21%, signal=57%	DARS2/SARS2/EARS2/IARS2/LARS2/MARS2/NARS2/TARS2/PARS2/AARS2/VARS2/HARS2/YARS2
REACTOME_IL_6_TYPE_CYTOKINE_RECEPTOR_LIGAND_INTERACTIONS	REACTOME_IL_6_TYPE_CYTOKINE_RECEPTOR_LIGAND_INTERACTIONS	REACTOME_IL_6_TYPE_CYTOKINE_RECEPTOR_LIGAND_INTERACTIONS	17	-0.616344055999158	-2.36145823197211	0.000247118486326088	0.00184782848150333	0.00117511343366116	3344	tags=65%, list=17%, signal=53%	CRLF1/LIFR/IL11/IL6ST/CLCF1/IL11RA/LIF/IL31RA/OSMR/OSM/JAK2
WP_GASTRIC_CANCER_NETWORK_2	WP_GASTRIC_CANCER_NETWORK_2	WP_GASTRIC_CANCER_NETWORK_2	30	0.597603136077152	1.82867643093137	0.000265885517418691	0.00198320095411298	0.00126120259870212	5063	tags=67%, list=26%, signal=49%	TOP2A/AHCTF1/FANCI/CACYBP/RFC3/ATAD2/DSCC1/CHTF8/FAM91A1/CHTF18/CEBPZ/LBR/LMNB2/UBE2C/UBE2T/MTDH/CTNNB1/RAD17/TP53/BRIX1
PID_CDC42_PATHWAY	PID_CDC42_PATHWAY	PID_CDC42_PATHWAY	69	0.490039271650508	1.67081687969385	0.000270363275733148	0.00201158347691007	0.00127925226302644	4882	tags=48%, list=25%, signal=36%	GSK3B/RAF1/PAK4/TIAM1/PRKCZ/CDH1/MTOR/EXOC7/RPS6KB1/BRAF/SRC/CDC42/MAP2K6/ARHGDIA/PAK2/ARHGEF7/DLG1/YES1/IQGAP3/MAPK1/ACTR2/MAPK8/TNK2/DIAPH3/CTNNA1/APC/MAP2K4/WASL/PRKCE/CTNNB1/PIK3CA/EPS8/CBL
KEGG_TERPENOID_BACKBONE_BIOSYNTHESIS	KEGG_TERPENOID_BACKBONE_BIOSYNTHESIS	KEGG_TERPENOID_BACKBONE_BIOSYNTHESIS	15	0.705647283214172	1.85053838885275	0.000273161380599432	0.00202735903070199	0.00128928461471379	3254	tags=67%, list=17%, signal=55%	HMGCR/MVK/HMGCS1/ACAT2/FDPS/PDSS1/IDI1/MVD/DHDDS/PDSS2
REACTOME_PLATELET_ADHESION_TO_EXPOSED_COLLAGEN	REACTOME_PLATELET_ADHESION_TO_EXPOSED_COLLAGEN	REACTOME_PLATELET_ADHESION_TO_EXPOSED_COLLAGEN	15	-0.647707877895655	-2.36367117052349	0.000278933152921057	0.0020650719316507	0.00131326786693161	2961	tags=47%, list=15%, signal=39%	ITGA10/VWF/ITGA1/COL1A1/COL1A2/FYN/FCER1G
REACTOME_DEFENSINS	REACTOME_DEFENSINS	REACTOME_DEFENSINS	45	-0.392561186989987	-2.00638474606335	0.000283245021942366	0.00209181693982622	0.00133027616543172	10063	tags=44%, list=53%, signal=21%	DEFB118/DEFB4B/DEFB104A/DEFB128/DEFB103B/DEFB121/DEFB107B/DEFB103A/DEFB125/DEFA6/DEFB110/DEFA3/DEFB4A/DEFA4/CCR6/CCR2/DEFB124/TLR2/TLR1/CD4
KEGG_NOD_LIKE_RECEPTOR_SIGNALING_PATHWAY	KEGG_NOD_LIKE_RECEPTOR_SIGNALING_PATHWAY	KEGG_NOD_LIKE_RECEPTOR_SIGNALING_PATHWAY	61	-0.33213677657371	-1.7774867766115	0.00028399755437686	0.0020922085840916	0.00133052522882807	1933	tags=33%, list=10%, signal=30%	NLRC4/CCL11/TNFAIP3/NLRP1/CCL7/PYCARD/CASP5/MAPK11/CXCL2/CCL8/BIRC3/IL6/MEFV/IL18/CCL2/CCL13/CCL5/CASP1/NLRP3/PSTPIP1
KEGG_AMINOACYL_TRNA_BIOSYNTHESIS	KEGG_AMINOACYL_TRNA_BIOSYNTHESIS	KEGG_AMINOACYL_TRNA_BIOSYNTHESIS	22	0.637732902898774	1.82955663695818	0.000291754339765003	0.00213881674077726	0.00136016535592198	6122	tags=86%, list=32%, signal=59%	DARS2/SARS2/EARS2/IARS2/LARS2/MARS2/NARS2/TARS2/PARS2/AARS2/FARSA/VARS2/HARS2/YARS2/SEPSECS/FARSB/WARS2/MTFMT/PSTK
REACTOME_UNFOLDED_PROTEIN_RESPONSE_UPR	REACTOME_UNFOLDED_PROTEIN_RESPONSE_UPR	REACTOME_UNFOLDED_PROTEIN_RESPONSE_UPR	92	0.454424997042983	1.59892612621973	0.000291404012409716	0.00213881674077726	0.00136016535592198	5763	tags=53%, list=30%, signal=37%	GFPT1/NFYA/HYOU1/KHSRP/CEBPG/EIF2AK3/EDEM1/ASNS/DCP2/CREB3L4/ATF6/SYVN1/PREB/CREB3L2/DIS3/NFYC/ERN1/DNAJC3/ATF6B/GSK3A/SERP1/WFS1/PDIA6/MBTPS1/HDGF/SSR1/CALR/EXOSC8/CXXC1/CUL7/SEC31A/WIPI1/EXOSC7/DDX11/SHC1/NFYB/ZBTB17/PARN/EXOSC5/DNAJB11/EXTL2/XBP1/EXOSC2/MBTPS2/PLA2G4B/EXOSC9/EXOSC6/EIF2S2/TATDN2
KEGG_MEDICUS_REFERENCE_TYPE_II_INTERFERON_TO_JAK_STAT_SIGNALING_PATHWAY	KEGG_MEDICUS_REFERENCE_TYPE_II_INTERFERON_TO_JAK_STAT_SIGNALING_PATHWAY	KEGG_MEDICUS_REFERENCE_TYPE_II_INTERFERON_TO_JAK_STAT_SIGNALING_PATHWAY	21	-0.551442453389639	-2.23563479582326	0.000293917931987387	0.00214416715749823	0.00136356791553584	3484	tags=62%, list=18%, signal=51%	IFNA5/IFNA13/IFNA7/IFNA17/STAT1/IFNA8/IFNA16/IFNA10/IFNA1/IFNGR1/IFNG/JAK2/IL27
REACTOME_TRANSCRIPTION_OF_THE_HIV_GENOME	REACTOME_TRANSCRIPTION_OF_THE_HIV_GENOME	REACTOME_TRANSCRIPTION_OF_THE_HIV_GENOME	66	0.499424136428378	1.69652703315986	0.000293768345167604	0.00214416715749823	0.00136356791553584	7766	tags=68%, list=41%, signal=41%	NELFCD/TAF4/NELFA/POLR2A/POLR2B/TAF2/CCNK/TCEA1/TAF15/TAF1/CCNT1/GTF2E1/POLR2D/TAF6/GTF2B/NCBP2/SSRP1/ERCC3/CCNT2/GTF2H3/TAF5/RNMT/POLR2C/SUPT5H/GTF2A1/ERCC2/POLR2K/POLR2H/TAF3/NCBP1/POLR2G/SUPT16H/TBP/RNGTT/CDK7/TAF1L/POLR2F/TAF9B/TAF11/GTF2A2/POLR2E/TAF7L/CTDP1/TAF7/ELL
REACTOME_FANCONI_ANEMIA_PATHWAY	REACTOME_FANCONI_ANEMIA_PATHWAY	REACTOME_FANCONI_ANEMIA_PATHWAY	34	0.577558170381797	1.81025162146656	0.000295608819041357	0.00215125542032287	0.00136807564606923	6502	tags=74%, list=34%, signal=49%	FANCD2/FANCI/DCLRE1A/SLX4/EME1/ATR/FANCA/FANCM/FANCL/FAN1/RPA1/UBE2T/FANCB/WDR48/ERCC4/FANCE/ATRIP/USP1/DCLRE1B/EME2/UBB/FANCF/RPA2/MUS81/FANCC
WP_GASTRIC_CANCER_NETWORK_1	WP_GASTRIC_CANCER_NETWORK_1	WP_GASTRIC_CANCER_NETWORK_1	24	0.629455934680064	1.84116144571176	0.000299968871902661	0.00217768664043898	0.0013848843932757	5281	tags=83%, list=28%, signal=60%	TOP2A/LIN9/KIF15/KIF20B/ACTL6A/CENPF/NUP107/MCM4/ECT2/AURKA/CEP192/TPX2/RUVBL1/UBE2C/MYBL2/APC/ESM1/E2F7/INO80D/S100P
KEGG_MEDICUS_PATHOGEN_HIV_VPR_TO_CDC25_CELL_CYCLE_G2M	KEGG_MEDICUS_PATHOGEN_HIV_VPR_TO_CDC25_CELL_CYCLE_G2M	KEGG_MEDICUS_PATHOGEN_HIV_VPR_TO_CDC25_CELL_CYCLE_G2M	10	0.772520863423974	1.84612027551311	0.000307296611602566	0.00222548224044376	0.00141527966653711	3554	tags=90%, list=19%, signal=73%	DDB1/ATR/CDK1/CDC25C/CCNB2/CUL4A/CCNB1/CCNB3/CHEK1
REACTOME_RESOLUTION_OF_ABASIC_SITES_AP_SITES	REACTOME_RESOLUTION_OF_ABASIC_SITES_AP_SITES	REACTOME_RESOLUTION_OF_ABASIC_SITES_AP_SITES	37	0.559015249097319	1.76342579281653	0.00032342567622433	0.00233663332750476	0.00148596541301135	7109	tags=78%, list=37%, signal=49%	TDG/LIG3/LIG1/RFC3/MUTYH/RFC5/POLE/PARG/PARP1/UNG/POLD1/RPA1/APEX1/SMUG1/XRCC1/RFC1/MBD4/PCNA/POLD3/RFC2/RPA2/PARP2/RFC4/POLE2/FEN1/NEIL1/POLB/PNKP/OGG1
REACTOME_E3_UBIQUITIN_LIGASES_UBIQUITINATE_TARGET_PROTEINS	REACTOME_E3_UBIQUITIN_LIGASES_UBIQUITINATE_TARGET_PROTEINS	REACTOME_E3_UBIQUITIN_LIGASES_UBIQUITINATE_TARGET_PROTEINS	42	0.544549111774896	1.73958327537036	0.000332659054706497	0.00239754995813767	0.00152470491275749	6166	tags=67%, list=32%, signal=45%	UBE2E1/RNF40/HLTF/PEX10/PEX13/RTF1/PRKDC/SHPRH/RAD18/LEO1/WAC/UBE2N/UBE2J2/PEX2/PEX5/DERL1/PEX12/CDC73/UBE2L3/TMEM129/UBB/PCNA/UBE2V2/CTR9/PEX14/VCP/RNF144A/UBE2D1
WP_WARBURG_EFFECT_MODULATED_BY_DEUBIQUITINATING_ENZYMES_AND_THEIR_SUBSTRATES	WP_WARBURG_EFFECT_MODULATED_BY_DEUBIQUITINATING_ENZYMES_AND_THEIR_SUBSTRATES	WP_WARBURG_EFFECT_MODULATED_BY_DEUBIQUITINATING_ENZYMES_AND_THEIR_SUBSTRATES	25	0.613234563091353	1.80993454218735	0.00034000289538531	0.00244458812523428	0.00155461850192625	4430	tags=60%, list=23%, signal=46%	U2AF2/SIRT7/VHL/USP7/MTOR/OTUD7B/USP19/OTUD6B/OTUB2/USP37/HK2/SLC2A1/AKT1/VEGFA/PIK3CA
REACTOME_CHK1_CHK2_CDS1_MEDIATED_INACTIVATION_OF_CYCLIN_B_CDK1_COMPLEX	REACTOME_CHK1_CHK2_CDS1_MEDIATED_INACTIVATION_OF_CYCLIN_B_CDK1_COMPLEX	REACTOME_CHK1_CHK2_CDS1_MEDIATED_INACTIVATION_OF_CYCLIN_B_CDK1_COMPLEX	13	0.724276188626314	1.8522487178714	0.000341172659994415	0.00244711612960023	0.00155622616839558	3629	tags=77%, list=19%, signal=62%	CDK1/CHEK2/YWHAZ/CDC25C/CCNB1/YWHAG/YWHAE/YWHAB/CHEK1/YWHAQ
REACTOME_DISSOLUTION_OF_FIBRIN_CLOT	REACTOME_DISSOLUTION_OF_FIBRIN_CLOT	REACTOME_DISSOLUTION_OF_FIBRIN_CLOT	13	-0.680303490594025	-2.35332903000115	0.00034333491647821	0.00245673381623523	0.00156234246808392	4685	tags=77%, list=24%, signal=58%	ANXA2/SERPINB2/PLAT/SERPINE1/SERPINF2/PLAU/SERPINB6/S100A10/SERPINE2/PLAUR
REACTOME_PROCESSING_OF_INTRONLESS_PRE_MRNAS	REACTOME_PROCESSING_OF_INTRONLESS_PRE_MRNAS	REACTOME_PROCESSING_OF_INTRONLESS_PRE_MRNAS	20	0.655458749762066	1.82625365497547	0.00034791100990459	0.00248353658860293	0.00157938750131289	6177	tags=95%, list=32%, signal=64%	CPSF6/FIP1L1/CPSF3/CSTF1/CPSF7/NCBP2/WDR33/NUDT21/PAPOLA/CSTF2/PABPN1/CPSF1/PCF11/CSTF3/CPSF4/CPSF2/NCBP1/SYMPK/CLP1
REACTOME_TGFBR3_EXPRESSION	REACTOME_TGFBR3_EXPRESSION	REACTOME_TGFBR3_EXPRESSION	25	0.612434552379459	1.80757334614798	0.000359856736202911	0.00256269404281644	0.00162972712360566	2285	tags=44%, list=12%, signal=39%	EP300/SP1/AGO1/TCF3/TNRC6B/HELLS/AGO2/RXRA/TNRC6A/MYCN/AGO4
BIOCARTA_ATRBRCA_PATHWAY	BIOCARTA_ATRBRCA_PATHWAY	BIOCARTA_ATRBRCA_PATHWAY	20	0.653376129958577	1.82045101365071	0.00036337344468228	0.00258159138490427	0.00164174475444651	5301	tags=85%, list=28%, signal=62%	FANCD2/BRCA2/BRCA1/NBN/ATR/FANCA/CHEK2/RAD50/RAD51/HUS1/CHEK1/RAD9A/RAD1/FANCE/RAD17/TP53/FANCF
REACTOME_MET_ACTIVATES_PTK2_SIGNALING	REACTOME_MET_ACTIVATES_PTK2_SIGNALING	REACTOME_MET_ACTIVATES_PTK2_SIGNALING	30	-0.46931014116151	-2.1078111042779	0.000365058118374184	0.00258741429397437	0.00164544779222288	3395	tags=60%, list=18%, signal=49%	COL27A1/LAMC3/ITGA3/LAMC2/LAMA1/LAMA2/FN1/LAMB2/HGF/COL5A3/COL5A2/COL5A1/LAMB3/COL1A1/LAMA4/COL3A1/COL1A2/LAMA3
REACTOME_NONHOMOLOGOUS_END_JOINING_NHEJ	REACTOME_NONHOMOLOGOUS_END_JOINING_NHEJ	REACTOME_NONHOMOLOGOUS_END_JOINING_NHEJ	30	0.591322578657956	1.80945781136223	0.000368334343312169	0.00260446340625697	0.00165629005441107	4173	tags=63%, list=22%, signal=50%	PAXIP1/BRCA1/NBN/TP53BP1/PRKDC/RAD50/RNF168/UBE2N/RIF1/PIAS4/HERC2/TDP1/XRCC6/KAT5/XRCC5/BRCC3/MDC1/BARD1/NHEJ1
REACTOME_ENDOSOMAL_VACUOLAR_PATHWAY	REACTOME_ENDOSOMAL_VACUOLAR_PATHWAY	REACTOME_ENDOSOMAL_VACUOLAR_PATHWAY	11	-0.725261319699131	-2.42442799628342	0.000379821864525995	0.00267305222775824	0.00169990862959374	2226	tags=82%, list=12%, signal=72%	HLA-C/CTSL/HLA-G/CTSS/B2M/HLA-B/HLA-E/HLA-A/HLA-F
REACTOME_TELOMERE_C_STRAND_LAGGING_STRAND_SYNTHESIS	REACTOME_TELOMERE_C_STRAND_LAGGING_STRAND_SYNTHESIS	REACTOME_TELOMERE_C_STRAND_LAGGING_STRAND_SYNTHESIS	33	0.59701924243211	1.8559065642764	0.000379318738753993	0.00267305222775824	0.00169990862959374	6263	tags=76%, list=33%, signal=51%	BLM/DNA2/LIG1/RFC3/RFC5/DSCC1/CHTF8/PRIM1/CHTF18/POLD1/TERF1/RPA1/RFC1/WRN/TEN1/POLA1/PCNA/TERF2/PRIM2/POLD3/RFC2/RPA2/RFC4/FEN1/CTC1
REACTOME_POLO_LIKE_KINASE_MEDIATED_EVENTS	REACTOME_POLO_LIKE_KINASE_MEDIATED_EVENTS	REACTOME_POLO_LIKE_KINASE_MEDIATED_EVENTS	16	0.687198638185231	1.83312117009896	0.000381000392362299	0.00267505205060008	0.0017011804027642	4468	tags=81%, list=23%, signal=62%	RBBP4/EP300/LIN9/LIN54/CENPF/CDC25A/FOXM1/CDC25C/CCNB2/PLK1/CCNB1/MYBL2/PKMYT1
PID_MTOR_4PATHWAY	PID_MTOR_4PATHWAY	PID_MTOR_4PATHWAY	68	0.482159619116313	1.64121928232884	0.000385900745074336	0.00270311271315536	0.00171902538234765	6382	tags=56%, list=33%, signal=37%	SREBF1/RAF1/MTOR/RPTOR/RPS6KB1/PDPK1/CCNE1/RRN3/BRAF/YWHAZ/MAP2K1/RB1CC1/ULK1/KRAS/AKT1S1/MAPK1/EIF4E/CDK2/POLDIP3/EIF4A1/YWHAG/YWHAE/YWHAB/YY1/YWHAQ/CLIP1/AKT1/PLD2/TSC2/EEF2K/TSC1/CYCS/NRAS/FBXW11/IKBKB/RHEB/ULK2/MLST8
WP_NF1_COPY_NUMBER_VARIATION_SYNDROME	WP_NF1_COPY_NUMBER_VARIATION_SYNDROME	WP_NF1_COPY_NUMBER_VARIATION_SYNDROME	76	0.471591296563415	1.62138163837829	0.000390918323172299	0.00273186145936529	0.00173730794385721	6021	tags=62%, list=31%, signal=43%	RAF1/RAB11FIP4/ATAD5/SUZ12/NF1/RFC3/CCNE2/SOS1/RAB11A/RFC5/ATR/TEFM/EXOC7/CCNE1/RAD51/CCNA2/EXOC1/E2F6/EIF3A/MAPK1/DNMT1/MAVS/PRMT5/SUPT5H/POLRMT/CRLF3/JARID2/EXOC2/EXOC4/EXOC6/UTP6/WDR48/ARF6/RAD9A/EXOC8/MYT1/USP1/CRY1/PCNA/INPP5A/MAP3K2/RFC2/ROCK2/EXOC5/EZH1/RFC4/METAP2
REACTOME_MITOCHONDRIAL_TRANSLATION	REACTOME_MITOCHONDRIAL_TRANSLATION	REACTOME_MITOCHONDRIAL_TRANSLATION	93	0.456427652296074	1.60572879118702	0.00040194336769404	0.00280236040273397	0.00178214124751106	8409	tags=69%, list=44%, signal=39%	PTCD3/MRPL19/MRPL3/MTIF2/TSFM/GFM2/MRPL38/GFM1/MRPS22/MRPS7/MRPL42/MRPS35/MRPL35/MRPL46/MRPL30/MRPS23/MRPL39/MRPL49/MRPS28/MRPL15/MRPS25/ERAL1/TUFM/MRPS18A/MRPS16/MRPL13/MRPS26/DAP3/MRPS9/MRPL48/MRPL32/MRPL10/MRPS33/MRPL45/MRPS14/MRRF/MRPL4/MRPL9/MRPS11/MTFMT/MRPL44/MRPS6/MRPL37/MRPS27/MRPS15/MTIF3/MRPS30/MRPS5/MRPS34/MRPS18C/MRPL57/MRPL18/MRPS18B/MRPS31/MRPL16/MRPS12/MRPL47/MRPL27/MRPL20/MRPL12/…
PID_WNT_CANONICAL_PATHWAY	PID_WNT_CANONICAL_PATHWAY	PID_WNT_CANONICAL_PATHWAY	20	0.650904027063076	1.81356318592696	0.000409760810311848	0.00285021996195986	0.00181257719518607	4271	tags=65%, list=22%, signal=51%	GSK3B/DVL3/FZD5/DVL1/CUL3/DVL2/GSK3A/AXIN1/CSNK1G1/LRP6/APC/KLHL12/CTNNB1
BIOCARTA_MCM_PATHWAY	BIOCARTA_MCM_PATHWAY	BIOCARTA_MCM_PATHWAY	18	0.665821426652432	1.81712872714742	0.000413027696043264	0.00285303888883465	0.00181436987176414	6070	tags=94%, list=32%, signal=65%	ORC6/CDC6/MCM2/MCM4/CCNE1/ORC2/ORC4/ORC1/CDK2/ORC5/MCM5/MCM7/MCM3/MCM6/CDKN1B/CDT1/ORC3
KEGG_ARRHYTHMOGENIC_RIGHT_VENTRICULAR_CARDIOMYOPATHY_ARVC	KEGG_ARRHYTHMOGENIC_RIGHT_VENTRICULAR_CARDIOMYOPATHY_ARVC	KEGG_ARRHYTHMOGENIC_RIGHT_VENTRICULAR_CARDIOMYOPATHY_ARVC	74	-0.304370155902999	-1.68503366605394	0.000413021937190072	0.00285303888883465	0.00181436987176414	3092	tags=39%, list=16%, signal=33%	ITGA9/ITGA10/SLC8A1/CACNG7/ITGA3/ACTN3/CACNA2D1/RYR2/LAMA2/CACNG6/ACTN2/SGCG/ITGA11/LEF1/TCF7L1/ITGA1/CACNA2D3/CDH2/ITGA4/SGCB/ACTN1/ITGB3/SGCD/CACNG8/DES/ACTB/ITGA5/SGCA/CACNA2D4
WP_ARRHYTHMOGENIC_RIGHT_VENTRICULAR_CARDIOMYOPATHY	WP_ARRHYTHMOGENIC_RIGHT_VENTRICULAR_CARDIOMYOPATHY	WP_ARRHYTHMOGENIC_RIGHT_VENTRICULAR_CARDIOMYOPATHY	74	-0.304370155902999	-1.68503366605394	0.000413021937190072	0.00285303888883465	0.00181436987176414	3092	tags=39%, list=16%, signal=33%	ITGA9/ITGA10/SLC8A1/CACNG7/ITGA3/ACTN3/CACNA2D1/RYR2/LAMA2/CACNG6/ACTN2/SGCG/ITGA11/LEF1/TCF7L1/ITGA1/CACNA2D3/CDH2/ITGA4/SGCB/ACTN1/ITGB3/SGCD/CACNG8/DES/ACTB/ITGA5/SGCA/CACNA2D4
KEGG_MEDICUS_REFERENCE_CDC25_CELL_CYCLE_G2_M	KEGG_MEDICUS_REFERENCE_CDC25_CELL_CYCLE_G2_M	KEGG_MEDICUS_REFERENCE_CDC25_CELL_CYCLE_G2_M	10	0.763664057454396	1.82495485480945	0.000425701620515301	0.00292706562519831	0.0018614466503839	3554	tags=80%, list=19%, signal=65%	ATR/CDK1/CHEK2/CDC25C/CCNB2/CCNB1/CCNB3/CHEK1
REACTOME_TRANSLATION_OF_SARS_COV_2_STRUCTURAL_PROTEINS	REACTOME_TRANSLATION_OF_SARS_COV_2_STRUCTURAL_PROTEINS	REACTOME_TRANSLATION_OF_SARS_COV_2_STRUCTURAL_PROTEINS	57	0.503720789579693	1.68303326594836	0.000425025969397649	0.00292706562519831	0.0018614466503839	5195	tags=51%, list=27%, signal=37%	GSK3B/ZDHHC20/DDOST/ZDHHC5/MOGS/GANAB/ZDHHC3/SRPK1/RPN2/SRPK2/ZDHHC9/GALNT1/STT3A/PARP4/PRMT1/GSK3A/GOLGA7/MAGT1/TUSC3/CANX/PARP16/RPN1/MGAT4B/PRKCSH/MAN2A1/UBB/ZDHHC8/MGAT4A/MGAT1
REACTOME_ERCC6_CSB_AND_EHMT2_G9A_POSITIVELY_REGULATE_RRNA_EXPRESSION	REACTOME_ERCC6_CSB_AND_EHMT2_G9A_POSITIVELY_REGULATE_RRNA_EXPRESSION	REACTOME_ERCC6_CSB_AND_EHMT2_G9A_POSITIVELY_REGULATE_RRNA_EXPRESSION	16	0.684301239924894	1.82539228096254	0.000428296284391894	0.00293142834465939	0.00186422109092172	4189	tags=75%, list=22%, signal=59%	RBBP4/MTA2/HDAC1/HDAC2/CBX3/MTA3/GATAD2B/ERCC6/GATAD2A/MTA1/CHD3/EHMT2
REACTOME_FORMATION_OF_RNA_POL_II_ELONGATION_COMPLEX	REACTOME_FORMATION_OF_RNA_POL_II_ELONGATION_COMPLEX	REACTOME_FORMATION_OF_RNA_POL_II_ELONGATION_COMPLEX	53	0.51135091185893	1.6904534690068	0.000427638833963619	0.00293142834465939	0.00186422109092172	5800	tags=55%, list=30%, signal=38%	NELFCD/NELFA/POLR2A/POLR2B/EAF1/RTF1/CCNK/TCEA1/CCNT1/LEO1/POLR2D/NCBP2/SSRP1/ERCC3/CCNT2/GTF2H3/POLR2C/SUPT5H/IWS1/CDC73/SUPT6H/ERCC2/POLR2K/AFF4/POLR2H/NCBP1/CTR9/POLR2G/SUPT16H
BIOCARTA_IL10_PATHWAY	BIOCARTA_IL10_PATHWAY	BIOCARTA_IL10_PATHWAY	13	-0.673481543382077	-2.32973031760737	0.000439132615164445	0.0029987343651983	0.00190702387791914	2802	tags=46%, list=15%, signal=39%	TNF/STAT5A/IL10/IL6/BLVRA/IL10RA
REACTOME_CREATION_OF_C4_AND_C2_ACTIVATORS	REACTOME_CREATION_OF_C4_AND_C2_ACTIVATORS	REACTOME_CREATION_OF_C4_AND_C2_ACTIVATORS	14	-0.661773121641438	-2.32357202849718	0.000452426900103821	0.00308248031483036	0.00196028152137059	1304	tags=79%, list=7%, signal=73%	COLEC11/CRP/MASP1/FCN3/FCN2/FCN1/C1QC/C1QB/C1S/C1QA/C1R
BIOCARTA_PITX2_PATHWAY	BIOCARTA_PITX2_PATHWAY	BIOCARTA_PITX2_PATHWAY	16	0.682977939495229	1.82186234085901	0.00045457180994832	0.00308304826203044	0.00196064270336941	4271	tags=69%, list=22%, signal=53%	GSK3B/EP300/TRRAP/MED1/HDAC1/DVL1/CREBBP/AXIN1/KAT5/APC/CTNNB1
KEGG_MEDICUS_REFERENCE_RTK_PLCG_ITPR_SIGNALING_PATHWAY	KEGG_MEDICUS_REFERENCE_RTK_PLCG_ITPR_SIGNALING_PATHWAY	KEGG_MEDICUS_REFERENCE_RTK_PLCG_ITPR_SIGNALING_PATHWAY	54	-0.345235804603469	-1.80933139289257	0.000454487869119835	0.00308304826203044	0.00196064270336941	3034	tags=41%, list=16%, signal=34%	FGF9/FGF17/NTRK2/RET/FGF1/VEGFB/FGF5/HGF/FGFR1/FGF10/NGF/PDGFC/PDGFA/NTRK3/FGF7/GDNF/FGF2/PDGFRB/FGF16/NTRK1/PDGFRA/VEGFC
REACTOME_DECTIN_2_FAMILY	REACTOME_DECTIN_2_FAMILY	REACTOME_DECTIN_2_FAMILY	26	-0.48636120810109	-2.19521690319726	0.000479201585239185	0.00324092307604962	0.00206104207303372	1150	tags=38%, list=6%, signal=36%	CLEC6A/CLEC4C/MUC7/FYN/CLEC4A/MUC12/CLEC4D/CLEC4E/FCER1G/CLEC10A
KEGG_MEDICUS_REFERENCE_TRAIP_DEPENDENT_REPLISOME_DISASSEMBLY	KEGG_MEDICUS_REFERENCE_TRAIP_DEPENDENT_REPLISOME_DISASSEMBLY	KEGG_MEDICUS_REFERENCE_TRAIP_DEPENDENT_REPLISOME_DISASSEMBLY	15	0.695363546077048	1.82356960316362	0.000480016356633227	0.00324092307604962	0.00206104207303372	5843	tags=100%, list=31%, signal=70%	NPLOC4/MCM2/GINS4/MCM4/TRAIP/GINS1/CDC45/MCM5/MCM7/MCM3/MCM6/UBB/GINS2/GINS3/VCP
WP_PHOTODYNAMIC_THERAPYINDUCED_NFKB_SURVIVAL_SIGNALING	WP_PHOTODYNAMIC_THERAPYINDUCED_NFKB_SURVIVAL_SIGNALING	WP_PHOTODYNAMIC_THERAPYINDUCED_NFKB_SURVIVAL_SIGNALING	35	-0.422488297297046	-1.9672517424386	0.000484801703220557	0.00326586012237091	0.0020769006109994	2219	tags=40%, list=12%, signal=35%	IL2/RELB/MMP9/NFKB2/MMP3/CSF2/ICAM1/CXCL2/BIRC3/VCAM1/IL6/MMP2/CD40LG/BCL2A1
WP_SMC1SMC3_ROLE_IN_DNA_DAMAGE_CORNELIA_DE_LANGE_SYNDROME	WP_SMC1SMC3_ROLE_IN_DNA_DAMAGE_CORNELIA_DE_LANGE_SYNDROME	WP_SMC1SMC3_ROLE_IN_DNA_DAMAGE_CORNELIA_DE_LANGE_SYNDROME	10	0.759582979254473	1.81520215871081	0.000487723524147271	0.00327815968702132	0.00208472243201447	3924	tags=90%, list=20%, signal=72%	PAXIP1/RAD21/BRCA1/NBN/RAD50/SMC3/RAD18/SMC1A/MDC1
WP_RAS_AND_BRADYKININ_PATHWAYS_IN_COVID19	WP_RAS_AND_BRADYKININ_PATHWAYS_IN_COVID19	WP_RAS_AND_BRADYKININ_PATHWAYS_IN_COVID19	29	-0.450191869207098	-2.01424972311072	0.000496405890833075	0.00332903591812046	0.0021170768107986	3849	tags=48%, list=20%, signal=39%	KLK1/SERPINE1/VDR/NOS1/AGT/TNF/ACE/KLKB1/NPR1/PRKG1/BDKRB2/AGTR1/BDKRB1/SERPING1
KEGG_MEDICUS_REFERENCE_CCR5_GNB_G_PLCB_G_PKC_SIGNALING_PATHWAY	KEGG_MEDICUS_REFERENCE_CCR5_GNB_G_PLCB_G_PKC_SIGNALING_PATHWAY	KEGG_MEDICUS_REFERENCE_CCR5_GNB_G_PLCB_G_PKC_SIGNALING_PATHWAY	26	-0.483983395687468	-2.18448452175715	0.000499030308245874	0.00333257506220853	0.00211932750441177	1303	tags=42%, list=7%, signal=39%	PRKCG/GNB4/GNG7/PLCB2/CCR5/CCL5/PRKCB/GNG2/GNG11/GNG8/GNGT2
REACTOME_SARS_COV_INFECTIONS	REACTOME_SARS_COV_INFECTIONS	REACTOME_SARS_COV_INFECTIONS	407	0.353530014576141	1.31866527903554	0.000499162028709268	0.00333257506220853	0.00211932750441177	6006	tags=41%, list=31%, signal=29%	KDM1A/RBBP4/GSK3B/POM121/NDC1/ZDHHC20/FKBP4/EP300/DDOST/SEC24C/SUDS3/POM121C/NUP50/VHL/SNRPD3/NUP107/SP1/PIK3R4/MTA2/SOS1/KPNB1/BRD4/UBE2V1/ZDHHC5/BECN1/TPR/ITCH/KPNA2/NUP205/NUP88/HDAC1/SIKE1/PDPK1/MOGS/GANAB/G3BP2/NUP153/ZDHHC3/HDAC2/SRPK1/MTA3/TBK1/REST/NUP37/PPIG/NUP85/RAE1/YWHAZ/AKT2/TAB3/RPN2/TAB1/SEC24B/HSP90AB1/GATAD2B/ANO10/NUP133/PTGES3/AP2A1/TRIM25/CHMP4C/SDC1/LARP1/ARID4B/NUP210/UBE2N…
REACTOME_HOST_INTERACTIONS_OF_HIV_FACTORS	REACTOME_HOST_INTERACTIONS_OF_HIV_FACTORS	REACTOME_HOST_INTERACTIONS_OF_HIV_FACTORS	126	0.422845379405595	1.51142934434903	0.000500662515769517	0.00333514829547132	0.00212096393387766	5463	tags=50%, list=29%, signal=36%	POM121/NDC1/RCC1/AP1B1/PSMD3/POM121C/NUP50/ARF1/PSME3/NUP107/AP1G1/KPNB1/XPO1/TPR/NUP205/NUP88/NUP153/PSMD12/CCNT1/NUP37/NUP85/RAE1/PSME4/AP1M2/PSMD11/PSMD6/NUP133/AP2A1/PAK2/NUP210/NUP155/NUP43/NUP35/NUP160/KPNA1/PSMD7/NUP62/PSMD14/RANGAP1/SEC13/AAAS/PSMA2/PSMD8/NUP54/RANBP2/CUL5/NUP93/BTRC/PSMC4/SEH1L/PSMA6/NUP188/PSMD2/PSMC1/RANBP1/PSMB2/UBB/PSMC2/HMGA1/PSMD10/NUP98/PSMA7/PSMC6
KEGG_NUCLEOTIDE_EXCISION_REPAIR	KEGG_NUCLEOTIDE_EXCISION_REPAIR	KEGG_NUCLEOTIDE_EXCISION_REPAIR	44	0.53493995110978	1.72065807510128	0.000501903570831416	0.00333598573412614	0.00212149649705817	6201	tags=59%, list=32%, signal=40%	LIG1/DDB1/ERCC5/RFC3/RFC5/POLE/ERCC6/POLD1/ERCC3/RPA1/GTF2H3/CUL4A/XPC/RAD23A/RAD23B/RFC1/ERCC2/ERCC4/PCNA/POLD3/ERCC8/RFC2/RPA2/RFC4/POLE2/CDK7
REACTOME_METABOLISM_OF_ANGIOTENSINOGEN_TO_ANGIOTENSINS	REACTOME_METABOLISM_OF_ANGIOTENSINOGEN_TO_ANGIOTENSINS	REACTOME_METABOLISM_OF_ANGIOTENSINOGEN_TO_ANGIOTENSINS	17	-0.58522852818008	-2.24224231904925	0.000513657608388548	0.0034065408130602	0.00216636549972717	3444	tags=65%, list=18%, signal=53%	CPB1/AGT/CTSD/CES1/ACE/CTSZ/CMA1/CPA3/ANPEP/CTSG/GZMH
REACTOME_NUCLEOTIDE_LIKE_PURINERGIC_RECEPTORS	REACTOME_NUCLEOTIDE_LIKE_PURINERGIC_RECEPTORS	REACTOME_NUCLEOTIDE_LIKE_PURINERGIC_RECEPTORS	16	-0.605838577397156	-2.2501892945059	0.000526677662396523	0.00347746774443267	0.00221147097932036	2106	tags=56%, list=11%, signal=50%	LPAR4/ADORA1/GPR17/P2RY14/LPAR6/ADORA3/P2RY12/P2RY13/P2RY10
REACTOME_TRANSCRIPTIONAL_REGULATION_BY_E2F6	REACTOME_TRANSCRIPTIONAL_REGULATION_BY_E2F6	REACTOME_TRANSCRIPTIONAL_REGULATION_BY_E2F6	34	0.569943636551157	1.78638524242371	0.000526513372748132	0.00347746774443267	0.00221147097932036	4576	tags=65%, list=24%, signal=49%	RBBP4/SUZ12/BRCA1/MGA/RNF2/APAF1/CBX3/RAD51/TFDP1/EHMT1/RYBP/E2F6/CDC7/PCGF2/RRM2/CHEK1/EZH2/PHC3/BMI1/EHMT2/PHC1/L3MBTL2
REACTOME_APOPTOSIS	REACTOME_APOPTOSIS	REACTOME_APOPTOSIS	170	0.401650286215071	1.45422587494208	0.000536869447562472	0.00352917915969089	0.00224435648755439	5497	tags=45%, list=29%, signal=33%	OCLN/PSMD3/PTK2/TJP2/STK24/OPA1/PSME3/CDH1/LMNB1/KPNB1/ACIN1/APAF1/PSMD12/STK26/DFFB/CASP6/DFFA/YWHAZ/TFDP1/XIAP/AKT2/PSME4/PSMD11/PSMD6/PAK2/BID/APPL1/DYNLL2/NMT1/MAPK1/KPNA1/PSMD7/PSMD14/DSG2/TP53BP2/MAPK8/CASP3/DNM1L/DIABLO/HMGB1/YWHAG/PSMA2/YWHAE/DAPK1/YWHAB/DSG1/C1QBP/PSMD8/CASP9/YWHAQ/OMA1/HMGB2/CLSPN/FADD/APC/PSMC4/AKT1/CTNNB1/PSMA6/PSMD2/FNTA/PSMC1/PSMB2/CYCS/TP53/UBB/PSMC2/CASP8/BCAP31/E…
REACTOME_NEDDYLATION	REACTOME_NEDDYLATION	REACTOME_NEDDYLATION	239	0.377085105477933	1.38463183413226	0.000535796781333576	0.00352917915969089	0.00224435648755439	7392	tags=51%, list=39%, signal=32%	WSB2/DCAF7/KLHL11/PSMD3/VHL/CCNF/PUM2/FBXL19/GAN/DDB1/BRCA1/NPLOC4/PSME3/SKP2/DCUN1D1/FBXO11/LRRC41/FBXO21/DPP3/NAE1/CAND1/PALB2/FBXL14/DCAF13/UBXN7/PSMD12/DCAF16/TULP4/FBXO41/FBXW9/PSME4/FBXW8/PSMD11/PSMD6/FBXW12/CUL2/KBTBD7/CUL3/COPS5/FBXL20/ASB7/CUL4A/GPS1/PSMD7/UBA3/PSMD14/DCAF17/ASB10/FBXO22/WSB1/CUL1/FBXL8/DTL/PSMA2/FBXL18/FBXO27/PSMD8/RBBP5/KBTBD6/SOCS6/BIRC5/ASB16/CUL7/DCAF11/CUL5/AMER1/B…
REACTOME_BASE_EXCISION_REPAIR	REACTOME_BASE_EXCISION_REPAIR	REACTOME_BASE_EXCISION_REPAIR	44	0.531693830970436	1.71021678572118	0.00055926233380074	0.00366831938683775	0.00233284172940429	6764	tags=70%, list=35%, signal=46%	TDG/LIG3/LIG1/RFC3/MUTYH/RFC5/POLE/PARG/PARP1/UNG/POLD1/TERF1/RPA1/APEX1/SMUG1/XRCC1/RFC1/MBD4/PCNA/TERF2/POLD3/RFC2/RPA2/PARP2/NEIL3/RFC4/POLE2/FEN1/NEIL1/POLB/PNKP
KEGG_DNA_REPLICATION	KEGG_DNA_REPLICATION	KEGG_DNA_REPLICATION	36	0.556824078024568	1.75160304993466	0.000565751664678175	0.00370276417735759	0.00235474664994463	6969	tags=75%, list=36%, signal=48%	DNA2/LIG1/MCM2/RFC3/RFC5/POLE/MCM4/RNASEH1/PRIM1/POLD1/RPA1/MCM5/MCM7/MCM3/RFC1/MCM6/POLA1/PCNA/PRIM2/POLD3/RFC2/RPA2/RFC4/POLE2/FEN1/SSBP1/RNASEH2A
REACTOME_TRANSCRIPTIONAL_ACTIVATION_OF_MITOCHONDRIAL_BIOGENESIS	REACTOME_TRANSCRIPTIONAL_ACTIVATION_OF_MITOCHONDRIAL_BIOGENESIS	REACTOME_TRANSCRIPTIONAL_ACTIVATION_OF_MITOCHONDRIAL_BIOGENESIS	53	0.508755997894361	1.68187505208908	0.000568307679878728	0.00371137176968838	0.00236022058731524	6089	tags=64%, list=32%, signal=44%	USP46/NCOA6/TFB2M/HCFC1/GABPA/NCOA2/TFAM/CARM1/MED1/TBL1XR1/ALAS1/ACSS2/NCOA1/POLG2/NRF1/RXRA/TGS1/GLUD2/ESRRA/CREBBP/MTERF1/PERM1/POLRMT/NCOR1/PPRC1/PPARGC1B/GABPB1/PPARA/CYCS/CRTC2/CREB1/ATF2/GLUD1/IDH2
PID_BETA_CATENIN_DEG_PATHWAY	PID_BETA_CATENIN_DEG_PATHWAY	PID_BETA_CATENIN_DEG_PATHWAY	17	0.662055367638709	1.78804461009449	0.000574984109019537	0.00374679187380705	0.0023827457516301	4271	tags=71%, list=22%, signal=55%	GSK3B/DVL3/FZD5/CSNK1D/DVL1/DVL2/GSK3A/AXIN1/CUL1/LRP6/APC/CTNNB1
WP_TCELL_ANTIGEN_RECEPTOR_TCR_PATHWAY_DURING_STAPHYLOCOCCUS_AUREUS_INFECTION	WP_TCELL_ANTIGEN_RECEPTOR_TCR_PATHWAY_DURING_STAPHYLOCOCCUS_AUREUS_INFECTION	WP_TCELL_ANTIGEN_RECEPTOR_TCR_PATHWAY_DURING_STAPHYLOCOCCUS_AUREUS_INFECTION	62	-0.332438477915459	-1.80156616976222	0.000581933638929607	0.00378383372617055	0.00240630225525355	1343	tags=32%, list=7%, signal=30%	CSF2/IFNG/FYN/PRKCQ/IL10/LCK/CD8A/PDCD1/ICOS/CTLA4/PTPRC/CD40LG/CD28/ITK/ZAP70/LCP2/GRAP2/CD4/CD3D/RRAS
WP_IL26_SIGNALING	WP_IL26_SIGNALING	WP_IL26_SIGNALING	47	-0.361174941663731	-1.86750161435458	0.000590622817502921	0.00381765036786655	0.00242780770899888	3279	tags=47%, list=17%, signal=39%	DEFB4A/MMP1/TNFSF11/DCSTAMP/IL17A/CCL20/TNF/NFKBIA/JUN/MPO/MMP9/CSF2/ICAM1/IL26/IL10/ACTA2/IL33/JAK2/IL6/NFATC1/SOCS3/CTSK
REACTOME_MRNA_SPLICING_MINOR_PATHWAY	REACTOME_MRNA_SPLICING_MINOR_PATHWAY	REACTOME_MRNA_SPLICING_MINOR_PATHWAY	50	0.51355961620592	1.68447940196855	0.000590117432358578	0.00381765036786655	0.00242780770899888	7547	tags=76%, list=39%, signal=46%	POLR2A/SRSF1/SNRNP200/POLR2B/SNRPD3/DDX23/SF3B1/EFTUD2/SF3B3/PRPF8/DDX42/POLR2D/NCBP2/SRSF2/SNRNP48/PDCD7/POLR2C/SRSF7/SNRNP40/SF3B2/RNPC3/SF3B4/SRSF6/POLR2K/SNRPG/POLR2H/SNRPE/SNRNP25/NCBP1/TXNL4A/POLR2G/ZMAT5/POLR2F/SNRPD1/SF3B6/PRPF6/POLR2E/YBX1
REACTOME_MITOCHONDRIAL_BIOGENESIS	REACTOME_MITOCHONDRIAL_BIOGENESIS	REACTOME_MITOCHONDRIAL_BIOGENESIS	75	0.47031072187511	1.61272245993529	0.000592239976827175	0.00381765036786655	0.00242780770899888	6089	tags=57%, list=32%, signal=39%	DNAJC11/USP46/NCOA6/TFB2M/HCFC1/GABPA/NCOA2/TFAM/CARM1/APOOL/MED1/TBL1XR1/ALAS1/ACSS2/NCOA1/POLG2/NRF1/RXRA/TGS1/HSPA9/IMMT/GLUD2/ESRRA/CREBBP/MTX1/CHCHD6/MTERF1/PERM1/PRKAG1/POLRMT/NCOR1/MTX2/PPRC1/PPARGC1B/GABPB1/PPARA/CYCS/CRTC2/SAMM50/CREB1/ATF2/GLUD1/IDH2
KEGG_OOCYTE_MEIOSIS	KEGG_OOCYTE_MEIOSIS	KEGG_OOCYTE_MEIOSIS	111	0.436093791626357	1.54856169035381	0.000591931702308218	0.00381765036786655	0.00242780770899888	5432	tags=46%, list=28%, signal=33%	ESPL1/ANAPC1/BUB1/CAMK2G/CCNE2/CDK1/CCNE1/MAD2L1/ADCY6/AURKA/SMC3/CDC23/YWHAZ/CHP1/MAP2K1/CDC25C/CCNB2/PPP2R1B/PLK1/PPP2R5D/MAPK1/ANAPC5/CCNB1/PPP1CC/CDK2/SMC1A/CUL1/CDC27/YWHAG/YWHAE/YWHAB/SLK/SMC1B/YWHAQ/ANAPC7/BTRC/SPDYA/FBXO5/CDC20/PKMYT1/ADCY1/SPDYC/ADCY3/ITPR3/PPP2R1A/PRKX/ANAPC11/PRKACA/STAG3/RPS6KA6/PPP1CA
REACTOME_SLC_TRANSPORTER_DISORDERS	REACTOME_SLC_TRANSPORTER_DISORDERS	REACTOME_SLC_TRANSPORTER_DISORDERS	97	0.437795903447893	1.54387675961666	0.00059431132724212	0.00382276382748641	0.00243105957742277	4508	tags=38%, list=24%, signal=29%	POM121/NDC1/SLC11A2/POM121C/NUP50/NUP107/SLC35A2/TPR/NUP205/NUP88/SLC35A3/NUP153/NUP37/NUP85/RAE1/NUP133/NUP210/SLC24A1/SLC17A5/NUP155/NUP43/NUP35/NUP160/NUP62/SEC13/SLC2A10/AAAS/NUP54/RANBP2/SLC2A1/SLC33A1/NUP93/SLC22A5/SLC29A3/SEH1L/NUP188/SLC39A4
REACTOME_INFLAMMASOMES	REACTOME_INFLAMMASOMES	REACTOME_INFLAMMASOMES	21	-0.533328178611452	-2.16219666506947	0.000601193961968612	0.00382731700498582	0.00243395513840095	2507	tags=48%, list=13%, signal=41%	P2RX7/AIM2/NLRC4/NFKB2/NLRP1/PYCARD/MEFV/CASP1/NLRP3/PSTPIP1
WP_OXIDATIVE_DAMAGE_RESPONSE	WP_OXIDATIVE_DAMAGE_RESPONSE	WP_OXIDATIVE_DAMAGE_RESPONSE	40	-0.387814510644383	-1.89795200509674	0.000600382660141606	0.00382731700498582	0.00243395513840095	1581	tags=32%, list=8%, signal=30%	NFKBIE/CDKN1A/C4B/TNFRSF1B/C2/C5AR1/C1QC/C3AR1/C1QB/TRAF1/C1S/C1QA/C1R
KEGG_MEDICUS_REFERENCE_DNA_REPLICATION_TERMINATION	KEGG_MEDICUS_REFERENCE_DNA_REPLICATION_TERMINATION	KEGG_MEDICUS_REFERENCE_DNA_REPLICATION_TERMINATION	18	0.656081405647179	1.79054671692187	0.000600415404352253	0.00382731700498582	0.00243395513840095	5843	tags=89%, list=31%, signal=62%	NPLOC4/MCM2/GINS4/MCM4/GINS1/CUL2/CDC45/MCM5/MCM7/MCM3/PIF1/MCM6/UBB/GINS2/GINS3/VCP
REACTOME_APOPTOTIC_EXECUTION_PHASE	REACTOME_APOPTOTIC_EXECUTION_PHASE	REACTOME_APOPTOTIC_EXECUTION_PHASE	46	0.520020531743708	1.68775342593771	0.000601417249195365	0.00382731700498582	0.00243395513840095	5880	tags=65%, list=31%, signal=45%	OCLN/PTK2/TJP2/STK24/CDH1/LMNB1/KPNB1/ACIN1/STK26/DFFB/CASP6/DFFA/PAK2/KPNA1/DSG2/CASP3/DNM1L/HMGB1/DSG1/HMGB2/CLSPN/APC/CTNNB1/FNTA/CASP8/BCAP31/TJP1/PRKCD/ROCK1/DSP
REACTOME_ORC1_REMOVAL_FROM_CHROMATIN	REACTOME_ORC1_REMOVAL_FROM_CHROMATIN	REACTOME_ORC1_REMOVAL_FROM_CHROMATIN	70	0.474421769492202	1.61875407172062	0.000598522035026224	0.00382731700498582	0.00243395513840095	6070	tags=57%, list=32%, signal=39%	PSMD3/ORC6/CDC6/PSME3/SKP2/MCM2/MCM4/PSMD12/ORC2/PSME4/PSMD11/PSMD6/CCNA2/ORC4/ORC1/PSMD7/PSMD14/MCM8/CDK2/CUL1/ORC5/MCM5/MCM7/PSMA2/PSMD8/MCM3/PSMC4/PSMA6/PSMD2/PSMC1/MCM6/PSMB2/UBB/PSMC2/PSMD10/PSMA7/PSMC6/CDT1/PSMD5/ORC3
REACTOME_RESPONSE_TO_METAL_IONS	REACTOME_RESPONSE_TO_METAL_IONS	REACTOME_RESPONSE_TO_METAL_IONS	14	-0.652694724483466	-2.29169658809317	0.000609464527792656	0.00387029384846674	0.00246128595758482	1324	tags=86%, list=7%, signal=80%	MT1B/MT1G/MT1H/SNCB/MT3/CSRP1/MT1E/MT1X/MT1A/MT1F/MT2A/MT1M
BIOCARTA_EXTRINSIC_PATHWAY	BIOCARTA_EXTRINSIC_PATHWAY	BIOCARTA_EXTRINSIC_PATHWAY	13	-0.653817502830191	-2.26170779807353	0.00061625816730906	0.00389814277909877	0.00247899628775149	3312	tags=54%, list=17%, signal=45%	PROC/PROS1/F7/F2R/TFPI/F10/F3
WP_GLIOBLASTOMA_SIGNALING	WP_GLIOBLASTOMA_SIGNALING	WP_GLIOBLASTOMA_SIGNALING	82	0.457226904444923	1.58787228393653	0.000616456547814684	0.00389814277909877	0.00247899628775149	5458	tags=51%, list=29%, signal=37%	RAF1/EP300/PRKCZ/BRCA2/BRCA1/ERBB3/NF1/ERBB2/PIK3C2B/PIK3CB/PDPK1/CCNE1/BRAF/SRC/AKT2/MAP2K1/MAP2K6/KRAS/MAPK1/PIK3R2/MDM2/CDK2/GRB2/PRKCH/CDK4/FOXO4/PLCG1/MSH6/PRKCI/MAP2K4/AKT1/TSC2/PIK3CA/TSC1/CBL/TP53/MDM4/E2F1/NRAS/PRKCD/PIK3C2A/CDKN1B
PID_TELOMERASE_PATHWAY	PID_TELOMERASE_PATHWAY	PID_TELOMERASE_PATHWAY	66	0.48804149887434	1.65786059533571	0.000618332176256311	0.00390175430207305	0.00248129301020465	5761	tags=56%, list=30%, signal=39%	RBBP4/BLM/NBN/SP1/MTOR/RPS6KB1/HDAC1/SMG5/HDAC2/RAD50/DKC1/PTGES3/TERF1/MAPK1/UBE3A/SP3/SIN3B/HSP90AA1/XRCC6/SIN3A/HNRNPC/HUS1/YWHAE/SMG6/XRCC5/NR2F2/WRN/TNKS/RAD9A/RAD1/AKT1/E2F1/TERF2/CDKN1B/SAP18/NCL/PARP2
WP_CHOLESTEROL_BIOSYNTHESIS_PATHWAY_IN_HEPATOCYTES	WP_CHOLESTEROL_BIOSYNTHESIS_PATHWAY_IN_HEPATOCYTES	WP_CHOLESTEROL_BIOSYNTHESIS_PATHWAY_IN_HEPATOCYTES	109	0.440614332822362	1.56324456181008	0.000629269831032537	0.00396241276761751	0.00251986833169151	1360	tags=23%, list=7%, signal=21%	SCD/HMGCR/DHCR7/SREBF1/OSBP/FDFT1/ABCD3/MVK/HMGCS1/CYP51A1/ACAT2/SC5D/ACSL1/HSD17B7/FDPS/OSBPL9/DHRS11/TM7SF2/MSMO1/ACSL3/ACBD3/LSS/MYLIP/FADS2/DHCR24
KEGG_MEDICUS_REFERENCE_MISMATCH_REPAIR	KEGG_MEDICUS_REFERENCE_MISMATCH_REPAIR	KEGG_MEDICUS_REFERENCE_MISMATCH_REPAIR	26	0.594258904951428	1.76269182066905	0.000634865754875805	0.0039808877837181	0.00253161738731232	6121	tags=77%, list=32%, signal=52%	LIG1/MSH2/PMS2/RFC3/RFC5/POLE/EXO1/PMS1/POLD1/RPA1/MLH1/MSH6/RFC1/PCNA/MSH3/POLD3/RFC2/RPA2/RFC4/POLE2
REACTOME_SIGNALING_BY_EGFR	REACTOME_SIGNALING_BY_EGFR	REACTOME_SIGNALING_BY_EGFR	53	0.50673281358943	1.67518669220276	0.000634060868173662	0.0039808877837181	0.00253161738731232	5216	tags=47%, list=27%, signal=34%	HGS/ADAM17/ADAM10/EPS15L1/SOS1/SRC/CDC42/FAM83B/ARHGEF7/KRAS/PTPN11/GRB2/AAMP/PLCG1/STAM/FAM83D/PTPN3/EPS15/PIK3CA/SHC1/CBL/UBB/CSK/NRAS/STAM2
REACTOME_GPVI_MEDIATED_ACTIVATION_CASCADE	REACTOME_GPVI_MEDIATED_ACTIVATION_CASCADE	REACTOME_GPVI_MEDIATED_ACTIVATION_CASCADE	34	-0.405517919006679	-1.8128199813144	0.000641327955554026	0.00401299563820521	0.00255203614993641	1543	tags=38%, list=8%, signal=35%	COL1A1/COL1A2/PIK3CG/FYN/LCK/RAC2/PIK3R5/VAV1/RHOG/FCER1G/LCP2/PIK3R6/PDPN
KEGG_MEDICUS_PATHOGEN_SARS_COV_2_S_TO_ANGII_AT1R_NOX2_SIGNALING_PATHWAY	KEGG_MEDICUS_PATHOGEN_SARS_COV_2_S_TO_ANGII_AT1R_NOX2_SIGNALING_PATHWAY	KEGG_MEDICUS_PATHOGEN_SARS_COV_2_S_TO_ANGII_AT1R_NOX2_SIGNALING_PATHWAY	14	-0.650703134386119	-2.28470385464557	0.000661810543616861	0.00412112376618501	0.00262079946699619	3413	tags=86%, list=18%, signal=70%	ACE2/IL1B/CXCL8/IL12A/MMP1/TNF/MMP3/IL12B/AGTR1/IL6/CCL2/CYBB
WP_OMEGA6FATTY_ACIDS_IN_SENESCENCE	WP_OMEGA6FATTY_ACIDS_IN_SENESCENCE	WP_OMEGA6FATTY_ACIDS_IN_SENESCENCE	56	-0.349109522581796	-1.83369161872397	0.00066528612403039	0.00412112376618501	0.00262079946699619	3062	tags=48%, list=16%, signal=41%	PTGER1/SERPINE1/PTGS2/ALDH1A1/EPHX2/DPEP2/ALOX15B/GPX1/PTGER3/SLCO2A1/DPEP1/PTGFR/PTGIS/CDKN1A/MAPK11/TBXA2R/PTGDS/CYSLTR1/LTC4S/PTGER2/PTGDR/PTGIR/PTGS1/ALOX5AP/HPGDS/TBXAS1/GGT5
REACTOME_OXIDATIVE_STRESS_INDUCED_SENESCENCE	REACTOME_OXIDATIVE_STRESS_INDUCED_SENESCENCE	REACTOME_OXIDATIVE_STRESS_INDUCED_SENESCENCE	64	0.487864325941938	1.65162866035206	0.000665497418611622	0.00412112376618501	0.00262079946699619	5172	tags=48%, list=27%, signal=35%	RBBP4/CBX8/SUZ12/MAPKAPK5/AGO1/CBX2/RNF2/CBX4/TNRC6B/TFDP1/E2F3/MAP2K6/TNRC6A/E2F2/MINK1/AGO4/MAPK1/KDM6B/MDM2/MAPK8/CDK4/EZH2/PHC3/MAP2K4/BMI1/PHC1/TP53/UBB/MDM4/E2F1/AGO3
WP_EGFEGFR_SIGNALING	WP_EGFEGFR_SIGNALING	WP_EGFEGFR_SIGNALING	162	0.403140968802799	1.45891122566999	0.000665348198487289	0.00412112376618501	0.00262079946699619	5841	tags=46%, list=31%, signal=32%	HGS/RAF1/PRKCZ/PTK2/USP6NL/EPS15L1/STAMBP/RAB5A/CRKL/SP1/SOS1/MTOR/ITCH/RALBP1/PEBP1/RPS6KB1/ERBB2/PIK3C2B/PDPK1/BRAF/USP8/AURKA/NCOA3/RASA1/SRC/MAP2K1/CDC42/AP2A1/KRAS/ATXN2/PIAS3/PTPN11/ABI1/MAPK1/PIK3R2/MAPK8/GRB2/SYNJ1/ATF1/INPPL1/FOXO4/PLCG1/STAM/NDUFA13/ELK4/TNK2/MYBL2/ARF6/VAV3/EPS15/PRKCI/PLCE1/AKT1/CBLC/PLD2/ELK1/NEDD4/SHC1/CRK/EPS8/CBL/PCNA/CSK/E2F1/STMN1/STAM2/MAP3K2/PRKCD/LIMK2/NCK2/P…
REACTOME_AEROBIC_RESPIRATION_AND_RESPIRATORY_ELECTRON_TRANSPORT	REACTOME_AEROBIC_RESPIRATION_AND_RESPIRATORY_ELECTRON_TRANSPORT	REACTOME_AEROBIC_RESPIRATION_AND_RESPIRATORY_ELECTRON_TRANSPORT	230	0.375917961273186	1.37763210568691	0.000664018831457345	0.00412112376618501	0.00262079946699619	7022	tags=42%, list=37%, signal=27%	GID8/PDP2/TRAP1/RMND5A/VDAC1/L2HGDH/COX18/SLC25A13/ACO2/LETM1/MAEA/SDHC/DLAT/UQCC1/ACAD9/PGAM5/CYC1/NFS1/NDUFS2/ETFA/PDK1/SCO1/COX20/CS/NDUFS1/HSPA9/DLD/MDH2/SDHB/CMC1/RANBP9/WDR26/TMEM186/TIMMDC1/PDHB/ARMC8/COX11/NDUFAF6/IDH3A/HIGD1A/NDUFB4/SFXN4/GOT2/TIMM21/UQCRH/NDUFA13/NDUFAF7/COA1/UQCRC2/LYRM7/FOXRED1/MKLN1/UCP1/SUCLA2/COX19/ETFDH/NDUFV3/TTC19/CYCS/UBB/MDH1/GPT/NDUFAB1/TMEM177/ME2/PDK2/UQCRC…
REACTOME_ESTABLISHMENT_OF_SISTER_CHROMATID_COHESION	REACTOME_ESTABLISHMENT_OF_SISTER_CHROMATID_COHESION	REACTOME_ESTABLISHMENT_OF_SISTER_CHROMATID_COHESION	10	0.750156772575251	1.7926760211065	0.000685622120595351	0.00423697471632375	0.00269447405810309	4791	tags=100%, list=25%, signal=75%	RAD21/ESCO1/PDS5A/ESCO2/STAG1/SMC3/SMC1A/STAG2/CDCA5/PDS5B
REACTOME_DEACTIVATION_OF_THE_BETA_CATENIN_TRANSACTIVATING_COMPLEX	REACTOME_DEACTIVATION_OF_THE_BETA_CATENIN_TRANSACTIVATING_COMPLEX	REACTOME_DEACTIVATION_OF_THE_BETA_CATENIN_TRANSACTIVATING_COMPLEX	42	0.528704985744995	1.68896859974516	0.000735943799975533	0.00453857300149859	0.00288627335117914	4271	tags=48%, list=22%, signal=37%	KMT2D/MEN1/XPO1/PYGO2/HDAC1/SOX13/YWHAZ/XIAP/AKT2/BCL9/CHD8/BCL9L/SOX4/RBBP5/CTNNBIP1/APC/TCF7L2/BTRC/AKT1/CTNNB1
REACTOME_FGFR2_ALTERNATIVE_SPLICING	REACTOME_FGFR2_ALTERNATIVE_SPLICING	REACTOME_FGFR2_ALTERNATIVE_SPLICING	27	0.580194461810512	1.74018477037264	0.000751559762072102	0.00462534001719682	0.00294145222019555	5160	tags=67%, list=27%, signal=49%	ESRP1/POLR2A/PTBP1/POLR2B/ESRP2/HNRNPF/POLR2D/NCBP2/TIA1/POLR2C/TIAL1/HNRNPM/HNRNPH1/POLR2K/POLR2H/RBFOX2/NCBP1/HNRNPA1
REACTOME_DNA_DAMAGE_RECOGNITION_IN_GG_NER	REACTOME_DNA_DAMAGE_RECOGNITION_IN_GG_NER	REACTOME_DNA_DAMAGE_RECOGNITION_IN_GG_NER	38	0.54531971027182	1.72699007589336	0.000755183890291296	0.00463345831492756	0.0029466149941312	5906	tags=63%, list=31%, signal=44%	DDB1/ACTL6A/PARP1/INO80B/NFRKB/COPS5/INO80/CUL4A/GPS1/XPC/RUVBL1/ACTR8/RAD23A/RAD23B/YY1/INO80E/MCRS1/ACTR5/COPS7A/COPS2/UBB/INO80D/PARP2/COPS7B
PID_AURORA_B_PATHWAY	PID_AURORA_B_PATHWAY	PID_AURORA_B_PATHWAY	37	0.540677859011581	1.70558009593734	0.000755977150680258	0.00463345831492756	0.0029466149941312	5660	tags=70%, list=30%, signal=50%	INCENP/NCAPH/BUB1/SMC4/KIF20A/PEBP1/CDCA8/RACGAP1/NCAPD2/AURKA/RASA1/NCAPG/KIF23/KIF2C/CUL3/SMC2/PPP2R5D/PPP1CC/NSUN2/BIRC5/EVI5/CENPA/AURKB/STMN1/NDC80/NCL
REACTOME_ALPHA_LINOLENIC_OMEGA3_AND_LINOLEIC_OMEGA6_ACID_METABOLISM	REACTOME_ALPHA_LINOLENIC_OMEGA3_AND_LINOLEIC_OMEGA6_ACID_METABOLISM	REACTOME_ALPHA_LINOLENIC_OMEGA3_AND_LINOLEIC_OMEGA6_ACID_METABOLISM	13	0.705149618635832	1.8033348293597	0.000761303965213493	0.00465656474428131	0.0029613093642036	2434	tags=62%, list=13%, signal=54%	ACOX1/ELOVL1/ACSL1/FADS2/FADS1/ACAA1/SCP2/HSD17B4
BIOCARTA_IL5_PATHWAY	BIOCARTA_IL5_PATHWAY	BIOCARTA_IL5_PATHWAY	11	-0.700533099497301	-2.34176566792369	0.000763394957259465	0.00465982513706747	0.00296338278790087	1870	tags=64%, list=10%, signal=57%	CCL11/IL5RA/IL6/HLA-DRB5/HLA-DRA/HLA-DRB1/CD4
REACTOME_TRANSCRIPTION_OF_E2F_TARGETS_UNDER_NEGATIVE_CONTROL_BY_DREAM_COMPLEX	REACTOME_TRANSCRIPTION_OF_E2F_TARGETS_UNDER_NEGATIVE_CONTROL_BY_DREAM_COMPLEX	REACTOME_TRANSCRIPTION_OF_E2F_TARGETS_UNDER_NEGATIVE_CONTROL_BY_DREAM_COMPLEX	19	0.635667647999496	1.74676832117359	0.000777925560518641	0.00473885000307791	0.0030136380916651	5497	tags=79%, list=29%, signal=56%	RBBP4/TOP2A/LIN9/LIN54/CDC6/CDC25A/HDAC1/TFDP1/E2F5/RBL1/RBL2/E2F4/PCNA/E2F1/TFDP2
REACTOME_DAP12_INTERACTIONS	REACTOME_DAP12_INTERACTIONS	REACTOME_DAP12_INTERACTIONS	39	-0.392979878459836	-1.88935520132348	0.00078540573916389	0.00477469220699023	0.00303643168735376	2259	tags=44%, list=12%, signal=39%	CLEC5A/NCR2/SIRPB1/TREM2/FYN/KLRC2/KLRD1/B2M/LCK/CD300E/CD300LB/HLA-B/HLA-E/LCP2/BTK/GRAP2/TYROBP
KEGG_MEDICUS_REFERENCE_TRANSCRIPTIONAL_ACTIVATION_BY_ACETYLATION_OF_H3K27	KEGG_MEDICUS_REFERENCE_TRANSCRIPTIONAL_ACTIVATION_BY_ACETYLATION_OF_H3K27	KEGG_MEDICUS_REFERENCE_TRANSCRIPTIONAL_ACTIVATION_BY_ACETYLATION_OF_H3K27	11	0.708202913689258	1.74481024405894	0.000794125269162249	0.0048081552228022	0.00305771225522306	2058	tags=55%, list=11%, signal=49%	DCAF7/EP300/FBRS/RNF2/PCGF3/RYBP
PID_AP1_PATHWAY	PID_AP1_PATHWAY	PID_AP1_PATHWAY	69	-0.301799503157206	-1.64444343979191	0.000792746626808521	0.0048081552228022	0.00305771225522306	2406	tags=38%, list=13%, signal=33%	JUN/ESR1/IL2/FABP4/JUND/ETS1/FOSL1/MMP9/EGR1/TGFB1/CSF2/EDN1/NR3C1/IFNG/COL1A2/IL10/JUNB/DUSP1/IL6/NFATC1/PENK/CCL2/HLA-A/MAF/MT2A/TIMP1
REACTOME_INTRA_GOLGI_TRAFFIC	REACTOME_INTRA_GOLGI_TRAFFIC	REACTOME_INTRA_GOLGI_TRAFFIC	44	0.522599962421539	1.6809659542585	0.000817378118415176	0.00493894535793897	0.00314088731520728	7320	tags=70%, list=38%, signal=44%	NSF/COG2/COG6/MAN2A2/ARF1/GOSR1/MAN1A2/COG1/COG3/COG7/COG8/STX6/CYTH2/NAPA/TRIP11/COG5/GOLGA5/VTI1A/COG4/MAN2A1/VPS45/SNAP29/RAB33B/NAPG/RAB36/RGP1/GOSR2/MAN1C1/YKT6/STX16/NAPB
REACTOME_SCAVENGING_OF_HEME_FROM_PLASMA	REACTOME_SCAVENGING_OF_HEME_FROM_PLASMA	REACTOME_SCAVENGING_OF_HEME_FROM_PLASMA	12	-0.677424909977133	-2.32500809284817	0.000836533028504712	0.00504449654890644	0.00320801184742788	4163	tags=67%, list=22%, signal=52%	APOA1/APOL1/HP/HPR/HBB/HBA1/CD163/HBA2
REACTOME_FCGR_ACTIVATION	REACTOME_FCGR_ACTIVATION	REACTOME_FCGR_ACTIVATION	12	-0.676390080920787	-2.32145642845661	0.000865629108517239	0.00520945002731401	0.00331291284356804	1150	tags=67%, list=6%, signal=63%	FYN/FGR/FCGR3A/FCGR1A/CD3G/FCGR2A/CD247/HCK
WP_ACUTE_VIRAL_MYOCARDITIS	WP_ACUTE_VIRAL_MYOCARDITIS	WP_ACUTE_VIRAL_MYOCARDITIS	85	-0.282790596799259	-1.68918370775711	0.000886625775773475	0.00532509577377202	0.00338645693684775	1793	tags=34%, list=9%, signal=31%	MMP9/NFKB2/TGFB1/SGCB/IL12B/EDN1/IFNG/PTCRA/PYCARD/SGCD/CD80/TLR4/FYN/CAV1/IL10/ACTB/RAC2/CXCR4/IL6/ITGAL/CCR5/CD40LG/SOCS1/ITGB2/CASP1/SGCA/HLA-DMA/CD4/AIF1
KEGG_MEDICUS_PATHOGEN_KSHV_VGPCR_TO_GNB_G_PI3K_JNK_SIGNALING_PATHWAY	KEGG_MEDICUS_PATHOGEN_KSHV_VGPCR_TO_GNB_G_PI3K_JNK_SIGNALING_PATHWAY	KEGG_MEDICUS_PATHOGEN_KSHV_VGPCR_TO_GNB_G_PI3K_JNK_SIGNALING_PATHWAY	29	-0.431964489045734	-1.93269672770073	0.000889437642364521	0.00533127853369195	0.00339038881922306	1241	tags=34%, list=6%, signal=32%	GNB4/PIK3CG/GNG7/IL6/PIK3R5/GNG2/GNG11/GNG8/PIK3R6/GNGT2
WP_LUNG_PATHOLOGY_OF_COVID19	WP_LUNG_PATHOLOGY_OF_COVID19	WP_LUNG_PATHOLOGY_OF_COVID19	17	-0.567660443258896	-2.17493202644026	0.000912941262244529	0.00541787165748688	0.00344545710291534	3241	tags=71%, list=17%, signal=59%	TLR3/IFIH1/TNF/CXCL11/CXCL10/CXCL9/TLR7/CSF2/IL6/TLR8/IL18/CCL2
WP_THYMIC_STROMAL_LYMPHOPOIETIN_TSLP_SIGNALING	WP_THYMIC_STROMAL_LYMPHOPOIETIN_TSLP_SIGNALING	WP_THYMIC_STROMAL_LYMPHOPOIETIN_TSLP_SIGNALING	47	-0.353235093584458	-1.82644760590796	0.000906217733895137	0.00541787165748688	0.00344545710291534	1994	tags=34%, list=10%, signal=31%	FES/RELB/CCL11/NFKB2/STAT5A/FYN/TNFSF4/LCK/JAK2/IL6/IL2RA/STAT4/IL7R/CRLF2/HCK/BTK
REACTOME_HDACS_DEACETYLATE_HISTONES	REACTOME_HDACS_DEACETYLATE_HISTONES	REACTOME_HDACS_DEACETYLATE_HISTONES	32	0.561137236505302	1.73453658338736	0.000910955330966694	0.00541787165748688	0.00344545710291534	7334	tags=72%, list=38%, signal=44%	KDM1A/RBBP4/SUDS3/MTA2/HDAC1/TBL1XR1/HDAC2/MTA3/REST/GATAD2B/ARID4B/GATAD2A/MTA1/NCOR1/RCOR1/CHD3/SAP18/ARID4A/HDAC10/GPS2/TBL1X/HDAC3/RBBP7
REACTOME_SIGNALING_BY_FGFR	REACTOME_SIGNALING_BY_FGFR	REACTOME_SIGNALING_BY_FGFR	88	0.444550608558803	1.55712752416393	0.000912170295220825	0.00541787165748688	0.00344545710291534	5951	tags=50%, list=31%, signal=35%	ESRP1/POLR2A/PTBP1/POLR2B/ESRP2/SPRED2/SOS1/BRAF/FRS2/SRC/HNRNPF/POLR2D/NCBP2/KRAS/TIA1/PTPN11/MAPK1/FGF22/POLR2C/GRB2/KLB/TIAL1/FGFR3/HNRNPM/HNRNPH1/PLCG1/POLR2K/PIK3CA/FLRT1/SHC1/GIPC1/POLR2H/PPP2R1A/CBL/UBB/RBFOX2/NCBP1/HNRNPA1/NRAS/FGFR4/GALNT3/POLR2G/MKNK1/FGFBP3
REACTOME_SARS_COV_2_HOST_INTERACTIONS	REACTOME_SARS_COV_2_HOST_INTERACTIONS	REACTOME_SARS_COV_2_HOST_INTERACTIONS	196	0.383560379621939	1.40062809436344	0.000911305214720605	0.00541787165748688	0.00344545710291534	5365	tags=39%, list=28%, signal=28%	POM121/NDC1/SEC24C/POM121C/NUP50/SNRPD3/NUP107/PIK3R4/UBE2V1/BECN1/TPR/KPNA2/NUP205/NUP88/SIKE1/PDPK1/G3BP2/NUP153/TBK1/NUP37/NUP85/RAE1/YWHAZ/AKT2/TAB3/TAB1/SEC24B/HSP90AB1/NUP133/TRIM25/LARP1/NUP210/UBE2N/NUP155/NUP43/NUP35/NUP160/PTPN11/CREBBP/NUP62/MASP2/SEC13/MAVS/HSP90AA1/SEC24A/TUFM/VPS41/DDX20/AAAS/YWHAG/YWHAE/YWHAB/NUP54/RANBP2/YWHAQ/NUP93/AKT1/SEH1L/GEMIN7/G3BP1/RPS17/PIK3C3/GEMIN4/NUP1…
REACTOME_AMINE_LIGAND_BINDING_RECEPTORS	REACTOME_AMINE_LIGAND_BINDING_RECEPTORS	REACTOME_AMINE_LIGAND_BINDING_RECEPTORS	42	-0.374847478846566	-1.87910617920193	0.000922992804452992	0.00546667619429485	0.00347649400238991	4873	tags=52%, list=25%, signal=39%	TAAR8/HTR2B/ADRA1B/HTR1D/TAAR5/HTR1B/ADRA1A/TAAR6/CHRM1/HTR4/DRD2/DRD3/DRD4/CHRM2/HTR7/ADRA1D/HTR2A/HRH1/ADRA2A/ADRB3/ADRB2/HRH2
REACTOME_UNWINDING_OF_DNA	REACTOME_UNWINDING_OF_DNA	REACTOME_UNWINDING_OF_DNA	12	0.711612835789694	1.78662407395123	0.000926555101134934	0.00547692946145175	0.003483014495009	5530	tags=100%, list=29%, signal=71%	MCM2/GINS4/MCM4/GINS1/CDC45/MCM8/MCM5/MCM7/MCM3/MCM6/GINS2/GINS3
REACTOME_TRANSCRIPTION_OF_E2F_TARGETS_UNDER_NEGATIVE_CONTROL_BY_P107_RBL1_AND_P130_RBL2_IN_COMPLEX_WITH_HDAC1	REACTOME_TRANSCRIPTION_OF_E2F_TARGETS_UNDER_NEGATIVE_CONTROL_BY_P107_RBL1_AND_P130_RBL2_IN_COMPLEX_WITH_HDAC1	REACTOME_TRANSCRIPTION_OF_E2F_TARGETS_UNDER_NEGATIVE_CONTROL_BY_P107_RBL1_AND_P130_RBL2_IN_COMPLEX_WITH_HDAC1	16	0.664219660682795	1.77182411887344	0.000934757331845508	0.00549424745430415	0.00349402774989094	5497	tags=88%, list=29%, signal=62%	RBBP4/LIN9/LIN54/CDK1/HDAC1/TFDP1/E2F5/CCNA2/RBL1/RBL2/MYBL2/E2F4/E2F1/TFDP2
WP_DNA_MISMATCH_REPAIR	WP_DNA_MISMATCH_REPAIR	WP_DNA_MISMATCH_REPAIR	23	0.61057497423293	1.76661614554652	0.00093499563832859	0.00549424745430415	0.00349402774989094	6121	tags=78%, list=32%, signal=53%	LIG1/MSH2/PMS2/RFC3/RFC5/POLE/EXO1/POLD1/RPA1/MLH1/MSH6/RFC1/PCNA/POLD3/RFC2/RPA2/RFC4/POLE2
WP_FRAGILE_X_SYNDROME	WP_FRAGILE_X_SYNDROME	WP_FRAGILE_X_SYNDROME	121	0.413061410771139	1.47334054790615	0.000931483861433993	0.00549424745430415	0.00349402774989094	5485	tags=42%, list=29%, signal=30%	RAF1/ABCD3/CLTC/ARHGAP32/DAG1/TTI1/NF1/SOS1/MTOR/ALDH5A1/EIF4G1/DNM2/RPTOR/RPS6KB1/PIK3CB/BRAF/RAP1GAP/PDK1/AGO2/SRC/HOMER1/MAP2K1/AP2A1/KRAS/CYFIP1/AKT1S1/PTPN11/MAPK1/PICK1/EIF4E/GRB2/DICER1/EPHA4/EIF4A1/TARBP2/FMR1/PLCG1/TELO2/AKT1/TSC2/TECR/TSC1/SHC1/ABAT/GRIP1/PRKACA/GRIN1/PLCB1/EPS8L1/PPP1CA/EIF4EBP2
REACTOME_FORMATION_OF_THE_BETA_CATENIN_TCF_TRANSACTIVATING_COMPLEX	REACTOME_FORMATION_OF_THE_BETA_CATENIN_TCF_TRANSACTIVATING_COMPLEX	REACTOME_FORMATION_OF_THE_BETA_CATENIN_TCF_TRANSACTIVATING_COMPLEX	31	0.573918395516525	1.76546018106721	0.000948917903823087	0.00556512441242128	0.00353910144934637	4271	tags=55%, list=22%, signal=43%	SMARCA4/EP300/TRRAP/KMT2D/MEN1/PYGO2/HDAC1/LEO1/BCL9/BCL9L/CREBBP/RUVBL1/KAT5/RBBP5/CDC73/TCF7L2/CTNNB1
REACTOME_CLASS_B_2_SECRETIN_FAMILY_RECEPTORS	REACTOME_CLASS_B_2_SECRETIN_FAMILY_RECEPTORS	REACTOME_CLASS_B_2_SECRETIN_FAMILY_RECEPTORS	90	-0.270216378471143	-1.56438385577944	0.000968198728633183	0.0056560203073083	0.00359690604983586	2863	tags=28%, list=15%, signal=24%	GIP/PTHLH/WNT9A/WNT10B/VIPR2/WNT2/GCGR/ADCYAP1R1/GLP2R/FZD8/VIP/DHH/GNB4/RAMP2/ADCYAP1/GNG7/CRHBP/PTH1R/SCT/RAMP3/GNG2/GNG11/GNG8/RAMP1/GNGT2
REACTOME_TRANSCRIPTIONAL_REGULATION_BY_RUNX1	REACTOME_TRANSCRIPTIONAL_REGULATION_BY_RUNX1	REACTOME_TRANSCRIPTIONAL_REGULATION_BY_RUNX1	176	0.387110735457521	1.4060427976069	0.000966438317610918	0.0056560203073083	0.00359690604983586	5463	tags=45%, list=29%, signal=32%	SMARCD2/SMARCC1/CBX8/OCLN/SMARCC2/KMT2B/ARID1A/SMARCA4/EP300/PSMD3/KMT2D/CSNK2A1/ACTL6A/ARID2/SETD1A/PSME3/PBRM1/ITCH/AGO1/SMARCB1/CBX2/TCF3/RNF2/CBX4/HDAC1/PSMD12/GPAM/TNRC6B/AGO2/SRC/SETD1B/PSME4/PSMD11/PSMD6/TNRC6A/RYBP/ELF1/AGO4/KMT2C/CBFB/PRMT6/PTPN11/PSMD7/CREBBP/PSMD14/SMARCE1/SIN3B/PRMT1/SMARCD1/AXIN1/SIN3A/PSMA2/PSMD8/RBBP5/PHC3/MYB/ARID1B/GATA2/BMI1/KAT2B/PSMC4/PHC1/TCF12/ELF2/PSMA6/GAT…
BIOCARTA_PTDINS_PATHWAY	BIOCARTA_PTDINS_PATHWAY	BIOCARTA_PTDINS_PATHWAY	23	0.609041960460722	1.76218057744167	0.000975427496536242	0.00568199983120991	0.00361342754403432	4233	tags=57%, list=22%, signal=44%	GSK3B/PRKCZ/RAB5A/ARF1/PFKL/RPS6KB1/PDPK1/AP2A1/GSK3A/PLCG1/EEA1/PRKCE/AKT1
WP_ATM_SIGNALING	WP_ATM_SIGNALING	WP_ATM_SIGNALING	38	0.54020157408331	1.71078129004144	0.000976445307001636	0.00568199983120991	0.00361342754403432	5112	tags=61%, list=27%, signal=44%	FANCD2/CASP2/BRCA1/NBN/TP53BP1/CDC25A/CDK1/CCNE1/CHEK2/RAD50/RAD51/CDC25C/BID/CCNB1/MDM2/CDK2/SMC1A/CHEK1/MDC1/RAD9A/TP53/MDM4/TLK1
REACTOME_ANTIGEN_ACTIVATES_B_CELL_RECEPTOR_BCR_LEADING_TO_GENERATION_OF_SECOND_MESSENGERS	REACTOME_ANTIGEN_ACTIVATES_B_CELL_RECEPTOR_BCR_LEADING_TO_GENERATION_OF_SECOND_MESSENGERS	REACTOME_ANTIGEN_ACTIVATES_B_CELL_RECEPTOR_BCR_LEADING_TO_GENERATION_OF_SECOND_MESSENGERS	30	-0.441665310583984	-1.98364996699036	0.00101964868530861	0.00592188197622923	0.00376597889494667	1442	tags=37%, list=8%, signal=34%	CD19/TRPC1/BLK/CD79A/FYN/PIK3AP1/CD22/PIK3CD/VAV1/CD79B/BTK
WP_MET_IN_TYPE_1_PAPILLARY_RENAL_CELL_CARCINOMA	WP_MET_IN_TYPE_1_PAPILLARY_RENAL_CELL_CARCINOMA	WP_MET_IN_TYPE_1_PAPILLARY_RENAL_CELL_CARCINOMA	56	0.489154830917175	1.62786046126543	0.00104675885537715	0.00606559050707368	0.00385736931717332	5166	tags=48%, list=27%, signal=35%	RAF1/PAK4/PTK2/CRKL/SOS1/PIK3CB/BRAF/SRC/STRN/AKT2/MAP2K1/CDC42/PAK2/KRAS/PTPN11/MAPK1/PIK3R2/MAPK8/GRB2/PRCC/PLCG1/AKT1/PIK3CA/PAK6/CRK/CBL/NRAS
REACTOME_REGULATION_OF_MRNA_STABILITY_BY_PROTEINS_THAT_BIND_AU_RICH_ELEMENTS	REACTOME_REGULATION_OF_MRNA_STABILITY_BY_PROTEINS_THAT_BIND_AU_RICH_ELEMENTS	REACTOME_REGULATION_OF_MRNA_STABILITY_BY_PROTEINS_THAT_BIND_AU_RICH_ELEMENTS	86	0.445281891533879	1.55560512615137	0.00104844877705018	0.00606559050707368	0.00385736931717332	5741	tags=51%, list=30%, signal=36%	PSMD3/PABPC1/ELAVL1/PSME3/XPO1/KHSRP/EIF4G1/PSMD12/YWHAZ/PSME4/PSMD11/PSMD6/DCP1A/DCP2/ANP32A/XRN1/DIS3/PSMD7/PSMD14/PSMA2/YWHAB/PSMD8/EXOSC8/EXOSC7/TNPO1/PSMC4/AKT1/PSMA6/PSMD2/PSMC1/PSMB2/PARN/UBB/EXOSC5/PSMC2/EXOSC2/PSMD10/PRKCD/HNRNPD/PSMA7/PSMC6/EXOSC9/EXOSC6/SET
REACTOME_E2F_MEDIATED_REGULATION_OF_DNA_REPLICATION	REACTOME_E2F_MEDIATED_REGULATION_OF_DNA_REPLICATION	REACTOME_E2F_MEDIATED_REGULATION_OF_DNA_REPLICATION	22	0.606639954012074	1.74035579638732	0.00105559350514954	0.00609513547085382	0.00387615822760663	6504	tags=82%, list=34%, signal=54%	ORC6/CDK1/ORC2/TFDP1/PPP2R1B/ORC4/PRIM1/ORC1/CCNB1/MCM8/ORC5/PPP2R1A/POLA1/E2F1/PRIM2/TFDP2/ORC3/RB1
REACTOME_TP53_REGULATES_TRANSCRIPTION_OF_ADDITIONAL_CELL_CYCLE_GENES_WHOSE_EXACT_ROLE_IN_THE_P53_PATHWAY_REMAIN_UNCERTAIN	REACTOME_TP53_REGULATES_TRANSCRIPTION_OF_ADDITIONAL_CELL_CYCLE_GENES_WHOSE_EXACT_ROLE_IN_THE_P53_PATHWAY_REMAIN_UNCERTAIN	REACTOME_TP53_REGULATES_TRANSCRIPTION_OF_ADDITIONAL_CELL_CYCLE_GENES_WHOSE_EXACT_ROLE_IN_THE_P53_PATHWAY_REMAIN_UNCERTAIN	20	0.62728376105644	1.74775187874436	0.00107229215946829	0.00616774201724935	0.00392233184647612	4924	tags=70%, list=26%, signal=52%	CNOT3/CNOT1/CNOT11/CNOT10/CNOT6/CENPJ/CDC25C/CNOT2/CNOT7/CNOT4/CNOT6L/CNOT8/TNKS1BP1/TP53
REACTOME_CYCLIN_A_CDK2_ASSOCIATED_EVENTS_AT_S_PHASE_ENTRY	REACTOME_CYCLIN_A_CDK2_ASSOCIATED_EVENTS_AT_S_PHASE_ENTRY	REACTOME_CYCLIN_A_CDK2_ASSOCIATED_EVENTS_AT_S_PHASE_ENTRY	84	0.452664914646115	1.57551634513987	0.00107023826063842	0.00616774201724935	0.00392233184647612	6716	tags=57%, list=35%, signal=37%	RBBP4/PSMD3/LIN9/LIN54/PSME3/SKP2/CCNE2/CDC25A/CCNE1/PSMD12/TFDP1/AKT2/PSMD11/E2F5/PSMD6/CCNA2/PSMD7/PSMD14/CKS1B/RBL2/CDK2/CUL1/PSMA2/CDK4/PSMD8/PSMC4/AKT1/PSMA6/PSMD2/PSMC1/E2F4/PSMB2/UBB/PSMC2/E2F1/FZR1/PSMD10/PSMA7/CDKN1B/PSMC6/TFDP2/PTK6/PSMD5/CDK7/PSMB5/RB1/LIN37/WEE1
REACTOME_SUMOYLATION_OF_TRANSCRIPTION_COFACTORS	REACTOME_SUMOYLATION_OF_TRANSCRIPTION_COFACTORS	REACTOME_SUMOYLATION_OF_TRANSCRIPTION_COFACTORS	43	0.528396735522893	1.69908834989666	0.00108223454845201	0.0062129818319001	0.00395110178614562	5982	tags=63%, list=31%, signal=43%	CBX8/EP300/NCOA2/MBD1/CBX2/NRIP1/RNF2/CBX4/NCOA1/TRIM28/PIAS3/PIAS4/CREBBP/CASP8AP2/PCGF2/DDX17/SIN3A/SAFB/SUMO2/PHC3/BMI1/PHC1/DDX5/PIAS2/ZNF131/ZNF350/PIAS1
REACTOME_LAGGING_STRAND_SYNTHESIS	REACTOME_LAGGING_STRAND_SYNTHESIS	REACTOME_LAGGING_STRAND_SYNTHESIS	20	0.62710867285302	1.74726404412234	0.00109311271856331	0.0062634102322277	0.00398317137012281	6221	tags=80%, list=32%, signal=54%	DNA2/LIG1/RFC3/RFC5/PRIM1/POLD1/RPA1/RFC1/POLA1/PCNA/PRIM2/POLD3/RFC2/RPA2/RFC4/FEN1
WP_OSTEOBLAST_SIGNALING	WP_OSTEOBLAST_SIGNALING	WP_OSTEOBLAST_SIGNALING	14	-0.631448758191803	-2.21709922023506	0.00110470956634954	0.00631775585650379	0.00401773208492226	1543	tags=50%, list=8%, signal=46%	FGF23/TNFSF11/COL1A1/ITGB3/PDGFRB/PDGFRA/PTH1R
REACTOME_SIGNALING_BY_ACTIVATED_POINT_MUTANTS_OF_FGFR1	REACTOME_SIGNALING_BY_ACTIVATED_POINT_MUTANTS_OF_FGFR1	REACTOME_SIGNALING_BY_ACTIVATED_POINT_MUTANTS_OF_FGFR1	11	-0.683668449530044	-2.28538994731433	0.00110725870177026	0.00632024957441763	0.00401931794716523	3933	tags=82%, list=21%, signal=65%	FGF23/FGF20/FGF6/FGF9/FGF17/FGF1/FGF5/FGFR1/FGF2
WP_MEVALONATE_ARM_OF_CHOLESTEROL_BIOSYNTHESIS_PATHWAY	WP_MEVALONATE_ARM_OF_CHOLESTEROL_BIOSYNTHESIS_PATHWAY	WP_MEVALONATE_ARM_OF_CHOLESTEROL_BIOSYNTHESIS_PATHWAY	13	0.692729359476314	1.77157151936123	0.00111776037824433	0.00634387341808121	0.00403434136320285	3060	tags=62%, list=16%, signal=52%	HMGCR/FDFT1/MVK/HMGCS1/ACAT2/FDPS/IDI1/MVD
BIOCARTA_CPSF_PATHWAY	BIOCARTA_CPSF_PATHWAY	BIOCARTA_CPSF_PATHWAY	10	0.738346571906354	1.76445276922422	0.00111625289526405	0.00634387341808121	0.00403434136320285	5017	tags=100%, list=26%, signal=74%	CPSF3/CSTF1/PAPOLA/CSTF2/BCL2L2-PABPN1/PABPN1/CPSF1/CSTF3/CPSF4/CPSF2
KEGG_MEDICUS_REFERENCE_DEUBIQUITINATION_OF_H2AK119	KEGG_MEDICUS_REFERENCE_DEUBIQUITINATION_OF_H2AK119	KEGG_MEDICUS_REFERENCE_DEUBIQUITINATION_OF_H2AK119	26	0.582336270261252	1.7273268804484	0.001115249074922	0.00634387341808121	0.00403434136320285	4298	tags=54%, list=22%, signal=42%	FOXK2/CBX8/MBD6/HCFC1/CBX2/RNF2/CBX4/ASXL2/PCGF2/ASXL1/PHC3/YY1/BMI1/PHC1
BIOCARTA_TOB1_PATHWAY	BIOCARTA_TOB1_PATHWAY	BIOCARTA_TOB1_PATHWAY	19	-0.550705298999607	-2.21723308022311	0.00112562204036413	0.00637639303547179	0.00405502198352866	2650	tags=63%, list=14%, signal=54%	TGFBR2/IL2/TGFB1/IFNG/TGFB2/CD3G/IL2RA/CD247/CD28/TGFB3/CD3E/CD3D
REACTOME_RHOJ_GTPASE_CYCLE	REACTOME_RHOJ_GTPASE_CYCLE	REACTOME_RHOJ_GTPASE_CYCLE	54	0.490651503994969	1.62397168800623	0.00114457356484369	0.00647149249990071	0.0041154998142922	5205	tags=56%, list=27%, signal=41%	WIPF2/SCRIB/PAK4/TFRC/ARHGAP32/FNBP1L/TMPO/DEPDC1B/CDC42/PAK2/SNAP23/ARHGEF7/RAB7A/IQGAP3/GIT1/PIK3R2/JUP/CDC42BPB/VANGL1/MPP7/DIAPH3/ARHGAP5/WWP2/WASL/SLC1A5/ARHGAP35/SLC4A7/OCRL/GIT2/ARL13B
BIOCARTA_ACE2_PATHWAY	BIOCARTA_ACE2_PATHWAY	BIOCARTA_ACE2_PATHWAY	13	-0.630803784758608	-2.18209795985437	0.00114960238973355	0.00648766178810011	0.00412578255858695	3570	tags=85%, list=19%, signal=69%	COL4A1/COL4A3/ACE2/COL4A5/COL4A4/COL4A2/COL4A6/AGT/ACE/AGTR1/CMA1
WP_STRIATED_MUSCLE_CONTRACTION_PATHWAY	WP_STRIATED_MUSCLE_CONTRACTION_PATHWAY	WP_STRIATED_MUSCLE_CONTRACTION_PATHWAY	38	-0.402391422811325	-1.89318967873506	0.00115230513157324	0.00649066788801423	0.00412769426653354	2765	tags=42%, list=14%, signal=36%	TMOD1/ACTN3/TPM4/MYL4/ACTN2/TPM1/MYL3/MYH3/MYL2/MYH8/ACTC1/DES/ACTA2/MYL9/TPM2/VIM
REACTOME_INTERLEUKIN_2_SIGNALING	REACTOME_INTERLEUKIN_2_SIGNALING	REACTOME_INTERLEUKIN_2_SIGNALING	12	-0.665656619729504	-2.28461783016113	0.00117113901148777	0.00658435485593971	0.00418727383015117	2840	tags=67%, list=15%, signal=57%	PTK2B/IL2/STAT5A/IL2RB/LCK/IL2RA/JAK3/IL2RG
PID_INSULIN_GLUCOSE_PATHWAY	PID_INSULIN_GLUCOSE_PATHWAY	PID_INSULIN_GLUCOSE_PATHWAY	26	0.581255116918411	1.72411996148019	0.00117553121977161	0.00659664892746131	0.00419509215784989	4233	tags=50%, list=22%, signal=39%	GSK3B/PRKCZ/YWHAZ/AKT2/PPP1CC/STXBP4/YWHAG/YWHAE/YWHAB/GYS1/YWHAQ/PRKCI/AKT1
REACTOME_RHOV_GTPASE_CYCLE	REACTOME_RHOV_GTPASE_CYCLE	REACTOME_RHOV_GTPASE_CYCLE	37	0.532253669848053	1.67900580752836	0.0011903791224271	0.00666746059022371	0.00424012433318701	7450	tags=78%, list=39%, signal=48%	PAK4/ZNF512B/CLTC/CEP97/WDR6/DEPDC1B/DLG5/CDC42/PAK2/ARHGAP12/ARHGEF7/PARD6B/GIT1/CCP110/VANGL1/WASL/TPM3/PAK6/GIT2/NCK2/MYO9A/TXNL1/RHOV/SPTBN1/USP9X/SH3RF1/EPHA2/IQGAP1/PIK3R1
WP_PROSTAGLANDIN_AND_LEUKOTRIENE_METABOLISM_IN_SENESCENCE_WP5321	WP_PROSTAGLANDIN_AND_LEUKOTRIENE_METABOLISM_IN_SENESCENCE_WP5321	WP_PROSTAGLANDIN_AND_LEUKOTRIENE_METABOLISM_IN_SENESCENCE_WP5321	33	-0.429913006423478	-1.93658889499485	0.0011973385195885	0.00669390563007326	0.00425694186895507	2921	tags=55%, list=15%, signal=46%	HRAS/PTGER1/PTGS2/DPEP2/ALOX15B/PTGER3/IGFBP5/PTGIS/CDKN1A/MAPK11/PTGDS/CYSLTR1/LTC4S/PTGER2/PTGS1/ALOX5AP/TBXAS1/GGT5
REACTOME_FGFR2C_LIGAND_BINDING_AND_ACTIVATION	REACTOME_FGFR2C_LIGAND_BINDING_AND_ACTIVATION	REACTOME_FGFR2C_LIGAND_BINDING_AND_ACTIVATION	13	-0.627243061388388	-2.16978058416719	0.00120893590363961	0.00674613299960087	0.00429015549465194	3933	tags=77%, list=21%, signal=61%	FGF23/FGF20/FGF18/FGF6/FGF9/FGF17/FGF1/FGF5/FGF2/FGF16
REACTOME_SIGNALING_BY_FGFR2	REACTOME_SIGNALING_BY_FGFR2	REACTOME_SIGNALING_BY_FGFR2	73	0.454937132179731	1.5564967527037	0.00122408324250924	0.00681793850716039	0.00433581969854786	5166	tags=47%, list=27%, signal=34%	ESRP1/POLR2A/PTBP1/POLR2B/ESRP2/SOS1/BRAF/FRS2/SRC/HNRNPF/POLR2D/NCBP2/KRAS/TIA1/PTPN11/MAPK1/FGF22/POLR2C/GRB2/TIAL1/HNRNPM/HNRNPH1/PLCG1/POLR2K/PIK3CA/SHC1/POLR2H/PPP2R1A/CBL/UBB/RBFOX2/NCBP1/HNRNPA1/NRAS
REACTOME_MICRORNA_MIRNA_BIOGENESIS	REACTOME_MICRORNA_MIRNA_BIOGENESIS	REACTOME_MICRORNA_MIRNA_BIOGENESIS	24	0.597877128141368	1.74879329426969	0.00125181217776628	0.00694651247439505	0.00441758540225302	6008	tags=79%, list=31%, signal=54%	POLR2A/POLR2B/DGCR8/AGO1/AGO2/POLR2D/AGO4/XPO5/POLR2C/DICER1/TARBP2/PRKRA/POLR2K/DROSHA/POLR2H/BCDIN3D/AGO3/POLR2G/RAN
REACTOME_COPI_MEDIATED_ANTEROGRADE_TRANSPORT	REACTOME_COPI_MEDIATED_ANTEROGRADE_TRANSPORT	REACTOME_COPI_MEDIATED_ANTEROGRADE_TRANSPORT	99	0.432595971727547	1.5252547359601	0.00125004893193185	0.00694651247439505	0.00441758540225302	4552	tags=42%, list=24%, signal=33%	COPG1/NSF/COG2/COPB2/COPG2/COG6/TMED2/ARF1/USO1/GOSR1/COG1/GOLGA2/DYNC1LI2/SPTBN2/COPA/RAB1A/ARF3/GORASP1/COPZ1/GOLGB1/COG3/KDELR1/COG7/DYNLL2/GBF1/TUBA1B/COG8/TUBB1/CAPZA1/TUBA1C/DYNC1H1/TUBA3D/NAPA/ARCN1/KDELR2/RAB1B/COG5/BET1/COPB1/SPTB/TMED3/COG4
REACTOME_TP53_REGULATES_TRANSCRIPTION_OF_GENES_INVOLVED_IN_G2_CELL_CYCLE_ARREST	REACTOME_TP53_REGULATES_TRANSCRIPTION_OF_GENES_INVOLVED_IN_G2_CELL_CYCLE_ARREST	REACTOME_TP53_REGULATES_TRANSCRIPTION_OF_GENES_INVOLVED_IN_G2_CELL_CYCLE_ARREST	18	0.641992675879084	1.75209641393397	0.00133268051119481	0.00738156927589567	0.00469425669342888	5497	tags=78%, list=29%, signal=55%	EP300/CARM1/CDK1/AURKA/TFDP1/CDC25C/RBL1/CCNB1/RBL2/PRMT1/E2F4/TP53/PCNA/TFDP2
REACTOME_FORMATION_OF_TC_NER_PRE_INCISION_COMPLEX	REACTOME_FORMATION_OF_TC_NER_PRE_INCISION_COMPLEX	REACTOME_FORMATION_OF_TC_NER_PRE_INCISION_COMPLEX	51	0.495474309652522	1.62882069633127	0.00137300133246043	0.00759084470497071	0.00482734392014009	6201	tags=53%, list=32%, signal=36%	POLR2A/POLR2B/DDB1/USP7/AQR/TCEA1/UVSSA/POLR2D/ERCC6/ERCC3/COPS5/GTF2H3/CUL4A/GPS1/PRPF19/POLR2C/ERCC2/POLR2K/POLR2H/COPS7A/COPS2/UBB/ERCC8/POLR2G/PPIE/COPS7B/CDK7
PID_LKB1_PATHWAY	PID_LKB1_PATHWAY	PID_LKB1_PATHWAY	47	0.496510502000709	1.61795931778219	0.00137582934756334	0.00759244571690395	0.00482836207233822	6382	tags=57%, list=33%, signal=38%	GSK3B/MARK2/MTOR/RPTOR/STK26/YWHAZ/AKT1S1/ETV4/HSP90AA1/STRADA/PRKAG1/YWHAG/YWHAE/YWHAB/YWHAQ/TSC2/TSC1/TP53/SMAD4/PRKACA/CRTC2/PRKAA1/STK11IP/CREB1/MARK4/STK11/MLST8
REACTOME_RHOBTB3_ATPASE_CYCLE	REACTOME_RHOBTB3_ATPASE_CYCLE	REACTOME_RHOBTB3_ATPASE_CYCLE	10	0.729847595823332	1.7441424671847	0.00140079224295501	0.00771596611174664	0.00490691399247785	2100	tags=50%, list=11%, signal=45%	HGS/VHL/LRRC41/CCNE1/CUL3
REACTOME_POLYMERASE_SWITCHING_ON_THE_C_STRAND_OF_THE_TELOMERE	REACTOME_POLYMERASE_SWITCHING_ON_THE_C_STRAND_OF_THE_TELOMERE	REACTOME_POLYMERASE_SWITCHING_ON_THE_C_STRAND_OF_THE_TELOMERE	25	0.581357333662661	1.71585031712121	0.00141357740962963	0.00777207726507761	0.00494259748297357	6263	tags=72%, list=33%, signal=49%	RFC3/RFC5/DSCC1/CHTF8/PRIM1/CHTF18/POLD1/TERF1/RFC1/TEN1/POLA1/PCNA/TERF2/PRIM2/POLD3/RFC2/RFC4/CTC1
REACTOME_SUMOYLATION_OF_DNA_METHYLATION_PROTEINS	REACTOME_SUMOYLATION_OF_DNA_METHYLATION_PROTEINS	REACTOME_SUMOYLATION_OF_DNA_METHYLATION_PROTEINS	16	0.65340303031395	1.74297046140604	0.00143294779639653	0.00786412267710462	0.00500113311074559	4298	tags=69%, list=22%, signal=53%	CBX8/DNMT3A/DNMT3B/CBX2/RNF2/CBX4/DNMT1/PCGF2/PHC3/BMI1/PHC1
REACTOME_DISASSEMBLY_OF_THE_DESTRUCTION_COMPLEX_AND_RECRUITMENT_OF_AXIN_TO_THE_MEMBRANE	REACTOME_DISASSEMBLY_OF_THE_DESTRUCTION_COMPLEX_AND_RECRUITMENT_OF_AXIN_TO_THE_MEMBRANE	REACTOME_DISASSEMBLY_OF_THE_DESTRUCTION_COMPLEX_AND_RECRUITMENT_OF_AXIN_TO_THE_MEMBRANE	31	0.56309244493854	1.73215791228311	0.00143774589292058	0.00787600360022978	0.00500868869964814	4832	tags=55%, list=25%, signal=41%	GSK3B/DVL3/FZD5/WNT8B/LRP5/DVL1/PPP2R1B/PPP2R5D/FRAT2/CSNK1G2/DVL2/AXIN1/LRP6/AMER1/APC/CTNNB1/PPP2R1A
KEGG_MEDICUS_REFERENCE_RAC_CDC42_PAK_ERK_SIGNALING_PATHWAY	KEGG_MEDICUS_REFERENCE_RAC_CDC42_PAK_ERK_SIGNALING_PATHWAY	KEGG_MEDICUS_REFERENCE_RAC_CDC42_PAK_ERK_SIGNALING_PATHWAY	10	0.726045162835826	1.73505565934964	0.0015146753764924	0.00828225603489717	0.00526704205777304	2454	tags=50%, list=13%, signal=44%	RAF1/BRAF/MAP2K1/CDC42/MAPK1
REACTOME_RND1_GTPASE_CYCLE	REACTOME_RND1_GTPASE_CYCLE	REACTOME_RND1_GTPASE_CYCLE	42	0.515272802984878	1.64605897051988	0.00151782619036799	0.00828433966312166	0.00526836712638295	4240	tags=50%, list=22%, signal=39%	TFRC/KIF14/STIP1/LEMD3/WDR6/FRS2/DEPDC1B/DLG5/ANKRD26/FAM83B/GRB7/PIK3R2/KIDINS220/RBMX/PLXNA1/VANGL1/FAM135A/PTPN13/CPD/ARHGAP5/ARHGAP35
REACTOME_FGFR2_LIGAND_BINDING_AND_ACTIVATION	REACTOME_FGFR2_LIGAND_BINDING_AND_ACTIVATION	REACTOME_FGFR2_LIGAND_BINDING_AND_ACTIVATION	20	-0.479337603510801	-1.94250647543613	0.00152272369200057	0.00829593180833099	0.0052757390690155	3933	tags=65%, list=21%, signal=52%	FGF23/FGF20/FGF18/FGF6/FGF9/FGF17/FGFBP2/FGF1/FGF5/FGF10/FGF7/FGF2/FGF16
REACTOME_DISEASES_OF_HEMOSTASIS	REACTOME_DISEASES_OF_HEMOSTASIS	REACTOME_DISEASES_OF_HEMOSTASIS	18	-0.546387874454277	-2.14996073882604	0.0015282758808222	0.00831104210825309	0.00528534835721668	2421	tags=44%, list=13%, signal=39%	VWF/KLKB1/F8/TPST1/COL1A1/COL1A2/F10/SERPING1
REACTOME_REGULATION_OF_TP53_ACTIVITY_THROUGH_METHYLATION	REACTOME_REGULATION_OF_TP53_ACTIVITY_THROUGH_METHYLATION	REACTOME_REGULATION_OF_TP53_ACTIVITY_THROUGH_METHYLATION	18	0.6349185163709	1.73278994834398	0.00154254741586696	0.00837342889447925	0.00532502279199846	5061	tags=72%, list=26%, signal=53%	EP300/CHEK2/EHMT1/PRMT5/MDM2/TTC5/SMYD2/EHMT2/L3MBTL1/TP53/UBB/MDM4/JMY
WP_MITOCHONDRIAL_GENE_EXPRESSION	WP_MITOCHONDRIAL_GENE_EXPRESSION	WP_MITOCHONDRIAL_GENE_EXPRESSION	19	0.622325165817233	1.71010415354582	0.00156353413399277	0.00847197571516736	0.00538769294455557	4424	tags=68%, list=23%, signal=53%	TFB2M/HCFC1/GABPA/SP1/TFAM/NRF1/ESRRA/MTERF1/POLRMT/MTERF3/PPRC1/PPARGC1B/GABPB1
KEGG_MEDICUS_REFERENCE_HOMOLOGOUS_RECOMBINATION	KEGG_MEDICUS_REFERENCE_HOMOLOGOUS_RECOMBINATION	KEGG_MEDICUS_REFERENCE_HOMOLOGOUS_RECOMBINATION	32	0.548624956413504	1.69585975684849	0.00157634545576537	0.0085105582277874	0.00541222922015585	7995	tags=88%, list=42%, signal=51%	BRCA2/XRCC2/BRCA1/RAD54L/RFC3/RFC5/POLE/PALB2/RAD51/POLD1/RPA1/RAD51C/RFC1/BARD1/PCNA/RAD54B/POLD3/RFC2/RPA2/RFC4/POLE2/RAD51D/POLK/XRCC3/POLH/RPA4/POLE3/RAD51B
REACTOME_DUAL_INCISION_IN_GG_NER	REACTOME_DUAL_INCISION_IN_GG_NER	REACTOME_DUAL_INCISION_IN_GG_NER	41	0.519576967268217	1.6580608768683	0.00157417970185965	0.0085105582277874	0.00541222922015585	6121	tags=56%, list=32%, signal=38%	DDB1/ERCC5/RFC3/RFC5/POLE/PARP1/POLD1/ERCC3/CHD1L/RPA1/GTF2H3/CUL4A/RFC1/ERCC2/ERCC4/UBB/PCNA/POLD3/RFC2/RPA2/PARP2/RFC4/POLE2
REACTOME_CLASS_I_MHC_MEDIATED_ANTIGEN_PROCESSING_PRESENTATION	REACTOME_CLASS_I_MHC_MEDIATED_ANTIGEN_PROCESSING_PRESENTATION	REACTOME_CLASS_I_MHC_MEDIATED_ANTIGEN_PROCESSING_PRESENTATION	373	0.346779689406576	1.29201076760557	0.00159230697767204	0.00858124354994069	0.00545718105007754	6661	tags=47%, list=35%, signal=31%	UBE2O/UBE2E1/KLHL11/PSMD3/SEC24C/ANAPC1/RNF123/VHL/CCNF/FBXL19/GAN/RNF6/RNF111/PSME3/SKP2/UBE4A/FBXO11/LRRC41/FBXO21/PIK3R4/NPEPPS/UBE2V1/LTN1/BECN1/ITCH/TRAF7/UBE3C/MKRN1/HUWE1/FBXL14/TPP2/PSMD12/UBE2K/RBBP6/MYLIP/UBR4/FBXO41/CDC23/TRAIP/LNX1/TRIM37/UNKL/FBXW9/PSME4/FBXW8/TRIM11/SEC24B/UFL1/UBE2Q1/PSMD11/RNF4/PSMD6/SEC22B/SNAP23/HECTD1/FBXW12/UBE2N/CUL2/KBTBD7/UBE2G1/CUL3/MYD88/UBE2J2/FBXL20/ASB…
REACTOME_N_GLYCAN_TRIMMING_IN_THE_ER_AND_CALNEXIN_CALRETICULIN_CYCLE	REACTOME_N_GLYCAN_TRIMMING_IN_THE_ER_AND_CALNEXIN_CALRETICULIN_CYCLE	REACTOME_N_GLYCAN_TRIMMING_IN_THE_ER_AND_CALNEXIN_CALRETICULIN_CYCLE	34	0.545531969419887	1.70987128716641	0.00162130681494173	0.00872181417894013	0.00554657594585329	5843	tags=65%, list=31%, signal=45%	NGLY1/EDEM3/MOGS/GANAB/EDEM1/ENGASE/SYVN1/TRIM13/UGGT2/UGGT1/RAD23B/DERL1/CALR/RNF139/CANX/PRKCSH/MLEC/PSMC1/UBB/PDIA3/AMFR/VCP
WP_LIPID_METABOLISM_PATHWAY	WP_LIPID_METABOLISM_PATHWAY	WP_LIPID_METABOLISM_PATHWAY	29	0.552433349104126	1.68251216013301	0.00165621115971981	0.00889358631727459	0.00565581322047377	5585	tags=52%, list=29%, signal=37%	FASN/ACACA/ACLY/PRKAR2A/HILPDA/ACSS2/AKT2/ABHD5/PRKAG1/ACSBG1/AKT1/LIPE/BCKDHA/PRKACA/PRKAA1
REACTOME_DNA_DAMAGE_BYPASS	REACTOME_DNA_DAMAGE_BYPASS	REACTOME_DNA_DAMAGE_BYPASS	46	0.500811495962195	1.62540951070709	0.00168466119990296	0.00903014632421101	0.0057426575895579	6371	tags=61%, list=33%, signal=41%	DDB1/NPLOC4/RFC3/SPRTN/RFC5/POLE/RAD18/USP10/TRIM25/POLD1/REV1/RPA1/CUL4A/RCHY1/DTL/POLI/WDR48/RFC1/USP1/UBB/PCNA/POLD3/RFC2/RPA2/VCP/RFC4/POLE2/USP43
REACTOME_PYRIMIDINE_CATABOLISM	REACTOME_PYRIMIDINE_CATABOLISM	REACTOME_PYRIMIDINE_CATABOLISM	12	-0.650212241439347	-2.23161076770333	0.00171056764838857	0.00915260793619002	0.00582053618423529	3009	tags=58%, list=16%, signal=49%	NT5C1A/UPB1/DPYS/TYMP/NT5M/DPYD/NT5E
REACTOME_FORMATION_OF_INCISION_COMPLEX_IN_GG_NER	REACTOME_FORMATION_OF_INCISION_COMPLEX_IN_GG_NER	REACTOME_FORMATION_OF_INCISION_COMPLEX_IN_GG_NER	43	0.515483227611222	1.65756426510589	0.00171432268533848	0.00915631991401322	0.00582289679023804	6201	tags=56%, list=32%, signal=38%	DDB1/RNF111/ERCC5/PARP1/UBE2N/ERCC3/CHD1L/RPA1/PIAS3/GTF2H3/CUL4A/XPC/RAD23A/RAD23B/SUMO2/ERCC2/ERCC4/UBB/UBE2V2/USP45/RPA2/PARP2/PIAS1/CDK7
BIOCARTA_RANMS_PATHWAY	BIOCARTA_RANMS_PATHWAY	BIOCARTA_RANMS_PATHWAY	10	0.72222818089574	1.72593408337093	0.00171966540404666	0.0091684834643557	0.00583063211391745	2903	tags=80%, list=15%, signal=68%	RCC1/KIF15/KPNB1/KPNA2/AURKA/TPX2/RANGAP1/NUMA1
KEGG_MEDICUS_REFERENCE_CA2_PYK2_RAS_ERK_SIGNALING_PATHWAY	KEGG_MEDICUS_REFERENCE_CA2_PYK2_RAS_ERK_SIGNALING_PATHWAY	KEGG_MEDICUS_REFERENCE_CA2_PYK2_RAS_ERK_SIGNALING_PATHWAY	15	0.662060990513119	1.73623467113179	0.00172481520218048	0.00917957699238758	0.00583768696448797	2842	tags=53%, list=15%, signal=45%	RAF1/SOS1/BRAF/SRC/MAP2K1/KRAS/MAPK1/GRB2
REACTOME_RHOD_GTPASE_CYCLE	REACTOME_RHOD_GTPASE_CYCLE	REACTOME_RHOD_GTPASE_CYCLE	51	0.491608897230963	1.61611355162279	0.00173281725922936	0.00920578405391656	0.00585435315962879	6024	tags=59%, list=31%, signal=40%	ARHGAP39/ARHGAP32/TMPO/LMNB1/RACGAP1/LEMD3/DEPDC1B/ANKFY1/ARHGAP12/VAPB/PLXNB1/RAB7A/LMAN1/PIK3R2/LBR/PLXNA1/VANGL1/DIAPH3/ARHGAP5/ARHGAP35/PAK6/SLC4A7/PGRMC2/WHAMM/VRK2/DIAPH1/ADD3/HINT2/MOSPD2/STEAP3
REACTOME_REGULATION_OF_PTEN_GENE_TRANSCRIPTION	REACTOME_REGULATION_OF_PTEN_GENE_TRANSCRIPTION	REACTOME_REGULATION_OF_PTEN_GENE_TRANSCRIPTION	61	0.464886277098048	1.5588966566957	0.00174279916281979	0.00924239768793262	0.00587763734082748	7631	tags=66%, list=40%, signal=40%	KDM1A/RBBP4/CBX8/SUZ12/MTA2/MTOR/RPTOR/CBX2/RNF2/CBX4/HDAC1/HDAC2/MTA3/REST/GATAD2B/ATN1/MAPK1/GATAD2A/MTA1/PPARG/EZH2/PHC3/RCOR1/BMI1/CHD3/PHC1/LAMTOR3/TP53/SLC38A9/MECOM/ATF2/RHEB/MLST8/CBX6/EED/HDAC3/RBBP7/LAMTOR5/NR2E1/SALL4
REACTOME_FACTORS_INVOLVED_IN_MEGAKARYOCYTE_DEVELOPMENT_AND_PLATELET_PRODUCTION	REACTOME_FACTORS_INVOLVED_IN_MEGAKARYOCYTE_DEVELOPMENT_AND_PLATELET_PRODUCTION	REACTOME_FACTORS_INVOLVED_IN_MEGAKARYOCYTE_DEVELOPMENT_AND_PLATELET_PRODUCTION	151	0.391438084448615	1.41410747747297	0.00176326328322421	0.00933437253119223	0.00593612809089175	4052	tags=35%, list=21%, signal=28%	KDM1A/KIF15/KIF20B/AKAP1/RAB5A/CENPE/KIF18B/MFN1/KIF20A/KIF22/RACGAP1/PRKAR2A/KIF11/HDAC1/HDAC2/DOCK7/KIF5B/KIFC2/KIF3A/KIF23/KIF4A/DOCK9/CDC42/KIF2C/KIF3C/CABLES2/RBSN/TUBA1B/KIF21A/DOCK3/TUBB1/MFN2/CDK2/CAPZA1/KIF18A/TUBA1C/KIF9/SIN3A/KIF4B/RAD51C/TUBA3D/KIF27/MYB/RCOR1/MAFG/AKAP10/KLC2/KIFC1/KIF3B/KIF16B/KIF1B/DOCK6/GATA2
REACTOME_HDR_THROUGH_MMEJ_ALT_NHEJ	REACTOME_HDR_THROUGH_MMEJ_ALT_NHEJ	REACTOME_HDR_THROUGH_MMEJ_ALT_NHEJ	11	0.690119356746328	1.7002575109465	0.00177221155779595	0.0093651674370454	0.00595571189313239	3729	tags=73%, list=19%, signal=59%	POLQ/LIG3/BRCA2/NBN/RAD50/PARP1/RAD52/XRCC1
KEGG_MEDICUS_PATHOGEN_HIV_GP120_TO_CXCR4_GNB_G_RAC_SIGNALING_PATHWAY	KEGG_MEDICUS_PATHOGEN_HIV_GP120_TO_CXCR4_GNB_G_RAC_SIGNALING_PATHWAY	KEGG_MEDICUS_PATHOGEN_HIV_GP120_TO_CXCR4_GNB_G_RAC_SIGNALING_PATHWAY	26	-0.445447055616568	-2.01054872321498	0.00177558384463859	0.00936643964605649	0.00595652094544126	1241	tags=38%, list=6%, signal=36%	GNB4/RAC2/CFL2/GNG7/CXCR4/CCR5/GNG2/GNG11/GNG8/GNGT2
PID_SYNDECAN_4_PATHWAY	PID_SYNDECAN_4_PATHWAY	PID_SYNDECAN_4_PATHWAY	32	-0.399312031107528	-1.80801465137819	0.00178634142504258	0.00940659718715203	0.00598205884924377	1793	tags=47%, list=9%, signal=43%	LAMA1/FN1/MMP9/FGFR1/CXCL12/ACTN1/TFPI/THBS1/TNC/FGF2/ITGA5/CXCR4/TNFRSF13B/LAMA3/CCL5
KEGG_MEDICUS_REFERENCE_EGF_ERBB2_RAS_ERK_SIGNALING_PATHWAY	KEGG_MEDICUS_REFERENCE_EGF_ERBB2_RAS_ERK_SIGNALING_PATHWAY	KEGG_MEDICUS_REFERENCE_EGF_ERBB2_RAS_ERK_SIGNALING_PATHWAY	16	0.647784568498601	1.72798306078442	0.00181506095592186	0.00954103219536428	0.00606755184044176	2842	tags=50%, list=15%, signal=43%	RAF1/SOS1/ERBB2/BRAF/MAP2K1/KRAS/MAPK1/GRB2
PID_PTP1B_PATHWAY	PID_PTP1B_PATHWAY	PID_PTP1B_PATHWAY	52	-0.343991307948824	-1.80218196576512	0.00183950862087494	0.00965257944743322	0.00613848952524656	1853	tags=31%, list=10%, signal=28%	CDH2/STAT5A/BLK/NOX4/ITGB3/FYN/CAV1/FGR/PDGFRB/LCK/JAK2/SOCS3/FCGR2A/HCK/CSF1R/CSF1
KEGG_MEDICUS_REFERENCE_ITGA_B_RHOG_RAC_SIGNALING_PATHWAY	KEGG_MEDICUS_REFERENCE_ITGA_B_RHOG_RAC_SIGNALING_PATHWAY	KEGG_MEDICUS_REFERENCE_ITGA_B_RHOG_RAC_SIGNALING_PATHWAY	28	-0.421692105502852	-1.89362411717242	0.00187163803034467	0.00976861343972417	0.00621228052071357	3796	tags=50%, list=20%, signal=40%	ITGA7/ITGA8/ITGA9/ITGA10/ITGA3/FN1/ITGA11/ELMO1/ITGA1/ITGA4/ITGB3/ITGA5/RAC2/RHOG
WP_DYRK1A_INVOLVEMENT_REGARDING_CELL_PROLIFERATION_IN_BRAIN_DEVELOPMENT	WP_DYRK1A_INVOLVEMENT_REGARDING_CELL_PROLIFERATION_IN_BRAIN_DEVELOPMENT	WP_DYRK1A_INVOLVEMENT_REGARDING_CELL_PROLIFERATION_IN_BRAIN_DEVELOPMENT	61	0.463611719446814	1.55462270033442	0.00187468542775048	0.00976861343972417	0.00621228052071357	5897	tags=54%, list=31%, signal=38%	RBBP4/GSK3B/DCAF7/LIN9/LIN54/EIF2B5/MTOR/RPTOR/SMARCB1/NCSTN/RAD54L2/REST/TFDP1/TFAP4/E2F5/DYRK1A/RBL1/AKT1S1/APH1A/CASP3/RBL2/CDK4/CASP9/TSC2/TSC1/E2F4/SIRT1/TP53/CDKN1B/TFDP2/GMNN/CREB1/HES1
REACTOME_PHOSPHOLIPID_METABOLISM	REACTOME_PHOSPHOLIPID_METABOLISM	REACTOME_PHOSPHOLIPID_METABOLISM	199	0.376390817686125	1.3758086918838	0.00186842672700572	0.00976861343972417	0.00621228052071357	5555	tags=43%, list=29%, signal=31%	MTMR4/PGS1/LPCAT3/AGPAT3/CSNK2A1/PI4KA/RAB5A/ARF1/PCTP/PCYT2/GPD2/PIK3R4/CPNE3/PLA2G12A/SACM1L/CDS1/PLEKHA8/AGK/PIK3C2B/GDPD1/PIK3CB/CEPT1/GDPD3/GPAM/INPP4A/SLC44A5/ARF3/LCLAT1/PIP4K2C/LPIN3/ETNK1/AGPAT5/SBF1/PNPLA3/MTMR1/GDE1/PIP5K1A/PLEKHA6/PTDSS1/DGAT2/PLEKHA1/GPD1L/CRLS1/PIK3R2/PISD/LPCAT1/PNPLA8/ACP6/SYNJ1/PI4KB/MTMR3/INPPL1/PTPN13/SLC44A3/LPGAT1/CHKB/MBOAT7/PITPNM1/PLEKHA5/DGAT1/PIKFYVE/PLA…
REACTOME_TRANSLATION	REACTOME_TRANSLATION	REACTOME_TRANSLATION	273	0.361195098389121	1.33447027204029	0.00186842672700572	0.00976861343972417	0.00621228052071357	7896	tags=48%, list=41%, signal=29%	PTCD3/DARS2/SARS2/DDOST/MRPL19/EARS2/MRPL3/SRP68/PABPC1/IARS2/EIF2B5/MTIF2/LARS2/MARS2/NARS2/EIF4G1/SRP9/TSFM/GFM2/EIF3C/TARS2/MRPL38/SPCS1/GFM1/PARS2/MRPS22/MRPS7/MRPL42/SRP72/AARS2/RPN2/AIMP1/MRPS35/MRPL35/MRPL46/MRPL30/MRPS23/EIF3A/MRPL39/MRPL49/MRPS28/MRPL15/APEH/EIF4E/FARSA/MRPS25/ERAL1/SEC61A2/EIF4A1/SEC61A1/N6AMT1/TUFM/EIF3L/MRPS18A/VARS2/HARS2/SSR1/EEF1A2/MRPS16/MRPL13/MRPS26/DAP3/YARS2/M…
WP_1P36_COPY_NUMBER_VARIATION_SYNDROME	WP_1P36_COPY_NUMBER_VARIATION_SYNDROME	WP_1P36_COPY_NUMBER_VARIATION_SYNDROME	94	0.430462005122649	1.51565686367288	0.00188158466170294	0.00978751256200608	0.00622429928365623	4495	tags=45%, list=23%, signal=34%	NOC2L/PRKCZ/SLC35E2B/ELAVL1/PEX10/MCM2/NADK/RER1/PUSL1/ACAP3/DVL1/PANK4/TRIM25/GDE1/AGRN/CUL3/PARD6B/CPTP/C1orf159/UBE2J2/TMEM52/LRP4/ATAD3A/PEX2/GNB1/PERM1/PEX5/SMAD2/CCNL2/CDK11B/CFAP74/PEX12/INTS4/ATAD3B/ARF6/PLEKHN1/MORN1/SKI/VEGFA/RNF223/ANKRD65/TMEM88B
KEGG_ENDOMETRIAL_CANCER	KEGG_ENDOMETRIAL_CANCER	KEGG_ENDOMETRIAL_CANCER	52	0.484146543648377	1.59226201952317	0.00192615360837562	0.0100019538934921	0.0063606717294129	5367	tags=52%, list=28%, signal=37%	GSK3B/RAF1/CDH1/SOS1/ERBB2/PIK3CB/PDPK1/BRAF/AKT2/MAP2K1/KRAS/MAPK1/PIK3R2/GRB2/AXIN1/MLH1/CASP9/CTNNA1/APC/TCF7L2/AKT1/CTNNB1/ELK1/PIK3CA/TP53/NRAS/APC2
KEGG_MEDICUS_VARIANT_MET_OVEREXPRESSION_TO_RAS_ERK_SIGNALING_PATHWAY	KEGG_MEDICUS_VARIANT_MET_OVEREXPRESSION_TO_RAS_ERK_SIGNALING_PATHWAY	KEGG_MEDICUS_VARIANT_MET_OVEREXPRESSION_TO_RAS_ERK_SIGNALING_PATHWAY	14	0.665428865722502	1.72276495454455	0.0019812352446888	0.0102523782298689	0.00651992731224306	2842	tags=50%, list=15%, signal=43%	RAF1/SOS1/BRAF/MAP2K1/KRAS/MAPK1/GRB2
REACTOME_ACTIVATION_OF_ANTERIOR_HOX_GENES_IN_HINDBRAIN_DEVELOPMENT_DURING_EARLY_EMBRYOGENESIS	REACTOME_ACTIVATION_OF_ANTERIOR_HOX_GENES_IN_HINDBRAIN_DEVELOPMENT_DURING_EARLY_EMBRYOGENESIS	REACTOME_ACTIVATION_OF_ANTERIOR_HOX_GENES_IN_HINDBRAIN_DEVELOPMENT_DURING_EARLY_EMBRYOGENESIS	62	0.474770647353053	1.59855403701828	0.00197798969985855	0.0102523782298689	0.00651992731224306	6042	tags=53%, list=32%, signal=37%	PAXIP1/RBBP4/POLR2A/EP300/NCOA6/KMT2D/POLR2B/SUZ12/CTCF/ZNF335/CNOT6/NCOA3/PAGR1/POLR2D/RXRA/KMT2C/CREBBP/POLR2C/PCGF2/NCOR1/RBBP5/EZH2/YY1/KDM6A/POLR2K/RARG/DPY30/POLR2H/PIAS2/HOXB4/POLR2G/PKNOX1/WDR5
REACTOME_TRANSCRIPTIONAL_REGULATION_OF_BROWN_AND_BEIGE_ADIPOCYTE_DIFFERENTIATION	REACTOME_TRANSCRIPTIONAL_REGULATION_OF_BROWN_AND_BEIGE_ADIPOCYTE_DIFFERENTIATION	REACTOME_TRANSCRIPTIONAL_REGULATION_OF_BROWN_AND_BEIGE_ADIPOCYTE_DIFFERENTIATION	31	0.558219696382485	1.71716859739919	0.00198545133092646	0.0102564506576875	0.00652251714386712	5098	tags=58%, list=27%, signal=43%	USP46/RBBP4/MTA2/HDAC1/NCOA1/HDAC2/MTA3/RXRA/GATAD2B/HNRNPU/GATAD2A/MTA1/PPARG/CHD3/PPARGC1B/UCP1/PPARA/SMAD4
REACTOME_SYNTHESIS_OF_PIPS_AT_THE_GOLGI_MEMBRANE	REACTOME_SYNTHESIS_OF_PIPS_AT_THE_GOLGI_MEMBRANE	REACTOME_SYNTHESIS_OF_PIPS_AT_THE_GOLGI_MEMBRANE	18	0.626589318389871	1.71005829039551	0.00200425598708173	0.0103357407885542	0.00657294114093773	5499	tags=72%, list=29%, signal=52%	PI4KA/ARF1/PIK3R4/SACM1L/ARF3/PI4KB/PIKFYVE/PIK3C3/OCRL/FIG4/INPP5E/PIK3C2A/PI4K2B
REACTOME_REGULATION_OF_TLR_BY_ENDOGENOUS_LIGAND	REACTOME_REGULATION_OF_TLR_BY_ENDOGENOUS_LIGAND	REACTOME_REGULATION_OF_TLR_BY_ENDOGENOUS_LIGAND	21	-0.499855310975311	-2.02649237327373	0.00204888289720439	0.010511507282227	0.00668471859754145	2672	tags=38%, list=14%, signal=33%	GSDMD/TLR6/TLR7/TLR4/TLR2/TLR1/CD14/LY96
KEGG_MEDICUS_REFERENCE_ORGANIZATION_OF_THE_INNER_KINETOCHORE	KEGG_MEDICUS_REFERENCE_ORGANIZATION_OF_THE_INNER_KINETOCHORE	KEGG_MEDICUS_REFERENCE_ORGANIZATION_OF_THE_INNER_KINETOCHORE	15	0.65523426061005	1.71833178103858	0.0020462055309974	0.010511507282227	0.00668471859754145	5643	tags=87%, list=29%, signal=61%	CENPO/CENPK/CENPL/CENPI/CENPU/CENPC/CENPM/CENPH/CENPP/CENPQ/CENPN/CENPA/ITGB3BP
WP_CHOLESTEROL_METABOLISM	WP_CHOLESTEROL_METABOLISM	WP_CHOLESTEROL_METABOLISM	70	0.454699642217193	1.55146105128527	0.00204294805829649	0.010511507282227	0.00668471859754145	1360	tags=24%, list=7%, signal=23%	HMGCR/DHCR7/SQLE/FDFT1/MVK/HMGCS1/CYP51A1/VDAC1/ACAT2/SC5D/HSD17B7/FDPS/TM7SF2/MSMO1/LSS/MYLIP/DHCR24
KEGG_MEDICUS_REFERENCE_COPI_VESICLE_FORMATION	KEGG_MEDICUS_REFERENCE_COPI_VESICLE_FORMATION	KEGG_MEDICUS_REFERENCE_COPI_VESICLE_FORMATION	23	0.592594177275549	1.71459114033793	0.00206206742418161	0.0105429806251747	0.00670473384704665	4428	tags=65%, list=23%, signal=50%	COPG1/TMED4/COPB2/COPG2/TMED2/ARF1/COPA/COPZ1/KDELR1/GBF1/TMED5/ARCN1/KDELR2/COPB1/TMED3
REACTOME_RNA_POLYMERASE_I_PROMOTER_ESCAPE	REACTOME_RNA_POLYMERASE_I_PROMOTER_ESCAPE	REACTOME_RNA_POLYMERASE_I_PROMOTER_ESCAPE	28	0.557912952492446	1.68661381635912	0.00206197784113418	0.0105429806251747	0.00670473384704665	6591	tags=68%, list=34%, signal=45%	POLR1B/TAF1B/POLR1A/RRN3/CBX3/ERCC3/GTF2H3/TAF1A/TAF1C/UBTF/ERCC2/POLR2K/POLR1D/POLR2H/TAF1D/TBP/POLR1C/CDK7/POLR2F
REACTOME_LISTERIA_MONOCYTOGENES_ENTRY_INTO_HOST_CELLS	REACTOME_LISTERIA_MONOCYTOGENES_ENTRY_INTO_HOST_CELLS	REACTOME_LISTERIA_MONOCYTOGENES_ENTRY_INTO_HOST_CELLS	20	0.611044162332037	1.70250474986471	0.00215517457971651	0.0109814772877889	0.00698359269353132	5216	tags=55%, list=27%, signal=40%	HGS/CDH1/SRC/CBLL1/GRB2/STAM/EPS15/CTNNB1/CBL/UBB/STAM2
REACTOME_RAB_GEFS_EXCHANGE_GTP_FOR_GDP_ON_RABS	REACTOME_RAB_GEFS_EXCHANGE_GTP_FOR_GDP_ON_RABS	REACTOME_RAB_GEFS_EXCHANGE_GTP_FOR_GDP_ON_RABS	89	0.432889595440255	1.51640810884097	0.00215322146835091	0.0109814772877889	0.00698359269353132	5422	tags=49%, list=28%, signal=36%	TRAPPC10/RAB5A/RAB10/RAB3IP/TRAPPC8/RAB3GAP2/RAB6A/RAB5B/DENND1B/RAB1A/ANKRD27/AKT2/DENND4C/ULK1/SBF1/HPS4/MON1B/CCZ1/CCZ1B/RAB7A/TRAPPC11/RAB8A/RAB27B/YWHAE/TRAPPC9/CHML/DENND4B/TRAPPC6B/RAB1B/ALS2/GAPVD1/AKT1/TRAPPC13/DENND2D/SBF2/DENND4A/RABGEF1/DENND6A/MADD/RAB14/RAB18/RAB6B/RAB3A/GDI2
REACTOME_TRNA_MODIFICATION_IN_THE_NUCLEUS_AND_CYTOSOL	REACTOME_TRNA_MODIFICATION_IN_THE_NUCLEUS_AND_CYTOSOL	REACTOME_TRNA_MODIFICATION_IN_THE_NUCLEUS_AND_CYTOSOL	40	0.50981820102598	1.62303263047655	0.00216137446273189	0.0109943384660393	0.00699177166873706	6155	tags=57%, list=32%, signal=39%	TRIT1/TRMT10A/PUS7/TRMT13/TYW1/WDR4/TRMT6/DUS2/ADAT1/TRMT44/NSUN2/TYW5/ADAT3/THADA/CDKAL1/TP53RK/NSUN6/TPRKB/TRMT11/TRMT12/METTL1/LCMT2/ADAT2
PID_ERBB2_ERBB3_PATHWAY	PID_ERBB2_ERBB3_PATHWAY	PID_ERBB2_ERBB3_PATHWAY	44	0.503519266819866	1.61959205070641	0.00222057980417002	0.0112763229104797	0.00717109767873333	5166	tags=55%, list=27%, signal=40%	RAF1/ERBB3/SOS1/MTOR/ERBB2/PIK3CB/USP8/DOCK7/SRC/MAP2K1/CDC42/KRAS/PTPN11/MAPK1/PIK3R2/MAPK8/GRB2/RNF41/NF2/AKT1/PIK3CA/SHC1/PRKACA/NRAS
PID_INTEGRIN5_PATHWAY	PID_INTEGRIN5_PATHWAY	PID_INTEGRIN5_PATHWAY	16	-0.549786298103833	-2.04200143142796	0.00222968965181409	0.0113033927941965	0.00718831257953267	3226	tags=62%, list=17%, signal=52%	ITGB7/TGFBR1/PLAU/EDIL3/FN1/VTN/ITGA4/FBN1/VCAM1/PLAUR
WP_MONOAMINE_GPCRS	WP_MONOAMINE_GPCRS	WP_MONOAMINE_GPCRS	33	-0.415661390145271	-1.87239097260653	0.00224998538701267	0.0113869818824956	0.00724147046813056	3697	tags=58%, list=19%, signal=47%	HTR2B/ADRA1B/HTR1D/HTR1B/ADRA1A/CHRM1/HTR4/DRD2/DRD3/DRD4/CHRM2/HTR7/ADRA1D/HTR2A/HRH1/ADRA2A/ADRB3/ADRB2/HRH2
KEGG_BIOSYNTHESIS_OF_UNSATURATED_FATTY_ACIDS	KEGG_BIOSYNTHESIS_OF_UNSATURATED_FATTY_ACIDS	KEGG_BIOSYNTHESIS_OF_UNSATURATED_FATTY_ACIDS	20	0.609727768248035	1.69883698357405	0.00228071489445981	0.0115230037995427	0.00732797264276116	1765	tags=40%, list=9%, signal=36%	SCD/ACOX1/ELOVL6/ACOX3/YOD1/FADS2/FADS1/ACAA1
KEGG_MEDICUS_REFERENCE_MEVALONATE_PATHWAY	KEGG_MEDICUS_REFERENCE_MEVALONATE_PATHWAY	KEGG_MEDICUS_REFERENCE_MEVALONATE_PATHWAY	12	0.682027250493889	1.71234447095227	0.00229830245267253	0.0115922810049638	0.00737202899082144	3060	tags=58%, list=16%, signal=49%	HMGCR/MVK/HMGCS1/ACAT2/FDPS/IDI1/MVD
KEGG_MEDICUS_VARIANT_MUTATION_ACTIVATED_KIT_TO_RAS_ERK_SIGNALING_PATHWAY	KEGG_MEDICUS_VARIANT_MUTATION_ACTIVATED_KIT_TO_RAS_ERK_SIGNALING_PATHWAY	KEGG_MEDICUS_VARIANT_MUTATION_ACTIVATED_KIT_TO_RAS_ERK_SIGNALING_PATHWAY	14	0.65700722847615	1.70096172018659	0.00237183628859804	0.0119229619146164	0.00758232317292642	2842	tags=50%, list=15%, signal=43%	RAF1/SOS1/BRAF/MAP2K1/KRAS/MAPK1/GRB2
KEGG_MEDICUS_VARIANT_BCR_ABL_FUSION_KINASE_TO_RAS_ERK_SIGNALING_PATHWAY	KEGG_MEDICUS_VARIANT_BCR_ABL_FUSION_KINASE_TO_RAS_ERK_SIGNALING_PATHWAY	KEGG_MEDICUS_VARIANT_BCR_ABL_FUSION_KINASE_TO_RAS_ERK_SIGNALING_PATHWAY	14	0.655979168459532	1.69830011973757	0.00237183628859804	0.0119229619146164	0.00758232317292642	2842	tags=50%, list=15%, signal=43%	RAF1/SOS1/BRAF/MAP2K1/KRAS/MAPK1/GRB2
REACTOME_CONDENSATION_OF_PROPHASE_CHROMOSOMES	REACTOME_CONDENSATION_OF_PROPHASE_CHROMOSOMES	REACTOME_CONDENSATION_OF_PROPHASE_CHROMOSOMES	12	0.67991987492381	1.7070535490675	0.00238585423356611	0.0119532496023388	0.0076015844133897	2663	tags=67%, list=14%, signal=57%	NCAPD3/PHF8/SMC4/CDK1/NCAPG2/PLK1/SMC2/CCNB1
REACTOME_HIV_TRANSCRIPTION_INITIATION	REACTOME_HIV_TRANSCRIPTION_INITIATION	REACTOME_HIV_TRANSCRIPTION_INITIATION	47	0.485597141273799	1.58239637680658	0.00238383995701847	0.0119532496023388	0.0076015844133897	8226	tags=68%, list=43%, signal=39%	TAF4/POLR2A/POLR2B/TAF2/TAF15/TAF1/GTF2E1/POLR2D/TAF6/GTF2B/ERCC3/GTF2H3/TAF5/POLR2C/GTF2A1/ERCC2/POLR2K/POLR2H/TAF3/POLR2G/TBP/CDK7/TAF1L/POLR2F/TAF9B/TAF11/GTF2A2/POLR2E/TAF7L/TAF7/TAF12/GTF2F2
REACTOME_RESOLUTION_OF_AP_SITES_VIA_THE_MULTIPLE_NUCLEOTIDE_PATCH_REPLACEMENT_PATHWAY	REACTOME_RESOLUTION_OF_AP_SITES_VIA_THE_MULTIPLE_NUCLEOTIDE_PATCH_REPLACEMENT_PATHWAY	REACTOME_RESOLUTION_OF_AP_SITES_VIA_THE_MULTIPLE_NUCLEOTIDE_PATCH_REPLACEMENT_PATHWAY	24	0.585353067172407	1.71216035949322	0.00239522284275731	0.0119731336792226	0.00761422955123449	6572	tags=79%, list=34%, signal=52%	LIG1/RFC3/RFC5/POLE/PARG/PARP1/POLD1/RPA1/APEX1/RFC1/PCNA/POLD3/RFC2/RPA2/PARP2/RFC4/POLE2/FEN1/POLB
KEGG_MEDICUS_REFERENCE_ACTIVATION_OF_PRC2.2_BY_UBIQUITINATION_OF_H2AK119_IN_GERMLINE_GENES	KEGG_MEDICUS_REFERENCE_ACTIVATION_OF_PRC2.2_BY_UBIQUITINATION_OF_H2AK119_IN_GERMLINE_GENES	KEGG_MEDICUS_REFERENCE_ACTIVATION_OF_PRC2.2_BY_UBIQUITINATION_OF_H2AK119_IN_GERMLINE_GENES	25	0.569383718858318	1.68051072549745	0.00239782917882124	0.0119731336792226	0.00761422955123449	6042	tags=76%, list=32%, signal=52%	RBBP4/SUZ12/MGA/RNF2/HDAC1/HDAC2/CBX3/TFDP1/EHMT1/RYBP/E2F6/JARID2/EZH2/EHMT2/L3MBTL2/UBB/AEBP2/EZH1/WDR5
REACTOME_B_WICH_COMPLEX_POSITIVELY_REGULATES_RRNA_EXPRESSION	REACTOME_B_WICH_COMPLEX_POSITIVELY_REGULATES_RRNA_EXPRESSION	REACTOME_B_WICH_COMPLEX_POSITIVELY_REGULATES_RRNA_EXPRESSION	28	0.55480138290283	1.6772073018895	0.00242231300461113	0.0120752303279865	0.00767915719181107	6894	tags=82%, list=36%, signal=53%	GSK3B/EP300/POLR1B/TAF1B/POLR1A/MYBBP1A/SF3B1/BAZ1B/ERCC6/DDX21/TAF1A/TAF1C/KAT2A/KAT2B/POLR2K/SMARCA5/POLR1D/POLR2H/TAF1D/TBP/POLR1C/POLR2F/DEK
KEGG_PROGESTERONE_MEDIATED_OOCYTE_MATURATION	KEGG_PROGESTERONE_MEDIATED_OOCYTE_MATURATION	KEGG_PROGESTERONE_MEDIATED_OOCYTE_MATURATION	85	0.438400707646473	1.52916113261059	0.00248772412476127	0.0123806703114159	0.00787339958567933	5338	tags=49%, list=28%, signal=36%	RAF1/ANAPC1/BUB1/CDC25A/CDK1/PIK3CB/MAD2L1/BRAF/ADCY6/CDC23/AKT2/MAP2K1/HSP90AB1/CDC25C/CCNB2/CCNA2/MAPK13/PLK1/KRAS/MAPK1/ANAPC5/PIK3R2/CCNB1/MAPK8/CDK2/HSP90AA1/CCNB3/CDC27/ANAPC7/SPDYA/AKT1/PIK3CA/PKMYT1/ADCY1/SPDYC/ADCY3/PRKX/ANAPC11/GNAI3/PRKACA/FZR1/RPS6KA6
KEGG_MEDICUS_REFERENCE_FANCONI_ANEMIA_PATHWAY	KEGG_MEDICUS_REFERENCE_FANCONI_ANEMIA_PATHWAY	KEGG_MEDICUS_REFERENCE_FANCONI_ANEMIA_PATHWAY	14	0.653935046032207	1.69300798009351	0.00250239251727268	0.012431787431286	0.00790590715597097	5301	tags=86%, list=28%, signal=62%	FANCD2/FANCI/TOPBP1/ATR/FANCA/FANCM/FANCL/UBE2T/FANCB/FANCE/UBB/FANCF
REACTOME_BRANCHED_CHAIN_AMINO_ACID_CATABOLISM	REACTOME_BRANCHED_CHAIN_AMINO_ACID_CATABOLISM	REACTOME_BRANCHED_CHAIN_AMINO_ACID_CATABOLISM	21	0.594183365152104	1.68662171855997	0.00250630819828333	0.012431787431286	0.00790590715597097	4655	tags=62%, list=24%, signal=47%	MCCC2/MCCC1/DBT/BCKDHB/BCAT2/DLD/ACADSB/SLC25A44/ECHS1/IVD/ACAD8/BCKDHA/ALDH6A1
WP_PURINERGIC_SIGNALING	WP_PURINERGIC_SIGNALING	WP_PURINERGIC_SIGNALING	33	-0.412028228056176	-1.85602500728255	0.00256301942456441	0.012639722330605	0.00803814188227956	2507	tags=52%, list=13%, signal=45%	P2RX5/GNAZ/P2RY6/GNAI2/P2RX7/LPAR4/P2RX6/ADORA1/GNAO1/P2RY8/P2RY14/LPAR6/ADORA3/P2RY12/P2RX1/P2RY13/P2RY10
BIOCARTA_G2_PATHWAY	BIOCARTA_G2_PATHWAY	BIOCARTA_G2_PATHWAY	24	0.581937200991708	1.70216893552037	0.00255624255656564	0.012639722330605	0.00803814188227956	4170	tags=58%, list=22%, signal=46%	EP300/BRCA1/ATR/PRKDC/CDC25A/CDK1/CHEK2/CDC25C/PLK1/CCNB1/MDM2/CHEK1/YWHAQ/MYT1
KEGG_MEDICUS_REFERENCE_BLOCKING_UBIQUITINATION_OF_H2AK119_BY_CK2	KEGG_MEDICUS_REFERENCE_BLOCKING_UBIQUITINATION_OF_H2AK119_BY_CK2	KEGG_MEDICUS_REFERENCE_BLOCKING_UBIQUITINATION_OF_H2AK119_BY_CK2	12	0.675752970560497	1.69659183270303	0.00256095805680837	0.012639722330605	0.00803814188227956	2058	tags=50%, list=11%, signal=45%	DCAF7/FBRS/CSNK2A1/RNF2/PCGF3/RYBP
WP_GENES_RELATED_TO_PRIMARY_CILIUM_DEVELOPMENT_BASED_ON_CRISPR	WP_GENES_RELATED_TO_PRIMARY_CILIUM_DEVELOPMENT_BASED_ON_CRISPR	WP_GENES_RELATED_TO_PRIMARY_CILIUM_DEVELOPMENT_BASED_ON_CRISPR	89	0.429442412624059	1.5043326604352	0.0025651325492067	0.012639722330605	0.00803814188227956	8426	tags=69%, list=44%, signal=39%	SASS6/CEP295/CEP104/C2CD3/CEP97/CEP76/KIF3A/MKS1/CEP192/CEP83/IFT20/TRAPPC11/LZTFL1/BBS10/IFT81/CEP44/TULP3/PIBF1/RPGRIP1L/KIAA0753/BBS1/TCTN2/TUBD1/KATNB1/TTC8/KIF3B/ARL6/EFCAB7/DYNC2LI1/MIB1/IFT140/TRAF3IP1/ARL13B/INPP5E/TTC21B/IFT80/WDR19/IFT27/TMEM107/BBS7/WDR35/IFT52/CEP120/IFT122/BBS4/SCLT1/TMEM216/FUZ/IFT88/TMEM67/OFD1/BBS2/TTBK2/WDPCP/IFT172/TUBE1/CEP162/B9D1/BBS9/TMEM231/CDK20
REACTOME_RAB_REGULATION_OF_TRAFFICKING	REACTOME_RAB_REGULATION_OF_TRAFFICKING	REACTOME_RAB_REGULATION_OF_TRAFFICKING	121	0.401790813674146	1.43313967881234	0.00257652723684785	0.0126749884299538	0.00806056910835192	7140	tags=57%, list=37%, signal=36%	GGA3/TRAPPC10/RAB5A/RAB10/RAB3IP/RAB11A/TBC1D14/TRAPPC8/RAB3GAP2/RAB6A/RAB5B/DENND1B/RAB1A/ANKRD27/GGA1/AKT2/TBC1D24/DENND4C/ULK1/SBF1/HPS4/MON1B/CCZ1/CCZ1B/RAB7A/TRAPPC11/RAB8A/RAB27B/TBC1D10B/YWHAE/TRAPPC9/CHML/TBC1D20/DENND4B/TRAPPC6B/RAB1B/ALS2/ARF6/GAPVD1/AKT1/TSC2/TRAPPC13/TSC1/DENND2D/SBF2/DENND4A/RABGEF1/DENND6A/MADD/RAB14/RAB4A/RAB18/RAB6B/GABARAP/RAB3A/GDI2/SYTL1/CHM/TBC1D7/RAB33B/GGA2/…
REACTOME_RHOU_GTPASE_CYCLE	REACTOME_RHOU_GTPASE_CYCLE	REACTOME_RHOU_GTPASE_CYCLE	40	0.505097004362002	1.60800245653393	0.00262868715280961	0.0129103502037004	0.00821024576117357	7450	tags=72%, list=39%, signal=44%	HGS/PAK4/CLTC/ITSN2/MYO6/WDR6/DEPDC1B/SRC/DLG5/CDC42/PAK2/ARHGEF7/RHOU/GIT1/PIK3R2/GRB2/VANGL1/STAM/WWP2/GIT2/STAM2/NCK2/SRGAP2/TXNL1/SPTBN1/USP9X/EPHA2/IQGAP1/PIK3R1
PID_IL6_7_PATHWAY	PID_IL6_7_PATHWAY	PID_IL6_7_PATHWAY	47	-0.327078437430171	-1.69120124200122	0.00264085650254406	0.0129488554083759	0.00823473287333412	1564	tags=30%, list=8%, signal=27%	CEBPD/A2M/IRF1/IL6R/MAPK11/JUNB/MITF/CEBPB/JAK2/IL6/SOCS3/VAV1/HCK/TIMP1
BIOCARTA_NKCELLS_PATHWAY	BIOCARTA_NKCELLS_PATHWAY	BIOCARTA_NKCELLS_PATHWAY	20	-0.466560286693499	-1.89072664327917	0.00267062103298376	0.0130733674462429	0.00831391542183074	1093	tags=35%, list=6%, signal=33%	KLRC2/KLRD1/B2M/KLRC1/IL18/HLA-A/VAV1
WP_NCRNAS_INVOLVED_IN_STAT3_SIGNALING_IN_HEPATOCELLULAR_CARCINOMA	WP_NCRNAS_INVOLVED_IN_STAT3_SIGNALING_IN_HEPATOCELLULAR_CARCINOMA	WP_NCRNAS_INVOLVED_IN_STAT3_SIGNALING_IN_HEPATOCELLULAR_CARCINOMA	13	-0.589090771997602	-2.03780288388236	0.00275775776267069	0.0134778651440327	0.00857115286746808	2766	tags=62%, list=14%, signal=53%	IL11/IL6ST/IL11RA/ZEB1/IL6R/JAK2/IL6/JAK3
REACTOME_RECOGNITION_OF_DNA_DAMAGE_BY_PCNA_CONTAINING_REPLICATION_COMPLEX	REACTOME_RECOGNITION_OF_DNA_DAMAGE_BY_PCNA_CONTAINING_REPLICATION_COMPLEX	REACTOME_RECOGNITION_OF_DNA_DAMAGE_BY_PCNA_CONTAINING_REPLICATION_COMPLEX	30	0.547623784515842	1.67573870902892	0.00283210692374019	0.0138186489541711	0.00878787191757281	6121	tags=63%, list=32%, signal=43%	DDB1/RFC3/RFC5/POLE/RAD18/POLD1/RPA1/CUL4A/DTL/WDR48/RFC1/USP1/UBB/PCNA/POLD3/RFC2/RPA2/RFC4/POLE2
WP_MIRNA_ROLE_IN_IMMUNE_RESPONSE_IN_SEPSIS	WP_MIRNA_ROLE_IN_IMMUNE_RESPONSE_IN_SEPSIS	WP_MIRNA_ROLE_IN_IMMUNE_RESPONSE_IN_SEPSIS	37	-0.376521132416748	-1.74023417472516	0.00283693260567013	0.0138196505269696	0.00878850886069934	1982	tags=41%, list=10%, signal=36%	IRF7/RELB/TLR7/NFKB2/IRF1/TLR4/ICAM1/IL10/VCAM1/IL6/TLR8/CCL3/ELANE/GZMB/CCL4
REACTOME_RNA_POLYMERASE_I_TRANSCRIPTION_TERMINATION	REACTOME_RNA_POLYMERASE_I_TRANSCRIPTION_TERMINATION	REACTOME_RNA_POLYMERASE_I_TRANSCRIPTION_TERMINATION	27	0.547829228630529	1.64311130694521	0.00287515740900877	0.0139830826184475	0.00889244234159837	6591	tags=67%, list=34%, signal=44%	POLR1B/TAF1B/POLR1A/ERCC3/GTF2H3/TAF1A/TAF1C/UBTF/ERCC2/POLR2K/POLR1D/POLR2H/TAF1D/TBP/POLR1C/CDK7/TTF1/POLR2F
PID_FOXO_PATHWAY	PID_FOXO_PATHWAY	PID_FOXO_PATHWAY	48	0.490058639961257	1.59723584902309	0.00288561259088189	0.0139890558028616	0.00889624094591526	6013	tags=67%, list=31%, signal=46%	EP300/USP7/SKP2/XPO1/CSNK1D/YWHAZ/PLK1/CREBBP/CSNK1G2/CCNB1/MAPK8/RBL2/CDK2/YWHAG/YWHAE/YWHAB/FOXO4/CSNK1G1/YWHAQ/MST1/KAT2B/AKT1/CTNNB1/SIRT1/CDKN1B/CHUK/CSNK1G3/CSNK1E/BCL6/IKBKB/RAN/BCL2L11
KEGG_MEDICUS_REFERENCE_GF_RTK_RAS_ERK_SIGNALING_PATHWAY	KEGG_MEDICUS_REFERENCE_GF_RTK_RAS_ERK_SIGNALING_PATHWAY	KEGG_MEDICUS_REFERENCE_GF_RTK_RAS_ERK_SIGNALING_PATHWAY	91	-0.261294457686121	-1.54354201091693	0.00288573969587616	0.0139890558028616	0.00889624094591526	3115	tags=35%, list=16%, signal=30%	KITLG/FGF9/FGF17/NTRK2/BDNF/NTF4/NTF3/RET/TEK/FGF1/AREG/VEGFB/FGF5/HGF/FGFR1/FGF10/NGF/PDGFC/PDGFA/NGFR/FGF7/GDNF/FGF2/PDGFRB/FGF16/IGF1/NTRK1/PDGFRA/FLT3/VEGFC/CSF1R/CSF1
REACTOME_POLYMERASE_SWITCHING	REACTOME_POLYMERASE_SWITCHING	REACTOME_POLYMERASE_SWITCHING	14	0.650320424356402	1.6836498895931	0.00289406214278925	0.0140066988172859	0.00890746089596352	5894	tags=79%, list=31%, signal=54%	RFC3/RFC5/PRIM1/POLD1/RFC1/POLA1/PCNA/PRIM2/POLD3/RFC2/RFC4
BIOCARTA_PLATELETAPP_PATHWAY	BIOCARTA_PLATELETAPP_PATHWAY	BIOCARTA_PLATELETAPP_PATHWAY	14	-0.585929333054568	-2.05727456198994	0.00297553352121487	0.0143647285863883	0.00913514739150913	7937	tags=79%, list=41%, signal=46%	COL4A1/PLG/COL4A3/F11/COL4A5/PLAT/COL4A4/SERPINE1/COL4A2/PLAU/COL4A6
REACTOME_FORMATION_OF_THE_URETERIC_BUD	REACTOME_FORMATION_OF_THE_URETERIC_BUD	REACTOME_FORMATION_OF_THE_URETERIC_BUD	21	-0.4899537228494	-1.98634977124495	0.00297764350503535	0.0143647285863883	0.00913514739150913	3667	tags=62%, list=19%, signal=50%	HOXD11/SALL1/BMP4/WNT11/ITGA8/HOXA11/RET/GREM1/EYA1/GFRA1/SLIT2/FOXC2/GDNF
KEGG_MEDICUS_VARIANT_MUTATION_ACTIVATED_MET_TO_RAS_ERK_SIGNALING_PATHWAY	KEGG_MEDICUS_VARIANT_MUTATION_ACTIVATED_MET_TO_RAS_ERK_SIGNALING_PATHWAY	KEGG_MEDICUS_VARIANT_MUTATION_ACTIVATED_MET_TO_RAS_ERK_SIGNALING_PATHWAY	15	0.644166827852783	1.68930777758734	0.00299296594140814	0.014415396345816	0.00916736919421056	2842	tags=47%, list=15%, signal=40%	RAF1/SOS1/BRAF/MAP2K1/KRAS/MAPK1/GRB2
REACTOME_MISMATCH_REPAIR	REACTOME_MISMATCH_REPAIR	REACTOME_MISMATCH_REPAIR	15	0.64308706000964	1.686476119488	0.00303602946191874	0.0145992992292588	0.00928432093025414	5718	tags=80%, list=30%, signal=56%	LIG1/MSH2/PMS2/EXO1/POLD1/RPA1/MLH1/MSH6/PCNA/MSH3/POLD3/RPA2
PID_AURORA_A_PATHWAY	PID_AURORA_A_PATHWAY	PID_AURORA_A_PATHWAY	31	0.547071561980273	1.68287524222179	0.00308626607980217	0.0148170495099331	0.00942279767880802	5194	tags=61%, list=27%, signal=45%	GSK3B/BRCA1/AURKA/RASA1/ARHGEF7/CKAP5/PPP2R5D/GIT1/TPX2/MDM2/TACC3/BIRC5/DLGAP5/AKT1/CENPA/TP53/AURKB/PRKACA/FZR1
KEGG_MEDICUS_REFERENCE_IL12_23_TO_JAK_STAT_SIGNALING_PATHWAY	KEGG_MEDICUS_REFERENCE_IL12_23_TO_JAK_STAT_SIGNALING_PATHWAY	KEGG_MEDICUS_REFERENCE_IL12_23_TO_JAK_STAT_SIGNALING_PATHWAY	10	-0.663242158394582	-2.14722343378983	0.00311143858465244	0.0149139628312427	0.00948442901900635	3413	tags=70%, list=18%, signal=58%	IL12A/IL23R/IL12RB2/IL12B/JAK2/STAT4/IL12RB1
REACTOME_TRAFFICKING_AND_PROCESSING_OF_ENDOSOMAL_TLR	REACTOME_TRAFFICKING_AND_PROCESSING_OF_ENDOSOMAL_TLR	REACTOME_TRAFFICKING_AND_PROCESSING_OF_ENDOSOMAL_TLR	13	-0.584043071546796	-2.02034170637869	0.00314591846030933	0.0150551073836563	0.00957418889731194	3241	tags=69%, list=17%, signal=58%	TLR3/LGMN/CNPY3/CTSL/CTSS/TLR7/CTSB/TLR8/CTSK
WP_PYRIMIDINE_METABOLISM	WP_PYRIMIDINE_METABOLISM	WP_PYRIMIDINE_METABOLISM	81	0.430413221743045	1.49284750800774	0.00319849054114009	0.0152822447420926	0.00971863529147492	6121	tags=52%, list=32%, signal=35%	POLR2A/POLR3E/UMPS/POLR3B/POLR2B/POLR1B/POLR1A/POLR3H/POLR3A/POLE/PNPT1/POLR3K/POLR2D/NME6/PRIM1/POLD1/CAD/UCKL1/DCK/NME1-NME2/POLR2C/TYMS/RRM2/RRM2B/CTPS2/POLR2K/DHODH/POLR1D/POLR2H/POLA1/CTPS1/UCK2/PRIM2/POLR2J2/POLD3/DTYMK/CMPK1/TK1/RRM1/POLR2G/POLR1C/POLE2
BIOCARTA_NPC_PATHWAY	BIOCARTA_NPC_PATHWAY	BIOCARTA_NPC_PATHWAY	11	0.673149855159237	1.65844949288641	0.00320795055984165	0.0153029986036466	0.0097318335627195	3606	tags=73%, list=19%, signal=59%	RCC1/KPNB1/KPNA2/NUP153/NUP210/NUP62/RANGAP1/RANBP2
REACTOME_BETA_DEFENSINS	REACTOME_BETA_DEFENSINS	REACTOME_BETA_DEFENSINS	38	-0.373010507702184	-1.75495699761129	0.00321904349082934	0.0153314635048894	0.0097499356150329	10063	tags=97%, list=53%, signal=46%	DEFB108B/DEFB115/DEFB136/DEFB113/DEFB106A/DEFB114/DEFB112/DEFB129/DEFB104B/DEFB1/DEFB123/DEFB133/DEFB119/DEFB135/DEFB105A/DEFB134/DEFB107A/DEFB116/DEFB127/DEFB132/DEFB106B/DEFB118/DEFB4B/DEFB104A/DEFB128/DEFB103B/DEFB121/DEFB107B/DEFB103A/DEFB125/DEFB110/DEFB4A/CCR6/CCR2/DEFB124/TLR2/TLR1
KEGG_MEDICUS_REFERENCE_DNA_END_RESECTION_AND_RPA_LOADING	KEGG_MEDICUS_REFERENCE_DNA_END_RESECTION_AND_RPA_LOADING	KEGG_MEDICUS_REFERENCE_DNA_END_RESECTION_AND_RPA_LOADING	15	0.64076762810415	1.68039348035151	0.00325134720995878	0.0154361579444233	0.00981651530224814	3928	tags=60%, list=21%, signal=48%	BLM/DNA2/BRCA1/NBN/RAD50/RPA1/BRCC3/WRN/BARD1
REACTOME_ASSOCIATION_OF_TRIC_CCT_WITH_TARGET_PROTEINS_DURING_BIOSYNTHESIS	REACTOME_ASSOCIATION_OF_TRIC_CCT_WITH_TARGET_PROTEINS_DURING_BIOSYNTHESIS	REACTOME_ASSOCIATION_OF_TRIC_CCT_WITH_TARGET_PROTEINS_DURING_BIOSYNTHESIS	37	0.511773143994351	1.61439954213724	0.00324835733497525	0.0154361579444233	0.00981651530224814	3642	tags=41%, list=19%, signal=33%	DCAF7/CCT8/ARFGEF2/AP3M1/CCNE2/CCNE1/CCT2/FBXW9/CCT3/LONP2/TCP1/CCT5/CCT7/CCT6A/XRN2
REACTOME_REGULATION_OF_PTEN_STABILITY_AND_ACTIVITY	REACTOME_REGULATION_OF_PTEN_STABILITY_AND_ACTIVITY	REACTOME_REGULATION_OF_PTEN_STABILITY_AND_ACTIVITY	68	0.446409597027854	1.51953006724526	0.00332077999149688	0.0157408129232443	0.0100102584779963	5463	tags=49%, list=29%, signal=35%	PSMD3/CSNK2A1/OTUD3/PSME3/MKRN1/TNKS2/PSMD12/XIAP/AKT2/PSME4/PSMD11/PSMD6/PSMD7/PSMD14/PSMA2/PSMD8/WWP2/TNKS/PSMC4/AKT1/FRK/PSMA6/TRIM27/PSMD2/NEDD4/PSMC1/CSNK2A2/PSMB2/UBB/PSMC2/PSMD10/PSMA7/PSMC6
KEGG_MEDICUS_VARIANT_MUTATION_ACTIVATED_FGFR3_TO_RAS_ERK_SIGNALING_PATHWAY	KEGG_MEDICUS_VARIANT_MUTATION_ACTIVATED_FGFR3_TO_RAS_ERK_SIGNALING_PATHWAY	KEGG_MEDICUS_VARIANT_MUTATION_ACTIVATED_FGFR3_TO_RAS_ERK_SIGNALING_PATHWAY	16	0.632214615764695	1.6864497858505	0.00334938092992356	0.0158262217399705	0.0100645736099973	3191	tags=50%, list=17%, signal=42%	RAF1/SOS1/BRAF/MAP2K1/KRAS/MAPK1/GRB2/FGFR3
REACTOME_NUCLEOTIDE_BIOSYNTHESIS	REACTOME_NUCLEOTIDE_BIOSYNTHESIS	REACTOME_NUCLEOTIDE_BIOSYNTHESIS	12	0.670219313370613	1.68269865279507	0.00334892822217695	0.0158262217399705	0.0100645736099973	4263	tags=75%, list=22%, signal=58%	UMPS/ADSL/PPAT/GART/PAICS/PFAS/CAD/GMPS/DHODH
REACTOME_COPII_MEDIATED_VESICLE_TRANSPORT	REACTOME_COPII_MEDIATED_VESICLE_TRANSPORT	REACTOME_COPII_MEDIATED_VESICLE_TRANSPORT	69	0.450935902685994	1.53749171026661	0.00339582507739762	0.0160203672026755	0.0101880390417691	4018	tags=41%, list=21%, signal=32%	SEC24C/NSF/TRAPPC10/TMED2/USO1/PPP6R1/GOLGA2/TFG/ANKRD28/CSNK1D/PPP6R3/RAB1A/GORASP1/SEC23IP/SEC24B/SEC22B/LMAN1/PREB/SEC13/SEC16A/SEC24A/TRAPPC9/TBC1D20/NAPA/TRAPPC6B/RAB1B/BET1/SEC31A
WP_PROSTAGLANDIN_AND_LEUKOTRIENE_METABOLISM_IN_SENESCENCE_WP5122	WP_PROSTAGLANDIN_AND_LEUKOTRIENE_METABOLISM_IN_SENESCENCE_WP5122	WP_PROSTAGLANDIN_AND_LEUKOTRIENE_METABOLISM_IN_SENESCENCE_WP5122	30	-0.409596119173997	-1.83961771234551	0.0034042968593961	0.0160350423723681	0.010197371611983	2718	tags=43%, list=14%, signal=37%	ALOX15B/PTGER3/IGFBP5/PTGIS/CDKN1A/MAPK11/PTGDS/CYSLTR1/LTC4S/PTGER2/PTGS1/ALOX5AP/TBXAS1
KEGG_MEDICUS_REFERENCE_TGFA_EGFR_RAS_ERK_SIGNALING_PATHWAY	KEGG_MEDICUS_REFERENCE_TGFA_EGFR_RAS_ERK_SIGNALING_PATHWAY	KEGG_MEDICUS_REFERENCE_TGFA_EGFR_RAS_ERK_SIGNALING_PATHWAY	15	0.636992137618674	1.67049237218271	0.00350972878055603	0.0164281671089876	0.0104473765035248	2842	tags=47%, list=15%, signal=40%	RAF1/SOS1/BRAF/MAP2K1/KRAS/MAPK1/GRB2
WP_OMEGA3_OMEGA6_FATTY_ACID_SYNTHESIS	WP_OMEGA3_OMEGA6_FATTY_ACID_SYNTHESIS	WP_OMEGA3_OMEGA6_FATTY_ACID_SYNTHESIS	15	0.636788149922411	1.66995742069665	0.00350972878055603	0.0164281671089876	0.0104473765035248	1383	tags=40%, list=7%, signal=37%	ACOX1/ACSL1/ACOX3/ACSL3/FADS2/FADS1
KEGG_MEDICUS_PATHOGEN_HBV_HBX_TO_RAS_ERK_SIGNALING_PATHWAY	KEGG_MEDICUS_PATHOGEN_HBV_HBX_TO_RAS_ERK_SIGNALING_PATHWAY	KEGG_MEDICUS_PATHOGEN_HBV_HBX_TO_RAS_ERK_SIGNALING_PATHWAY	15	0.636533241263525	1.66928893054564	0.00350972878055603	0.0164281671089876	0.0104473765035248	5166	tags=67%, list=27%, signal=49%	RAF1/SOS1/BRAF/SRC/MAP2K1/KRAS/MAPK1/GRB2/ELK1/NRAS
KEGG_CITRATE_CYCLE_TCA_CYCLE	KEGG_CITRATE_CYCLE_TCA_CYCLE	KEGG_CITRATE_CYCLE_TCA_CYCLE	30	0.543155674148358	1.66206621029765	0.00350546508193308	0.0164281671089876	0.0104473765035248	6385	tags=63%, list=33%, signal=42%	ACLY/ACO2/SDHC/DLAT/IDH1/CS/DLD/MDH2/SDHB/PDHB/IDH3A/PCK2/SUCLA2/MDH1/IDH3B/FH/SUCLG2/IDH2/SUCLG1
KEGG_MEDICUS_VARIANT_HRAS_OVEREXPRESSION_TO_ERK_SIGNALING_PATHWAY	KEGG_MEDICUS_VARIANT_HRAS_OVEREXPRESSION_TO_ERK_SIGNALING_PATHWAY	KEGG_MEDICUS_VARIANT_HRAS_OVEREXPRESSION_TO_ERK_SIGNALING_PATHWAY	10	0.701427284088034	1.6762254487389	0.00354787139462613	0.0165807552208231	0.0105444138323839	2454	tags=40%, list=13%, signal=35%	RAF1/BRAF/MAP2K1/MAPK1
PID_ECADHERIN_NASCENT_AJ_PATHWAY	PID_ECADHERIN_NASCENT_AJ_PATHWAY	PID_ECADHERIN_NASCENT_AJ_PATHWAY	38	0.513766881922266	1.62706443521024	0.00355583851794304	0.0165920639737404	0.0105516055536958	5097	tags=50%, list=27%, signal=37%	TIAM1/CSNK2A1/CDH1/SRC/NCKAP1/CDC42/DLG1/ABI1/JUP/CTNNA1/ARF6/AKT1/CTNNB1/WASF2/PIK3CA/CSNK2A2/CRK/KLHL20/TJP1
KEGG_HOMOLOGOUS_RECOMBINATION	KEGG_HOMOLOGOUS_RECOMBINATION	KEGG_HOMOLOGOUS_RECOMBINATION	26	0.553977797854513	1.64320992916415	0.00357427464733634	0.0166521113242726	0.0105897922409194	7549	tags=85%, list=39%, signal=51%	BLM/BRCA2/XRCC2/NBN/RAD54L/EME1/RAD50/RAD51/TOP3B/POLD1/RPA1/RAD51C/RAD52/TOP3A/RAD54B/POLD3/RPA2/RAD51D/MUS81/SSBP1/XRCC3/RPA4
KEGG_MEDICUS_REFERENCE_HOMOLOGOUS_RECOMBINATION_IN_ICLR	KEGG_MEDICUS_REFERENCE_HOMOLOGOUS_RECOMBINATION_IN_ICLR	KEGG_MEDICUS_REFERENCE_HOMOLOGOUS_RECOMBINATION_IN_ICLR	14	0.643016957868975	1.66474154828216	0.00359036599804834	0.0167010648525079	0.0106209238904369	5718	tags=86%, list=30%, signal=60%	FANCD2/BRCA2/FANCI/BRCA1/PALB2/RPA1/MCM8/BRIP1/MCM9/BARD1/UBB/RPA2
KEGG_MEDICUS_REFERENCE_GPCR_PI3K_SIGNALING_PATHWAY	KEGG_MEDICUS_REFERENCE_GPCR_PI3K_SIGNALING_PATHWAY	KEGG_MEDICUS_REFERENCE_GPCR_PI3K_SIGNALING_PATHWAY	32	-0.384113387233952	-1.7391978648459	0.00362753037537826	0.0168022492779879	0.0106852714090778	2293	tags=44%, list=12%, signal=39%	F2R/LPAR4/CHRM2/GNB4/PIK3CG/LPAR1/GNG7/LPAR6/PIK3R5/GNG2/GNG11/GNG8/PIK3R6/GNGT2
KEGG_BASE_EXCISION_REPAIR	KEGG_BASE_EXCISION_REPAIR	KEGG_BASE_EXCISION_REPAIR	33	0.544861107399962	1.69376668953428	0.00362897125830163	0.0168022492779879	0.0106852714090778	6572	tags=70%, list=34%, signal=46%	TDG/LIG3/LIG1/MUTYH/POLE/PARP1/UNG/POLD1/PARP4/HMGB1/APEX1/SMUG1/XRCC1/MBD4/PCNA/POLD3/PARP2/NEIL3/POLE2/APEX2/FEN1/NEIL1/POLB
REACTOME_KEAP1_NFE2L2_PATHWAY	REACTOME_KEAP1_NFE2L2_PATHWAY	REACTOME_KEAP1_NFE2L2_PATHWAY	123	0.40012392254109	1.42854009976744	0.00361815904320122	0.0168022492779879	0.0106852714090778	5546	tags=44%, list=29%, signal=31%	GSK3B/EP300/PSMD3/CSNK2A1/BRCA1/NPLOC4/PSME3/SKP2/PRDX1/PGD/SP1/DPP3/EIF2AK3/IDH1/PALB2/UBXN7/PSMD12/AKT2/PSME4/PSMD11/PSMD6/CUL3/TKT/PSMD7/CREBBP/PSMD14/CUL1/PSMA2/GCLM/PSMD8/MAFG/AMER1/PRKCI/BTRC/SRXN1/PSMC4/AKT1/PSMA6/PSMD2/MAFK/PSMC1/CSNK2A2/PSMB2/UBB/PSMC2/NQO1/RELA/PSMD10/PRKCD/GSR/PSMA7/GCLC/PSMC6/KEAP1
REACTOME_FCERI_MEDIATED_CA_2_MOBILIZATION	REACTOME_FCERI_MEDIATED_CA_2_MOBILIZATION	REACTOME_FCERI_MEDIATED_CA_2_MOBILIZATION	31	-0.404081342043739	-1.80731436767525	0.0036501640178484	0.0168482107675688	0.0107145002928071	811	tags=29%, list=4%, signal=28%	MS4A2/NFATC1/FCER1A/VAV1/ITK/FCER1G/LCP2/BTK/GRAP2
REACTOME_IRE1ALPHA_ACTIVATES_CHAPERONES	REACTOME_IRE1ALPHA_ACTIVATES_CHAPERONES	REACTOME_IRE1ALPHA_ACTIVATES_CHAPERONES	49	0.484835625757239	1.58498314343007	0.00364624038294314	0.0168482107675688	0.0107145002928071	7500	tags=67%, list=39%, signal=41%	GFPT1/HYOU1/EDEM1/SYVN1/PREB/ERN1/DNAJC3/GSK3A/SERP1/WFS1/PDIA6/HDGF/SSR1/CXXC1/CUL7/SEC31A/WIPI1/DDX11/SHC1/ZBTB17/DNAJB11/EXTL2/XBP1/PLA2G4B/TATDN2/ARFGAP1/DCTN1/SRPRB/GOSR2/PDIA5/HSPA5/ADD1/ACADVL
REACTOME_CASPASE_ACTIVATION_VIA_DEATH_RECEPTORS_IN_THE_PRESENCE_OF_LIGAND	REACTOME_CASPASE_ACTIVATION_VIA_DEATH_RECEPTORS_IN_THE_PRESENCE_OF_LIGAND	REACTOME_CASPASE_ACTIVATION_VIA_DEATH_RECEPTORS_IN_THE_PRESENCE_OF_LIGAND	16	-0.530557267135646	-1.97058148353651	0.00366039817229843	0.0168694159219485	0.0107279855605276	1185	tags=38%, list=6%, signal=35%	TNFSF10/TLR4/FASLG/FAS/CD14/LY96
REACTOME_RND2_GTPASE_CYCLE	REACTOME_RND2_GTPASE_CYCLE	REACTOME_RND2_GTPASE_CYCLE	41	0.499979268609789	1.59552119657215	0.00366857274621121	0.0168810785906426	0.0107354023520707	4240	tags=49%, list=22%, signal=38%	SCRIB/TFRC/KIF14/LEMD3/WDR6/FRS2/DEPDC1B/DLG5/ANKRD26/LRRC1/FAM83B/GOLGA3/PIK3R2/KIDINS220/RBMX/VANGL1/DSG1/PTPN13/ARHGAP5/ARHGAP35
REACTOME_MITOCHONDRIAL_FATTY_ACID_BETA_OXIDATION	REACTOME_MITOCHONDRIAL_FATTY_ACID_BETA_OXIDATION	REACTOME_MITOCHONDRIAL_FATTY_ACID_BETA_OXIDATION	35	0.525582930245476	1.64598089037732	0.00368381237443963	0.0169251656097526	0.0107634391795819	6574	tags=66%, list=34%, signal=43%	DBI/PCTP/PCCB/ACBD7/MCAT/ACAD10/ACAD11/ECHS1/MCEE/ACOT13/ACSF2/HADH/ACOT11/DECR1/HADHB/MECR/ACADM/NDUFAB1/ECI1/HADHA/ACSM6/ACSM3/PCCA
WP_AMPACTIVATED_PROTEIN_KINASE_SIGNALING	WP_AMPACTIVATED_PROTEIN_KINASE_SIGNALING	WP_AMPACTIVATED_PROTEIN_KINASE_SIGNALING	66	0.457284987056217	1.5533817567311	0.00373731469786841	0.0171446445725834	0.0109030152713081	5745	tags=48%, list=30%, signal=34%	FASN/HMGCR/ACACA/SREBF1/ELAVL1/MTOR/RPTOR/RPS6KB1/PIK3CB/AKT2/CCNA2/PIK3R2/CCNB1/ADIPOR2/STRADA/PRKAG1/GYS1/CPT1B/ADIPOR1/AKT1/PIK3C3/TSC2/PPARGC1B/PIK3CA/EEF2K/LIPE/TSC1/TP53/CRTC2/PLCB1/PRKAA1/CAMKK2
REACTOME_UCH_PROTEINASES	REACTOME_UCH_PROTEINASES	REACTOME_UCH_PROTEINASES	84	0.432792257500895	1.50634885470573	0.00375962331347243	0.0172205717160736	0.0109513006003783	5463	tags=49%, list=29%, signal=35%	FOXK2/MBD6/PSMD3/HCFC1/ACTL6A/PSME3/UCHL5/PSMD12/ASXL2/PSME4/PSMD11/PSMD6/INO80B/NFRKB/INO80/PSMD7/PSMD14/RUVBL1/ACTR8/ASXL1/PSMA2/PSMD8/YY1/INO80E/KDM1B/BARD1/PSMC4/MCRS1/PSMA6/ACTR5/ADRM1/PSMD2/PSMC1/PSMB2/UBB/PSMC2/INO80D/OGT/PSMD10/PSMA7/PSMC6
REACTOME_RUNX1_AND_FOXP3_CONTROL_THE_DEVELOPMENT_OF_REGULATORY_T_LYMPHOCYTES_TREGS	REACTOME_RUNX1_AND_FOXP3_CONTROL_THE_DEVELOPMENT_OF_REGULATORY_T_LYMPHOCYTES_TREGS	REACTOME_RUNX1_AND_FOXP3_CONTROL_THE_DEVELOPMENT_OF_REGULATORY_T_LYMPHOCYTES_TREGS	10	-0.651009084083683	-2.10761928092471	0.00377646711338399	0.017271273908458	0.0109835443004746	2219	tags=80%, list=12%, signal=71%	NFATC2/IL2/CR1/TNFRSF18/IFNG/FOXP3/CTLA4/IL2RA
WP_BASE_EXCISION_REPAIR	WP_BASE_EXCISION_REPAIR	WP_BASE_EXCISION_REPAIR	31	0.540840399531735	1.66370723981832	0.00379393624901022	0.0173246768256329	0.0110175055073708	7109	tags=74%, list=37%, signal=47%	TDG/LIG3/LIG1/MUTYH/POLE/PARP1/UNG/POLD1/HMGB1/APEX1/SMUG1/XRCC1/MBD4/PCNA/POLD3/PARP2/NEIL3/POLE2/APEX2/FEN1/POLB/PNKP/OGG1
KEGG_MEDICUS_REFERENCE_ASSEMBLY_AND_TRAFFICKING_OF_TELOMERASE	KEGG_MEDICUS_REFERENCE_ASSEMBLY_AND_TRAFFICKING_OF_TELOMERASE	KEGG_MEDICUS_REFERENCE_ASSEMBLY_AND_TRAFFICKING_OF_TELOMERASE	18	0.605241439638806	1.65179665718665	0.00381740245033195	0.0174052602575348	0.0110687519700735	6331	tags=83%, list=33%, signal=56%	CCT8/CCT2/DKC1/CCT3/TCP1/CCT5/RUVBL1/NAF1/NHP2/CCT7/CCT6A/RUVBL2/CCT4/GAR1/TERT
REACTOME_MASTL_FACILITATES_MITOTIC_PROGRESSION	REACTOME_MASTL_FACILITATES_MITOTIC_PROGRESSION	REACTOME_MASTL_FACILITATES_MITOTIC_PROGRESSION	10	0.695466223197011	1.66198009188768	0.00391409843724189	0.0177455230698217	0.0112851396952851	4832	tags=80%, list=25%, signal=60%	CDK1/MASTL/PPP2R1B/CCNB1/ENSA/ARPP19/PPP2R2D/PPP2R1A
BIOCARTA_ERAD_PATHWAY	BIOCARTA_ERAD_PATHWAY	BIOCARTA_ERAD_PATHWAY	19	0.595993951469084	1.63774789752725	0.00390176408637441	0.0177455230698217	0.0112851396952851	3830	tags=58%, list=20%, signal=46%	MAN2A2/MAN1A2/UBA2/MOGS/GANAB/EDEM1/UGGT1/SEC61A1/CUL1/SAE1/CANX
REACTOME_NR1H3_NR1H2_REGULATE_GENE_EXPRESSION_LINKED_TO_CHOLESTEROL_TRANSPORT_AND_EFFLUX	REACTOME_NR1H3_NR1H2_REGULATE_GENE_EXPRESSION_LINKED_TO_CHOLESTEROL_TRANSPORT_AND_EFFLUX	REACTOME_NR1H3_NR1H2_REGULATE_GENE_EXPRESSION_LINKED_TO_CHOLESTEROL_TRANSPORT_AND_EFFLUX	37	0.508534582927281	1.60418343063312	0.00390969231127911	0.0177455230698217	0.0112851396952851	4106	tags=41%, list=21%, signal=32%	KDM1A/EP300/KDM4A/AGO1/TBL1XR1/NCOA1/TNRC6B/AGO2/KDM3A/RXRA/TNRC6A/AGO4/NCOR1/KDM1B/ABCG8
REACTOME_AUTOPHAGY	REACTOME_AUTOPHAGY	REACTOME_AUTOPHAGY	152	0.383886721065345	1.3873993028767	0.00391576236244811	0.0177455230698217	0.0112851396952851	7473	tags=54%, list=39%, signal=33%	WDR45B/VDAC1/VPS37C/CSNK2A1/PIK3R4/MFN1/MTOR/UBE2V1/BECN1/RPTOR/PGAM5/DYNC1LI2/PCNT/TBK1/SRC/TOMM20/HSP90AB1/USP30/RB1CC1/CHMP4C/ULK1/UBE2N/DYNLL2/ATG9A/TUBA1B/NBR1/TOMM40/HSF1/TUBB1/MFN2/HSP90AA1/TUBA1C/ATG4D/MTMR3/PEX5/DYNC1H1/CHMP2B/PRKAG1/HDAC6/TUBA3D/WIPI1/MTERF3/UBE2L3/PIK3C3/VDAC3/TSC2/LAMTOR3/MTMR14/TSC1/CSNK2A2/DYNC1LI1/UBB/DYNC1I2/WIPI2/SLC38A9/VPS37A/ARL13B/EPAS1/GABARAP/PRKAA1/TOMM22/…
WP_IMMUNE_RESPONSE_TO_TUBERCULOSIS	WP_IMMUNE_RESPONSE_TO_TUBERCULOSIS	WP_IMMUNE_RESPONSE_TO_TUBERCULOSIS	23	-0.460605438974197	-1.93128862312999	0.00400930563566705	0.0181419563635101	0.0115372486402586	2283	tags=43%, list=12%, signal=38%	MX1/IFNGR1/IFIT3/IFIT1/IRF1/PSMB8/IFI35/JAK2/SOCS1/IFITM1
REACTOME_THE_NLRP3_INFLAMMASOME	REACTOME_THE_NLRP3_INFLAMMASOME	REACTOME_THE_NLRP3_INFLAMMASOME	16	-0.525896828542285	-1.95327180828351	0.00407089876884152	0.0183374370747063	0.0116615632138501	2507	tags=44%, list=13%, signal=38%	P2RX7/NFKB2/PYCARD/MEFV/CASP1/NLRP3/PSTPIP1
KEGG_MEDICUS_REFERENCE_GENE_SILENCING_BY_METHYLATION_OF_H3K27_AND_UBIQUITINATION_OF_H2AK119	KEGG_MEDICUS_REFERENCE_GENE_SILENCING_BY_METHYLATION_OF_H3K27_AND_UBIQUITINATION_OF_H2AK119	KEGG_MEDICUS_REFERENCE_GENE_SILENCING_BY_METHYLATION_OF_H3K27_AND_UBIQUITINATION_OF_H2AK119	31	0.539087953640592	1.6583164500049	0.00406952901482312	0.0183374370747063	0.0116615632138501	6821	tags=68%, list=36%, signal=44%	RBBP4/CBX8/SUZ12/LCOR/CBX2/MTF2/RNF2/CBX4/LCORL/PCGF2/JARID2/EZH2/PHC3/BMI1/PHC1/UBB/AEBP2/EZH1/CBX6/CTBP1/EED
REACTOME_RHOBTB1_GTPASE_CYCLE	REACTOME_RHOBTB1_GTPASE_CYCLE	REACTOME_RHOBTB1_GTPASE_CYCLE	23	0.573134847712267	1.658288200914	0.00406283604420976	0.0183374370747063	0.0116615632138501	3338	tags=52%, list=17%, signal=43%	SRRM1/SPEN/MYO6/CCT2/RBBP6/CPSF7/CUL3/GPS1/TRA2B/RBMX/HNRNPC/CCT7
WP_HEREDITARY_LEIOMYOMATOSIS_AND_RENAL_CELL_CARCINOMA_PATHWAY	WP_HEREDITARY_LEIOMYOMATOSIS_AND_RENAL_CELL_CARCINOMA_PATHWAY	WP_HEREDITARY_LEIOMYOMATOSIS_AND_RENAL_CELL_CARCINOMA_PATHWAY	20	0.592518710800197	1.65088872737303	0.00408013867244612	0.0183514207056938	0.0116704560049231	5585	tags=60%, list=29%, signal=43%	ACACA/SLC11A2/EGLN1/PDK1/CUL3/PDHB/PRKAG1/SLC2A1/VEGFA/TP53/KEAP1/PRKAA1
REACTOME_PROGRAMMED_CELL_DEATH	REACTOME_PROGRAMMED_CELL_DEATH	REACTOME_PROGRAMMED_CELL_DEATH	201	0.366036349606034	1.33840357869407	0.00412710749544871	0.0185348025809115	0.0117870764094766	5522	tags=43%, list=29%, signal=31%	OCLN/PSMD3/PTK2/TJP2/STK24/PDCD6IP/OPA1/PSME3/CDH1/LMNB1/KPNB1/ITCH/ACIN1/APAF1/PSMD12/STK26/DFFB/CASP6/DFFA/YWHAZ/TFDP1/XIAP/AKT2/PSME4/PSMD11/PSMD6/CHMP4C/PAK2/BID/APPL1/DYNLL2/NMT1/MAPK1/KPNA1/PSMD7/PSMD14/DSG2/TP53BP2/MAPK8/CASP3/HSP90AA1/DNM1L/DIABLO/HMGB1/CHMP2B/YWHAG/PSMA2/YWHAE/DAPK1/YWHAB/DSG1/C1QBP/PSMD8/CASP9/YWHAQ/OMA1/HMGB2/CLSPN/FADD/APC/PSMC4/AKT1/CTNNB1/UBE2L3/PSMA6/PSMD2/FNTA/PSM…
REACTOME_TYPE_I_HEMIDESMOSOME_ASSEMBLY	REACTOME_TYPE_I_HEMIDESMOSOME_ASSEMBLY	REACTOME_TYPE_I_HEMIDESMOSOME_ASSEMBLY	11	-0.627732527559388	-2.09840546111583	0.00413950692203252	0.0185571867147869	0.0118013114408559	3982	tags=64%, list=21%, signal=50%	DST/KRT5/LAMC2/CD151/COL17A1/LAMB3/LAMA3
KEGG_MISMATCH_REPAIR	KEGG_MISMATCH_REPAIR	KEGG_MISMATCH_REPAIR	23	0.571494118029837	1.65354097138482	0.00414450040972172	0.0185571867147869	0.0118013114408559	5894	tags=74%, list=31%, signal=51%	LIG1/MSH2/PMS2/RFC3/RFC5/EXO1/POLD1/RPA1/MLH1/MSH6/RFC1/PCNA/MSH3/POLD3/RFC2/RPA2/RFC4
KEGG_MEDICUS_REFERENCE_CXCR4_GNB_G_RAC_SIGNALING_PATHWAY	KEGG_MEDICUS_REFERENCE_CXCR4_GNB_G_RAC_SIGNALING_PATHWAY	KEGG_MEDICUS_REFERENCE_CXCR4_GNB_G_RAC_SIGNALING_PATHWAY	26	-0.422873482501073	-1.90866171322467	0.00415900544032195	0.0185942978654752	0.0118249120142581	1521	tags=38%, list=8%, signal=35%	CXCL12/GNB4/RAC2/CFL2/GNG7/CXCR4/GNG2/GNG11/GNG8/GNGT2
REACTOME_REGULATION_OF_TP53_EXPRESSION_AND_DEGRADATION	REACTOME_REGULATION_OF_TP53_EXPRESSION_AND_DEGRADATION	REACTOME_REGULATION_OF_TP53_EXPRESSION_AND_DEGRADATION	37	0.506974450415148	1.59926195860431	0.00418315691843603	0.018646531062656	0.0118581293460097	5027	tags=51%, list=26%, signal=38%	USP7/RFFL/MTOR/CDK1/PDPK1/CHEK2/AKT2/PPP2R1B/CCNA2/MDM2/CDK2/RNF34/AKT1/PHF20/CCNG1/PPP2R1A/TP53/UBB/MDM4
PID_HDAC_CLASSI_PATHWAY	PID_HDAC_CLASSI_PATHWAY	PID_HDAC_CLASSI_PATHWAY	65	0.451694892637149	1.53380286359185	0.00418141154144146	0.018646531062656	0.0118581293460097	5258	tags=46%, list=27%, signal=34%	RBBP4/EP300/SIRT7/MTA2/XPO1/HDAC1/SMG5/HDAC2/TFCP2/GATAD2B/SMURF1/CREBBP/GATAD2A/WDR77/RANGAP1/PPARG/PRMT5/SIN3B/SIN3A/HDAC6/NCOR1/YY1/RANBP2/GATA2/KAT2B/CHD3/SIRT1/NR2C1/PRKACA/RELA
REACTOME_DAP12_SIGNALING	REACTOME_DAP12_SIGNALING	REACTOME_DAP12_SIGNALING	29	-0.384442673558663	-1.72007448764309	0.0042178252570625	0.0187730883093362	0.0119386125305638	1265	tags=38%, list=7%, signal=35%	TREM2/FYN/KLRC2/KLRD1/B2M/LCK/HLA-E/LCP2/BTK/GRAP2/TYROBP
WP_CHRONIC_HYPERGLYCEMIA_IMPAIRMENT_OF_NEURON_FUNCTION	WP_CHRONIC_HYPERGLYCEMIA_IMPAIRMENT_OF_NEURON_FUNCTION	WP_CHRONIC_HYPERGLYCEMIA_IMPAIRMENT_OF_NEURON_FUNCTION	46	-0.328051546521312	-1.68335251651735	0.00423870965695704	0.0188100602135883	0.0119621245511813	3478	tags=50%, list=18%, signal=41%	MMP10/TKTL1/SNAP25/MMP20/MMP1/MMP12/MMP17/BDNF/MMP16/MMP28/MMP25/MMP23B/MMP9/MMP3/MMP19/SLC2A3/PRKCG/PRKCQ/MMP7/C3/MMP2/PRKCB/MMP27
WP_LIVER_X_RECEPTOR_PATHWAY	WP_LIVER_X_RECEPTOR_PATHWAY	WP_LIVER_X_RECEPTOR_PATHWAY	10	0.69415049184483	1.65883584240343	0.0042345474262506	0.0188100602135883	0.0119621245511813	1777	tags=40%, list=9%, signal=36%	FASN/SCD/SREBF1/RXRA
WP_SELENIUM_MICRONUTRIENT_NETWORK	WP_SELENIUM_MICRONUTRIENT_NETWORK	WP_SELENIUM_MICRONUTRIENT_NETWORK	73	-0.266401162543787	-1.49155594996959	0.00426977886972981	0.0188918766262749	0.0120141551192802	2860	tags=32%, list=15%, signal=27%	KMO/GPX3/TNF/ALOX15B/GPX1/F7/MPO/SAA2/SAA4/DIO3/SERPINA3/NFKB2/HBB/IFNG/HBA1/ICAM1/SAA1/IL6/SOD3/CCL2/SOD2/PTGS1/ALOX5AP
REACTOME_APC_C_CDH1_MEDIATED_DEGRADATION_OF_CDC20_AND_OTHER_APC_C_CDH1_TARGETED_PROTEINS_IN_LATE_MITOSIS_EARLY_G1	REACTOME_APC_C_CDH1_MEDIATED_DEGRADATION_OF_CDC20_AND_OTHER_APC_C_CDH1_TARGETED_PROTEINS_IN_LATE_MITOSIS_EARLY_G1	REACTOME_APC_C_CDH1_MEDIATED_DEGRADATION_OF_CDC20_AND_OTHER_APC_C_CDH1_TARGETED_PROTEINS_IN_LATE_MITOSIS_EARLY_G1	73	0.430678899968274	1.47350097813907	0.00426538465181121	0.0188918766262749	0.0120141551192802	6504	tags=53%, list=34%, signal=35%	UBE2E1/PSMD3/ANAPC1/PSME3/SKP2/PSMD12/AURKA/CDC23/PSME4/PSMD11/PSMD6/PLK1/PSMD7/PSMD14/ANAPC5/CDC27/PSMA2/UBE2C/PSMD8/ANAPC7/PSMC4/PSMA6/CDC20/PSMD2/PSMC1/PSMB2/UBB/PSMC2/ANAPC11/AURKB/FZR1/PSMD10/PSMA7/PSMC6/PSMD5/UBE2D1/UBE2S/PSMB5/RB1
REACTOME_BUTYRATE_RESPONSE_FACTOR_1_BRF1_BINDS_AND_DESTABILIZES_MRNA	REACTOME_BUTYRATE_RESPONSE_FACTOR_1_BRF1_BINDS_AND_DESTABILIZES_MRNA	REACTOME_BUTYRATE_RESPONSE_FACTOR_1_BRF1_BINDS_AND_DESTABILIZES_MRNA	17	0.6119662834355	1.65276662367238	0.00432573287873142	0.0191111773120911	0.0121536178370017	5587	tags=71%, list=29%, signal=50%	DCP1A/DCP2/XRN1/DIS3/YWHAB/EXOSC8/EXOSC7/AKT1/EXOSC5/EXOSC2/EXOSC9/EXOSC6
KEGG_MEDICUS_REFERENCE_KITLG_KIT_RAS_ERK_SIGNALING_PATHWAY	KEGG_MEDICUS_REFERENCE_KITLG_KIT_RAS_ERK_SIGNALING_PATHWAY	KEGG_MEDICUS_REFERENCE_KITLG_KIT_RAS_ERK_SIGNALING_PATHWAY	15	0.633367650841462	1.66098726661415	0.00437100217629953	0.019282695441463	0.0122626935764218	2842	tags=47%, list=15%, signal=40%	RAF1/SOS1/BRAF/MAP2K1/KRAS/MAPK1/GRB2
REACTOME_DISORDERS_OF_TRANSMEMBRANE_TRANSPORTERS	REACTOME_DISORDERS_OF_TRANSMEMBRANE_TRANSPORTERS	REACTOME_DISORDERS_OF_TRANSMEMBRANE_TRANSPORTERS	174	0.377916882506149	1.37262923746125	0.00442454890842288	0.0194901705229644	0.0123946358848464	5558	tags=39%, list=29%, signal=28%	POM121/NDC1/SLC11A2/PSMD3/POM121C/NUP50/PSME3/NUP107/SLC35A2/TPR/NUP205/NUP88/SLC35A3/NUP153/PSMD12/NUP37/NUP85/RAE1/PSME4/PSMD11/PSMD6/NUP133/NUP210/SLC24A1/SLC17A5/NUP155/NUP43/NUP35/NUP160/PSMD7/NUP62/PSMD14/SEC13/SLC2A10/DERL1/AAAS/PSMA2/ABCA12/PSMD8/LMBRD1/NUP54/RANBP2/SLC2A1/SLC33A1/NUP93/SLC22A5/SLC29A3/ERLEC1/ABCG8/PSMC4/SEH1L/PSMA6/NUP188/PSMD2/SLC39A4/ERLIN2/PSMC1/PSMB2/UBB/PSMC2/KCNJ11…
KEGG_MEDICUS_VARIANT_EML4_ALK_FUSION_KINASE_TO_RAS_ERK_SIGNALING_PATHWAY	KEGG_MEDICUS_VARIANT_EML4_ALK_FUSION_KINASE_TO_RAS_ERK_SIGNALING_PATHWAY	KEGG_MEDICUS_VARIANT_EML4_ALK_FUSION_KINASE_TO_RAS_ERK_SIGNALING_PATHWAY	12	0.659972311506355	1.65697182593677	0.00444333554564728	0.0195441420838691	0.0124289587166945	2454	tags=42%, list=13%, signal=36%	RAF1/BRAF/MAP2K1/KRAS/MAPK1
KEGG_MEDICUS_VARIANT_MUTATION_ACTIVATED_KRAS_NRAS_TO_ERK_SIGNALING_PATHWAY	KEGG_MEDICUS_VARIANT_MUTATION_ACTIVATED_KRAS_NRAS_TO_ERK_SIGNALING_PATHWAY	KEGG_MEDICUS_VARIANT_MUTATION_ACTIVATED_KRAS_NRAS_TO_ERK_SIGNALING_PATHWAY	10	0.692124085678819	1.65399326832341	0.00450921817922351	0.0198048040735059	0.0125947248625966	2454	tags=50%, list=13%, signal=44%	RAF1/BRAF/MAP2K1/KRAS/MAPK1
REACTOME_TRANSLESION_SYNTHESIS_BY_POLH	REACTOME_TRANSLESION_SYNTHESIS_BY_POLH	REACTOME_TRANSLESION_SYNTHESIS_BY_POLH	18	0.59948141614172	1.63607667019521	0.00453572367465956	0.0198920080805084	0.0126501816331376	5894	tags=72%, list=31%, signal=50%	NPLOC4/RFC3/SPRTN/RFC5/RPA1/RCHY1/RFC1/UBB/PCNA/RFC2/RPA2/VCP/RFC4
KEGG_MEDICUS_REFERENCE_ANTIGEN_PROCESSING_AND_PRESENTATION_BY_MHC_CLASS_I_MOLECULES	KEGG_MEDICUS_REFERENCE_ANTIGEN_PROCESSING_AND_PRESENTATION_BY_MHC_CLASS_I_MOLECULES	KEGG_MEDICUS_REFERENCE_ANTIGEN_PROCESSING_AND_PRESENTATION_BY_MHC_CLASS_I_MOLECULES	12	-0.602311342041187	-2.06720881389979	0.00455463040763773	0.019945680159948	0.0126843140118693	3182	tags=75%, list=17%, signal=63%	HLA-C/TAP2/TAPBP/HLA-G/B2M/HLA-B/HLA-E/HLA-A/HLA-F
REACTOME_SYNTHESIS_OF_ACTIVE_UBIQUITIN_ROLES_OF_E1_AND_E2_ENZYMES	REACTOME_SYNTHESIS_OF_ACTIVE_UBIQUITIN_ROLES_OF_E1_AND_E2_ENZYMES	REACTOME_SYNTHESIS_OF_ACTIVE_UBIQUITIN_ROLES_OF_E1_AND_E2_ENZYMES	30	0.537823718279464	1.64575032867056	0.00457765129927286	0.0199692563140302	0.0126993071000554	7938	tags=77%, list=41%, signal=45%	UBE2E1/USP7/UBE2K/UBE2G1/UBE2C/UBE2T/UBA1/USP5/UBA6/UBE2L3/UBB/UBE2W/UBE2D1/UBE2H/UBE2S/USP9X/UBE2D2/UBE2G2/UBE2A/OTULIN/CDC34/UBE2E3/UBE2Z
REACTOME_APOPTOTIC_CLEAVAGE_OF_CELL_ADHESION_PROTEINS	REACTOME_APOPTOTIC_CLEAVAGE_OF_CELL_ADHESION_PROTEINS	REACTOME_APOPTOTIC_CLEAVAGE_OF_CELL_ADHESION_PROTEINS	11	0.662671630786591	1.63263413280874	0.00458004340736365	0.0199692563140302	0.0126993071000554	5880	tags=82%, list=31%, signal=57%	OCLN/TJP2/CDH1/DSG2/CASP3/DSG1/CTNNB1/TJP1/DSP
REACTOME_MATURATION_OF_SPIKE_PROTEIN	REACTOME_MATURATION_OF_SPIKE_PROTEIN	REACTOME_MATURATION_OF_SPIKE_PROTEIN	37	0.505958963492721	1.59605858296444	0.00457409526847013	0.0199692563140302	0.0126993071000554	6774	tags=65%, list=35%, signal=42%	ZDHHC20/DDOST/ZDHHC5/MOGS/GANAB/ZDHHC3/RPN2/ZDHHC9/STT3A/GOLGA7/MAGT1/TUSC3/CANX/RPN1/MGAT4B/PRKCSH/MAN2A1/ZDHHC8/MGAT4A/MGAT1/MGAT2/ST3GAL3/MGAT5/ST3GAL4
KEGG_VALINE_LEUCINE_AND_ISOLEUCINE_DEGRADATION	KEGG_VALINE_LEUCINE_AND_ISOLEUCINE_DEGRADATION	KEGG_VALINE_LEUCINE_AND_ISOLEUCINE_DEGRADATION	43	0.494003451646101	1.58849488097237	0.0046039225128184	0.0200441517261133	0.0127469363068457	6016	tags=63%, list=31%, signal=43%	MCCC2/HMGCS1/ACAT2/MCCC1/DBT/PCCB/BCKDHB/BCAT2/ACAA1/DLD/ACADSB/ECHS1/MCEE/IVD/ACAD8/HADH/BCKDHA/ALDH6A1/HADHB/HMGCL/ACADM/ABAT/HADHA/EHHADH/ALDH9A1/HMGCS2/OXCT2
WP_ENDOCHONDRAL_OSSIFICATION	WP_ENDOCHONDRAL_OSSIFICATION	WP_ENDOCHONDRAL_OSSIFICATION	63	-0.291851859679216	-1.57683759607163	0.0046653479560631	0.0202526208078153	0.0128795107426568	4283	tags=46%, list=22%, signal=36%	PLAT/COL10A1/GH1/CST5/SERPINH1/TIMP3/GHR/BMP6/FGF18/SOX5/FRZB/PLAU/ADAMTS5/PTHLH/CHST11/ALPL/ENPP1/MMP9/FGFR1/TGFB1/ADAMTS4/TGFB2/DDR2/FGF2/MGP/IGF1/RUNX3/MEF2C/PTH1R
WP_ENDOCHONDRAL_OSSIFICATION_WITH_SKELETAL_DYSPLASIAS	WP_ENDOCHONDRAL_OSSIFICATION_WITH_SKELETAL_DYSPLASIAS	WP_ENDOCHONDRAL_OSSIFICATION_WITH_SKELETAL_DYSPLASIAS	63	-0.291851859679216	-1.57683759607163	0.0046653479560631	0.0202526208078153	0.0128795107426568	4283	tags=46%, list=22%, signal=36%	PLAT/COL10A1/GH1/CST5/SERPINH1/TIMP3/GHR/BMP6/FGF18/SOX5/FRZB/PLAU/ADAMTS5/PTHLH/CHST11/ALPL/ENPP1/MMP9/FGFR1/TGFB1/ADAMTS4/TGFB2/DDR2/FGF2/MGP/IGF1/RUNX3/MEF2C/PTH1R
WP_EICOSANOID_SYNTHESIS	WP_EICOSANOID_SYNTHESIS	WP_EICOSANOID_SYNTHESIS	22	-0.449311607906824	-1.86302098554106	0.00467306334395464	0.0202567137127077	0.0128821135965309	1863	tags=36%, list=10%, signal=33%	DPEP1/PTGIS/PTGDS/PLA2G5/LTC4S/PTGS1/ALOX5AP/TBXAS1
KEGG_MEDICUS_REFERENCE_GF_RTK_RAS_PI3K_SIGNALING_PATHWAY	KEGG_MEDICUS_REFERENCE_GF_RTK_RAS_PI3K_SIGNALING_PATHWAY	KEGG_MEDICUS_REFERENCE_GF_RTK_RAS_PI3K_SIGNALING_PATHWAY	88	-0.26158957003503	-1.53843685929804	0.00470524595392406	0.0203667013721952	0.012952059469481	3115	tags=36%, list=16%, signal=31%	KITLG/FGF9/FGF17/NTRK2/BDNF/AKT3/NTF4/NTF3/TEK/FGF1/AREG/VEGFB/FGF5/HGF/FGFR1/FGF10/NGF/PDGFC/PDGFA/NGFR/FGF7/FGF2/PDGFRB/FGF16/IGF1/NTRK1/PDGFRA/FLT3/PIK3CD/VEGFC/CSF1R/CSF1
KEGG_MEDICUS_REFERENCE_EREG_EGFR_RAS_ERK_SIGNALING_PATHWAY	KEGG_MEDICUS_REFERENCE_EREG_EGFR_RAS_ERK_SIGNALING_PATHWAY	KEGG_MEDICUS_REFERENCE_EREG_EGFR_RAS_ERK_SIGNALING_PATHWAY	15	0.628675460252298	1.64868214049858	0.00471720927382305	0.0203889782341109	0.0129662262820174	2842	tags=47%, list=15%, signal=40%	RAF1/SOS1/BRAF/MAP2K1/KRAS/MAPK1/GRB2
PID_ERB_GENOMIC_PATHWAY	PID_ERB_GENOMIC_PATHWAY	PID_ERB_GENOMIC_PATHWAY	15	0.628384841205369	1.6479200009486	0.00480376116621414	0.0207331163753918	0.0131850784952517	3304	tags=60%, list=17%, signal=50%	SMARCA4/NCOA2/SMARCB1/NCOA1/NCOA3/DDX54/UBA3/SMARCE1/ZNF14
REACTOME_SCAVENGING_BY_CLASS_A_RECEPTORS	REACTOME_SCAVENGING_BY_CLASS_A_RECEPTORS	REACTOME_SCAVENGING_BY_CLASS_A_RECEPTORS	19	-0.496436004170679	-1.99873568069988	0.00484280360353163	0.0208715065967768	0.01327308677625	3726	tags=68%, list=19%, signal=55%	APOA1/COLEC11/COL4A2/FTL/MASP1/APOE/SCARA5/COL1A1/MSR1/MARCO/COL3A1/COL1A2/COLEC12
WP_AFFECTED_PATHWAYS_IN_DUCHENNE_MUSCULAR_DYSTROPHY	WP_AFFECTED_PATHWAYS_IN_DUCHENNE_MUSCULAR_DYSTROPHY	WP_AFFECTED_PATHWAYS_IN_DUCHENNE_MUSCULAR_DYSTROPHY	72	-0.272774329391449	-1.52908580035195	0.0048555435433013	0.0208963032201643	0.0132888560132457	2802	tags=31%, list=15%, signal=26%	TNF/RYR1/SLN/NFKBIA/TGFBR2/CACNA2D1/TRPC1/TRPC3/PLA2G2A/MPO/SSPN/MMP9/TGFB1/NOX4/AGTR1/IL10/IL6/GLI1/MMP2/ELANE/CYBB/SGCA
BIOCARTA_MTOR_PATHWAY	BIOCARTA_MTOR_PATHWAY	BIOCARTA_MTOR_PATHWAY	21	0.574312568571194	1.63021738440317	0.00487084865277803	0.0209320521845677	0.0133115903139291	6315	tags=76%, list=33%, signal=51%	MTOR/EIF4G1/RPS6KB1/PDPK1/EIF4G3/EIF3A/EIF4E/EIF4A1/EIF4G2/AKT1/TSC2/PIK3CA/TSC1/PDK2/MKNK1/RHEB
REACTOME_CYCLIN_A_B1_B2_ASSOCIATED_EVENTS_DURING_G2_M_TRANSITION	REACTOME_CYCLIN_A_B1_B2_ASSOCIATED_EVENTS_DURING_G2_M_TRANSITION	REACTOME_CYCLIN_A_B1_B2_ASSOCIATED_EVENTS_DURING_G2_M_TRANSITION	25	0.554171816122587	1.6356134710521	0.004900335417331	0.0210285555713587	0.0133729609591741	2803	tags=48%, list=15%, signal=41%	XPO1/PPME1/CDC25A/CDK1/FOXM1/CDC25C/CCNB2/PPP2R1B/CCNA2/PLK1/CCNB1/CDK2
WP_POSTCOVID_NEUROINFLAMMATION	WP_POSTCOVID_NEUROINFLAMMATION	WP_POSTCOVID_NEUROINFLAMMATION	23	-0.44977345488761	-1.8858708189483	0.00497008104259542	0.0211808826801125	0.0134698323049722	3828	tags=61%, list=20%, signal=49%	IL4/GFAP/IL12A/TLR3/TNF/IL2/CCL11/TLR7/IFNG/TLR4/IL10/IL6/TLR8/IL18
BIOCARTA_HSWI_SNF_PATHWAY	BIOCARTA_HSWI_SNF_PATHWAY	BIOCARTA_HSWI_SNF_PATHWAY	12	0.655163735626572	1.64489908497966	0.00497124026795019	0.0211808826801125	0.0134698323049722	3783	tags=75%, list=20%, signal=60%	SMARCC1/SMARCC2/ARID1A/SMARCA4/NF1/SMARCB1/SMARCE1/SMARCD1/GTF2A1
KEGG_MEDICUS_REFERENCE_GLOBAL_GENOME_NER	KEGG_MEDICUS_REFERENCE_GLOBAL_GENOME_NER	KEGG_MEDICUS_REFERENCE_GLOBAL_GENOME_NER	18	0.594480410164108	1.62242815835286	0.00495961127059631	0.0211808826801125	0.0134698323049722	3939	tags=44%, list=21%, signal=35%	DDB1/ERCC3/GTF2H3/CUL4A/XPC/RAD23A/RAD23B/ERCC2
REACTOME_RHOA_GTPASE_CYCLE	REACTOME_RHOA_GTPASE_CYCLE	REACTOME_RHOA_GTPASE_CYCLE	144	0.387043418642407	1.39561906058196	0.00496491227655937	0.0211808826801125	0.0134698323049722	5969	tags=47%, list=31%, signal=32%	ABCD3/TIAM1/ARHGAP39/ARHGAP8/TFRC/ARHGAP32/TJP2/ARHGEF11/ARHGAP19/ARHGAP11B/CIT/TMPO/PLEKHG6/ACBD5/ARHGAP11A/RACGAP1/ECT2/TMEM87A/ARHGAP23/DEPDC1B/ARHGEF19/PKN2/ARHGDIA/ANLN/SNAP23/ARHGEF7/VAPB/ATP6AP1/LMAN1/IQGAP3/PIK3R2/JUP/FARP1/LBR/RHPN2/VANGL1/FAF2/AAAS/ARHGEF10L/C1QBP/ARHGEF12/SLK/DIAPH3/ARHGAP5/VAV3/ARAP2/ARHGAP35/PLEKHG4/CCDC115/GMIP/FAM13A/BCAP31/TEX2/BCR/PGRMC2/RHPN1/KTN1/ARHGAP40/NET1/…
REACTOME_SIGNALING_BY_WNT	REACTOME_SIGNALING_BY_WNT	REACTOME_SIGNALING_BY_WNT	268	0.351899538758706	1.29994449121002	0.00494507246726243	0.0211808826801125	0.0134698323049722	5463	tags=39%, list=29%, signal=28%	GSK3B/SCRIB/SMARCA4/EP300/TRRAP/PSMD3/KMT2D/DVL3/FZD5/CLTC/CSNK2A1/KREMEN1/PSME3/USP34/MEN1/XPO1/VPS35/NLK/GNG3/WNT8B/AGO1/PYGO2/TNKS2/HDAC1/PSMD12/LRP5/RYK/USP8/SOX13/TNRC6B/ZNRF3/AGO2/YWHAZ/XIAP/LEO1/AKT2/PSME4/BCL9/DVL1/PSMD11/PPP2R1B/PSMD6/AP2A1/CHD8/RAC3/TNRC6A/GNG13/CUL3/KRAS/PPP2R5D/BCL9L/AGO4/SOX4/FZD3/SMURF1/GNGT1/FRAT2/GNAT2/PSMD7/CREBBP/PSMD14/RUVBL1/CSNK1G2/DVL2/PLCB3/GNB1/TMED5/AXIN1…
WP_EUKARYOTIC_TRANSCRIPTION_INITIATION	WP_EUKARYOTIC_TRANSCRIPTION_INITIATION	WP_EUKARYOTIC_TRANSCRIPTION_INITIATION	42	0.487643139809265	1.55779493900259	0.00511603630538223	0.0217668059593147	0.013842446063975	5803	tags=52%, list=30%, signal=37%	POLR2A/POLR3E/POLR3B/POLR2B/POLR1B/POLR1A/POLR3H/POLR3K/GTF2E1/TAF6/GTF2B/ERCC3/GTF2H3/TAF5/POLR2C/ERCC2/POLR2K/POLR1D/POLR2H/GTF2H2C/POLR2G/TBP
KEGG_MEDICUS_REFERENCE_CENPE_INTERACTION_WITH_NDC80_COMPLEX	KEGG_MEDICUS_REFERENCE_CENPE_INTERACTION_WITH_NDC80_COMPLEX	KEGG_MEDICUS_REFERENCE_CENPE_INTERACTION_WITH_NDC80_COMPLEX	12	0.654197145087198	1.6424722963659	0.00514720886002785	0.0218683262788967	0.0139070071920908	5823	tags=92%, list=30%, signal=64%	CENPE/SPAG5/KNSTRN/AURKA/NUF2/PPP1CC/SPC25/AURKB/PPP1CA/NDC80/PPP1CB
REACTOME_CARGO_TRAFFICKING_TO_THE_PERICILIARY_MEMBRANE	REACTOME_CARGO_TRAFFICKING_TO_THE_PERICILIARY_MEMBRANE	REACTOME_CARGO_TRAFFICKING_TO_THE_PERICILIARY_MEMBRANE	51	0.469779429341169	1.544351427137	0.00516387718553268	0.0219080236339408	0.0139322524438336	6718	tags=61%, list=35%, signal=40%	CCT8/RAB3IP/RAB11A/EXOC7/CCT2/CCT3/EXOC1/TCP1/RAB8A/GBF1/CCT5/LZTFL1/BBS10/BBS1/RP2/EXOC2/EXOC4/TTC8/EXOC6/UNC119B/EXOC8/ARL6/RAB11FIP3/ARL13B/INPP5E/CCT4/PKD1/EXOC5/BBS7/BBS4/ARF4
WP_FATTY_ACID_BIOSYNTHESIS	WP_FATTY_ACID_BIOSYNTHESIS	WP_FATTY_ACID_BIOSYNTHESIS	22	0.566961393625396	1.62652417005846	0.00517494762359323	0.0219238928359311	0.0139423443504293	1217	tags=32%, list=6%, signal=30%	FASN/SCD/ACACA/ACLY/ACSL1/ACSL3/ACSS2
REACTOME_MITOCHONDRIAL_PROTEIN_IMPORT	REACTOME_MITOCHONDRIAL_PROTEIN_IMPORT	REACTOME_MITOCHONDRIAL_PROTEIN_IMPORT	58	0.464456715612758	1.5522150896422	0.00520294641172085	0.0220113334051727	0.0139979515610505	7285	tags=62%, list=38%, signal=39%	VDAC1/SLC25A13/ACO2/HSPD1/CYC1/CS/TOMM20/HSPA9/PITRM1/GRPEL2/TOMM40/MTX1/DNAJC19/TIMM44/TIMM21/GRPEL1/PMPCB/MTX2/CHCHD4/COX19/PAM16/COA4/TIMM50/SAMM50/TOMM22/TIMM8A/TIMM23/CHCHD7/TOMM5/CHCHD3/LDHD/TIMM13/SLC25A4/COX17/TIMM8B/CHCHD2
REACTOME_GAP_FILLING_DNA_REPAIR_SYNTHESIS_AND_LIGATION_IN_GG_NER	REACTOME_GAP_FILLING_DNA_REPAIR_SYNTHESIS_AND_LIGATION_IN_GG_NER	REACTOME_GAP_FILLING_DNA_REPAIR_SYNTHESIS_AND_LIGATION_IN_GG_NER	25	0.552085111123256	1.62945465404315	0.0052243173889042	0.0220705272743114	0.0140355954828277	6121	tags=64%, list=32%, signal=44%	LIG3/LIG1/RFC3/RFC5/POLE/POLD1/RPA1/XRCC1/RFC1/UBB/PCNA/POLD3/RFC2/RPA2/RFC4/POLE2
KEGG_MEDICUS_REFERENCE_WNT_SIGNALING_MODULATION_WNT_INHIBITOR	KEGG_MEDICUS_REFERENCE_WNT_SIGNALING_MODULATION_WNT_INHIBITOR	KEGG_MEDICUS_REFERENCE_WNT_SIGNALING_MODULATION_WNT_INHIBITOR	28	-0.393493178206723	-1.7669957831118	0.0052427428282161	0.0220898520848226	0.0140478849591844	3724	tags=43%, list=19%, signal=35%	SFRP5/WNT10A/FRZB/WNT9A/WNT10B/WNT2/SFRP1/SFRP4/TRABD2A/TRABD2B/SFRP2/WNT5B
REACTOME_ONCOGENE_INDUCED_SENESCENCE	REACTOME_ONCOGENE_INDUCED_SENESCENCE	REACTOME_ONCOGENE_INDUCED_SENESCENCE	33	0.537471402798263	1.67079489850375	0.00524366264801874	0.0220898520848226	0.0140478849591844	5497	tags=52%, list=29%, signal=37%	SP1/AGO1/TNRC6B/TFDP1/E2F3/TNRC6A/E2F2/AGO4/MAPK1/MDM2/CDK4/TP53/UBB/MDM4/E2F1/AGO3/TFDP2
REACTOME_GLUCAGON_TYPE_LIGAND_RECEPTORS	REACTOME_GLUCAGON_TYPE_LIGAND_RECEPTORS	REACTOME_GLUCAGON_TYPE_LIGAND_RECEPTORS	33	-0.389561554063832	-1.75482148305563	0.005308642133889	0.0222416487001302	0.0141444189414332	2500	tags=42%, list=13%, signal=37%	GIP/VIPR2/GCGR/ADCYAP1R1/GLP2R/VIP/GNB4/ADCYAP1/GNG7/SCT/GNG2/GNG11/GNG8/GNGT2
REACTOME_PCNA_DEPENDENT_LONG_PATCH_BASE_EXCISION_REPAIR	REACTOME_PCNA_DEPENDENT_LONG_PATCH_BASE_EXCISION_REPAIR	REACTOME_PCNA_DEPENDENT_LONG_PATCH_BASE_EXCISION_REPAIR	21	0.571464716572981	1.62213360200008	0.00528715076610011	0.0222416487001302	0.0141444189414332	6572	tags=76%, list=34%, signal=50%	LIG1/RFC3/RFC5/POLE/POLD1/RPA1/APEX1/RFC1/PCNA/POLD3/RFC2/RPA2/RFC4/POLE2/FEN1/POLB
PID_VEGFR1_2_PATHWAY	PID_VEGFR1_2_PATHWAY	PID_VEGFR1_2_PATHWAY	69	0.441638734865299	1.50579248568029	0.00531687690424376	0.0222416487001302	0.0141444189414332	5841	tags=49%, list=31%, signal=34%	HGS/RAF1/PTK2/AKAP1/ARF1/DNM2/PDPK1/BRAF/SRC/MAP2K1/HSP90AB1/CDC42/MAP2K6/PAK2/PTPN11/MAPK1/HSP90AA1/GRB2/PRKAG1/PLCG1/CTNNA1/AKT1/VEGFA/CTNNB1/PIK3CA/NEDD4/CBL/PRKACA/PRKCD/NCK2/PRKAA1/CAMKK2/FBXW11/ROCK1
REACTOME_RHOC_GTPASE_CYCLE	REACTOME_RHOC_GTPASE_CYCLE	REACTOME_RHOC_GTPASE_CYCLE	70	0.436356881778779	1.48887450898123	0.00531149544988724	0.0222416487001302	0.0141444189414332	3896	tags=37%, list=20%, signal=30%	ABCD3/ARHGAP39/TFRC/ARHGAP32/TJP2/ARHGEF11/CIT/TMPO/ACBD5/RACGAP1/DEPDC1B/PKN2/ARHGDIA/ANLN/VAPB/LMAN1/IQGAP3/JUP/LBR/VANGL1/ARHGEF10L/C1QBP/ARHGEF12/SLK/DIAPH3/ARHGAP5
REACTOME_RRNA_PROCESSING	REACTOME_RRNA_PROCESSING	REACTOME_RRNA_PROCESSING	193	0.36701418769387	1.33914004798981	0.00531687566626502	0.0222416487001302	0.0141444189414332	7431	tags=47%, list=39%, signal=29%	GNL3/NOL11/MPHOSPH10/EXOSC10/NSUN4/RBM28/HEATR1/NOP2/WDR3/DDX52/WDR43/DCAF13/UTP20/RRP1/CSNK1D/DKC1/WDR12/NOP14/DHX37/ISG20L2/PDCD11/KRR1/NOP58/DDX21/TRMT10C/UTP18/TSR1/DIS3/THUMPD1/FTSJ3/C1D/NOL9/NHP2/WDR75/EXOSC8/BMS1/DDX47/XRN2/PELP1/UTP6/UTP15/WDR36/NOB1/NOL6/MRM1/EXOSC7/RPL17/RPS17/LTV1/IMP4/RRP9/DDX49/RPP14/DIMT1/EXOSC5/PNO1/NOL12/EXOSC2/ELAC2/NIP7/TEX10/EXOSC9/BOP1/RPP40/EXOSC6/NCL/NOP56/G…
REACTOME_DISEASES_OF_PROGRAMMED_CELL_DEATH	REACTOME_DISEASES_OF_PROGRAMMED_CELL_DEATH	REACTOME_DISEASES_OF_PROGRAMMED_CELL_DEATH	44	0.483107395106916	1.5539363601603	0.00547211418611949	0.0228590691769321	0.0145370631201381	5430	tags=50%, list=28%, signal=36%	RBBP4/SUZ12/DNMT3A/DNMT3B/PRDX1/LMNB1/PRDX2/CDC25A/GOLGA2/CAPN1/CDC25C/PRIM1/DNMT1/YWHAE/C1QBP/EZH2/FADD/POLA1/TP53/CASP8/PRIM2/CDK5R1
KEGG_MEDICUS_REFERENCE_HGF_MET_RAS_ERK_SIGNALING_PATHWAY	KEGG_MEDICUS_REFERENCE_HGF_MET_RAS_ERK_SIGNALING_PATHWAY	KEGG_MEDICUS_REFERENCE_HGF_MET_RAS_ERK_SIGNALING_PATHWAY	15	0.625548448880861	1.64048164894582	0.00549617765685291	0.0228761433821081	0.0145479213399741	2842	tags=47%, list=15%, signal=40%	RAF1/SOS1/BRAF/MAP2K1/KRAS/MAPK1/GRB2
REACTOME_GLUTAMATE_AND_GLUTAMINE_METABOLISM	REACTOME_GLUTAMATE_AND_GLUTAMINE_METABOLISM	REACTOME_GLUTAMATE_AND_GLUTAMINE_METABOLISM	12	0.649308033495025	1.6301973569164	0.00549914646998855	0.0228761433821081	0.0145479213399741	6051	tags=67%, list=32%, signal=46%	PYCR1/ALDH18A1/GLS2/GLUD2/RIMKLA/GOT2/PYCR2/GLUD1
REACTOME_REGULATION_OF_LOCALIZATION_OF_FOXO_TRANSCRIPTION_FACTORS	REACTOME_REGULATION_OF_LOCALIZATION_OF_FOXO_TRANSCRIPTION_FACTORS	REACTOME_REGULATION_OF_LOCALIZATION_OF_FOXO_TRANSCRIPTION_FACTORS	12	0.648977312828211	1.6293670268895	0.00549914646998855	0.0228761433821081	0.0145479213399741	4233	tags=67%, list=22%, signal=52%	YWHAZ/AKT2/FOXO6/YWHAG/YWHAB/FOXO4/YWHAQ/AKT1
WP_THERMOGENESIS	WP_THERMOGENESIS	WP_THERMOGENESIS	108	0.401120927355519	1.42199924712814	0.00556218430626647	0.0231062406389486	0.0146942500605607	6902	tags=52%, list=36%, signal=33%	SMARCD2/KDM1A/SMARCC1/SMARCC2/ARID1A/SMARCA4/CPT2/ACTL6A/ACSL1/SOS1/MTOR/KDM3B/RPTOR/RPS6KB1/SMARCB1/ACSL3/ADCY6/FRS2/KDM3A/MAPK13/CREB3L4/KRAS/CREB3L2/AKT1S1/PPARG/SMARCE1/GRB2/KLB/SMARCD1/BMP8B/PRKAG1/ARID1B/CPT1B/TSC2/UCP1/ADCY1/LIPE/ADCY3/TSC1/GNAS/PRKACA/NRAS/RPS6KA6/ADCY10/PRKAA1/SMARCA2/CREB1/ATF2/RPS6KB2/RHEB/MLST8/SOS2/RPS6KA3/PRKG2/MAPK14/ACTG1
KEGG_MEDICUS_REFERENCE_P4_PR_RAS_ERK_SIGNALING_PATHWAY	KEGG_MEDICUS_REFERENCE_P4_PR_RAS_ERK_SIGNALING_PATHWAY	KEGG_MEDICUS_REFERENCE_P4_PR_RAS_ERK_SIGNALING_PATHWAY	16	0.617301071950956	1.64666749967142	0.00561703064404293	0.023237259552327	0.0147775706104471	2842	tags=50%, list=15%, signal=43%	RAF1/SOS1/BRAF/SRC/MAP2K1/KRAS/MAPK1/GRB2
REACTOME_TRISTETRAPROLIN_TTP_ZFP36_BINDS_AND_DESTABILIZES_MRNA	REACTOME_TRISTETRAPROLIN_TTP_ZFP36_BINDS_AND_DESTABILIZES_MRNA	REACTOME_TRISTETRAPROLIN_TTP_ZFP36_BINDS_AND_DESTABILIZES_MRNA	17	0.604173915733655	1.63172140336271	0.00561056685734093	0.023237259552327	0.0147775706104471	5587	tags=71%, list=29%, signal=50%	DCP1A/DCP2/XRN1/DIS3/YWHAB/EXOSC8/EXOSC7/TNPO1/EXOSC5/EXOSC2/EXOSC9/EXOSC6
REACTOME_POST_TRANSLATIONAL_MODIFICATION_SYNTHESIS_OF_GPI_ANCHORED_PROTEINS	REACTOME_POST_TRANSLATIONAL_MODIFICATION_SYNTHESIS_OF_GPI_ANCHORED_PROTEINS	REACTOME_POST_TRANSLATIONAL_MODIFICATION_SYNTHESIS_OF_GPI_ANCHORED_PROTEINS	89	-0.249332285543428	-1.44884516816842	0.00560255024227073	0.023237259552327	0.0147775706104471	2231	tags=28%, list=12%, signal=25%	CNTN4/ART4/PRND/LYPD1/ALPL/MDGA1/OPCML/NTNG1/NTM/ART3/XPNPEP2/OTOA/GPIHBP1/NRN1/THY1/VNN1/NEGR1/RECK/VNN2/PLAUR/LSAMP/LY6H/FOLR2/NTNG2/CD52
REACTOME_PEROXISOMAL_PROTEIN_IMPORT	REACTOME_PEROXISOMAL_PROTEIN_IMPORT	REACTOME_PEROXISOMAL_PROTEIN_IMPORT	63	0.446213902241125	1.50551502620879	0.00564140158021126	0.0233058454784694	0.0148211873443468	7185	tags=60%, list=38%, signal=38%	ACOX1/PEX1/PEX10/PEX13/PEX26/ACOX3/NUDT19/IDH1/IDE/ACAA1/LONP2/SCP2/PEX7/HSD17B4/PEX2/PEX5/PEX12/AMACR/SLC27A2/HACL1/ACOT8/ZFAND6/HMGCL/GNPAT/UBB/MLYCD/PEX14/CRAT/EHHADH/UBE2D1/AGPS/TYSND1/PHYH/USP9X/UBE2D2/DECR2/CAT/MPV17
KEGG_MEDICUS_VARIANT_EGF_OVEREXPRESSION_TO_RAS_ERK_SIGNALING_PATHWAY	KEGG_MEDICUS_VARIANT_EGF_OVEREXPRESSION_TO_RAS_ERK_SIGNALING_PATHWAY	KEGG_MEDICUS_VARIANT_EGF_OVEREXPRESSION_TO_RAS_ERK_SIGNALING_PATHWAY	15	0.623952759516226	1.63629700245715	0.0056692820918945	0.0233243779048919	0.0148329729096552	2842	tags=47%, list=15%, signal=40%	RAF1/SOS1/BRAF/MAP2K1/KRAS/MAPK1/GRB2
KEGG_MEDICUS_VARIANT_MUTATION_ACTIVATED_EGFR_TO_RAS_ERK_SIGNALING_PATHWAY	KEGG_MEDICUS_VARIANT_MUTATION_ACTIVATED_EGFR_TO_RAS_ERK_SIGNALING_PATHWAY	KEGG_MEDICUS_VARIANT_MUTATION_ACTIVATED_EGFR_TO_RAS_ERK_SIGNALING_PATHWAY	15	0.623638659956391	1.6354732859812	0.0056692820918945	0.0233243779048919	0.0148329729096552	2842	tags=47%, list=15%, signal=40%	RAF1/SOS1/BRAF/MAP2K1/KRAS/MAPK1/GRB2
KEGG_MEDICUS_VARIANT_IGF2_OVEREXPRESSION_TO_RAS_ERK_SIGNALING_PATHWAY	KEGG_MEDICUS_VARIANT_IGF2_OVEREXPRESSION_TO_RAS_ERK_SIGNALING_PATHWAY	KEGG_MEDICUS_VARIANT_IGF2_OVEREXPRESSION_TO_RAS_ERK_SIGNALING_PATHWAY	15	0.623115875636771	1.63410230011395	0.0056692820918945	0.0233243779048919	0.0148329729096552	2842	tags=47%, list=15%, signal=40%	RAF1/SOS1/BRAF/MAP2K1/KRAS/MAPK1/GRB2
BIOCARTA_MITOCHONDRIA_PATHWAY	BIOCARTA_MITOCHONDRIA_PATHWAY	BIOCARTA_MITOCHONDRIA_PATHWAY	19	0.587420887366492	1.61418974282655	0.00572261104957096	0.0235114418259158	0.0149519348851572	3556	tags=53%, list=19%, signal=43%	APAF1/DFFB/CASP6/DFFA/XIAP/AIFM1/BID/CASP3/DIABLO/CASP9
BIOCARTA_WNT_PATHWAY	BIOCARTA_WNT_PATHWAY	BIOCARTA_WNT_PATHWAY	24	0.561674769728242	1.64290123275792	0.00578499189340357	0.0237060952046116	0.0150757233225055	5098	tags=54%, list=27%, signal=40%	GSK3B/CSNK2A1/NLK/HDAC1/TAB1/DVL1/CREBBP/AXIN1/APC/BTRC/CTNNB1/PPARD/SMAD4
WP_LEUCINE_ISOLEUCINE_AND_VALINE_METABOLISM	WP_LEUCINE_ISOLEUCINE_AND_VALINE_METABOLISM	WP_LEUCINE_ISOLEUCINE_AND_VALINE_METABOLISM	23	0.562029269020546	1.62615571031024	0.00578584068852105	0.0237060952046116	0.0150757233225055	5341	tags=61%, list=28%, signal=44%	MCCC2/MCCC1/DBT/PCCB/BCKDHB/BCAT2/DLD/ACADSB/ECHS1/IVD/ACAD8/BCKDHA/ALDH6A1/MLYCD
KEGG_MEDICUS_REFERENCE_IFN_RIPK1_3_SIGNALING_PATHWAY	KEGG_MEDICUS_REFERENCE_IFN_RIPK1_3_SIGNALING_PATHWAY	KEGG_MEDICUS_REFERENCE_IFN_RIPK1_3_SIGNALING_PATHWAY	31	-0.392304557316803	-1.75464093283077	0.00581590060479311	0.023796660340542	0.0151333175791794	3484	tags=29%, list=18%, signal=24%	IFNA16/IFNA10/IFNA1/IFNGR1/STAT5A/IFNG/JAK2/STAT4/JAK3
KEGG_MEDICUS_REFERENCE_DOUBLE_STRAND_BREAK_SIGNALING	KEGG_MEDICUS_REFERENCE_DOUBLE_STRAND_BREAK_SIGNALING	KEGG_MEDICUS_REFERENCE_DOUBLE_STRAND_BREAK_SIGNALING	11	0.657799834761323	1.62063141515884	0.00582506881604452	0.0238016131540836	0.0151364672858678	5046	tags=82%, list=26%, signal=60%	NBN/RAD50/RNF168/UBE2N/PIAS4/HERC2/MDC1/L3MBTL2/UBE2V2
REACTOME_SYNTHESIS_OF_GLYCOSYLPHOSPHATIDYLINOSITOL_GPI	REACTOME_SYNTHESIS_OF_GLYCOSYLPHOSPHATIDYLINOSITOL_GPI	REACTOME_SYNTHESIS_OF_GLYCOSYLPHOSPHATIDYLINOSITOL_GPI	17	0.602727380167673	1.62781467554432	0.00586753450343663	0.0239424225099304	0.0152260139982911	6368	tags=76%, list=33%, signal=51%	PIGF/PIGN/PIGM/PIGW/PIGG/PIGV/PIGO/PIGL/PIGB/PIGP/PIGC/PIGH/PIGA
PID_TCR_CALCIUM_PATHWAY	PID_TCR_CALCIUM_PATHWAY	PID_TCR_CALCIUM_PATHWAY	28	-0.390028665077902	-1.75143825777664	0.00589437662995641	0.0240191832427788	0.015274829442609	2406	tags=54%, list=13%, signal=47%	PTGS2/NFATC2/RCAN1/JUN/IL2/FOSL1/CSF2/RCAN2/IFNG/JUNB/FASLG/NFATC1/CD40LG/IL2RA/BATF3
REACTOME_SIGNALING_BY_WNT_IN_CANCER	REACTOME_SIGNALING_BY_WNT_IN_CANCER	REACTOME_SIGNALING_BY_WNT_IN_CANCER	34	0.516119130695148	1.6176820641169	0.00592195242851643	0.024065977871865	0.0153045881555051	4832	tags=47%, list=25%, signal=35%	GSK3B/FZD5/KREMEN1/TNKS2/LRP5/PPP2R1B/PPP2R5D/AXIN1/FZD6/LRP6/AMER1/TNKS/APC/TCF7L2/CTNNB1/PPP2R1A
WP_EFFECT_OF_PROGERIN_ON_GENES_INVOLVED_IN_PROGERIA	WP_EFFECT_OF_PROGERIN_ON_GENES_INVOLVED_IN_PROGERIA	WP_EFFECT_OF_PROGERIN_ON_GENES_INVOLVED_IN_PROGERIA	22	0.563628571366273	1.61696282069689	0.00592012518568552	0.024065977871865	0.0153045881555051	7334	tags=82%, list=38%, signal=51%	SREBF1/KDM1A/RBBP4/MTA2/HDAC1/HDAC2/CBX3/MTA3/CBX1/MTA1/CHD3/TP53/E2F1/CBX5/RB1/SUV39H1/MBD2/RBBP7
REACTOME_STRIATED_MUSCLE_CONTRACTION	REACTOME_STRIATED_MUSCLE_CONTRACTION	REACTOME_STRIATED_MUSCLE_CONTRACTION	36	-0.362889143861562	-1.66815056281545	0.0059552870100707	0.0241358583294329	0.015349028137495	2765	tags=39%, list=14%, signal=33%	TMOD1/ACTN3/TPM4/MYL4/ACTN2/TPM1/MYL3/MYH3/MYL2/MYH8/ACTC1/DES/TPM2/VIM
WP_1Q211_COPY_NUMBER_VARIATION_SYNDROME	WP_1Q211_COPY_NUMBER_VARIATION_SYNDROME	WP_1Q211_COPY_NUMBER_VARIATION_SYNDROME	25	0.547436578587929	1.61573471698716	0.00595327820134365	0.0241358583294329	0.015349028137495	5585	tags=56%, list=29%, signal=40%	OCLN/TJP2/PYGO2/BCL9/CHD1L/F11R/ACP6/PRKAG1/NBPF12/TJP3/CTNNB1/FMO5/TJP1/PRKAA1
REACTOME_INTRINSIC_PATHWAY_FOR_APOPTOSIS	REACTOME_INTRINSIC_PATHWAY_FOR_APOPTOSIS	REACTOME_INTRINSIC_PATHWAY_FOR_APOPTOSIS	53	0.464581284759093	1.53583972619043	0.0059869244291827	0.0242312462350277	0.0154096894003748	5066	tags=47%, list=26%, signal=35%	APAF1/YWHAZ/TFDP1/XIAP/AKT2/BID/DYNLL2/NMT1/MAPK1/TP53BP2/MAPK8/CASP3/DIABLO/YWHAG/YWHAE/YWHAB/C1QBP/CASP9/YWHAQ/AKT1/CYCS/TP53/CASP8/E2F1/PPP1R13B
REACTOME_SIGNALING_BY_HIPPO	REACTOME_SIGNALING_BY_HIPPO	REACTOME_SIGNALING_BY_HIPPO	20	0.579603435543301	1.6149039020099	0.00609788428965449	0.0246469890680494	0.0156740781101076	6579	tags=70%, list=34%, signal=46%	TJP2/NPHP4/MOB1A/MOB1B/DVL2/CASP3/WWC1/YWHAE/YWHAB/LATS1/TJP1/STK4/STK3/AMOT
KEGG_GLYCOSYLPHOSPHATIDYLINOSITOL_GPI_ANCHOR_BIOSYNTHESIS	KEGG_GLYCOSYLPHOSPHATIDYLINOSITOL_GPI_ANCHOR_BIOSYNTHESIS	KEGG_GLYCOSYLPHOSPHATIDYLINOSITOL_GPI_ANCHOR_BIOSYNTHESIS	24	0.558776221349659	1.63442296568767	0.00610862266811097	0.0246570720652091	0.0156804903207281	3648	tags=54%, list=19%, signal=44%	PIGF/PIGN/PGAP1/PIGM/PIGW/GPLD1/PIGU/PIGG/PIGV/PIGO/PIGL/PIGB/PIGS
REACTOME_DISEASES_ASSOCIATED_WITH_GLYCOSAMINOGLYCAN_METABOLISM	REACTOME_DISEASES_ASSOCIATED_WITH_GLYCOSAMINOGLYCAN_METABOLISM	REACTOME_DISEASES_ASSOCIATED_WITH_GLYCOSAMINOGLYCAN_METABOLISM	41	-0.346169637149572	-1.71374080754067	0.00612952083605972	0.0246750143056559	0.0156919005614458	3237	tags=39%, list=17%, signal=32%	SDC3/EXT1/CSPG4/VCAN/CHST3/KERA/OGN/SDC2/BGN/OMD/LUM/PRELP/GPC6/PAPSS2/DCN/FMOD
WP_TUMOR_SUPPRESSOR_ACTIVITY_OF_SMARCB1	WP_TUMOR_SUPPRESSOR_ACTIVITY_OF_SMARCB1	WP_TUMOR_SUPPRESSOR_ACTIVITY_OF_SMARCB1	29	0.521590976186143	1.58857744825145	0.00612956724476841	0.0246750143056559	0.0156919005614458	3878	tags=48%, list=20%, signal=39%	SMARCD2/SMARCC1/RBBP4/SMARCC2/ARID1A/SMARCA4/SUZ12/ACTL6A/SMARCB1/SMARCE1/SMARCD1/CDK4/EZH2/ARID1B
BIOCARTA_AKAPCENTROSOME_PATHWAY	BIOCARTA_AKAPCENTROSOME_PATHWAY	BIOCARTA_AKAPCENTROSOME_PATHWAY	14	0.628595205051832	1.62740428863458	0.00625404529016602	0.0251422707834497	0.0159890490086729	4088	tags=50%, list=21%, signal=39%	AKAP9/CDK1/PRKAR2A/PCNT/NUP85/PRKAG1/PRKCE
REACTOME_REGULATION_OF_RUNX1_EXPRESSION_AND_ACTIVITY	REACTOME_REGULATION_OF_RUNX1_EXPRESSION_AND_ACTIVITY	REACTOME_REGULATION_OF_RUNX1_EXPRESSION_AND_ACTIVITY	17	0.598762339961355	1.61710610173576	0.00629581434641521	0.0252762157182925	0.016074230341183	2429	tags=47%, list=13%, signal=41%	AGO1/TNRC6B/AGO2/SRC/TNRC6A/AGO4/CBFB/PTPN11
WP_4P163_COPY_NUMBER_VARIATION	WP_4P163_COPY_NUMBER_VARIATION	WP_4P163_COPY_NUMBER_VARIATION	27	0.526030829400513	1.57773108556183	0.00634444977511652	0.0254373314710101	0.0161766907628553	4882	tags=56%, list=25%, signal=41%	NELFCD/NELFA/LETM1/SOS1/FRS2/SLBP/UBE2J2/CKAP5/MAPK1/GRB2/TACC3/FGFR3/PLCG1/TMEM129/CBL
PID_ERBB1_INTERNALIZATION_PATHWAY	PID_ERBB1_INTERNALIZATION_PATHWAY	PID_ERBB1_INTERNALIZATION_PATHWAY	41	0.490228358659314	1.56440433935704	0.00635906053109147	0.0254617805200731	0.0161922389624213	5166	tags=51%, list=27%, signal=37%	HGS/RAF1/PTK2/STAMBP/RAB5A/SOS1/PIK3CB/USP8/SRC/CDC42/ARHGEF7/KRAS/PIK3R2/GRB2/SYNJ1/EPS15/PIK3CA/ITSN1/SHC1/CBL/NRAS
REACTOME_APC_CDC20_MEDIATED_DEGRADATION_OF_NEK2A	REACTOME_APC_CDC20_MEDIATED_DEGRADATION_OF_NEK2A	REACTOME_APC_CDC20_MEDIATED_DEGRADATION_OF_NEK2A	26	0.539797837702535	1.60114930614438	0.00637212458329587	0.0254799794500507	0.0162038124430279	4993	tags=54%, list=26%, signal=40%	UBE2E1/BUB1B/ANAPC1/NEK2/MAD2L1/CDC23/ANAPC5/BUB3/CDC27/UBE2C/ANAPC7/CDC20/UBB/ANAPC11
REACTOME_INITIATION_OF_NUCLEAR_ENVELOPE_NE_REFORMATION	REACTOME_INITIATION_OF_NUCLEAR_ENVELOPE_NE_REFORMATION	REACTOME_INITIATION_OF_NUCLEAR_ENVELOPE_NE_REFORMATION	19	0.584135506594631	1.60516175615248	0.0064008346864033	0.0255606095420992	0.0162550885789203	5607	tags=68%, list=29%, signal=48%	TMPO/LMNB1/KPNB1/CDK1/LEMD3/CCNB2/CCNB1/LBR/LEMD2/VRK1/PPP2R1A/VRK2/PPP2R2A
WP_METABOLIC_EPILEPTIC_DISORDERS	WP_METABOLIC_EPILEPTIC_DISORDERS	WP_METABOLIC_EPILEPTIC_DISORDERS	88	0.416091408048987	1.45744347565211	0.0064285702799011	0.0256371382762456	0.0163037564853071	7924	tags=60%, list=41%, signal=35%	SLC25A15/SLC25A1/DHTKD1/HLCS/PFKL/ALDOA/SHMT2/DLAT/SPCS1/GLS2/MOCS3/AADAT/DLD/MDH2/PSAT1/SFXN1/ECHS1/HK2/SUOX/GPI/GOT2/ALDOC/SLC2A1/ASL/HADH/SHMT1/SLC1A5/FBP2/CTH/PSPH/MDH1/GCDH/GPT/PGK1/GAPDH/GOT1/ENO1/MOCS1/CBS/GLUD1/PGAM1/TPI1/HK1/PHGDH/PKLR/AMT/PGK2/PFKM/ARG1/BTD/FBP1/GPHN/PC
KEGG_MEDICUS_REFERENCE_PRNP_PI3K_NOX2_SIGNALING_PATHWAY	KEGG_MEDICUS_REFERENCE_PRNP_PI3K_NOX2_SIGNALING_PATHWAY	KEGG_MEDICUS_REFERENCE_PRNP_PI3K_NOX2_SIGNALING_PATHWAY	29	-0.369811736707217	-1.65461270897129	0.00646791368556938	0.025759693520024	0.016381694624464	2694	tags=48%, list=14%, signal=42%	CREB3/CAV2/CYBA/EGR1/FYN/CAV1/NCF4/RAC2/NCF2/CREB5/CREB3L1/CYBB/PIK3CD/NCF1
REACTOME_THE_ROLE_OF_NEF_IN_HIV_1_REPLICATION_AND_DISEASE_PATHOGENESIS	REACTOME_THE_ROLE_OF_NEF_IN_HIV_1_REPLICATION_AND_DISEASE_PATHOGENESIS	REACTOME_THE_ROLE_OF_NEF_IN_HIV_1_REPLICATION_AND_DISEASE_PATHOGENESIS	28	-0.387581413503868	-1.74044878336888	0.00648910637322049	0.0258097302690193	0.0164135151405507	1312	tags=39%, list=7%, signal=37%	AP1S2/FYN/CD8B/B2M/LCK/HLA-A/CD247/CD28/DOCK2/HCK/CD4
REACTOME_EGR2_AND_SOX10_MEDIATED_INITIATION_OF_SCHWANN_CELL_MYELINATION	REACTOME_EGR2_AND_SOX10_MEDIATED_INITIATION_OF_SCHWANN_CELL_MYELINATION	REACTOME_EGR2_AND_SOX10_MEDIATED_INITIATION_OF_SCHWANN_CELL_MYELINATION	27	0.524498513099796	1.57313518941767	0.00650608964896039	0.0258429138645956	0.0164346180131005	1239	tags=22%, list=6%, signal=21%	HMGCR/SREBF2/SMARCA4/CYP51A1/DAG1/HDAC2
REACTOME_P2Y_RECEPTORS	REACTOME_P2Y_RECEPTORS	REACTOME_P2Y_RECEPTORS	12	-0.583041657374809	-2.0010728154502	0.00655566283143252	0.0260052884997542	0.0165378790121438	2106	tags=58%, list=11%, signal=52%	LPAR4/GPR17/P2RY14/LPAR6/P2RY12/P2RY13/P2RY10
REACTOME_REPRODUCTION	REACTOME_REPRODUCTION	REACTOME_REPRODUCTION	96	0.405985883621676	1.4311602124018	0.00662069377440538	0.0262284703036377	0.0166798098994082	3765	tags=33%, list=20%, signal=27%	BLM/SUN1/BRCA2/RAD21/SUN2/BRCA1/NBN/LMNB1/ATR/DIDO1/RAD50/FIGNL1/STAG1/RAD51/SMC3/TET2/CBFA2T2/PSMC3IP/TERF1/RPA1/CD9/MSH5/CDK2/SMC1A/CDK4/RAD51C/MLH1/SMC1B/TFAP2C/ADAM2/TOP3A/STAG2
REACTOME_RUNX1_REGULATES_GENES_INVOLVED_IN_MEGAKARYOCYTE_DIFFERENTIATION_AND_PLATELET_FUNCTION	REACTOME_RUNX1_REGULATES_GENES_INVOLVED_IN_MEGAKARYOCYTE_DIFFERENTIATION_AND_PLATELET_FUNCTION	REACTOME_RUNX1_REGULATES_GENES_INVOLVED_IN_MEGAKARYOCYTE_DIFFERENTIATION_AND_PLATELET_FUNCTION	36	0.5047155450702	1.58768509298442	0.00663486218743884	0.02624983174951	0.0166933945595962	4701	tags=56%, list=25%, signal=42%	KMT2B/EP300/KMT2D/SETD1A/AGO1/HDAC1/TNRC6B/SETD1B/TNRC6A/AGO4/KMT2C/CBFB/PRMT6/SIN3B/PRMT1/SIN3A/RBBP5/KAT2B/KMT2A/DPY30
REACTOME_REGULATION_OF_PYRUVATE_METABOLISM	REACTOME_REGULATION_OF_PYRUVATE_METABOLISM	REACTOME_REGULATION_OF_PYRUVATE_METABOLISM	33	0.531353689337672	1.65177724586726	0.00666297601026697	0.0263262367856123	0.016741983801088	2738	tags=36%, list=14%, signal=31%	GID8/PDP2/RMND5A/MAEA/DLAT/PGAM5/PDK1/DLD/RANBP9/WDR26/PDHB/ARMC8
KEGG_PEROXISOME	KEGG_PEROXISOME	KEGG_PEROXISOME	78	0.419503761930795	1.44901813021695	0.00674294085694371	0.0266070397138768	0.0169205584342415	7185	tags=58%, list=38%, signal=36%	ACOX1/ABCD3/MVK/PEX1/ACSL1/PRDX1/PEX10/PEX13/PEX26/SLC25A17/ACOX3/ACSL3/NUDT19/IDH1/ACAA1/SCP2/PEX7/HSD17B4/FAR2/PEX2/PEX19/SOD1/PEX5/PEX12/AMACR/PEX11A/PXMP4/SLC27A2/HACL1/ACOT8/HMGCL/GNPAT/MLYCD/PEX14/CRAT/EHHADH/IDH2/NUDT12/AGPS/FAR1/PHYH/PEX3/DECR2/CAT/MPV17
PID_ERA_GENOMIC_PATHWAY	PID_ERA_GENOMIC_PATHWAY	PID_ERA_GENOMIC_PATHWAY	63	0.443321264050715	1.4957553341885	0.00677723862325573	0.0267071419264267	0.0169842177272354	5754	tags=51%, list=30%, signal=36%	EP300/AP1B1/BRCA1/PRDM15/NCOA2/LCOR/MED1/NRIP1/HDAC1/NCOA1/NCOA3/DDX54/ANP32A/TRIM59/UBA3/MTA1/DDX17/SOD1/SAFB/NCOR1/HSF2/EBAG9/NDUFV3/PDIA2/PCNA/ESR2/SMAD4/XBP1/POU4F1/CHUK/SET/PHB2
REACTOME_INFLUENZA_INFECTION	REACTOME_INFLUENZA_INFECTION	REACTOME_INFLUENZA_INFECTION	155	0.376348542933876	1.36001858117506	0.00689222362445774	0.0271245274483593	0.0172496510933451	4437	tags=30%, list=23%, signal=23%	POLR2A/POM121/NDC1/POM121C/CLTC/POLR2B/NUP50/NUP107/KPNB1/XPO1/TPR/GRSF1/KPNA2/NUP205/NUP88/NUP153/PARP1/NUP37/NUP85/RAE1/POLR2D/NUP133/NUP210/NUP155/NUP43/NUP35/NUP160/KPNA1/NUP62/SEC13/DNAJC3/POLR2C/HSP90AA1/PABPN1/AAAS/CALR/NUP54/RANBP2/CANX/NUP93/POLR2K/RPL17/IPO5/SEH1L/RPS17/NUP188
WP_ANGIOPOIETINLIKE_PROTEIN_8_REGULATORY_PATHWAY	WP_ANGIOPOIETINLIKE_PROTEIN_8_REGULATORY_PATHWAY	WP_ANGIOPOIETINLIKE_PROTEIN_8_REGULATORY_PATHWAY	130	0.389883151520267	1.39504919617532	0.00690604954948173	0.0271432249704334	0.0172615416500636	6970	tags=48%, list=36%, signal=31%	FASN/SCD/SREBF1/SREBF2/GSK3B/RAF1/MAP4K3/PIK3R4/SOS1/MTOR/EXOC7/RPTOR/RPS6KB1/PIK3CB/PDPK1/THRB/AKT2/MAP2K1/RXRA/MAP2K6/MAPK13/MINK1/MAPK1/MAP3K9/PIK3R2/EIF4E/MAPK8/GSK3A/PRKAG1/GYS1/MAPK6/MAP4K2/SLC2A1/MAP2K4/ABCG8/AKT1/CBLC/PIK3C3/TSC2/PIK3CA/MAP4K5/TSC1/SHC1/CRK/CBL/MAP3K2/RPS6KA6/PIK3C2A/FLOT2/PRKAA1/IRS4/MAPK7/MAP2K7/RPS6KB2/RHEB/MLST8/SOS2/RPS6KA3/CYP3A4/MLXIPL/MAPK14/RICTOR/MAP3K13
REACTOME_TRANSLOCATION_OF_SLC2A4_GLUT4_TO_THE_PLASMA_MEMBRANE	REACTOME_TRANSLOCATION_OF_SLC2A4_GLUT4_TO_THE_PLASMA_MEMBRANE	REACTOME_TRANSLOCATION_OF_SLC2A4_GLUT4_TO_THE_PLASMA_MEMBRANE	69	0.437018078458464	1.49003809380512	0.00697601965636604	0.0273822503834525	0.0174135481683291	5087	tags=45%, list=27%, signal=33%	RALGAPB/RAB10/RAB11A/EXOC7/RALGAPA2/YWHAZ/KIF3A/AKT2/SNAP23/EXOC1/RAB8A/TUBA1B/TUBB1/ASPSCR1/TUBA1C/PRKAG1/YWHAG/YWHAE/TUBA3D/YWHAB/EXOC2/YWHAQ/EXOC4/EXOC6/STXBP3/KIF3B/EXOC8/AKT1/RAB14/RAB4A/C2CD5
BIOCARTA_PTC1_PATHWAY	BIOCARTA_PTC1_PATHWAY	BIOCARTA_PTC1_PATHWAY	11	0.653727638525228	1.61059868361931	0.00715903054563025	0.028060700341978	0.0178450036136319	2663	tags=45%, list=14%, signal=39%	XPO1/CDC25A/CDK1/CDC25C/CCNB1
REACTOME_CYCLIN_D_ASSOCIATED_EVENTS_IN_G1	REACTOME_CYCLIN_D_ASSOCIATED_EVENTS_IN_G1	REACTOME_CYCLIN_D_ASSOCIATED_EVENTS_IN_G1	47	0.460373289304212	1.50020039875555	0.00716762790413615	0.028060700341978	0.0178450036136319	5607	tags=49%, list=29%, signal=35%	SKP2/CCNE2/CCNE1/SRC/TFDP1/E2F3/PPP2R1B/E2F5/E2F2/RBL1/CKS1B/RBL2/CDK2/CUL1/CDK4/PPP2R1A/E2F4/UBB/E2F1/CDKN1B/TFDP2/PTK6/PPP2R2A
REACTOME_RND3_GTPASE_CYCLE	REACTOME_RND3_GTPASE_CYCLE	REACTOME_RND3_GTPASE_CYCLE	42	0.47834157986399	1.52808074469803	0.00738111437207538	0.0288587099174869	0.0183524921504509	7835	tags=71%, list=41%, signal=42%	SCRIB/LEMD3/WDR6/DEPDC1B/DLG5/ANKRD26/FAM83B/PIK3R2/RBMX/TMOD3/VANGL1/DSG1/PTPN13/CPD/ARHGAP5/ARHGAP35/TNFAIP1/KTN1/FLOT2/NISCH/ROCK1/DSP/PLEKHG5/KCTD13/TXNL1/EPHA2/PKP4/PIK3R1/SEMA4F/RASAL2
KEGG_MEDICUS_REFERENCE_CXCR4_GNB_G_PLCB_PKC_SIGNALING_PATHWAY	KEGG_MEDICUS_REFERENCE_CXCR4_GNB_G_PLCB_PKC_SIGNALING_PATHWAY	KEGG_MEDICUS_REFERENCE_CXCR4_GNB_G_PLCB_PKC_SIGNALING_PATHWAY	31	-0.385108520693451	-1.72245558046107	0.00741240205496673	0.0289432043686756	0.0184062257981653	1521	tags=35%, list=8%, signal=33%	CXCL12/PRKCG/GNB4/GNG7/CXCR4/PLCB2/PRKCB/GNG2/GNG11/GNG8/GNGT2
KEGG_MEDICUS_REFERENCE_GATOR1_MTORC1_SIGNALING_PATHWAY	KEGG_MEDICUS_REFERENCE_GATOR1_MTORC1_SIGNALING_PATHWAY	KEGG_MEDICUS_REFERENCE_GATOR1_MTORC1_SIGNALING_PATHWAY	14	0.622598899498491	1.6118801273062	0.00747859527274041	0.0291635964286396	0.0185463825675454	3643	tags=57%, list=19%, signal=46%	TTI1/MTOR/RPTOR/DEPDC5/AKT1S1/NPRL2/NPRL3/TELO2
KEGG_MEDICUS_VARIANT_RET_FUSION_KINASE_TO_RAS_ERK_SIGNALING_PATHWAY	KEGG_MEDICUS_VARIANT_RET_FUSION_KINASE_TO_RAS_ERK_SIGNALING_PATHWAY	KEGG_MEDICUS_VARIANT_RET_FUSION_KINASE_TO_RAS_ERK_SIGNALING_PATHWAY	11	0.652314817993182	1.6071178962776	0.00751475430548628	0.0292664454787884	0.018611788692453	2454	tags=45%, list=13%, signal=40%	RAF1/BRAF/MAP2K1/KRAS/MAPK1
WP_COMPLEMENTMEDIATED_INFLAMMATION_OF_PULMONARY_ALVEOLUS_IN_COVID19_HYPOTHETICAL_PATHWAY	WP_COMPLEMENTMEDIATED_INFLAMMATION_OF_PULMONARY_ALVEOLUS_IN_COVID19_HYPOTHETICAL_PATHWAY	WP_COMPLEMENTMEDIATED_INFLAMMATION_OF_PULMONARY_ALVEOLUS_IN_COVID19_HYPOTHETICAL_PATHWAY	12	-0.574770371692632	-1.97268471535809	0.00761871653916857	0.029632745342852	0.0188447344963077	1915	tags=67%, list=10%, signal=60%	C5/C6/COLEC11/C7/C3/FCN1/C5AR1/C3AR1
KEGG_MEDICUS_PATHOGEN_HPV_E5_TO_EGFR_RAS_ERK_SIGNALING_PATHWAY	KEGG_MEDICUS_PATHOGEN_HPV_E5_TO_EGFR_RAS_ERK_SIGNALING_PATHWAY	KEGG_MEDICUS_PATHOGEN_HPV_E5_TO_EGFR_RAS_ERK_SIGNALING_PATHWAY	15	0.610414595222019	1.60079358121969	0.00765998872736436	0.0297258251869675	0.018903927963839	2842	tags=47%, list=15%, signal=40%	RAF1/SOS1/BRAF/MAP2K1/KRAS/MAPK1/GRB2
WP_LEPTIN_SIGNALING	WP_LEPTIN_SIGNALING	WP_LEPTIN_SIGNALING	76	0.425047302943039	1.46135837844367	0.00766252464699162	0.0297258251869675	0.018903927963839	6006	tags=46%, list=31%, signal=32%	ACACA/GSK3B/RAF1/PTK2/SOCS7/SP1/SOS1/MTOR/RPS6KB1/ERBB2/NCOA1/SRC/MAP2K1/CDC42/KHDRBS1/PTPN11/REL/MAPK1/PIK3R2/EIF4E/MAPK8/GSK3A/GRB2/PLCG1/AKT1/ELK1/SH2B1/SHC1/RELA/PRKAA1/ROCK2/CHUK/CREB1/ROCK1/IKBKB
WP_HOMOLOGOUS_RECOMBINATION	WP_HOMOLOGOUS_RECOMBINATION	WP_HOMOLOGOUS_RECOMBINATION	12	0.637465467127733	1.60046459620012	0.00769876483848145	0.0298103134953874	0.018957657705103	5436	tags=75%, list=28%, signal=54%	BRCA2/NBN/RAD50/RAD51/POLD1/RPA1/RAD52/RAD54B/POLD3
WP_TRANSLATION_FACTORS	WP_TRANSLATION_FACTORS	WP_TRANSLATION_FACTORS	50	0.460133114858141	1.50924007590072	0.00770423682110814	0.0298103134953874	0.018957657705103	8429	tags=68%, list=44%, signal=38%	CLUH/PABPC1/EIF2AK1/EIF2B5/EIF4G1/EIF3C/EIF2AK3/EIF4G3/EIF3A/EIF4E/EIF4A1/EEF1A2/EIF3I/EIF4H/EEF2K/PAIP1/EIF5/EIF2B1/EIF4EBP2/EIF3J/EIF2S2/EIF6/EIF2B4/EIF3D/EIF2AK2/EIF3B/EIF1AX/EIF4B/EEF1D/EIF5B/EIF3E/EIF4A2/EIF5A/EIF3H
PID_PI3KCI_AKT_PATHWAY	PID_PI3KCI_AKT_PATHWAY	PID_PI3KCI_AKT_PATHWAY	35	0.503451783591089	1.57667223825225	0.00772075313276621	0.0298356235401857	0.018973753448808	3629	tags=49%, list=19%, signal=39%	GSK3B/RAF1/MTOR/PRKDC/PDPK1/SRC/YWHAZ/AKT2/KPNA1/HSP90AA1/GSK3A/YWHAG/YWHAE/YWHAB/FOXO4/CASP9/YWHAQ
KEGG_MEDICUS_ENV_FACTOR_METALS_TO_RAS_ERK_SIGNALING_PATHWAY	KEGG_MEDICUS_ENV_FACTOR_METALS_TO_RAS_ERK_SIGNALING_PATHWAY	KEGG_MEDICUS_ENV_FACTOR_METALS_TO_RAS_ERK_SIGNALING_PATHWAY	12	0.636361499586573	1.59769289944776	0.00778674977013398	0.0300518304031881	0.0191112486718263	2454	tags=42%, list=13%, signal=36%	RAF1/BRAF/MAP2K1/KRAS/MAPK1
KEGG_MEDICUS_REFERENCE_GPI_ANCHOR_BIOSYNTHESIS	KEGG_MEDICUS_REFERENCE_GPI_ANCHOR_BIOSYNTHESIS	KEGG_MEDICUS_REFERENCE_GPI_ANCHOR_BIOSYNTHESIS	23	0.554705089469884	1.60496418692143	0.00791959495231936	0.0305104537897267	0.0194029069658224	6880	tags=78%, list=36%, signal=50%	PIGF/PIGN/PGAP1/PIGM/PIGW/PIGU/PIGG/PIGV/PIGO/PIGL/PIGB/PIGS/PIGP/PIGC/PIGH/PIGA/PIGT/MPPE1
REACTOME_TRANSLESION_SYNTHESIS_BY_Y_FAMILY_DNA_POLYMERASES_BYPASSES_LESIONS_ON_DNA_TEMPLATE	REACTOME_TRANSLESION_SYNTHESIS_BY_Y_FAMILY_DNA_POLYMERASES_BYPASSES_LESIONS_ON_DNA_TEMPLATE	REACTOME_TRANSLESION_SYNTHESIS_BY_Y_FAMILY_DNA_POLYMERASES_BYPASSES_LESIONS_ON_DNA_TEMPLATE	37	0.492142031709252	1.55247277037006	0.00793618624152704	0.0305104537897267	0.0194029069658224	6371	tags=59%, list=33%, signal=40%	NPLOC4/RFC3/SPRTN/RFC5/POLE/USP10/TRIM25/POLD1/REV1/RPA1/RCHY1/POLI/RFC1/UBB/PCNA/POLD3/RFC2/RPA2/VCP/RFC4/POLE2/USP43
WP_AMINO_ACID_METABOLISM	WP_AMINO_ACID_METABOLISM	WP_AMINO_ACID_METABOLISM	85	0.419090039697043	1.46180466543803	0.00793379546078566	0.0305104537897267	0.0194029069658224	7087	tags=52%, list=37%, signal=33%	ACLY/GPT2/ACO2/MCCC1/LARS2/PYCR1/MARS2/IDH1/ALDH18A1/CS/ACAA1/ASNS/DLD/MDH2/CAD/GSS/GCLM/GOT2/HADH/ARG2/MAOA/HMGCL/CTH/ACADM/FARSB/MDH1/BHMT/PPM1L/GSR/GOT1/MPST/FH/TH/CBS/EHHADH/HMGCS2/GLUD1/HAL/SUCLG1/PDHX/PNMT/SRM/ADH5/ADH7
KEGG_GLYCOSAMINOGLYCAN_BIOSYNTHESIS_CHONDROITIN_SULFATE	KEGG_GLYCOSAMINOGLYCAN_BIOSYNTHESIS_CHONDROITIN_SULFATE	KEGG_GLYCOSAMINOGLYCAN_BIOSYNTHESIS_CHONDROITIN_SULFATE	22	-0.423214945501394	-1.75481405552117	0.00796638138309198	0.0305872229997794	0.0194517278011583	3989	tags=50%, list=21%, signal=40%	B3GAT1/CSGALNACT2/CHST12/CSGALNACT1/CHSY3/CHST3/CHST11/CHST13/CHST15/DSE/CHST7
KEGG_MEDICUS_REFERENCE_AREG_EGFR_RAS_ERK_SIGNALING_PATHWAY	KEGG_MEDICUS_REFERENCE_AREG_EGFR_RAS_ERK_SIGNALING_PATHWAY	KEGG_MEDICUS_REFERENCE_AREG_EGFR_RAS_ERK_SIGNALING_PATHWAY	15	0.608932678391453	1.59690729971718	0.00800619930329451	0.0307006950207101	0.0195238895290866	2842	tags=47%, list=15%, signal=40%	RAF1/SOS1/BRAF/MAP2K1/KRAS/MAPK1/GRB2
WP_ENERGY_METABOLISM	WP_ENERGY_METABOLISM	WP_ENERGY_METABOLISM	47	0.456498421962464	1.4875735203804	0.00808903965620783	0.030978639707705	0.0197006464839511	6027	tags=51%, list=31%, signal=35%	GSK3B/EP300/TFB2M/CAMK2G/GABPA/MYBBP1A/TFAM/MED1/HDAC1/NCOA1/NRF1/RXRA/ESRRA/PPARG/PRMT1/PRKAG1/PPRC1/PPARGC1B/PPARA/SIRT1/PPARD/PRKAA1/CREB1/ATF2
WP_CYTOPLASMIC_RIBOSOMAL_PROTEINS	WP_CYTOPLASMIC_RIBOSOMAL_PROTEINS	WP_CYTOPLASMIC_RIBOSOMAL_PROTEINS	88	-0.252959522207198	-1.48768260455438	0.00813958622078554	0.0311323559927999	0.0197984012666031	4521	tags=42%, list=24%, signal=32%	RPS27/RPS27A/RPL39/RPS6/RPL5/RPS15A/RPL26/RPS25/RPL18A/UBA52/RPL7A/RPL28/RPS3A/RPS12/RPS29/RPL31/RPS20/RPL21/RPL13/RPS15/RPL37/RPL9/RPS14/RPS6KA2/RPS4X/RPL10/RPL36/RPL37A/RPLP1/RPL34/RPS9/RPL35/FAU/RPL27A/RPL12/RPS13/RPLP2
PID_FRA_PATHWAY	PID_FRA_PATHWAY	PID_FRA_PATHWAY	37	-0.345754845824292	-1.59803619764503	0.0082562813340915	0.0315383620309932	0.0200565979306357	3342	tags=51%, list=17%, signal=42%	CDKN2A/PLAU/NFATC2/MMP1/JUN/JUND/FOSL1/MMP9/LIF/COL1A2/JUNB/MGP/IL6/LAMA3/NFATC1/PLAUR/MMP2/DCN/CCL2
REACTOME_DISEASES_OF_IMMUNE_SYSTEM	REACTOME_DISEASES_OF_IMMUNE_SYSTEM	REACTOME_DISEASES_OF_IMMUNE_SYSTEM	32	-0.367125677402257	-1.66228050229141	0.00834145952635496	0.0318102546269054	0.0202295061010463	1980	tags=31%, list=10%, signal=28%	TLR6/TLR7/NFKB2/TLR4/TLR10/TLR2/TLR1/BTK/CD14/LY96
REACTOME_DISEASES_ASSOCIATED_WITH_O_GLYCOSYLATION_OF_PROTEINS	REACTOME_DISEASES_ASSOCIATED_WITH_O_GLYCOSYLATION_OF_PROTEINS	REACTOME_DISEASES_ASSOCIATED_WITH_O_GLYCOSYLATION_OF_PROTEINS	65	-0.287481854759913	-1.55605986938744	0.0083487294824877	0.0318102546269054	0.0202295061010463	3120	tags=35%, list=16%, signal=30%	THSD7B/ADAMTS5/ADAMTS3/SEMA5B/MUC7/ADAMTS8/ADAMTS12/ADAMTS6/CFP/ADAMTSL1/LFNG/ADAMTS16/ADAMTS14/ADAMTS2/THSD1/THSD4/ADAMTS4/THBS1/ADAMTS15/SPON1/MUC12/SPON2/ADAMTS10
KEGG_MEDICUS_REFERENCE_EGF_EGFR_RAS_ERK_SIGNALING_PATHWAY	KEGG_MEDICUS_REFERENCE_EGF_EGFR_RAS_ERK_SIGNALING_PATHWAY	KEGG_MEDICUS_REFERENCE_EGF_EGFR_RAS_ERK_SIGNALING_PATHWAY	16	0.604776577515292	1.61325806807616	0.00836118426820304	0.0318171783030475	0.0202339091638448	2842	tags=44%, list=15%, signal=37%	RAF1/SOS1/BRAF/MAP2K1/KRAS/MAPK1/GRB2
WP_NOTCH1_REGULATION_OF_ENDOTHELIAL_CELL_CALCIFICATION	WP_NOTCH1_REGULATION_OF_ENDOTHELIAL_CELL_CALCIFICATION	WP_NOTCH1_REGULATION_OF_ENDOTHELIAL_CELL_CALCIFICATION	17	-0.475522680638127	-1.82191575914846	0.0083820650538177	0.0318561074662881	0.0202586658894517	2855	tags=47%, list=15%, signal=40%	JAG2/ALPL/ITGA1/DLL1/LPAR1/GJA5/SAT1/MGP
BIOCARTA_NPP1_PATHWAY	BIOCARTA_NPP1_PATHWAY	BIOCARTA_NPP1_PATHWAY	10	-0.599610455459945	-1.94121800734961	0.00844949244303659	0.0320716140826427	0.0203957157955746	4496	tags=80%, list=23%, signal=61%	COL4A1/COL4A3/COL4A5/COL4A4/COL4A2/COL4A6/ALPL/ENPP1
REACTOME_DEFECTS_OF_CONTACT_ACTIVATION_SYSTEM_CAS_AND_KALLIKREIN_KININ_SYSTEM_KKS	REACTOME_DEFECTS_OF_CONTACT_ACTIVATION_SYSTEM_CAS_AND_KALLIKREIN_KININ_SYSTEM_KKS	REACTOME_DEFECTS_OF_CONTACT_ACTIVATION_SYSTEM_CAS_AND_KALLIKREIN_KININ_SYSTEM_KKS	15	-0.496905455373435	-1.81335002927238	0.00849962026136696	0.032220993918566	0.0204907128440933	2421	tags=40%, list=13%, signal=35%	VWF/KLKB1/F8/TPST1/F10/SERPING1
REACTOME_HIV_ELONGATION_ARREST_AND_RECOVERY	REACTOME_HIV_ELONGATION_ARREST_AND_RECOVERY	REACTOME_HIV_ELONGATION_ARREST_AND_RECOVERY	29	0.512928816793337	1.5621956439396	0.00861578228212877	0.0326200060833508	0.020744461803873	3100	tags=41%, list=16%, signal=35%	NELFCD/NELFA/POLR2A/POLR2B/CCNK/TCEA1/CCNT1/POLR2D/SSRP1/CCNT2/POLR2C/SUPT5H
REACTOME_CHROMATIN_MODIFICATIONS_DURING_THE_MATERNAL_TO_ZYGOTIC_TRANSITION_MZT	REACTOME_CHROMATIN_MODIFICATIONS_DURING_THE_MATERNAL_TO_ZYGOTIC_TRANSITION_MZT	REACTOME_CHROMATIN_MODIFICATIONS_DURING_THE_MATERNAL_TO_ZYGOTIC_TRANSITION_MZT	10	0.676172974241544	1.61587433634945	0.00869493448280326	0.0328682009659349	0.0209022995813561	3907	tags=70%, list=20%, signal=56%	TET3/KDM5B/UHRF1/UNG/KDM6B/KDM5A/KDM6A
KEGG_LYSINE_DEGRADATION	KEGG_LYSINE_DEGRADATION	KEGG_LYSINE_DEGRADATION	39	0.488038573256217	1.54884859752019	0.00871277066924499	0.0328682009659349	0.0209022995813561	6747	tags=62%, list=35%, signal=40%	SETDB1/SETD2/ACAT2/SETD1A/DOT1L/ASH1L/SETD1B/EHMT1/AADAT/SUV39H2/NSD1/AASDHPPT/ECHS1/AASDH/SETMAR/HADH/EHMT2/GCDH/HADHA/EHHADH/ALDH9A1/TMLHE/SUV39H1/SETD7
REACTOME_PRE_NOTCH_EXPRESSION_AND_PROCESSING	REACTOME_PRE_NOTCH_EXPRESSION_AND_PROCESSING	REACTOME_PRE_NOTCH_EXPRESSION_AND_PROCESSING	49	0.46168427662914	1.50929873377393	0.00871430403409776	0.0328682009659349	0.0209022995813561	5497	tags=55%, list=29%, signal=39%	EP300/TMED2/NOTCH3/AGO1/RAB6A/TNRC6B/AGO2/TFDP1/MAML1/E2F3/TNRC6A/POGLUT1/AGO4/MAML3/CREBBP/ATP2A2/KAT2A/POFUT1/PRKCI/RFNG/KAT2B/ELF3/ATP2A1/TP53/E2F1/AGO3/TFDP2
REACTOME_PROCESSIVE_SYNTHESIS_ON_THE_LAGGING_STRAND	REACTOME_PROCESSIVE_SYNTHESIS_ON_THE_LAGGING_STRAND	REACTOME_PROCESSIVE_SYNTHESIS_ON_THE_LAGGING_STRAND	15	0.605988866542796	1.58918724330219	0.0087851736068997	0.0330937711060919	0.0210457493141558	6221	tags=73%, list=32%, signal=50%	DNA2/LIG1/PRIM1/POLD1/RPA1/POLA1/PCNA/PRIM2/POLD3/RPA2/FEN1
WP_THYROID_HORMONES_PRODUCTION_AND_PERIPHERAL_DOWNSTREAM_SIGNALING_EFFECTS	WP_THYROID_HORMONES_PRODUCTION_AND_PERIPHERAL_DOWNSTREAM_SIGNALING_EFFECTS	WP_THYROID_HORMONES_PRODUCTION_AND_PERIPHERAL_DOWNSTREAM_SIGNALING_EFFECTS	93	0.40813784759933	1.43584353263117	0.00881378051105109	0.0331597704510111	0.0210877211300488	5338	tags=40%, list=28%, signal=29%	KDM1A/TTF2/GSK3B/RAF1/NHSL1/SOS1/MTOR/KDM3B/RPTOR/RPS6KB1/FRS2/THRB/PFKFB2/SRC/MAP2K1/RXRA/AKT1S1/MAPK1/PPARG/MDM2/GRB2/KLB/CASP9/IYD/CTNNB1/TSC2/PIK3CA/MAP4K5/UCP1/DIO1/SECISBP2L/ADCY3/TSC1/TP53/PRKACA/PLCB1/RPS6KA6
REACTOME_NOTCH4_ACTIVATION_AND_TRANSMISSION_OF_SIGNAL_TO_THE_NUCLEUS	REACTOME_NOTCH4_ACTIVATION_AND_TRANSMISSION_OF_SIGNAL_TO_THE_NUCLEUS	REACTOME_NOTCH4_ACTIVATION_AND_TRANSMISSION_OF_SIGNAL_TO_THE_NUCLEUS	11	0.648110564141189	1.59675981238979	0.0089376510792067	0.0335835607762654	0.0213572275854622	2551	tags=36%, list=13%, signal=32%	ADAM10/NCSTN/YWHAZ/APH1A
KEGG_MEDICUS_REFERENCE_ACTIVATION_OF_PRC2.2_BY_UBIQUITINATION_OF_H2AK119	KEGG_MEDICUS_REFERENCE_ACTIVATION_OF_PRC2.2_BY_UBIQUITINATION_OF_H2AK119	KEGG_MEDICUS_REFERENCE_ACTIVATION_OF_PRC2.2_BY_UBIQUITINATION_OF_H2AK119	20	0.56918262918028	1.5858692210095	0.00904413755943234	0.0337294456861124	0.0214500020604991	7334	tags=85%, list=38%, signal=52%	RBBP4/SUZ12/USP7/KDM2B/RNF2/BCOR/RYBP/JARID2/EZH2/TRIM27/UBB/BCORL1/AEBP2/EZH1/PCGF1/EED/RBBP7
BIOCARTA_CARM_ER_PATHWAY	BIOCARTA_CARM_ER_PATHWAY	BIOCARTA_CARM_ER_PATHWAY	25	0.533444803510431	1.57443861506554	0.009035114741883	0.0337294456861124	0.0214500020604991	5803	tags=60%, list=30%, signal=42%	EP300/SPEN/BRCA1/CARM1/MED1/NRIP1/HDAC1/HDAC2/CREBBP/HDAC6/PELP1/GTF2A1/GRIP1/PHB2/TBP
KEGG_MEDICUS_REFERENCE_ADRB3_UCP1_SIGNALING_PATHWAY	KEGG_MEDICUS_REFERENCE_ADRB3_UCP1_SIGNALING_PATHWAY	KEGG_MEDICUS_REFERENCE_ADRB3_UCP1_SIGNALING_PATHWAY	35	0.498811572146655	1.56214037481962	0.00899242012029237	0.0337294456861124	0.0214500020604991	5120	tags=54%, list=27%, signal=40%	SMARCD2/SMARCC1/SMARCC2/ARID1A/SMARCA4/ACTL6A/KDM3B/SMARCB1/ADCY6/KDM3A/PPARG/SMARCE1/SMARCD1/ARID1B/UCP1/ADCY1/ADCY3/GNAS/PRKACA
REACTOME_PYRUVATE_METABOLISM	REACTOME_PYRUVATE_METABOLISM	REACTOME_PYRUVATE_METABOLISM	48	0.461117805527667	1.5029097123354	0.00903207848036505	0.0337294456861124	0.0214500020604991	6788	tags=50%, list=35%, signal=32%	GID8/PDP2/RMND5A/VDAC1/MAEA/DLAT/PGAM5/PDK1/DLD/RANBP9/WDR26/PDHB/ARMC8/MKLN1/UBB/GPT/ME2/PDK2/GLO1/GID4/HAGH/RMND5B/PDHX/PKLR
WP_PHOSPHOINOSITIDES_METABOLISM	WP_PHOSPHOINOSITIDES_METABOLISM	WP_PHOSPHOINOSITIDES_METABOLISM	47	0.453990952881976	1.47940252913957	0.00901347481717172	0.0337294456861124	0.0214500020604991	5555	tags=51%, list=29%, signal=36%	MTMR4/PIK3R4/SACM1L/PIK3C2B/PIK3CB/PIP4K2C/SBF1/MTMR1/PIP5K1A/PLCB3/MTMR3/PLCD1/PLCG1/PIKFYVE/PLCE1/PIK3C3/PIK3CA/SBF2/PIP4K2B/OCRL/PLCB1/PLCH1/PIK3C2A/MTMR2
PID_HEDGEHOG_GLI_PATHWAY	PID_HEDGEHOG_GLI_PATHWAY	PID_HEDGEHOG_GLI_PATHWAY	47	0.45367861121387	1.4783847135844	0.00901347481717172	0.0337294456861124	0.0214500020604991	6971	tags=62%, list=36%, signal=39%	RBBP4/GSK3B/XPO1/HDAC1/HDAC2/CSNK1D/KIF3A/MAP2K1/SUFU/CREBBP/CSNK1G2/SIN3B/GNB1/SIN3A/CSNK1G1/AKT1/STK36/GNAI3/PRKACA/PRKCD/SAP18/CSNK1G3/FBXW11/CSNK1E/PIAS1/MTSS1/CSNK1A1/IFT88/PTCH1
REACTOME_KIDNEY_DEVELOPMENT	REACTOME_KIDNEY_DEVELOPMENT	REACTOME_KIDNEY_DEVELOPMENT	46	-0.310037988260102	-1.59091835806881	0.00905591893428124	0.0337313244488608	0.0214511968463606	4471	tags=54%, list=23%, signal=42%	HOXD11/LHX1/SALL1/ID4/BMP4/OSR1/IRX2/PLAC8/WFDC2/WNT11/ITGA8/IRX1/PAX8/HOXA11/WT1/RET/GREM1/EYA1/GFRA1/LFNG/SLIT2/DLL1/FOXC2/GDNF/FGF2
REACTOME_ENDOSOMAL_SORTING_COMPLEX_REQUIRED_FOR_TRANSPORT_ESCRT	REACTOME_ENDOSOMAL_SORTING_COMPLEX_REQUIRED_FOR_TRANSPORT_ESCRT	REACTOME_ENDOSOMAL_SORTING_COMPLEX_REQUIRED_FOR_TRANSPORT_ESCRT	31	0.51882871959374	1.59599596805476	0.00913214378713798	0.0339729378946887	0.0216048492057585	7544	tags=61%, list=39%, signal=37%	HGS/VPS37C/VTA1/VPS4B/CHMP4C/CHMP2B/STAM/VPS25/UBB/VPS36/VPS37A/STAM2/VPS37D/CHMP4B/CHMP4A/CHMP3/CHMP6/VPS37B/CHMP5
KEGG_PYRIMIDINE_METABOLISM	KEGG_PYRIMIDINE_METABOLISM	KEGG_PYRIMIDINE_METABOLISM	96	0.401771672852208	1.41630449691205	0.00924713387833323	0.0343579843852108	0.0218497167939172	6266	tags=49%, list=33%, signal=33%	POLR2A/UMPS/POLR3B/POLR2B/NT5C2/POLR1B/POLR1A/POLR3H/POLR3A/POLE/PNPT1/POLR3K/POLR2D/ENTPD6/NME6/PRIM1/POLD1/CAD/UCKL1/DCK/NME1-NME2/POLR2C/TYMS/RRM2/ENTPD4/CANT1/RRM2B/CTPS2/POLR2K/DHODH/POLR1D/POLR2H/POLA1/CTPS1/ENTPD5/UCK2/PRIM2/POLR2J2/POLD3/DTYMK/CMPK1/TK1/RRM1/POLR2G/POLR1C/POLE2/NT5C1B
WP_EFFECTS_OF_MFN2_MUTATION	WP_EFFECTS_OF_MFN2_MUTATION	WP_EFFECTS_OF_MFN2_MUTATION	21	0.552805737535465	1.56916907768564	0.0092877745501012	0.0344234618083677	0.0218913566973624	6278	tags=71%, list=33%, signal=48%	TRAK1/DYNC1LI2/RHOT1/RAB7A/ATAT1/MFN2/CASP3/DYNC1H1/SYPL1/KIF1B/TP53/CASP8/RAB3A/DYNC1I1/DCTN1
WP_TCA_CYCLE_AKA_KREBS_OR_CITRIC_ACID_CYCLE	WP_TCA_CYCLE_AKA_KREBS_OR_CITRIC_ACID_CYCLE	WP_TCA_CYCLE_AKA_KREBS_OR_CITRIC_ACID_CYCLE	18	0.569672244124926	1.55472287075903	0.00928663559844556	0.0344234618083677	0.0218913566973624	6385	tags=72%, list=33%, signal=48%	ACO2/SDHC/CS/DLD/MDH2/SDHB/IDH3A/SUCLA2/IDH3B/FH/SUCLG2/IDH2/SUCLG1
KEGG_MEDICUS_REFERENCE_LESION_BYPASS_BY_TLS_AND_DSB_FORMATION	KEGG_MEDICUS_REFERENCE_LESION_BYPASS_BY_TLS_AND_DSB_FORMATION	KEGG_MEDICUS_REFERENCE_LESION_BYPASS_BY_TLS_AND_DSB_FORMATION	15	0.605609082764794	1.58819127197576	0.00930704853499724	0.0344522056536841	0.0219096361421834	2240	tags=47%, list=12%, signal=41%	FANCD2/FANCI/DCLRE1A/SLX4/EME1/FAN1/REV1
WP_FATTY_ACID_BETAOXIDATION	WP_FATTY_ACID_BETAOXIDATION	WP_FATTY_ACID_BETAOXIDATION	34	0.503657609726457	1.57862368056984	0.009380072402253	0.034679600191766	0.0220542460879203	6167	tags=56%, list=32%, signal=38%	CPT2/ACSL1/GPD2/ACSL3/ACSS2/DLD/ECHS1/CHKB/HADH/CPT1B/DECR1/LIPE/HADHB/ACADM/GCDH/ECI1/CRAT/HADHA/TPI1
KEGG_MEDICUS_REFERENCE_SPINDLE_ASSEMBLY_CHECKPOINT_SIGNALING	KEGG_MEDICUS_REFERENCE_SPINDLE_ASSEMBLY_CHECKPOINT_SIGNALING	KEGG_MEDICUS_REFERENCE_SPINDLE_ASSEMBLY_CHECKPOINT_SIGNALING	21	0.552499937447637	1.5683010475456	0.00945511735243269	0.0349138962976866	0.0222032450368367	4993	tags=52%, list=26%, signal=39%	ESPL1/BUB1B/ANAPC1/MAD2L1/CDC23/ANAPC5/BUB3/CDC27/ANAPC7/CDC20/ANAPC11
WP_LDL_INFLUENCE_ON_CD14_AND_TLR4	WP_LDL_INFLUENCE_ON_CD14_AND_TLR4	WP_LDL_INFLUENCE_ON_CD14_AND_TLR4	23	-0.422465218869878	-1.77136916291868	0.00950577465545912	0.0350576720030558	0.0222946781782265	2723	tags=52%, list=14%, signal=45%	MAPK12/CREB3/RELB/NFKB2/TLR4/MAPK11/IL10/IL6/CREB5/CREB3L1/CCL2/CD14
WP_PHOSPHATIDYL_INOSITOL_PHOSPHATE_PATHWAY	WP_PHOSPHATIDYL_INOSITOL_PHOSPHATE_PATHWAY	WP_PHOSPHATIDYL_INOSITOL_PHOSPHATE_PATHWAY	44	0.46773318014153	1.50448451594179	0.00975026385849008	0.03591507290732	0.0228399362098672	5555	tags=55%, list=29%, signal=39%	PI4KA/SACM1L/PIK3C2B/PIK3CB/INPP4A/PIP4K2C/MTMR1/PIP5K1A/PLCB3/PI4KB/PLCD1/PLCG1/PIKFYVE/PLCE1/PIK3CA/IPMK/PIP4K2B/OCRL/FIG4/PLCB1/INPP5E/PIK3C2A/PI4K2B/MTMR2
WP_H19_RBE2F1_AND_CDKBETACATENIN_IN_COLORECTAL_CANCER	WP_H19_RBE2F1_AND_CDKBETACATENIN_IN_COLORECTAL_CANCER	WP_H19_RBE2F1_AND_CDKBETACATENIN_IN_COLORECTAL_CANCER	13	0.625264271031235	1.59903771867052	0.00978005942024791	0.0359805138080707	0.022881552887147	5052	tags=62%, list=26%, signal=45%	CDH1/MED1/SOX4/TULP3/CDK4/CDK8/CTNNB1/E2F1
BIOCARTA_TNFR1_PATHWAY	BIOCARTA_TNFR1_PATHWAY	BIOCARTA_TNFR1_PATHWAY	29	0.509848708240836	1.55281474739793	0.0099040884918639	0.0363920499744041	0.0231432663969974	4956	tags=48%, list=26%, signal=36%	CASP2/LMNB1/PRKDC/DFFB/PARP1/DFFA/PAK2/MAPK8/CASP3/LMNB2/FADD/MAP2K4/MADD/CASP8
WP_GDNFRET_SIGNALING_AXIS	WP_GDNFRET_SIGNALING_AXIS	WP_GDNFRET_SIGNALING_AXIS	22	-0.413857845891558	-1.71601587485957	0.00992896506508227	0.0364386926498909	0.0231729284760783	2456	tags=36%, list=13%, signal=32%	RET/GREM1/EYA1/GFRA1/SLIT2/FOXC2/GDNF/SOX17
WP_UREA_CYCLE_AND_ASSOCIATED_PATHWAYS	WP_UREA_CYCLE_AND_ASSOCIATED_PATHWAYS	WP_UREA_CYCLE_AND_ASSOCIATED_PATHWAYS	24	0.543239798110341	1.58897885769458	0.0100009763140669	0.0366081535193513	0.0232806959156304	6051	tags=54%, list=32%, signal=37%	SLC25A15/SLC25A13/PYCR1/GLS2/MDH2/GOT2/ASL/MDH1/GPT/GOT1/FH/ALDH4A1/GLUD1
KEGG_MEDICUS_VARIANT_MUTATION_INACTIVATED_FGF17_TO_RAS_ERK_SIGNALING_PATHWAY	KEGG_MEDICUS_VARIANT_MUTATION_INACTIVATED_FGF17_TO_RAS_ERK_SIGNALING_PATHWAY	KEGG_MEDICUS_VARIANT_MUTATION_INACTIVATED_FGF17_TO_RAS_ERK_SIGNALING_PATHWAY	15	0.602935403093684	1.58117962892323	0.0100028830784697	0.0366081535193513	0.0232806959156304	2842	tags=47%, list=15%, signal=40%	RAF1/SOS1/BRAF/MAP2K1/KRAS/MAPK1/GRB2
PID_MYC_PATHWAY	PID_MYC_PATHWAY	PID_MYC_PATHWAY	25	0.530233350843938	1.56496015533492	0.0100118587692509	0.0366081535193513	0.0232806959156304	4830	tags=52%, list=25%, signal=39%	GSK3B/TRRAP/ACTL6A/SKP2/PAK2/RUVBL1/HBP1/AXIN1/KAT5/KAT2A/SUPT7L/RUVBL2/ZBTB17
REACTOME_TRANSCRIPTIONAL_ACTIVITY_OF_SMAD2_SMAD3_SMAD4_HETEROTRIMER	REACTOME_TRANSCRIPTIONAL_ACTIVITY_OF_SMAD2_SMAD3_SMAD4_HETEROTRIMER	REACTOME_TRANSCRIPTIONAL_ACTIVITY_OF_SMAD2_SMAD3_SMAD4_HETEROTRIMER	51	0.452265264524818	1.486775416482	0.0100712413477788	0.0367803209660641	0.0233901845838139	7547	tags=65%, list=39%, signal=39%	EP300/TRIM33/RNF111/SP1/MEN1/CCNK/HDAC1/PARP1/CCNT1/TFDP1/E2F5/RBL1/CCNT2/MAPK1/SMAD2/NCOR1/SKI/CDK8/NEDD4L/E2F4/UBB/SMAD4/SMURF2/TFDP2/CCNC/TGIF1/UBE2D1/USP9X/SKIL/FURIN/TGIF2/SMAD3/YBX1
WP_INTERLEUKIN1_INDUCED_ACTIVATION_OF_NFKB	WP_INTERLEUKIN1_INDUCED_ACTIVATION_OF_NFKB	WP_INTERLEUKIN1_INDUCED_ACTIVATION_OF_NFKB	10	0.669981843202319	1.60107917277391	0.0102636223087645	0.0374371882018471	0.0238079146494704	2044	tags=40%, list=11%, signal=36%	PRKCZ/UBE2V1/TIFA/UBE2N
REACTOME_DISEASES_OF_MITOTIC_CELL_CYCLE	REACTOME_DISEASES_OF_MITOTIC_CELL_CYCLE	REACTOME_DISEASES_OF_MITOTIC_CELL_CYCLE	38	0.4887578104941	1.54786242334417	0.0102826000329368	0.0374607267947797	0.0238228838509095	6504	tags=63%, list=34%, signal=42%	UBE2E1/ANAPC1/SKP2/CCNE2/CCNE1/CDC23/TFDP1/E2F3/E2F2/ANAPC5/CDK2/CDC27/CDK4/UBE2C/ANAPC7/ATRX/ANAPC11/E2F1/FZR1/CDKN1B/TFDP2/UBE2D1/UBE2S/RB1
PID_AVB3_INTEGRIN_PATHWAY	PID_AVB3_INTEGRIN_PATHWAY	PID_AVB3_INTEGRIN_PATHWAY	73	-0.249492056494816	-1.39688339863692	0.0104256965324238	0.0379358373825786	0.0241250270637596	2650	tags=33%, list=14%, signal=28%	TGFBR2/EDIL3/FN1/VTN/COL13A1/COL15A1/COL14A1/COL17A1/COL8A1/COL5A2/COL5A1/COL1A1/COL3A1/ITGB3/COL1A2/COL6A3/FGF2/COL8A2/MFGE8/COL6A1/COL16A1/COL6A2/CSF1R/CSF1
KEGG_MEDICUS_VARIANT_AMPLIFIED_FGFR_TO_RAS_ERK_SIGNALING_PATHWAY	KEGG_MEDICUS_VARIANT_AMPLIFIED_FGFR_TO_RAS_ERK_SIGNALING_PATHWAY	KEGG_MEDICUS_VARIANT_AMPLIFIED_FGFR_TO_RAS_ERK_SIGNALING_PATHWAY	15	0.601054754575461	1.57624768578152	0.0105247598037088	0.0382007131666242	0.0242934729423674	2842	tags=47%, list=15%, signal=40%	RAF1/SOS1/BRAF/MAP2K1/KRAS/MAPK1/GRB2
WP_ALZHEIMERS_DISEASE	WP_ALZHEIMERS_DISEASE	WP_ALZHEIMERS_DISEASE	258	0.342571748056198	1.26178867343929	0.010536806540443	0.0382007131666242	0.0242934729423674	5902	tags=38%, list=31%, signal=27%	GSK3B/RAF1/PSMD3/ADAM17/DVL3/FZD5/VDAC1/ADAM10/CSNK2A1/PIK3R4/MTOR/BECN1/NAE1/EIF2AK3/PIK3CB/APAF1/BRAF/NCSTN/IDE/PSMD12/LRP5/CAPN1/KIF5B/AKT2/MAP2K1/DVL1/RB1CC1/PSMD6/ULK1/ATF6/BID/KRAS/FZD3/MAPK1/FRAT2/PSMD7/ERN1/APH1A/PSMD14/TUBA1B/PIK3R2/DVL2/TUBB1/MAPK8/PLCB3/CASP3/TUBA1C/AXIN1/ATG2A/ATP2A2/FZD6/PSMA2/TUBA3D/PPIF/CALML4/PSMD8/CASP9/GRIN2D/PPID/LRP6/KLC2/FADD/APC/WIPI1/PSMC4/AKT1/CTNNB1/PIK3C…
WP_ALZHEIMERS_DISEASE_AND_MIRNA_EFFECTS	WP_ALZHEIMERS_DISEASE_AND_MIRNA_EFFECTS	WP_ALZHEIMERS_DISEASE_AND_MIRNA_EFFECTS	258	0.342571748056198	1.26178867343929	0.010536806540443	0.0382007131666242	0.0242934729423674	5902	tags=38%, list=31%, signal=27%	GSK3B/RAF1/PSMD3/ADAM17/DVL3/FZD5/VDAC1/ADAM10/CSNK2A1/PIK3R4/MTOR/BECN1/NAE1/EIF2AK3/PIK3CB/APAF1/BRAF/NCSTN/IDE/PSMD12/LRP5/CAPN1/KIF5B/AKT2/MAP2K1/DVL1/RB1CC1/PSMD6/ULK1/ATF6/BID/KRAS/FZD3/MAPK1/FRAT2/PSMD7/ERN1/APH1A/PSMD14/TUBA1B/PIK3R2/DVL2/TUBB1/MAPK8/PLCB3/CASP3/TUBA1C/AXIN1/ATG2A/ATP2A2/FZD6/PSMA2/TUBA3D/PPIF/CALML4/PSMD8/CASP9/GRIN2D/PPID/LRP6/KLC2/FADD/APC/WIPI1/PSMC4/AKT1/CTNNB1/PIK3C…
KEGG_MEDICUS_REFERENCE_CXCR_GNB_G_PI3K_AKT_SIGNALING_PATHWAY	KEGG_MEDICUS_REFERENCE_CXCR_GNB_G_PI3K_AKT_SIGNALING_PATHWAY	KEGG_MEDICUS_REFERENCE_CXCR_GNB_G_PI3K_AKT_SIGNALING_PATHWAY	26	-0.39113202657583	-1.76539498179427	0.0106241010855131	0.0384705645844671	0.0244650830400436	1241	tags=35%, list=6%, signal=32%	GNB4/PIK3CG/GNG7/PIK3R5/GNG2/GNG11/GNG8/PIK3R6/GNGT2
REACTOME_ATF4_ACTIVATES_GENES_IN_RESPONSE_TO_ENDOPLASMIC_RETICULUM_STRESS	REACTOME_ATF4_ACTIVATES_GENES_IN_RESPONSE_TO_ENDOPLASMIC_RETICULUM_STRESS	REACTOME_ATF4_ACTIVATES_GENES_IN_RESPONSE_TO_ENDOPLASMIC_RETICULUM_STRESS	27	0.511937635100903	1.53546118520885	0.0106398673522137	0.0384810680174984	0.0244717626238785	5587	tags=59%, list=29%, signal=42%	NFYA/KHSRP/CEBPG/ASNS/DCP2/ATF6/DIS3/NFYC/EXOSC8/EXOSC7/NFYB/PARN/EXOSC5/EXOSC2/EXOSC9/EXOSC6
WP_DRAVET_SYNDROME	WP_DRAVET_SYNDROME	WP_DRAVET_SYNDROME	28	-0.377676661559108	-1.69597112558858	0.0106563283436165	0.0384940556470496	0.0244800220148933	2802	tags=50%, list=15%, signal=43%	SCN2A/STXBP1/TNF/SCN3A/HCN1/FGF13/SCN4B/MAPK11/KCNA2/SCN3B/PRR5L/SCN2B/CAMK2A/SCN1B
REACTOME_MRNA_CAPPING	REACTOME_MRNA_CAPPING	REACTOME_MRNA_CAPPING	29	0.507773965093119	1.54649583022747	0.0107092818657976	0.0386386755857666	0.0245719920405005	6591	tags=59%, list=34%, signal=38%	POLR2A/POLR2B/POLR2D/NCBP2/ERCC3/GTF2H3/RNMT/POLR2C/SUPT5H/ERCC2/POLR2K/POLR2H/NCBP1/POLR2G/RNGTT/CDK7/POLR2F
REACTOME_INTERLEUKIN_35_SIGNALLING	REACTOME_INTERLEUKIN_35_SIGNALLING	REACTOME_INTERLEUKIN_35_SIGNALLING	12	-0.55591701081796	-1.9079775928927	0.010807892264296	0.0387824774627439	0.0246634418255392	2358	tags=58%, list=12%, signal=51%	IL12A/IL27RA/IL6ST/IL12RB2/JAK2/STAT4/EBI3
REACTOME_INTERLEUKIN_RECEPTOR_SHC_SIGNALING	REACTOME_INTERLEUKIN_RECEPTOR_SHC_SIGNALING	REACTOME_INTERLEUKIN_RECEPTOR_SHC_SIGNALING	27	-0.386040798715761	-1.72555389389062	0.0108091952366121	0.0387824774627439	0.0246634418255392	2219	tags=44%, list=12%, signal=39%	IL2/CSF2RB/CSF2/IL5RA/IL2RB/CSF2RA/JAK2/IL2RA/PIK3CD/JAK3/IL2RG/IL3RA
BIOCARTA_AKAP95_PATHWAY	BIOCARTA_AKAP95_PATHWAY	BIOCARTA_AKAP95_PATHWAY	11	0.643637709681786	1.58573997311761	0.0108139706465826	0.0387824774627439	0.0246634418255392	3147	tags=55%, list=16%, signal=46%	AKAP8/CDK1/PRKAR2A/NCAPD2/CCNB1/PRKAG1
KEGG_MEDICUS_VARIANT_AMPLIFIED_PDGFR_TO_RAS_ERK_SIGNALING_PATHWAY	KEGG_MEDICUS_VARIANT_AMPLIFIED_PDGFR_TO_RAS_ERK_SIGNALING_PATHWAY	KEGG_MEDICUS_VARIANT_AMPLIFIED_PDGFR_TO_RAS_ERK_SIGNALING_PATHWAY	14	0.606977195676844	1.5714362492893	0.0108118662854777	0.0387824774627439	0.0246634418255392	2842	tags=50%, list=15%, signal=43%	RAF1/SOS1/BRAF/MAP2K1/KRAS/MAPK1/GRB2
KEGG_MEDICUS_VARIANT_MUTATION_CAUSED_ABERRANT_SOD1_TO_26S_PROTEASOME_MEDIATED_PROTEIN_DEGRADATION	KEGG_MEDICUS_VARIANT_MUTATION_CAUSED_ABERRANT_SOD1_TO_26S_PROTEASOME_MEDIATED_PROTEIN_DEGRADATION	KEGG_MEDICUS_VARIANT_MUTATION_CAUSED_ABERRANT_SOD1_TO_26S_PROTEASOME_MEDIATED_PROTEIN_DEGRADATION	40	0.476305034308823	1.51634172963565	0.0107761651130682	0.0387824774627439	0.0246634418255392	5463	tags=50%, list=29%, signal=36%	PSMD3/PSMD12/PSMD11/PSMD6/PSMD7/PSMD14/SOD1/DERL1/PSMA2/PSMD8/PSMC4/PSMA6/ADRM1/PSMD2/PSMC1/PSMB2/UBB/PSMC2/PSMA7/PSMC6
BIOCARTA_RAB_PATHWAY	BIOCARTA_RAB_PATHWAY	BIOCARTA_RAB_PATHWAY	13	0.622756180273718	1.59262358002718	0.0108373359351491	0.0388197266850669	0.0246871302046194	5368	tags=77%, list=28%, signal=55%	RAB5A/RAB11A/RAB6A/RAB1A/RAB7A/RAB2A/RAB8A/RAB4A/RAB6C/RAB3A
WP_BDNFTRKB_SIGNALING	WP_BDNFTRKB_SIGNALING	WP_BDNFTRKB_SIGNALING	33	0.520553190982064	1.61820258969039	0.0108560731170846	0.0388403285803827	0.0247002318340113	6315	tags=64%, list=33%, signal=43%	SOS1/MTOR/RPS6KB1/BRAF/HOMER1/MAP2K1/KRAS/MAPK1/GRB2/PLCG1/AKT1/TSC2/EEF2K/ADCY1/TSC1/SHC1/NRAS/GRIN1/CREB1/MKNK1/RHEB
REACTOME_SARS_COV_2_TARGETS_HOST_INTRACELLULAR_SIGNALLING_AND_REGULATORY_PATHWAYS	REACTOME_SARS_COV_2_TARGETS_HOST_INTRACELLULAR_SIGNALLING_AND_REGULATORY_PATHWAYS	REACTOME_SARS_COV_2_TARGETS_HOST_INTRACELLULAR_SIGNALLING_AND_REGULATORY_PATHWAYS	12	0.6246145136266	1.56820010946855	0.0108757662044226	0.0388642971534386	0.0247154744782641	4233	tags=67%, list=22%, signal=52%	PDPK1/YWHAZ/AKT2/YWHAG/YWHAE/YWHAB/YWHAQ/AKT1
REACTOME_MTOR_SIGNALLING	REACTOME_MTOR_SIGNALLING	REACTOME_MTOR_SIGNALLING	41	0.476783625610732	1.52149984729497	0.0108990966102584	0.0389011908845857	0.0247389367852492	6382	tags=51%, list=33%, signal=34%	MTOR/EIF4G1/RPTOR/RPS6KB1/AKT2/AKT1S1/CAB39L/EIF4E/STRADA/PRKAG1/YWHAB/AKT1/TSC2/LAMTOR3/EEF2K/TSC1/SLC38A9/PRKAA1/STK11/RHEB/MLST8
KEGG_MEDICUS_PATHOGEN_KSHV_VGPCR_TO_GNB_G_PI3K_AKT_SIGNALING_PATHWAY	KEGG_MEDICUS_PATHOGEN_KSHV_VGPCR_TO_GNB_G_PI3K_AKT_SIGNALING_PATHWAY	KEGG_MEDICUS_PATHOGEN_KSHV_VGPCR_TO_GNB_G_PI3K_AKT_SIGNALING_PATHWAY	24	-0.397597992818916	-1.65942919811816	0.0110127877105929	0.0392601287751887	0.0249672007942304	1241	tags=38%, list=6%, signal=35%	GNB4/PIK3CG/GNG7/PIK3R5/GNG2/GNG11/GNG8/PIK3R6/GNGT2
WP_OVERVIEW_OF_NANOPARTICLE_EFFECTS	WP_OVERVIEW_OF_NANOPARTICLE_EFFECTS	WP_OVERVIEW_OF_NANOPARTICLE_EFFECTS	19	-0.459139846448513	-1.84857501433799	0.0110708304003682	0.0393264296051083	0.0250093643373738	4291	tags=68%, list=22%, signal=53%	CXCL8/CCND3/CDH3/BCL2/CRP/PTGS2/TNF/AKT3/FN1/IL6/LAMA3/PIK3CD/PTGS1
REACTOME_G_PROTEIN_BETA_GAMMA_SIGNALLING	REACTOME_G_PROTEIN_BETA_GAMMA_SIGNALLING	REACTOME_G_PROTEIN_BETA_GAMMA_SIGNALLING	32	-0.361459431144471	-1.63662473573717	0.0110467335286888	0.0393264296051083	0.0250093643373738	1241	tags=34%, list=6%, signal=32%	GNB4/PIK3CG/GNG7/PLCB2/PIK3R5/GNG2/GNG11/GNG8/BTK/PIK3R6/GNGT2
KEGG_BASAL_TRANSCRIPTION_FACTORS	KEGG_BASAL_TRANSCRIPTION_FACTORS	KEGG_BASAL_TRANSCRIPTION_FACTORS	35	0.490732457826429	1.53683881531871	0.0110614235810495	0.0393264296051083	0.0250093643373738	2581	tags=34%, list=13%, signal=30%	TAF4/GTF2I/TAF2/GTF2IRD1/TAF1/TAF5L/GTF2E1/TAF6/GTF2B/GTF2H3/TAF5/TAF6L
REACTOME_VXPX_CARGO_TARGETING_TO_CILIUM	REACTOME_VXPX_CARGO_TARGETING_TO_CILIUM	REACTOME_VXPX_CARGO_TARGETING_TO_CILIUM	21	0.548092314914777	1.55578977185676	0.0111285490529373	0.0394845672803504	0.0251099308717708	5848	tags=62%, list=31%, signal=43%	RAB3IP/RAB11A/EXOC7/EXOC1/RAB8A/GBF1/EXOC2/EXOC4/EXOC6/EXOC8/RAB11FIP3/PKD1/EXOC5
PID_ERBB1_DOWNSTREAM_PATHWAY	PID_ERBB1_DOWNSTREAM_PATHWAY	PID_ERBB1_DOWNSTREAM_PATHWAY	104	0.394684511224655	1.39736186407336	0.0111793023186029	0.0396176460129637	0.0251945613491089	8136	tags=60%, list=42%, signal=34%	RAF1/PRKCZ/USP6NL/RAB5A/SOS1/PPP5C/MTOR/PEBP1/PIK3CB/PDPK1/BRAF/SRC/YWHAZ/NCKAP1/MAP2K1/CDC42/KRAS/ABI1/MAPK1/ACTR2/PIK3R2/MAPK8/GRB2/ATF1/YWHAG/YWHAE/YWHAB/YWHAQ/DIAPH3/MAP2K4/WASL/AKT1/PLD2/ELK1/WASF2/PIK3CA/EPS8/KSR1/PPP2R1A/NRAS/MAP3K2/PRKCD/PPP2R2A/MAPK7/CREB1/ATF2/MLST8/CHN2/SLC9A1/ARF4/RPS6KA3/RICTOR/ARPC5/BRK1/IQGAP1/PIK3R1/RALA/MAP3K1/PIK3R3/BCL2L1/PLD1/BAIAP2
REACTOME_LGI_ADAM_INTERACTIONS	REACTOME_LGI_ADAM_INTERACTIONS	REACTOME_LGI_ADAM_INTERACTIONS	14	-0.533865250548594	-1.87447075530134	0.0112877985512434	0.0399547993689575	0.0254089716376168	4062	tags=64%, list=21%, signal=51%	CACNG2/ADAM23/DLG4/CACNG3/LGI1/STX1B/LGI2/LGI4/CACNG8
REACTOME_OTHER_INTERLEUKIN_SIGNALING	REACTOME_OTHER_INTERLEUKIN_SIGNALING	REACTOME_OTHER_INTERLEUKIN_SIGNALING	24	-0.396387023106468	-1.65437505163059	0.0113481997264946	0.0401211174727487	0.0255147404576033	391	tags=29%, list=2%, signal=29%	CSF3/IL34/CSF1R/CSF1/IL32/CD4/IL16
KEGG_MEDICUS_REFERENCE_COPII_VESICLE_FORMATION	KEGG_MEDICUS_REFERENCE_COPII_VESICLE_FORMATION	KEGG_MEDICUS_REFERENCE_COPII_VESICLE_FORMATION	12	0.622477794896626	1.56283551663065	0.0114062799690519	0.0402788469745388	0.0256150474169848	4777	tags=67%, list=25%, signal=50%	SEC24C/SEC23B/SEC24B/PREB/SEC13/SEC24A/SEC31A/SAR1B
BIOCARTA_CCR5_PATHWAY	BIOCARTA_CCR5_PATHWAY	BIOCARTA_CCR5_PATHWAY	17	-0.46214463354896	-1.77065916128088	0.0114300285722524	0.0403151125702913	0.0256381102657152	2840	tags=47%, list=15%, signal=40%	PTK2B/JUN/CXCL12/CXCR4/CCR5/CCL2/CCL4/PRKCB
REACTOME_INWARDLY_RECTIFYING_K_CHANNELS	REACTOME_INWARDLY_RECTIFYING_K_CHANNELS	REACTOME_INWARDLY_RECTIFYING_K_CHANNELS	35	-0.341497724234096	-1.5901316020737	0.0114600377998627	0.0403371047116472	0.0256520960122285	1379	tags=34%, list=7%, signal=32%	GABBR1/KCNJ1/ABCC9/KCNJ12/KCNJ8/GNB4/KCNJ5/GNG7/GNG2/GNG11/GNG8/GNGT2
WP_GLYCEROLIPIDS_AND_GLYCEROPHOSPHOLIPIDS	WP_GLYCEROLIPIDS_AND_GLYCEROPHOSPHOLIPIDS	WP_GLYCEROLIPIDS_AND_GLYCEROPHOSPHOLIPIDS	21	0.546973680690379	1.5526144679209	0.011463236043096	0.0403371047116472	0.0256520960122285	4142	tags=57%, list=22%, signal=45%	PCYT2/CDS1/GPAM/ETNK1/PNPLA3/PTDSS1/DGAT2/CRLS1/PISD/CHKB/DGAT1/CHPT1
KEGG_MEDICUS_REFERENCE_ATR_SIGNALING	KEGG_MEDICUS_REFERENCE_ATR_SIGNALING	KEGG_MEDICUS_REFERENCE_ATR_SIGNALING	12	0.620874234819528	1.55880950853512	0.0115831180040057	0.0407110528201892	0.0258899056629826	5718	tags=83%, list=30%, signal=58%	TOPBP1/ATR/RPA1/HUS1/CHEK1/RAD9A/RAD1/RAD17/ATRIP/RPA2
WP_MAMMARY_GLAND_DEVELOPMENT_PUBERTY_STAGE_2_OF_4	WP_MAMMARY_GLAND_DEVELOPMENT_PUBERTY_STAGE_2_OF_4	WP_MAMMARY_GLAND_DEVELOPMENT_PUBERTY_STAGE_2_OF_4	13	-0.519494278463088	-1.79705232051535	0.0116219813860567	0.040782020628685	0.0259350371380928	2338	tags=62%, list=12%, signal=54%	FN1/ESR1/AREG/FOSL1/STAT5A/PGR/TIMP1/VIM
WP_FOXA2_PATHWAY	WP_FOXA2_PATHWAY	WP_FOXA2_PATHWAY	21	0.546225880978306	1.55049179786736	0.0116305796042355	0.040782020628685	0.0259350371380928	9	tags=14%, list=0%, signal=14%	FASN/ACACA/SREBF1
WP_WNT_SIGNALING_WP363	WP_WNT_SIGNALING_WP363	WP_WNT_SIGNALING_WP363	51	0.449404522990226	1.47737102370599	0.0117625643680565	0.0411663797846881	0.0261794676207329	4620	tags=47%, list=24%, signal=36%	GSK3B/DVL3/MTOR/NLK/TCF3/LRP5/CSNK1D/RYK/BCL9/DVL1/MAPK1/PPARG/DVL2/MAPK8/GSK3A/AXIN1/CSNK1G1/LRP6/APC/TCF7L2/AKT1/CTNNB1/TSC2/TSC1
WP_ENDODERM_DIFFERENTIATION	WP_ENDODERM_DIFFERENTIATION	WP_ENDODERM_DIFFERENTIATION	139	0.374141342953575	1.34712334926248	0.0117677214028446	0.0411663797846881	0.0261794676207329	5982	tags=42%, list=31%, signal=29%	ACACA/MBTD1/BPTF/GRHL2/PABPC1/DIP2A/DNMT3B/KDM4A/LRPPRC/ELAVL1/PHF6/CDYL/SFMBT1/CEP250/NLK/RTF1/UBR5/MTF2/CAND1/RFX7/LEO1/NCAPG2/EPB41L5/FOXH1/TAF5/FOXA1/BTAF1/CEBPZ/WWC1/NAA15/SMAD2/TOX3/JARID2/C1QBP/WDHD1/CDC73/EZH2/ELK4/VAV3/APC/NODAL/RARG/CTNNB1/ASCC3/SOX21/BMPR1A/ZBTB17/SMAD4/TET1/CTR9/PLCH1/ONECUT1/BCORL1/AEBP2/TRERF1/WNT3/AHDC1/SOX2/PIAS1
BIOCARTA_TCR_PATHWAY	BIOCARTA_TCR_PATHWAY	BIOCARTA_TCR_PATHWAY	44	-0.307151146799091	-1.56149218264161	0.0118332332815733	0.0413471971322264	0.0262944571320745	1226	tags=27%, list=6%, signal=26%	PIK3CG/FYN/LCK/CD3G/NFATC1/CD247/PRKCB/VAV1/ZAP70/PTPN7/CD3E/CD3D
WP_INHIBITION_OF_EXOSOME_BIOGENESIS_AND_SECRETION_BY_MANUMYCIN_A_IN_CRPC_CELLS	WP_INHIBITION_OF_EXOSOME_BIOGENESIS_AND_SECRETION_BY_MANUMYCIN_A_IN_CRPC_CELLS	WP_INHIBITION_OF_EXOSOME_BIOGENESIS_AND_SECRETION_BY_MANUMYCIN_A_IN_CRPC_CELLS	18	0.558756400834861	1.52493186129401	0.0120129195295939	0.041926070376914	0.0266625874715669	3532	tags=50%, list=18%, signal=41%	HGS/RAF1/RAB5A/PDCD6IP/RAB5B/BRAF/KRAS/MAPK1/HNRNPH1
REACTOME_AKT_PHOSPHORYLATES_TARGETS_IN_THE_CYTOSOL	REACTOME_AKT_PHOSPHORYLATES_TARGETS_IN_THE_CYTOSOL	REACTOME_AKT_PHOSPHORYLATES_TARGETS_IN_THE_CYTOSOL	14	0.601174595503011	1.55641358234523	0.0120424594859316	0.0419801821939645	0.0266969994983173	5738	tags=79%, list=30%, signal=55%	GSK3B/MKRN1/AKT2/AKT1S1/MDM2/GSK3A/CASP9/AKT1/TSC2/CDKN1B/CHUK
KEGG_MEDICUS_REFERENCE_DISASSEMBLY_OF_MCC	KEGG_MEDICUS_REFERENCE_DISASSEMBLY_OF_MCC	KEGG_MEDICUS_REFERENCE_DISASSEMBLY_OF_MCC	17	0.579965054433137	1.56633937327767	0.0121373341162065	0.0422616604674896	0.0268760036125055	4993	tags=65%, list=26%, signal=48%	BUB1B/ANAPC1/MAD2L1/CDC23/ANAPC5/BUB3/CDC27/TRIP13/ANAPC7/CDC20/ANAPC11
KEGG_MEDICUS_VARIANT_DUPLICATION_OR_MUTATION_ACTIVATED_FLT3_TO_RAS_ERK_SIGNALING_PATHWAY	KEGG_MEDICUS_VARIANT_DUPLICATION_OR_MUTATION_ACTIVATED_FLT3_TO_RAS_ERK_SIGNALING_PATHWAY	KEGG_MEDICUS_VARIANT_DUPLICATION_OR_MUTATION_ACTIVATED_FLT3_TO_RAS_ERK_SIGNALING_PATHWAY	14	0.600480133678265	1.55461565238522	0.0122182587146727	0.0424939672274258	0.0270237374509347	2842	tags=50%, list=15%, signal=43%	RAF1/SOS1/BRAF/MAP2K1/KRAS/MAPK1/GRB2
BIOCARTA_PRC2_PATHWAY	BIOCARTA_PRC2_PATHWAY	BIOCARTA_PRC2_PATHWAY	13	0.617894414617188	1.58019020261493	0.0122470414207144	0.0425446003360705	0.0270559372177161	4298	tags=69%, list=22%, signal=54%	RBBP4/SUZ12/CBX4/HDAC1/HDAC2/EZH2/YY1/BMI1/PHC1
KEGG_MEDICUS_REFERENCE_AUTOPHAGY_VESICLE_NUCLEATION_ELONGATION_MATURATION_MTORC1_PI3KC3_C1	KEGG_MEDICUS_REFERENCE_AUTOPHAGY_VESICLE_NUCLEATION_ELONGATION_MATURATION_MTORC1_PI3KC3_C1	KEGG_MEDICUS_REFERENCE_AUTOPHAGY_VESICLE_NUCLEATION_ELONGATION_MATURATION_MTORC1_PI3KC3_C1	16	0.589971630350524	1.57376546642956	0.0123236734600928	0.0427611453818301	0.0271936475056633	4340	tags=62%, list=23%, signal=48%	TTI1/PIK3R4/MTOR/BECN1/RPTOR/RB1CC1/ULK1/AKT1S1/TELO2/PIK3C3
WP_NONGENOMIC_ACTIONS_OF_125_DIHYDROXYVITAMIN_D3	WP_NONGENOMIC_ACTIONS_OF_125_DIHYDROXYVITAMIN_D3	WP_NONGENOMIC_ACTIONS_OF_125_DIHYDROXYVITAMIN_D3	75	-0.265140368376252	-1.49812565564592	0.0123641467008164	0.0428518688089709	0.0272513424265113	2802	tags=41%, list=15%, signal=35%	VDR/DEFB4A/NOD2/OAS2/TNF/RSAD2/MAPK12/JUN/CAMP/IFNGR1/ETS1/RELB/NFKB2/IFI44L/IFNG/PRKCG/RXRG/TLR4/MAPK11/CAV1/PRKCQ/CD40/TLR2/PLCB2/IL6/TLR8/CD40LG/CCL2/PRKCB/CAMK2A/IFI27L2
WP_INITIATION_OF_TRANSCRIPTION_AND_TRANSLATION_ELONGATION_AT_THE_HIV1_LTR	WP_INITIATION_OF_TRANSCRIPTION_AND_TRANSLATION_ELONGATION_AT_THE_HIV1_LTR	WP_INITIATION_OF_TRANSCRIPTION_AND_TRANSLATION_ELONGATION_AT_THE_HIV1_LTR	32	0.507648453662378	1.56919690423912	0.012480537683357	0.0432051946885658	0.0274760375168447	3100	tags=34%, list=16%, signal=29%	NELFCD/NELFA/EP300/SP1/HDAC1/HDAC2/CCNT1/HEXIM1/CREBBP/NFATC3/SUPT5H
KEGG_NOTCH_SIGNALING_PATHWAY	KEGG_NOTCH_SIGNALING_PATHWAY	KEGG_NOTCH_SIGNALING_PATHWAY	47	0.446624529987739	1.45539785549736	0.0125571600370114	0.0434201915268222	0.027612763233197	4108	tags=36%, list=21%, signal=28%	EP300/ADAM17/DVL3/NOTCH3/DTX4/HDAC1/NCSTN/HDAC2/MAML1/DVL1/MAML3/CREBBP/APH1A/DVL2/KAT2A/RFNG/KAT2B
KEGG_MEDICUS_REFERENCE_LECTIN_PATHWAY_OF_COMPLEMENT_CASCADE_C4_C2_TO_C3_CONVERTASE_FORMATION	KEGG_MEDICUS_REFERENCE_LECTIN_PATHWAY_OF_COMPLEMENT_CASCADE_C4_C2_TO_C3_CONVERTASE_FORMATION	KEGG_MEDICUS_REFERENCE_LECTIN_PATHWAY_OF_COMPLEMENT_CASCADE_C4_C2_TO_C3_CONVERTASE_FORMATION	11	-0.568839861942825	-1.90153707255241	0.0126818276640767	0.0438005868302809	0.0278546729318896	3726	tags=73%, list=19%, signal=59%	COLEC11/MASP1/FCN3/C4A/FCN2/C4B/FCN1/C2
REACTOME_G_PROTEIN_ACTIVATION	REACTOME_G_PROTEIN_ACTIVATION	REACTOME_G_PROTEIN_ACTIVATION	24	-0.393790466647153	-1.64353797075751	0.0126964589708638	0.0438005868302809	0.0278546729318896	1538	tags=29%, list=8%, signal=27%	POMC/GNB4/GNG7/GNG2/GNG11/GNG8/GNGT2
REACTOME_MATURATION_OF_TCA_ENZYMES_AND_REGULATION_OF_TCA_CYCLE	REACTOME_MATURATION_OF_TCA_ENZYMES_AND_REGULATION_OF_TCA_CYCLE	REACTOME_MATURATION_OF_TCA_ENZYMES_AND_REGULATION_OF_TCA_CYCLE	17	0.577967597888875	1.5609447468122	0.0128259659512625	0.0441963872813666	0.0281063794250926	2201	tags=29%, list=11%, signal=26%	ACO2/SDHC/NFS1/CS/SDHB
REACTOME_SARS_COV_1_MODULATES_HOST_TRANSLATION_MACHINERY	REACTOME_SARS_COV_1_MODULATES_HOST_TRANSLATION_MACHINERY	REACTOME_SARS_COV_1_MODULATES_HOST_TRANSLATION_MACHINERY	37	-0.331445754805633	-1.53190134608945	0.0129269413293251	0.0444930742416702	0.0282950553959063	5110	tags=54%, list=27%, signal=40%	RPS16/RPS19/RPS28/RPS23/RPS27/RPS27A/RPS6/RPS15A/RPS25/RPS3A/RPS12/RPS29/RPS20/RPS15/RPS14/RPS4X/RPS27L/RPS9/FAU/RPS13
KEGG_MEDICUS_REFERENCE_LONG_PATCH_BER	KEGG_MEDICUS_REFERENCE_LONG_PATCH_BER	KEGG_MEDICUS_REFERENCE_LONG_PATCH_BER	17	0.577760502722398	1.56038543498679	0.0129981240004586	0.0446866538912318	0.0284181610028175	6572	tags=76%, list=34%, signal=50%	LIG1/RFC3/RFC5/POLE/POLD1/RFC1/PCNA/POLD3/RFC2/RFC4/POLE2/FEN1/POLB
BIOCARTA_INSULIN_PATHWAY	BIOCARTA_INSULIN_PATHWAY	BIOCARTA_INSULIN_PATHWAY	21	0.541541863098185	1.53719595898989	0.0131366733333769	0.045059392133177	0.0286552012474795	4623	tags=52%, list=24%, signal=40%	RAF1/CSNK2A1/SOS1/RASA1/MAP2K1/PTPN11/MAPK8/GRB2/ELK1/PIK3CA/SHC1
REACTOME_INHIBITION_OF_THE_PROTEOLYTIC_ACTIVITY_OF_APC_C_REQUIRED_FOR_THE_ONSET_OF_ANAPHASE_BY_MITOTIC_SPINDLE_CHECKPOINT_COMPONENTS	REACTOME_INHIBITION_OF_THE_PROTEOLYTIC_ACTIVITY_OF_APC_C_REQUIRED_FOR_THE_ONSET_OF_ANAPHASE_BY_MITOTIC_SPINDLE_CHECKPOINT_COMPONENTS	REACTOME_INHIBITION_OF_THE_PROTEOLYTIC_ACTIVITY_OF_APC_C_REQUIRED_FOR_THE_ONSET_OF_ANAPHASE_BY_MITOTIC_SPINDLE_CHECKPOINT_COMPONENTS	21	0.540445977992393	1.53408522966141	0.0131366733333769	0.045059392133177	0.0286552012474795	7970	tags=81%, list=42%, signal=47%	UBE2E1/BUB1B/ANAPC1/MAD2L1/CDC23/ANAPC5/BUB3/CDC27/UBE2C/ANAPC7/CDC20/ANAPC11/UBE2D1/UBE2S/ANAPC4/CDC16/ANAPC15
KEGG_MEDICUS_REFERENCE_ITGA_B_RHOGEF_RHOA_SIGNALING_PATHWAY	KEGG_MEDICUS_REFERENCE_ITGA_B_RHOGEF_RHOA_SIGNALING_PATHWAY	KEGG_MEDICUS_REFERENCE_ITGA_B_RHOGEF_RHOA_SIGNALING_PATHWAY	23	-0.410058312662566	-1.71934781280222	0.0132865789468944	0.0455213718558549	0.0289489939796687	3796	tags=52%, list=20%, signal=42%	ITGA7/ITGA8/ITGA9/ITGA10/ITGA3/ARHGEF28/FN1/ITGA11/ITGA1/ITGA4/ITGB3/ITGA5
REACTOME_SCF_SKP2_MEDIATED_DEGRADATION_OF_P27_P21	REACTOME_SCF_SKP2_MEDIATED_DEGRADATION_OF_P27_P21	REACTOME_SCF_SKP2_MEDIATED_DEGRADATION_OF_P27_P21	59	0.43716720670868	1.46352933553697	0.0133577917030236	0.0457129919722465	0.0290708534353409	5531	tags=49%, list=29%, signal=35%	PSMD3/PSME3/SKP2/CCNE2/CCNE1/PSMD12/PSMD11/PSMD6/CCNA2/PSMD7/PSMD14/CKS1B/CDK2/CUL1/PSMA2/CDK4/PSMD8/PSMC4/PSMA6/PSMD2/PSMC1/PSMB2/UBB/PSMC2/PSMD10/PSMA7/CDKN1B/PSMC6/PTK6
KEGG_INSULIN_SIGNALING_PATHWAY	KEGG_INSULIN_SIGNALING_PATHWAY	KEGG_INSULIN_SIGNALING_PATHWAY	136	0.377933327725037	1.35744362472517	0.0134436216695649	0.0459541399013356	0.0292242097526663	6788	tags=46%, list=35%, signal=30%	FASN/ACACA/SREBF1/PTPRF/GSK3B/RAF1/PRKCZ/PHKA2/PPP1R3D/CRKL/SOS1/MTOR/EXOC7/RPTOR/RPS6KB1/PRKAR2A/PIK3CB/PDPK1/BRAF/AKT2/MAP2K1/KRAS/MKNK2/MAPK1/PIK3R2/PPP1CC/EIF4E/MAPK8/GRB2/HK2/PRKAG1/GYS1/PCK2/PRKCI/AKT1/CBLC/TSC2/FBP2/ELK1/PIK3CA/LIPE/TSC1/SHC1/CRK/CBL/PRKX/PRKACA/NRAS/PPP1CA/FLOT2/PRKAA1/IRS4/PPP1CB/MKNK1/IKBKB/RPS6KB2/CALM3/RHEB/HK1/SOS2/PRKAR1A/PHKB/PKLR
WP_GLYCOSYLATION_AND_RELATED_CONGENITAL_DEFECTS	WP_GLYCOSYLATION_AND_RELATED_CONGENITAL_DEFECTS	WP_GLYCOSYLATION_AND_RELATED_CONGENITAL_DEFECTS	25	0.522165257524643	1.54114753669423	0.0137560598904904	0.0469682108295078	0.0298691009762342	5550	tags=60%, list=29%, signal=43%	PMM2/ALG12/MOGS/ALG11/ALG6/ALG8/DPAGT1/MAGT1/SRD5A3/GMPPB/TUSC3/DPM1/ALG1/ALG3/MGAT2
REACTOME_MITF_M_DEPENDENT_GENE_EXPRESSION	REACTOME_MITF_M_DEPENDENT_GENE_EXPRESSION	REACTOME_MITF_M_DEPENDENT_GENE_EXPRESSION	94	0.398284635935749	1.4023603360289	0.0137716886985885	0.0469682108295078	0.0298691009762342	3048	tags=31%, list=16%, signal=26%	SMARCD2/USP46/SMARCC1/SMARCC2/ARID1A/SMARCA4/LIG1/SS18L1/ACTL6A/ATP6V0E2/AGO1/SMARCB1/HDAC1/ATP6V1A/TNRC6B/ATP6V1C1/AGO2/AKT2/PLK1/TNRC6A/AGO4/PMEL/CCNB1/BCL7A/SMARCE1/CDK2/DICER1/SMARCD1/SIN3A
PID_INTEGRIN_A9B1_PATHWAY	PID_INTEGRIN_A9B1_PATHWAY	PID_INTEGRIN_A9B1_PATHWAY	24	-0.392401521035668	-1.63774101769456	0.0138200112750073	0.047079332259165	0.0299397678622926	3167	tags=46%, list=17%, signal=38%	ADAM12/ITGA9/FN1/CSF2/TNC/TGM2/CSF2RA/SAT1/F13A1/VCAM1/VEGFC
REACTOME_ADP_SIGNALLING_THROUGH_P2Y_PURINOCEPTOR_12	REACTOME_ADP_SIGNALLING_THROUGH_P2Y_PURINOCEPTOR_12	REACTOME_ADP_SIGNALLING_THROUGH_P2Y_PURINOCEPTOR_12	22	-0.402170554967472	-1.66755581312841	0.0138646796786005	0.0471241555894251	0.029968272941664	1241	tags=32%, list=6%, signal=30%	GNB4/GNG7/P2RY12/GNG2/GNG11/GNG8/GNGT2
REACTOME_METALLOPROTEASE_DUBS	REACTOME_METALLOPROTEASE_DUBS	REACTOME_METALLOPROTEASE_DUBS	17	0.576014440182238	1.55566976033717	0.0138589147216355	0.0471241555894251	0.029968272941664	4934	tags=59%, list=26%, signal=44%	EP300/BRCA1/STAMBP/MYSM1/PSMD14/STAM/BRCC3/BARD1/KAT2B/UBB
REACTOME_PHOSPHOLIPASE_C_MEDIATED_CASCADE_FGFR2	REACTOME_PHOSPHOLIPASE_C_MEDIATED_CASCADE_FGFR2	REACTOME_PHOSPHOLIPASE_C_MEDIATED_CASCADE_FGFR2	18	-0.452482021852445	-1.78045419287354	0.0138942255740767	0.0471709746788462	0.0299980472099368	3933	tags=67%, list=21%, signal=53%	FGF23/FGF20/FGF18/FGF6/FGF9/FGF17/FGF1/FGF5/FGF10/FGF7/FGF2/FGF16
KEGG_MEDICUS_REFERENCE_DYNEIN_RECRUITMENT_TO_THE_KINETOCHORE	KEGG_MEDICUS_REFERENCE_DYNEIN_RECRUITMENT_TO_THE_KINETOCHORE	KEGG_MEDICUS_REFERENCE_DYNEIN_RECRUITMENT_TO_THE_KINETOCHORE	30	0.505833604736436	1.54786000124865	0.0140006800737573	0.0474784967127076	0.0301936136690291	6379	tags=60%, list=33%, signal=40%	BUB1/CENPF/ZWILCH/DYNC1LI2/KNTC1/SPDL1/DYNLL2/DYNC1H1/DYNC2LI1/ZW10/DYNC1LI1/DYNC1I2/DCTN4/NDE1/DYNC1I1/DCTN2/DCTN1/PAFAH1B1
REACTOME_HIV_TRANSCRIPTION_ELONGATION	REACTOME_HIV_TRANSCRIPTION_ELONGATION	REACTOME_HIV_TRANSCRIPTION_ELONGATION	39	0.478266663985092	1.51783627841456	0.0140502069075411	0.0475924902156913	0.030266107029775	6591	tags=54%, list=34%, signal=35%	NELFCD/NELFA/POLR2A/POLR2B/TCEA1/CCNT1/POLR2D/NCBP2/SSRP1/ERCC3/GTF2H3/POLR2C/SUPT5H/ERCC2/POLR2K/POLR2H/NCBP1/POLR2G/SUPT16H/CDK7/POLR2F
BIOCARTA_LECTIN_PATHWAY	BIOCARTA_LECTIN_PATHWAY	BIOCARTA_LECTIN_PATHWAY	12	-0.543070694128397	-1.86388740691543	0.0141256731752354	0.0477939914786528	0.0303942503306149	1915	tags=67%, list=10%, signal=60%	C5/C6/MASP1/C7/C4A/C4B/C3/C2
REACTOME_RNA_POLYMERASE_III_TRANSCRIPTION	REACTOME_RNA_POLYMERASE_III_TRANSCRIPTION	REACTOME_RNA_POLYMERASE_III_TRANSCRIPTION	41	0.470742921089934	1.50222290380897	0.0141922986019201	0.0479651583258115	0.0305031026745997	4814	tags=49%, list=25%, signal=37%	GTF3C2/POU2F1/POLR3E/POLR3B/GTF3C3/POLR3H/SSB/GTF3C1/POLR3A/POLR3K/CRCP/BDP1/GTF3C4/BRF2/ZNF143/GTF3C5/POLR2K/SNAPC4/POLR1D/POLR2H
WP_ATR_SIGNALING	WP_ATR_SIGNALING	WP_ATR_SIGNALING	11	0.631909618135523	1.55684529635529	0.0142100255844251	0.0479708651501302	0.0305067318891008	5718	tags=82%, list=30%, signal=57%	TOPBP1/ATR/RPA1/HUS1/CHEK1/RAD9A/RAD1/ATRIP/RPA2
REACTOME_CALNEXIN_CALRETICULIN_CYCLE	REACTOME_CALNEXIN_CALRETICULIN_CYCLE	REACTOME_CALNEXIN_CALRETICULIN_CYCLE	25	0.520576652520956	1.53645883967173	0.0142444351131263	0.0480328133296063	0.0305461273950267	5466	tags=56%, list=29%, signal=40%	EDEM3/GANAB/EDEM1/SYVN1/TRIM13/UGGT2/UGGT1/CALR/RNF139/CANX/PRKCSH/UBB/PDIA3/AMFR
REACTOME_TRAF3_DEPENDENT_IRF_ACTIVATION_PATHWAY	REACTOME_TRAF3_DEPENDENT_IRF_ACTIVATION_PATHWAY	REACTOME_TRAF3_DEPENDENT_IRF_ACTIVATION_PATHWAY	14	0.594976786401237	1.5403677375292	0.0143278524041576	0.0482596920504903	0.0306904093104703	2741	tags=43%, list=14%, signal=37%	EP300/SIKE1/TBK1/TRIM25/CREBBP/MAVS
REACTOME_FOLDING_OF_ACTIN_BY_CCT_TRIC	REACTOME_FOLDING_OF_ACTIN_BY_CCT_TRIC	REACTOME_FOLDING_OF_ACTIN_BY_CCT_TRIC	10	0.653314923912716	1.56124964960155	0.0147018435280146	0.0494636827809804	0.0314560786870195	3501	tags=70%, list=18%, signal=57%	CCT8/CCT2/CCT3/TCP1/CCT5/CCT7/CCT6A
